# Supplementary material for: High-throughput characterization of genetic effects on DNA–protein binding and gene transcription
Source: Genome Res. 2018 Nov;28(11):1701–8. doi: 10.1101/gr.237354.118 (PMC6211638; doi:10.1101/gr.237354.118)
Supplement: Supplemental Material [file supp_gr.237354.118_Supplemental_Table_S1_.txt]

#Table S1: BiT-STARR-seq results. QuASAR-MPRA results for BiT-STARR-seq.
rsID chr pos pos1 identifier betas_T betas_se_comb betas_T_low betas_T_high betas_z_comb DNA_prop p_comb padj_comb Direction
rs10005641 chr4 2404040 2404041 rs10005641_rv -5 5.37719850339799 -15.5393090666601 5.53930906666006 -1.68156847371843 0.982742960944596 0.092652548200075 0.610202376278251 rv
rs10068432 chr5 1750709 1750710 rs10068432_fw -0.804402064623011 0.343774036569016 -1.47819917629828 -0.130604952947739 -20.3547832028454 0.997960571040109 4.21109385892359e-92 1.58970898721295e-87 fw
rs10068432 chr5 1750709 1750710 rs10068432_rv -3.52184724606925 4.71533191624378 -12.7638978019071 5.72020330976856 -2.04250623283922 0.997782705099778 0.041101341796887 0.41156397970912 rv
rs1008766 chr16 56639799 56639800 rs1008766_rv -5 12.2645780141431 -29.0385729077205 19.0385729077205 -0.992047004216664 0.99922898997687 0.321174596687573 0.91192520869875 rv
rs1048646 chr17 3564217 3564218 rs1048646_rv -5 12.2645780141431 -29.0385729077205 19.0385729077205 -0.769764736373734 0.988351254480287 0.441439461240443 0.950569451736988 rv
rs10500286 chr19 44331612 44331613 rs10500286_fw -0.100170575566775 0.370055881944508 -0.825480104178009 0.62513895304446 -15.6408621320393 0.99662447257384 3.8350061802327e-55 1.11364154466827e-51 fw
rs1076931 chr6 36562020 36562021 rs1076931_fw 5 1.8264957773063 1.42006827647964 8.57993172352036 -1.17621172224575 0.999214454045562 0.239510281375877 0.854314062179813 fw
rs10773138 chr12 125508900 125508901 rs10773138_fw -0.444402524188483 0.457540761952237 -1.34118241761487 0.4523773692379 -6.955239736154 0.939226519337017 3.51962991393422e-12 1.18631954523191e-09 fw
rs10773138 chr12 125508900 125508901 rs10773138_rv 1.66666665355444 7.0809574110629 -12.2120098721288 15.5453431792377 -0.566400492096267 0.996588971006254 0.571121560312103 0.962947544600075 rv
rs10773139 chr12 125508934 125508935 rs10773139_fw -0.00942255838847706 0.412628969918598 -0.818175339428928 0.799330222651974 -11.7118106969706 0.992023205221175 1.10885921879759e-31 1.14684903943064e-28 fw
rs10773139 chr12 125508934 125508935 rs10773139_rv 0.639526332852057 1.26840290346388 -1.84654335793714 3.12559602364126 -4.52003417132686 0.998295454545455 6.1829650624616e-06 0.000630837898893126 rv
rs10786583 chr10 101946013 101946014 rs10786583_rv -5 12.2645780141431 -29.0385729077205 19.0385729077205 -0.804972624393398 0.992405063291139 0.420835477410556 0.947370698984909 rv
rs10812 chr11 111955501 111955502 rs10812_fw 5 4.38556465995759 -3.59570673351687 13.5957067335169 0.0874382400202272 0.99020979020979 0.930323174620326 0.993004402249659 fw
rs10817601 chr9 117159976 117159977 rs10817601_rv -5 12.2645780141431 -29.0385729077205 19.0385729077205 -0.980437241019394 0.999111111111111 0.32687033443042 0.914340655672771 rv
rs10819277 chr9 130122697 130122698 rs10819277_rv -5 12.2645780141431 -29.0385729077205 19.0385729077205 -0.869552549924666 0.996545768566494 0.38454497828259 0.936305469610827 rv
rs10866275 chr4 186347091 186347092 rs10866275_rv -5 9.87813696568897 -24.3611484527504 14.3611484527504 -0.874281206450075 0.974326059050064 0.38196513144417 0.936305469610827 rv
rs10951154 chr7 27135313 27135314 rs10951154_fw 5 1.61388509028943 1.83678522303271 8.16321477696729 -0.507682250874215 0.997039230199852 0.611676197803629 0.962947544600075 fw
rs10987750 chr9 130591102 130591103 rs10987750_rv -5 5.65923394638422 -16.0920985349131 6.09209853491307 -1.77340016716185 0.993542832544124 0.0761624213321493 0.55763566456542 rv
rs11073821 chr15 89447091 89447092 rs11073821_rv -5 8.67236628219203 -21.9978379130964 11.9978379130964 -0.98633324423515 0.972181551976574 0.323969611384154 0.913246260549802 rv
rs1109895 chr1 59012430 59012431 rs1109895_fw -0.235794119585003 0.355981320183676 -0.933517507145009 0.461929267975003 -18.0498971929809 0.997953615279673 7.90377056898915e-73 9.94570969548749e-69 fw
rs1109895 chr1 59012430 59012431 rs1109895_rv 0.100927288645789 1.38161795747872 -2.60704390801249 2.80889848530407 -4.36832686657804 0.997841726618705 1.25202012899414e-05 0.00114027468949562 rv
rs1109896 chr1 59012403 59012404 rs1109896_fw -0.242172701656202 0.355986544544871 -0.93990632896415 0.455560925651746 -17.1914039370789 0.997206703910615 3.07983246694564e-66 2.11391300988057e-62 fw
rs11121541 chr1 10393625 10393626 rs11121541_fw 0.129705291327239 0.419754577635896 -0.693013680839116 0.952424263493595 -16.3941242398846 0.999099099099099 2.10654620647474e-60 9.23149023632991e-57 fw
rs11132303 chr4 186347072 186347073 rs11132303_fw 0.73825263599314 0.376407491827775 0.000493952010701681 1.47601131997558 -11.3214808670348 0.993305439330544 1.02721863040421e-29 1.00722121836557e-26 fw
rs111343213 chr16 57173766 57173767 rs111343213_rv -5 12.2645780141431 -29.0385729077205 19.0385729077205 -0.705667040448716 0.97478329393223 0.480395222419238 0.957858570407956 rv
rs111457052 chr10 103726614 103726615 rs111457052_fw 5 4.42876823174487 -3.68038573421994 13.6803857342199 -0.303046207995487 0.998242530755712 0.761854647377263 0.972474757492978 fw
rs11149810 chr16 75296760 75296761 rs11149810_rv -5 12.2645780141431 -29.0385729077205 19.0385729077205 -0.875413103092348 0.996784565916399 0.381349172808184 0.936255631675217 rv
rs11156882 chr14 35832169 35832170 rs11156882_fw 1.60041819727383 0.648867366338483 0.328638159250404 2.87219823529726 -2.52815385611088 0.96234309623431 0.0114664091188811 0.194876981633477 fw
rs111680131 chr2 152118062 152118063 rs111680131_rv -5 12.2645780141431 -29.0385729077205 19.0385729077205 -0.790934702735482 0.990990990990991 0.428982096434744 0.948254399312555 rv
rs111685844 chr11 3430142 3430143 rs111685844_rv -5 8.67236628219203 -21.9978379130964 11.9978379130964 -0.963761661959238 0.966368891224383 0.335165431746069 0.917524483765771 rv
rs111711955 chr11 134264528 134264529 rs111711955_fw -0.0135208359243662 0.350705473463495 -0.700903563912816 0.673861892064084 -13.4808536861208 0.991113434396236 2.02747286999065e-41 2.94377363763777e-38 fw
rs111846222 chr1 91869989 91869990 rs111846222_rv -5 8.67236628219203 -21.9978379130964 11.9978379130964 -1.26149783078064 0.99737532808399 0.207129541037641 0.819712400680814 rv
rs111859634 chr15 80270100 80270101 rs111859634_fw 5 2.30100119614967 0.49003765554664 9.50996234445336 -0.295598546474125 0.996598639455782 0.767536683801548 0.973602378382431 fw
rs11195352 chr10 112602944 112602945 rs11195352_fw 5 2.38606926712439 0.323304236436187 9.67669576356381 0.248234880159772 0.987963408762638 0.803952680278944 0.9791830051991 fw
rs112272383 chr9 139030650 139030651 rs112272383_rv -5 12.2645780141431 -29.0385729077205 19.0385729077205 -0.853794559599309 0.995812395309883 0.393218829428444 0.938637085324378 rv
rs112302062 chr7 100761951 100761952 rs112302062_rv -5 12.2645780141431 -29.0385729077205 19.0385729077205 -0.694514042484602 0.97119341563786 0.487359897522457 0.958115122315657 rv
rs112419636 chr6 10695197 10695198 rs112419636_rv -5 12.2645780141431 -29.0385729077205 19.0385729077205 -0.858738970458586 0.996057818659658 0.390484544885888 0.938418463665869 rv
rs11243125 chr6 6869897 6869898 rs11243125_rv -5 12.2645780141431 -29.0385729077205 19.0385729077205 -0.845639606161633 0.995373939861218 0.397753823802467 0.940884082444598 rv
rs112589566 chr16 56915935 56915936 rs112589566_fw 0.51564311886101 0.5723585294035 -0.606179598769849 1.63746583649187 -7.01119273777123 0.98931909212283 2.36294949664131e-12 8.10932045208708e-10 fw
rs112751561 chr5 759488 759489 rs112751561_fw 5 1.88983545197036 1.2959225141381 8.7040774858619 0.00227022734490062 0.9932785660941 0.998188622207944 0.999562541800849 fw
rs113272299 chr4 190285377 190285378 rs113272299_fw 0.65391225177537 0.581427275481029 -0.485685208167447 1.79350971171819 -4.83607111258767 0.96969696969697 1.32430561006451e-06 0.000164451312278751 fw
rs113272299 chr4 190285377 190285378 rs113272299_rv -3.82107600318537e-10 1.39577697176023 -2.73572286503215 2.73572286426794 -0.6564735991458 0.714285714285714 0.51151944893975 0.960491158699596 rv
rs113362476 chr13 42614223 42614224 rs113362476_fw -1.20137339310489 0.394663308047459 -1.9749134768779 -0.427833309331867 -17.5929900047625 0.99680170575693 2.78772456078005e-69 2.63094990079319e-65 fw
rs113362476 chr13 42614223 42614224 rs113362476_rv -1.37651684741853 1.16268550021253 -3.65538042783508 0.902346732998025 -5.09739878004101 0.989544895448955 3.44352431374266e-07 5.1997905842377e-05 rv
rs1136267 chr5 179050187 179050188 rs1136267_rv -5 5.37719850339799 -15.5393090666601 5.53930906666006 -1.69184939491215 0.983655913978495 0.0906746928038778 0.604025938008256 rv
rs113750313 chr2 68385016 68385017 rs113750313_rv -5 8.67236626943824 -21.997837888099 11.997837888099 -1.24452926376267 0.996960486322188 0.213304835977108 0.827666174381108 rv
rs113941333 chr9 137271016 137271017 rs113941333_rv -5 12.2645780141431 -29.0385729077205 19.0385729077205 -0.876652964376422 0.996832937450515 0.380675161775989 0.935935226721049 rv
rs113965271 chr2 128428349 128428350 rs113965271_fw -0.35477483674901 0.338486327812352 -1.01820803926122 0.308658365763201 -15.4397611782092 0.992395437262357 8.84270837755096e-54 2.30218388004647e-50 fw
rs113965271 chr2 128428349 128428350 rs113965271_rv 2.19318626794576 4.59456509116019 -6.81216131072821 11.1985338466197 -0.775470880562641 0.996846669294442 0.438061465748927 0.949999793256589 rv
rs113967938 chr9 139030563 139030564 rs113967938_fw 5 1.85511012006243 1.36398416467764 8.63601583532236 -1.11393223927183 0.999147485080989 0.265308257363838 0.874371045303154 fw
rs114004769 chr6 26402722 26402723 rs114004769_fw 5 3.2489508488648 -1.367943663775 11.367943663775 -0.457427907677744 0.998477929984779 0.647363508994368 0.963010683583903 fw
rs114035235 chr7 77070965 77070966 rs114035235_fw 0.101847913854517 0.555525016962202 -0.9869811193914 1.19067694710043 -12.2638635000079 0.999007936507937 1.4158485692631e-34 1.61966640648383e-31 fw
rs114105224 chr6 34208075 34208076 rs114105224_rv -5 8.67236628219203 -21.9978379130964 11.9978379130964 -1.13185637182741 0.991964937910884 0.257694823342883 0.868476023841064 rv
rs114127141 chr7 44999888 44999889 rs114127141_fw 5 1.94325591896432 1.19121839882993 8.80878160117007 0.697826006925555 0.974517374517375 0.485286012729128 0.957861729036027 fw
rs114185324 chr17 31365878 31365879 rs114185324_rv -5 12.2645780141431 -29.0385729077205 19.0385729077205 -0.87578049950138 0.996798975672215 0.381149373147976 0.936140385439894 rv
rs114211152 chr19 2427968 2427969 rs114211152_fw -0.223639946705277 0.352264321267509 -0.914078016389594 0.466798122979041 -15.9461721040772 0.995475113122172 3.02903177772362e-57 1.14347464124955e-53 fw
rs114277043 chr13 41495944 41495945 rs114277043_rv -5 12.2645780141431 -29.0385729077205 19.0385729077205 -0.875588260242949 0.996791443850267 0.381253909807039 0.936251568240333 rv
rs114502 chr16 56583054 56583055 rs114502_fw -0.116397392335879 0.510669210709553 -1.1173090453266 0.884514260654846 -12.0537145947969 0.997621878715815 1.85402319182854e-33 2.08926276128726e-30 fw
rs114516278 chr6 36591390 36591391 rs114516278_rv -5 12.2645780141431 -29.0385729077205 19.0385729077205 -0.700257056781761 0.973099914602903 0.483766784907863 0.957861729036027 rv
rs114702788 chr19 43423839 43423840 rs114702788_rv -5 12.2645780141431 -29.0385729077205 19.0385729077205 -0.936965133158739 0.998485995457986 0.348776493324913 0.924905132328485 rv
rs1147240 chr3 196674915 196674916 rs1147240_fw 5 1.93529459758881 1.20682258872593 8.79317741127407 -0.682928155931551 0.998206278026906 0.494652241385837 0.958376749980904 fw
rs114798720 chr2 75005969 75005970 rs114798720_rv -5 12.2645780141431 -29.0385729077205 19.0385729077205 -1.00018340079658 0.999302163293789 0.317221760754553 0.909389009795301 rv
rs114813684 chr7 47977399 47977400 rs114813684_rv -5 12.2645780141431 -29.0385729077205 19.0385729077205 -0.641975992202932 0.946524064171123 0.520888771181003 0.961242862173999 rv
rs114964713 chr16 1883513 1883514 rs114964713_rv -5 12.2645779780699 -29.0385728370171 19.0385728370171 -0.838447417198144 0.994949494949495 0.40177946802521 0.941629378821396 rv
rs115043882 chr1 6423350 6423351 rs115043882_rv -5 9.92632061911432 -24.4555884134641 14.4555884134641 -1.11020129041301 0.997576736672052 0.266912296850807 0.875117020891405 rv
rs115044970 chr2 121010172 121010173 rs115044970_fw 2.75501148845115 0.937115759830232 0.9182645991839 4.59175837771841 -3.31157566551208 0.997152156224573 0.000927721477000896 0.0346580401954699 fw
rs115078023 chr20 46486169 46486170 rs115078023_rv -5 7.0809574110204 -18.8786765256 8.87867652559999 -1.28340609195687 0.98349978289188 0.19934984070263 0.812420306901114 rv
rs115083847 chr22 47391951 47391952 rs115083847_rv -5 12.2645780141431 -29.0385729077205 19.0385729077205 -1.00237429338578 0.999320652173913 0.31616285293416 0.908870617713139 rv
rs115264623 chr6 168729430 168729431 rs115264623_rv -5 12.2645780141431 -29.0385729077205 19.0385729077205 -0.855137789676831 0.995880535530381 0.392474871189195 0.938637085324378 rv
rs115359202 chr16 56356843 56356844 rs115359202_rv -5 6.87107113152559 -18.4672994177902 8.46729941779016 -1.52731576327888 0.995906672124437 0.126682511587642 0.693845216349549 rv
rs115361538 chr2 241505298 241505299 rs115361538_rv -5 12.2645780141431 -29.0385729077205 19.0385729077205 -0.891259204730467 0.997350993377483 0.37279012895284 0.932843353656582 rv
rs115409562 chr16 56379071 56379072 rs115409562_rv -5 12.2645780141431 -29.0385729077205 19.0385729077205 -0.85454541617788 0.995850622406639 0.392802856527372 0.938637085324378 rv
rs115462491 chr15 89192795 89192796 rs115462491_fw 0.237315510774457 0.363215404616167 -0.474586682273231 0.949217703822145 -9.60150244706319 0.976448422044277 7.87874567868531e-22 5.55937549052729e-19 fw
rs11557674 chr16 57474686 57474687 rs11557674_fw 0.576622554474758 0.925182439992916 -1.23673502791136 2.38998013686087 -5.07060597110392 0.994871794871795 3.96551033213128e-07 5.8590997179304e-05 fw
rs115722287 chr1 150134381 150134382 rs115722287_rv -5 12.2645780141431 -29.0385729077205 19.0385729077205 -0.982017716662233 0.999128160418483 0.326091120148309 0.913982582664278 rv
rs115927183 chr1 4189940 4189941 rs115927183_fw -2.58216490640271 0.971547125663767 -4.48639727270369 -0.677932540101727 -0.941239042027808 0.158730158730159 0.346582373387349 0.923597562816871 fw
rs11598689 chr10 100156026 100156027 rs11598689_rv -5 12.2645779780699 -29.0385728370171 19.0385728370171 -0.863922128831695 0.996299722479186 0.387630669670016 0.937014764494526 rv
rs116175140 chr17 70601003 70601004 rs116175140_rv -5 8.67236626943824 -21.997837888099 11.997837888099 -0.880491744693745 0.933139534883721 0.378592975352707 0.934998748014654 rv
rs116263029 chr10 134377278 134377279 rs116263029_fw 0.328050421233556 0.447473195096833 -0.548997041156237 1.20509788362335 -11.7159677899827 0.996206373292868 1.05578665837665e-31 1.10712428464021e-28 fw
rs116302256 chr12 124982685 124982686 rs116302256_rv -5 8.67236626943824 -21.997837888099 11.997837888099 -1.22406710134592 0.996372430471584 0.220926915402174 0.838116924921092 rv
rs116362677 chr6 1326873 1326874 rs116362677_rv -5 12.2645780141431 -29.0385729077205 19.0385729077205 -0.8949636014089 0.99746835443038 0.370806545669488 0.932130622179666 rv
rs116368184 chr7 6769330 6769331 rs116368184_fw 5 1.63389544691353 1.79756492404947 8.20243507595053 -1.30565022316813 0.999202551834131 0.191671532688433 0.801681030550276 fw
rs11638478 chr15 65289816 65289817 rs11638478_rv -5 12.2645779780699 -29.0385728370171 19.0385728370171 -0.941591233176678 0.998569384835479 0.346401959879708 0.92345474519878 rv
rs11640439 chr16 57303193 57303194 rs11640439_rv -5 12.2645780141431 -29.0385729077205 19.0385729077205 -0.823529960928021 0.99394168875426 0.410206686535983 0.943707195028142 rv
rs11641471 chr16 56467322 56467323 rs11641471_rv -5 12.2645780141431 -29.0385729077205 19.0385729077205 -0.616812853139985 0.928571428571429 0.537358173168438 0.961736907296541 rv
rs11644728 chr16 56939545 56939546 rs11644728_rv -5 12.2645780141431 -29.0385729077205 19.0385729077205 -0.959269773751165 0.998847926267281 0.337422858354614 0.918529584826234 rv
rs11647650 chr16 56580556 56580557 rs11647650_rv -5 12.2645780141431 -29.0385729077205 19.0385729077205 -0.645162384256571 0.948467966573816 0.518821959831919 0.961242862173999 rv
rs11648751 chr16 56937261 56937262 rs11648751_fw 0.200240582285448 0.366861348798746 -0.518807661360094 0.919288825930989 -15.2927023991835 0.997013142174432 8.55262563715371e-53 2.08300576848626e-49 fw
rs116488534 chr2 86244474 86244475 rs116488534_rv -5 7.08095741796269 -18.8786765392069 8.87867653920687 -1.37523087944563 0.991319444444444 0.169059877771869 0.771259689137491 rv
rs116660503 chr22 38430498 38430499 rs116660503_fw -0.125616559619874 0.433087726514796 -0.974468503588874 0.723235384349125 -13.245142404224 0.996354799513973 4.81367928894284e-40 6.8573132074429e-37 fw
rs11672890 chr19 374635 374636 rs11672890_rv -5 8.67236628219203 -21.9978379130964 11.9978379130964 -1.04534354273895 0.983136593591906 0.295864219916414 0.897182282428677 rv
rs117302914 chr7 90213846 90213847 rs117302914_rv -5 12.2645780141431 -29.0385729077205 19.0385729077205 -0.739945001762726 0.983293556085919 0.459333366760296 0.954484329094548 rv
rs117409822 chr3 107574761 107574762 rs117409822_rv -5 12.2645779780699 -29.0385728370171 19.0385728370171 -0.801030882063078 0.99203187250996 0.423113767841994 0.947434150740219 rv
rs11752473 chr6 20201180 20201181 rs11752473_fw 5 2.66798168327056 -0.229244099210292 10.2292440992103 -0.334891406620335 0.997250229147571 0.737707004711769 0.968819347112064 fw
rs117558553 chr5 146596280 146596281 rs117558553_rv -5 12.2645780141431 -29.0385729077205 19.0385729077205 -1.00429157808413 0.999336429993364 0.315238091862837 0.908551313677111 rv
rs117765771 chr22 45809603 45809604 rs117765771_rv -5 5.65923394992826 -16.0920985418594 6.0920985418594 -1.6659209098123 0.988200589970501 0.0957291682938549 0.617906124250178 rv
rs117896577 chr16 88977609 88977610 rs117896577_rv -5 12.2645780141431 -29.0385729077205 19.0385729077205 -0.933233887557059 0.998415213946117 0.350699221586021 0.925709241697902 rv
rs117989615 chr19 40476904 40476905 rs117989615_rv -5 8.67236628219203 -21.9978379130964 11.9978379130964 -1.28543415126795 0.997866287339972 0.198640613560685 0.811911605959319 rv
rs118095604 chr21 46294682 46294683 rs118095604_rv -5 3.19705587537018 -11.2662295157256 1.26622951572556 -0.876673893708301 0.1 0.380663790495996 0.935935226721049 rv
rs118156404 chr10 126341488 126341489 rs118156404_fw -0.470149997839337 0.356923259290976 -1.16971958604965 0.229419590370976 -15.8329010804976 0.994408945686901 1.84514027608189e-56 6.3322698174754e-53 fw
rs118156404 chr10 126341488 126341489 rs118156404_rv -4.50110910387553e-11 6.13228900709916 -12.0192864539594 12.0192864538693 -0.745898706940675 0.989789406509253 0.455728606417258 0.95400294525155 rv
rs11862474 chr16 57481237 57481238 rs11862474_fw 5 1.55653334182913 1.94919465001491 8.05080534998509 -0.386240287776048 0.996320147194112 0.699318718996839 0.964654588705853 fw
rs11880651 chr19 44331797 44331798 rs11880651_fw -0.197814470661884 0.436025675651058 -1.05242479493796 0.656795853614189 -14.1600958951346 0.99746835443038 1.61773249338751e-45 2.97903465812806e-42 fw
rs11895880 chr2 120432636 120432637 rs11895880_rv -5 8.67236626943824 -21.997837888099 11.997837888099 -1.22241099562874 0.996320147194112 0.221552243201386 0.839224157834029 rv
rs12051120 chr16 56670440 56670441 rs12051120_fw -0.19560681847406 0.431948837041611 -1.04222653907562 0.651012902127497 -10.6177977585529 0.987760097919217 2.4630323705195e-26 2.06623785562881e-23 fw
rs12051120 chr16 56670440 56670441 rs12051120_rv 1.66666666662666 7.08095741800519 -12.2120098726635 15.5453432059168 -0.322364899094146 0.98109640831758 0.747176272499553 0.970554405047088 rv
rs12093376 chr1 26849972 26849973 rs12093376_rv -5 12.2645780141431 -29.0385729077205 19.0385729077205 -0.771808708602841 0.988636363636364 0.440227733074914 0.950379905069087 rv
rs12149572 chr16 57023107 57023108 rs12149572_rv -5 12.2645780141431 -29.0385729077205 19.0385729077205 -0.962586934487513 0.998893805309734 0.335754856895852 0.917973110646162 rv
rs12149735 chr16 57094312 57094313 rs12149735_fw 5 3.42282328361563 -1.70873363588664 11.7087336358866 0.405829332178798 0.973684210526316 0.684868004897973 0.964213946525692 fw
rs12328733 chr2 153029066 153029067 rs12328733_fw 0.309642734908194 0.638512600180883 -0.941841961446336 1.56112743126272 -4.14137500970286 0.95045045045045 3.45229984209137e-05 0.0026954714620242 fw
rs12359825 chr10 43950980 43950981 rs12359825_rv -5 12.2645780141431 -29.0385729077205 19.0385729077205 -0.9122002103416 0.997949769349052 0.36166333323878 0.929157039026123 rv
rs12411346 chr10 28800111 28800112 rs12411346_rv -5 12.2645779780699 -29.0385728370171 19.0385728370171 -0.918290498700772 0.998097050428164 0.358466800199618 0.928292202146308 rv
rs12411520 chr10 120909440 120909441 rs12411520_fw -0.471917666935666 0.388830238525774 -1.23402493444618 0.290189600574851 -13.544920376248 0.991794871794872 8.49059153574535e-42 1.28209630308062e-38 fw
rs12445598 chr16 56714788 56714789 rs12445598_rv -5 12.2645780141431 -29.0385729077205 19.0385729077205 -0.839407475203035 0.995008319467554 0.401240690511102 0.941533208266027 rv
rs12446371 chr16 57854966 57854967 rs12446371_fw 5 2.11904083321921 0.846679966890354 9.15332003310965 -0.378528984813608 0.996987951807229 0.705037665991762 0.965210887280405 fw
rs12447493 chr16 57886881 57886882 rs12447493_rv -5 8.51528329971016 -21.6899552674319 11.6899552674319 -0.869115179471756 0.916885389326334 0.384784134870173 0.936305469610827 rv
rs12454777 chr18 60274791 60274792 rs12454777_rv -5 12.2645780141431 -29.0385729077205 19.0385729077205 -0.966034482467614 0.998939554612937 0.334026926672877 0.917367974216858 rv
rs12470189 chr2 120048631 120048632 rs12470189_rv -5 4.85951592184146 -14.5246512068093 4.52465120680926 -1.80762647457066 0.977777777777778 0.0706646549143934 0.539119320142299 rv
rs12596338 chr16 57190137 57190138 rs12596338_rv -5 9.92632061911432 -24.4555884134641 14.4555884134641 -0.977362756707125 0.991001124859393 0.328389594182299 0.914720143267579 rv
rs12596509 chr16 56946444 56946445 rs12596509_rv -5 6.49005659879797 -17.720510933644 7.72051093364403 -1.60516023686208 0.995581737849779 0.108458545677164 0.651242934402062 rv
rs12597428 chr16 56905457 56905458 rs12597428_fw -0.711312030278187 0.375618248508996 -1.44752379735582 0.0248997367994443 -13.2346366309698 0.986072423398329 5.53638456721299e-40 7.74078835572497e-37 fw
rs1263793 chr14 21970378 21970379 rs1263793_fw 5 2.46608064160374 0.166481942456676 9.83351805754332 0.376712255918258 0.983225806451613 0.706387453848201 0.965314746241099 fw
rs12702081 chr7 1141527 1141528 rs12702081_rv -5 8.67236626943824 -21.997837888099 11.997837888099 -1.08377900027109 0.987858719646799 0.278462798293324 0.884745454141864 rv
rs12718597 chr7 50428427 50428428 rs12718597_fw -0.684843112423502 0.729821684160164 -2.11529361337742 0.74560738853042 -0.522907636788442 0.424772036474164 0.601038529937917 0.962947544600075 fw
rs12718597 chr7 50428427 50428428 rs12718597_rv 0.125600222543624 0.750926905569985 -1.34621651237355 1.5974169574608 -0.712497520480045 0.659402744148507 0.476156746318424 0.95747938109404 rv
rs12797496 chr11 583766 583767 rs12797496_fw 0.264650004616829 0.355290471575361 -0.43171931967088 0.961019328904537 -14.4804373351891 0.99554565701559 1.61069084645114e-47 3.20023077889231e-44 fw
rs12888032 chr14 100018976 100018977 rs12888032_fw 5 2.09790424932162 0.888107671329617 9.11189232867038 -0.544370605072479 0.997854077253219 0.586186469461966 0.962947544600075 fw
rs12927669 chr16 56372906 56372907 rs12927669_rv -5 12.2645780141431 -29.0385729077205 19.0385729077205 -0.976193900637706 0.999063670411985 0.328968385227968 0.914812599566794 rv
rs12937368 chr17 18601402 18601403 rs12937368_rv -0.757969255953026 1.28302515309713 -3.2726985560234 1.75676004411735 -3.50207871765781 0.976689976689977 0.000461643205085898 0.0205389060855571 rv
rs12942647 chr17 38257148 38257149 rs12942647_rv -5 12.2645780141431 -29.0385729077205 19.0385729077205 -0.77039066203884 0.988439306358382 0.441068190918627 0.950452796537846 rv
rs13014417 chr2 178417834 178417835 rs13014417_fw 0.504578426795879 0.616540735924918 -0.70384141561696 1.71299826920872 -7.49242553402006 0.994082840236686 6.76122916325015e-14 2.82032907764945e-11 fw
rs13051364 chr21 47806408 47806409 rs13051364_rv -5 12.2645780141431 -29.0385729077205 19.0385729077205 -0.880015080497511 0.996960486322188 0.378851140080727 0.934998748014654 rv
rs13109112 chr4 1290480 1290481 rs13109112_fw 5 2.01952247949514 1.04173594018952 8.95826405981047 0.303684075651159 0.987711213517665 0.761368591178319 0.972394783181444 fw
rs13330209 chr16 57960536 57960537 rs13330209_rv -5 12.2645780141431 -29.0385729077205 19.0385729077205 -0.965426329029385 0.998931623931624 0.334331319254031 0.917367974216858 rv
rs13375432 chr1 47779935 47779936 rs13375432_fw 5 1.97474963091161 1.12949072341325 8.87050927658675 -1.02436686373695 0.999109528049866 0.305662027048151 0.902569075996811 fw
rs137970696 chr16 57544966 57544967 rs137970696_fw 5 3.52631935139938 -1.91158592874278 11.9115859287428 0.718810620317661 0.921669106881406 0.472257613099559 0.956441136730555 fw
rs138017782 chr9 140136585 140136586 rs138017782_fw 5 2.35619428238107 0.381859206533104 9.6181407934669 -0.366536487273592 0.997167138810198 0.713964791183696 0.967027623839398 fw
rs138155344 chr7 6769437 6769438 rs138155344_rv -5 3.53991029110742 -11.9382241705705 1.93822417057054 -2.92493572119341 0.995293110825845 0.00344527380288329 0.0886274675950565 rv
rs138235369 chr10 15210004 15210005 rs138235369_rv -5 12.2645780141431 -29.0385729077205 19.0385729077205 -0.958513934065067 0.998837209302326 0.337803668578105 0.918701078582145 rv
rs138319775 chr3 44771014 44771015 rs138319775_rv -5 6.41015740361963 -17.5639085110945 7.56390851109447 -1.54100051016209 0.992445703493862 0.123316661822106 0.6871435759555 rv
rs138428420 chr21 47563623 47563624 rs138428420_rv -5 12.2645780141431 -29.0385729077205 19.0385729077205 -0.927051951540186 0.998290598290598 0.353899561415909 0.92640377459911 rv
rs138515929 chr11 70079941 70079942 rs138515929_rv -5 12.2645780141431 -29.0385729077205 19.0385729077205 -0.959081469689985 0.998845265588915 0.337517704657172 0.918584870601162 rv
rs138767597 chr12 7079286 7079287 rs138767597_rv -5 12.2645780141431 -29.0385729077205 19.0385729077205 -0.805985502291376 0.992498124531133 0.420251208503861 0.94697625778219 rv
rs138891513 chr5 150080653 150080654 rs138891513_rv -5 12.2645780141431 -29.0385729077205 19.0385729077205 -0.92972999375831 0.998345740281224 0.352510900769361 0.926096672775682 rv
rs139360501 chr5 158689978 158689979 rs139360501_fw 5 1.66560778110422 1.73540874903574 8.26459125096426 -0.0739149269831869 0.994077834179357 0.941078078324857 0.994126447875072 fw
rs139454895 chr6 45683096 45683097 rs139454895_rv -5 12.2645780141431 -29.0385729077205 19.0385729077205 -0.854204974671807 0.995833333333333 0.392991427317583 0.938637085324378 rv
rs139515788 chr8 94995466 94995467 rs139515788_rv -5 12.2645780141431 -29.0385729077205 19.0385729077205 -0.867983136914067 0.996478873239437 0.385403564230298 0.936305469610827 rv
rs140308494 chr2 47943684 47943685 rs140308494_rv -5 5.97708831872863 -16.7150931047081 6.7150931047081 -1.69513723175352 0.994129834254144 0.0900493907494798 0.601624921874995 rv
rs140342450 chr2 231770928 231770929 rs140342450_fw -0.612892352195592 0.387777967521515 -1.37293716853776 0.147152464146577 -19.5027810773616 0.99904214559387 1.03972106446405e-84 2.61666600293667e-80 fw
rs140374173 chr17 16347192 16347193 rs140374173_fw -0.283726887455055 0.413782451696161 -1.09474049277953 0.527286717869421 -15.6010180190197 0.997916666666667 7.16425261493623e-55 2.00336383955667e-51 fw
rs140374173 chr17 16347192 16347193 rs140374173_rv -4.50110910387553e-11 8.67236628223107 -16.9978379132179 16.9978379131279 -0.69539097681594 0.997601918465228 0.486810313732468 0.958115122315657 rv
rs140418500 chr20 1857936 1857937 rs140418500_fw 5 2.44145630707994 0.214745638123312 9.78525436187669 1.0680151129707 0.91625266146203 0.285513694642889 0.890951412828214 fw
rs140854646 chr8 90914284 90914285 rs140854646_fw 1.26205943414774 0.551010874817763 0.18207811950492 2.34204074879055 -7.29116624224151 0.994931209268646 3.07283315406234e-13 1.16583907520031e-10 fw
rs141145270 chr19 57610726 57610727 rs141145270_fw 5 1.99598936763917 1.08786083942723 8.91213916057277 -0.297953180134056 0.996296296296296 0.765738898288226 0.973071893289545 fw
rs141839515 chr6 109639719 109639720 rs141839515_fw -0.972976159835876 0.483400359754132 -1.92044086495397 -0.0255114547177768 -15.6488296692457 0.998630136986301 3.38385285380648e-55 1.02193709726097e-51 fw
rs141839515 chr6 109639719 109639720 rs141839515_rv 0 1.41421362129859 -2.77185869774524 2.77185869774524 -3.55602884672163 0.99349710982659 0.000376502756137022 0.0175146855151579 rv
rs141996491 chr1 9935277 9935278 rs141996491_rv -5 7.64872052200137 -19.9914922231227 9.99149222312269 -1.43522293809913 0.997471554993679 0.151223579152782 0.741924472675566 rv
rs142205212 chr10 82684250 82684251 rs142205212_fw 5 2.94696842791858 -0.776058118720414 10.7760581187204 0.463568374062299 0.97426618415762 0.642957017301947 0.962947544600075 fw
rs142541707 chr22 29137789 29137790 rs142541707_rv -5 6.41015740361963 -17.5639085110945 7.56390851109447 -1.2821644317544 0.961538461538462 0.199784970473691 0.812976450131193 rv
rs142566527 chr11 59331241 59331242 rs142566527_fw 5 2.22159272976123 0.645678249667997 9.354321750332 -0.5376347226492 0.9979633401222 0.590829253482952 0.962947544600075 fw
rs142863655 chr11 33934227 33934228 rs142863655_fw 5 2.46918002806788 0.160407144986958 9.83959285501304 0.557780450487569 0.973985431841831 0.576994313743207 0.962947544600075 fw
rs142888567 chr19 28284955 28284956 rs142888567_fw 5 2.19930142658125 0.68936920390076 9.31063079609924 -0.112917217140096 0.994771241830065 0.910096186326823 0.991586156603506 fw
rs142974490 chr17 79215729 79215730 rs142974490_fw 5 3.35407556522776 -1.57398810784641 11.5739881078464 -0.400146446500832 0.998242530755712 0.689048656192112 0.964457198108499 fw
rs143177445 chr1 228330042 228330043 rs143177445_fw 0.441466518466088 0.347240229750616 -0.23912433184512 1.1220573687773 -15.79986283705 0.997342781222321 3.11794231411511e-56 1.02351201155654e-52 fw
rs143177445 chr1 228330042 228330043 rs143177445_rv -0.0656082479723713 1.40490457515483 -2.81922121527583 2.68800471933109 -4.4815070054541 0.99803536345776 7.41177995436788e-06 0.000738254351365079 rv
rs143658413 chr16 85548508 85548509 rs143658413_fw 0.181582186673793 0.34106352320134 -0.486902318800834 0.850066692148419 -16.320177312287 0.996820349761526 7.09292906301301e-60 2.81854335361339e-56 fw
rs143739712 chr11 110301273 110301274 rs143739712_rv -5 12.2645780141431 -29.0385729077205 19.0385729077205 -0.862855289845163 0.996251171508904 0.388217035536636 0.937123572091567 rv
rs143957785 chr19 37569381 37569382 rs143957785_rv 1.66666666662666 7.08095741800519 -12.2120098726635 15.5453432059168 -0.485340868854148 0.993960310612597 0.627434569610018 0.962947544600075 rv
rs144544713 chr17 78120995 78120996 rs144544713_rv -5 4.31571196669907 -13.4587954547302 3.45879545473017 -2.08984085550742 0.98234894772573 0.0366320979583148 0.384677588645799 rv
rs144842905 chr19 48366830 48366831 rs144842905_fw -0.480727232994548 0.38163441251557 -1.22873068152507 0.26727621553597 -17.3956141328253 0.997888067581837 8.90669804572428e-68 6.72464609150229e-64 fw
rs144849685 chr21 45230919 45230920 rs144849685_rv -5 12.2645780141431 -29.0385729077205 19.0385729077205 -0.873550870902745 0.996710526315789 0.382362891163696 0.936305469610827 rv
rs145142014 chr6 127587967 127587968 rs145142014_rv -5 8.67236628219203 -21.9978379130964 11.9978379130964 -0.949991984204104 0.962264150943396 0.342116325603556 0.921578223204761 rv
rs145290773 chr17 39572522 39572523 rs145290773_rv -5 12.2645780141431 -29.0385729077205 19.0385729077205 -0.913405704156272 0.997979797979798 0.361029206660649 0.929009445216103 rv
rs145388410 chr10 99496717 99496718 rs145388410_fw 5 1.5188353024174 2.0230828072619 7.9769171927381 -1.36893341318863 0.999158249158249 0.171020090042544 0.774121226020376 fw
rs145414968 chr7 38948808 38948809 rs145414968_fw 0.228597805467751 0.444105897908142 -0.641849754432208 1.09904536536771 -12.0149780198565 0.99618320610687 2.96448457552076e-33 3.29149338141754e-30 fw
rs145585669 chr11 114496000 114496001 rs145585669_fw 0.0893374942211419 0.774348968369916 -1.42838648378389 1.60706147222618 -3.00938417519925 0.918313570487484 0.00261777870637588 0.0731986252812672 fw
rs145704024 chr21 35274199 35274200 rs145704024_rv -0.573672862955467 0.918819778277502 -2.37455962837937 1.22721390246844 -6.21888662417549 0.994178525226391 5.0069491289104e-10 1.26855592678478e-07 rv
rs145756018 chr15 75018365 75018366 rs145756018_rv -5 12.2645780141431 -29.0385729077205 19.0385729077205 -0.810013513850586 0.992857142857143 0.417932408865039 0.946153759297207 rv
rs1459772 chr10 47599967 47599968 rs1459772_rv -5 12.2645780141431 -29.0385729077205 19.0385729077205 -0.807813731850516 0.992663242846662 0.419197818912216 0.94661792481991 rv
rs146121273 chr15 52436164 52436165 rs146121273_fw -0.197878697408088 0.516771575235813 -1.21075098487028 0.814993590054106 -11.0693764706256 0.996019900497512 1.76625252961787e-28 1.62626624681316e-25 fw
rs146194308 chr19 49376718 49376719 rs146194308_fw 5 2.00845087556668 1.06343628388931 8.93656371611069 -1.00316835018784 0.999102333931777 0.315779640887192 0.908869926264431 fw
rs146393341 chr19 56620841 56620842 rs146393341_fw 0.0887788086848051 0.406059309658625 -0.707097438246101 0.884655055615711 -11.1469965113268 0.990196078431373 7.40643005735195e-29 6.98991094700162e-26 fw
rs146401079 chr22 39747848 39747849 rs146401079_rv -5 12.2645780141431 -29.0385729077205 19.0385729077205 -0.830504592140528 0.994435612082671 0.406253552573806 0.94317782245393 rv
rs146507936 chr11 43966468 43966469 rs146507936_fw 5 3.05311745358167 -0.984110209020066 10.9841102090201 0.649421960134234 0.953346855983773 0.516065673543182 0.961088143316243 fw
rs146607980 chr3 9821897 9821898 rs146607980_rv -5 12.2645780141431 -29.0385729077205 19.0385729077205 -0.894756395141736 0.99746192893401 0.370917324555379 0.932258810780324 rv
rs146659427 chr9 36995712 36995713 rs146659427_rv -5 5.48488602776819 -15.7503766144257 5.75037661442566 -1.72745590919892 0.988736926790024 0.0840858170952502 0.58323962117671 rv
rs146829417 chr10 99496812 99496813 rs146829417_rv -5 4.89908297960342 -14.6022026400227 4.60220264002271 -1.82219992598877 0.980680061823802 0.0684246558193768 0.531057987296262 rv
rs146904709 chr15 75437978 75437979 rs146904709_rv -5 12.2645780141431 -29.0385729077205 19.0385729077205 -0.810403637189343 0.992890995260663 0.417708228120982 0.946153759297207 rv
rs147227725 chr5 5350281 5350282 rs147227725_fw -0.150497396443603 0.461374545815837 -1.05479150624264 0.753796713355438 -15.3644841154504 0.999031007751938 2.83284572024969e-53 7.1294228241524e-50 fw
rs147357399 chr11 60839012 60839013 rs147357399_rv -5 12.2645780141431 -29.0385729077205 19.0385729077205 -0.955122183282708 0.998787878787879 0.339515911996404 0.919894885223588 rv
rs147416598 chr20 62404388 62404389 rs147416598_fw 0.730690454769187 0.40974895606677 -0.0724174991216816 1.53379840866006 -13.1694752346499 0.997821350762527 1.31508541953771e-39 1.77304043322351e-36 fw
rs147601912 chr16 4714391 4714392 rs147601912_rv -5 12.2645779780699 -29.0385728370171 19.0385728370171 -0.722387050816282 0.979362101313321 0.470056546004845 0.956132854138471 rv
rs147820470 chr2 201612890 201612891 rs147820470_rv -5 12.2645780141431 -29.0385729077205 19.0385729077205 -0.897560334599759 0.997547516860822 0.369419993760277 0.931490630643743 rv
rs147955966 chr10 38146739 38146740 rs147955966_fw 5 1.99804635652093 1.08382914121897 8.91617085878103 -0.807480874061821 0.998659517426273 0.419389489249033 0.946633616383887 fw
rs148093371 chr11 57671459 57671460 rs148093371_rv -5 12.2645780141431 -29.0385729077205 19.0385729077205 -0.949912751596726 0.998708010335917 0.342156586948258 0.921578223204761 rv
rs148240217 chr19 17012836 17012837 rs148240217_rv -5 9.87813696568897 -24.3611484527504 14.3611484527504 -1.11333697184584 0.997521685254027 0.265563733343861 0.874371045303154 rv
rs148256875 chr18 48721821 48721822 rs148256875_fw 5 1.87038696523476 1.33404154813987 8.66595845186013 -0.0812699457932991 0.994245524296675 0.935227274689746 0.993258324763528 fw
rs148288316 chr11 69469863 69469864 rs148288316_fw 5 2.00563001433805 1.06896517189742 8.93103482810258 -0.555277978426042 0.997792494481236 0.578704539104205 0.962947544600075 fw
rs148318860 chr19 10870406 10870407 rs148318860_rv -5 8.67236628219203 -21.9978379130964 11.9978379130964 -1.18566005723634 0.994945848375451 0.235756574463065 0.851306272539181 rv
rs148737402 chr1 6423424 6423425 rs148737402_rv -5 12.2645780141431 -29.0385729077205 19.0385729077205 -0.984124697526483 0.999150382327952 0.325054204903438 0.913817908903128 rv
rs148760934 chr5 58187739 58187740 rs148760934_fw 0.0656082475903214 1.40490457520913 -2.68800471981957 2.81922121500021 -3.6548594126638 0.994515539305302 0.000257322946546652 0.0131094060642502 fw
rs148825190 chr12 11323978 11323979 rs148825190_rv -5 9.92632061911432 -24.4555884134641 14.4555884134641 -1.21465318765551 0.999139414802065 0.224498393841582 0.842396164874176 rv
rs148855218 chr7 64147198 64147199 rs148855218_rv -5 12.2645780141431 -29.0385729077205 19.0385729077205 -0.855474366510805 0.995897435897436 0.392288589337536 0.938637085324378 rv
rs148886855 chr10 124671723 124671724 rs148886855_rv -5 12.2645780141431 -29.0385729077205 19.0385729077205 -0.999841053384255 0.999299229152067 0.317387434831612 0.909430496946596 rv
rs149587967 chr10 79703308 79703309 rs149587967_rv -5 12.2645780141431 -29.0385729077205 19.0385729077205 -0.837824209489798 0.994910941475827 0.402129439862091 0.941690700297495 rv
rs149797458 chr16 56594926 56594927 rs149797458_fw -0.490743513080845 0.387076361212983 -1.24941318105829 0.267926154896602 -14.3106559882885 0.993622448979592 1.87734091517075e-46 3.63438760093095e-43 fw
rs149797458 chr16 56594926 56594927 rs149797458_rv -4.50110910387553e-11 8.67236628223107 -16.9978379132179 16.9978379131279 -0.649917088582212 0.996446700507614 0.515745779247324 0.961061334228896 rv
rs149843472 chr21 18315240 18315241 rs149843472_rv -5 6.53091121712752 -17.8005859855699 7.80058598556994 -1.23867521965099 0.956464954288202 0.215465799247748 0.830548918424298 rv
rs150009463 chr5 112379456 112379457 rs150009463_rv -5 12.2645780141431 -29.0385729077205 19.0385729077205 -0.860914797918847 0.99616122840691 0.389284970885328 0.937929877078023 rv
rs150110293 chr22 42912080 42912081 rs150110293_fw 5 1.715680602302 1.63726601948808 8.36273398051192 -0.507500256635131 0.9971870604782 0.611803856368643 0.962947544600075 fw
rs150115193 chr1 212185608 212185609 rs150115193_fw 5 5.14230684741582 -5.07892142093501 15.078921420935 -0.0348035646696993 0.994397759103641 0.972236378159782 0.997076260374466 fw
rs150222626 chr16 56937058 56937059 rs150222626_rv -5 12.2645780141431 -29.0385729077205 19.0385729077205 -0.763035637856017 0.987361769352291 0.445442142415372 0.951730774863024 rv
rs150395031 chr11 134339680 134339681 rs150395031_fw 5 4.40499422493361 -3.63378868086987 13.6337886808699 -0.0691369615367135 0.995055624227441 0.944880600351258 0.994529976758603 fw
rs150457372 chr1 25814245 25814246 rs150457372_fw 0.0599923958615165 0.560047539758533 -1.03770078206521 1.15768557378824 -9.02495194373109 0.994026284348865 1.79774258204939e-19 1.10350701371798e-16 fw
rs150491905 chr2 38118257 38118258 rs150491905_fw -0.65980258792745 0.418139168660732 -1.47935535850249 0.159750182647586 -13.9325162602899 0.994324631101022 4.01941269037158e-44 7.05743436129638e-41 fw
rs150491905 chr2 38118257 38118258 rs150491905_rv 1.46441041956288e-08 8.67236626949213 -16.9978378735605 16.9978379028487 -0.700540755274206 0.997706422018349 0.483589662447507 0.957861729036027 rv
rs150590041 chr11 93498567 93498568 rs150590041_fw 0.148716149278936 0.41923623805895 -0.672986877316606 0.970419175874477 -12.4742172793929 0.995405819295559 1.03215440532589e-35 1.32082525011034e-32 fw
rs150731931 chr6 37084652 37084653 rs150731931_fw -0.471261559983228 0.398395841200489 -1.25211740873619 0.309594288769731 -13.5213592821661 0.992721979621543 1.16993903418185e-41 1.73199151019144e-38 fw
rs150810483 chr17 5236132 5236133 rs150810483_rv -5 12.2645779780699 -29.0385728370171 19.0385728370171 -0.710412756895303 0.976175144880876 0.477448214647872 0.957858570407956 rv
rs151091732 chr19 45909374 45909375 rs151091732_rv -5 12.2645780141431 -29.0385729077205 19.0385729077205 -0.801845428162245 0.992110453648915 0.422642376745106 0.947434150740219 rv
rs151092283 chr2 10430120 10430121 rs151092283_fw -0.147089524979082 0.34857662328223 -0.830299706612252 0.536120656654089 -20.6299617987616 0.999128160418483 1.47766774842841e-94 1.11565392674094e-89 fw
rs151092283 chr2 10430120 10430121 rs151092283_rv -0.462646845408682 1.34719761471054 -3.10315417024134 2.17786047942397 -5.58935572022975 0.999148211243612 2.27913642844961e-08 4.50463558859618e-06 rv
rs151183121 chr1 25275854 25275855 rs151183121_fw -0.296851476898795 0.374733171138298 -1.03132849232986 0.437625538532268 -17.4757824085123 0.998076923076923 2.19119166277401e-68 1.83819068590112e-64 fw
rs151183121 chr1 25275854 25275855 rs151183121_rv -0.0656082475914719 1.4049045752088 -2.81922121500071 2.68800471981777 -3.69558932401374 0.99409681227863 0.000219377333638051 0.0117676522273547 rv
rs151231200 chr19 1942956 1942957 rs151231200_rv -5 12.2645780141431 -29.0385729077205 19.0385729077205 -0.880880516000431 0.996992481203008 0.378382494247831 0.93496972361374 rv
rs1541703 chr16 57855679 57855680 rs1541703_fw -0.0661223130362022 0.473902920712193 -0.9949720376321 0.862727411559696 -10.9601491500618 0.994106090373281 5.94013894027827e-28 5.33912416821369e-25 fw
rs1561198 chr2 85809988 85809989 rs1561198_rv -5 12.2645780141431 -29.0385729077205 19.0385729077205 -0.845386586184349 0.995359628770302 0.397895031366872 0.940942739985173 rv
rs1571736 chr21 43527952 43527953 rs1571736_fw 5 3.07397328461489 -1.02498763784518 11.0249876378452 1.27500308204844 0.746621621621622 0.202308151106887 0.81549990339594 fw
rs1596929 chr7 64124529 64124530 rs1596929_rv -5 12.2645780141431 -29.0385729077205 19.0385729077205 -0.834634665051306 0.994708994708995 0.403923438099878 0.942295871855065 rv
rs1667309 chr2 232406478 232406479 rs1667309_fw -0.101020548920152 0.348566989986091 -0.784211849292889 0.582170751452586 -16.9224197136341 0.996974281391831 3.0753192893541e-64 1.93491401387937e-60 fw
rs1684032 chr15 65185883 65185884 rs1684032_rv -5 12.2645780141431 -29.0385729077205 19.0385729077205 -0.85259717791221 0.995750708215297 0.393882728116999 0.938716535844746 rv
rs16853998 chr1 179334916 179334917 rs16853998_fw -0.592695278252042 0.388722419988888 -1.35459122143026 0.169200664926177 -14.8317903093666 0.994363021420519 9.12660019657504e-50 2.02666894541651e-46 fw
rs16854890 chr1 204958559 204958560 rs16854890_fw 5 2.00813758706897 1.06405032934482 8.93594967065518 0.603340606909033 0.977869274318065 0.546282124526333 0.961920266633872 fw
rs16899119 chr6 166954621 166954622 rs16899119_rv -5 12.2645780141431 -29.0385729077205 19.0385729077205 -0.89406187967977 0.997440273037543 0.371288783823392 0.93261941804012 rv
rs16928727 chr9 128908587 128908588 rs16928727_fw 5 2.37140602330549 0.352044194321241 9.64795580567876 -0.603579086780915 0.998392282958199 0.54612352034631 0.961920266633872 fw
rs16958708 chr16 57703351 57703352 rs16958708_fw 5 1.98202087547428 1.11523908407041 8.88476091592959 0.481832115745264 0.982791586998088 0.62992521293688 0.962947544600075 fw
rs16959681 chr16 56588480 56588481 rs16959681_rv -5 12.2645780141431 -29.0385729077205 19.0385729077205 -0.773661870697072 0.988888888888889 0.439130773756838 0.950082257248664 rv
rs16965220 chr16 57065120 57065121 rs16965220_fw 0.690997576546061 1.31285989847147 -1.88220782445803 3.26420297755015 -3.89541747624759 0.996996996996997 9.80297352802893e-05 0.00621681486110189 fw
rs16966328 chr16 57148700 57148701 rs16966328_rv -5 12.2645780141431 -29.0385729077205 19.0385729077205 -0.868174985525517 0.996487119437939 0.385298545932713 0.936305469610827 rv
rs16979527 chr20 18709951 18709952 rs16979527_fw -1.24163453117044 7.51886201343064 -15.9786040774945 13.4953350151536 -0.174803615519342 0.518164435946463 0.86123394730855 0.986854620327445 fw
rs16979527 chr20 18709951 18709952 rs16979527_rv -0.478023066533604 0.88051950082843 -2.20384128815733 1.24779515509012 0.540277901202493 0.278131634819533 0.589005396138848 0.962947544600075 rv
rs1697953 chr5 757467 757468 rs1697953_fw -0.19229567476967 0.384569696254816 -0.946052279429109 0.561460929889768 -2.04350026638115 0.644184445973847 0.0410029410307916 0.410851101627843 fw
rs1697953 chr5 757467 757468 rs1697953_rv 0.07682879932741 0.421046677361023 -0.748422688300196 0.902080286955016 -2.39364497109114 0.747375787263821 0.016681887406196 0.245995933799844 rv
rs1697955 chr5 757450 757451 rs1697955_fw 0.188614381721168 0.380707167807404 -0.557571667181344 0.93480043062368 -3.73640209335649 0.833562585969739 0.000186672083919929 0.0104167989712037 fw
rs1697955 chr5 757450 757451 rs1697955_rv -0.890172129798068 0.496787705710366 -1.86387603299038 0.0835317733942496 -3.33467991821851 0.682753726046842 0.000853976356543806 0.0327289689824436 rv
rs16979555 chr22 25482529 25482530 rs16979555_fw -0.00565601118751269 0.587667343883168 -1.15748400519852 1.1461719828235 -1.73220684609563 0.733471074380165 0.0832367405491786 0.581518947420428 fw
rs16979555 chr22 25482529 25482530 rs16979555_rv -0.451528505091815 0.881000910817608 -2.17829029029433 1.2752332801107 -2.52138617882223 0.854434664861205 0.0116893485893112 0.196955480437755 rv
rs16980629 chr20 19443383 19443384 rs16980629_fw -0.800210990175234 0.507360360446359 -1.7946372966501 0.19421531629963 -0.357086985687296 0.35 0.721026687005505 0.967252799169675 fw
rs16980629 chr20 19443383 19443384 rs16980629_rv 0.0689948965040134 0.557543358636167 -1.02379008642287 1.1617798794309 -0.39602141381617 0.571945701357466 0.692089231021931 0.964561781112575 rv
rs16981103 chr19 16200355 16200356 rs16981103_fw -0.259668072212363 0.629781562817092 -1.49403993533386 0.974703790909138 0.709963439944695 0.330308529945554 0.477726808116545 0.957858570407956 fw
rs16981103 chr19 16200355 16200356 rs16981103_rv 0.0114895048271293 0.483449157678746 -0.936070844223213 0.959049853877472 -0.774310230597043 0.595278246205734 0.438747355142398 0.950031095915913 rv
rs16981474 chr19 17012822 17012823 rs16981474_fw -0.517219259528876 0.391506030554403 -1.28457107941551 0.250132560357753 -2.09370862542998 0.57504873294347 0.0362859441041379 0.382619195886232 fw
rs16981474 chr19 17012822 17012823 rs16981474_rv 0.320558012746047 0.726585587422084 -1.10354973860124 1.74466576409333 -0.8753037945686 0.722428748451053 0.381408630013613 0.936265987406373 rv
rs16981486 chr19 50357163 50357164 rs16981486_fw -0.151373567432011 0.512882888410207 -1.15662402871602 0.853876893851995 0.7775006966861 0.365831842576029 0.436863423579901 0.949850069198859 fw
rs16981486 chr19 50357163 50357164 rs16981486_rv -0.137318818405076 0.42209565218763 -0.964626296692831 0.68998865988268 0.830186995560556 0.380426784400294 0.406433066634664 0.943201050100934 rv
rs1698204 chr11 115540613 115540614 rs1698204_fw -0.960137549660703 0.528525841134293 -1.99604819828392 0.0757730989625105 -2.2745332237669 0.56020942408377 0.0229339458693525 0.299833047113764 fw
rs1698204 chr11 115540613 115540614 rs1698204_rv -0.765072477258296 0.750932652370961 -2.23690047590538 0.706755521388788 -1.25121125438863 0.543515358361775 0.210857413224362 0.824641136775762 rv
rs16982252 chr20 57293304 57293305 rs16982252_fw 0.46874180547729 0.8359614803377 -1.1697426959846 2.10722630693918 0.549274536280846 0.502392344497608 0.582817059465076 0.962947544600075 fw
rs16982252 chr20 57293304 57293305 rs16982252_rv -0.489988837481205 0.782555639074706 -2.02379789006763 1.04382021510522 -0.237741874018855 0.424593967517401 0.812081303862526 0.980022513936773 rv
rs16982293 chr22 26928134 26928135 rs16982293_fw -1.36262917514502 0.605694797446065 -2.54979097813931 -0.175467372150734 -4.10473128583525 0.754653130287648 4.04785117109761e-05 0.00306229269808658 fw
rs16982293 chr22 26928134 26928135 rs16982293_rv -2.12702960575809 1.05436919544033 -4.19359322882113 -0.0604659826950549 -2.47154620382549 0.617486338797814 0.0134530165663464 0.214693765329892 rv
rs1698231 chr16 467584 467585 rs1698231_fw 0.105924894956966 1.32390825116649 -2.48893527732936 2.70078506724329 -0.87884120746166 0.780645161290323 0.37948737989074 0.935241383873311 fw
rs1698231 chr16 467584 467585 rs1698231_rv 0.569997779416604 0.754383130619693 -0.908593156597993 2.0485887154312 -0.127894103334369 0.660714285714286 0.898232777581909 0.990511772327244 rv
rs16982846 chr19 52077068 52077069 rs16982846_fw -0.754964823217185 1.23114315310011 -3.16800540329339 1.65807575685902 -1.34587136413192 0.711359404096834 0.1783440053569 0.783837457750519 fw
rs16982846 chr19 52077068 52077069 rs16982846_rv -3.55368218292512 4.66427854675325 -12.6956681345615 5.58830376871125 -0.790521736339325 0.533333333333333 0.429223133160407 0.948255285254104 rv
rs16983165 chr20 61318834 61318835 rs16983165_fw 1.99838318805527 1.05306874855209 -0.0656315591068217 4.06239793521736 1.85819469422109 0.510392609699769 0.0631413712118623 0.512265359457259 fw
rs16983165 chr20 61318834 61318835 rs16983165_rv 1.16972256374703 1.06787210377945 -0.923306759660687 3.26275188715474 1.24860644154837 0.459183673469388 0.211809055161373 0.826120220408206 rv
rs16983290 chr20 61478893 61478894 rs16983290_rv -0.0106750451637475 1.36242046107736 -2.68101914887536 2.65966905854787 0.339676944211571 0.383798140770252 0.734099826304666 0.968018353742231 rv
rs16983613 chr20 58734904 58734905 rs16983613_fw -0.714912955435132 1.10503028656416 -2.88077231710088 1.45094640623062 -0.79955787512221 0.542056074766355 0.423967002150338 0.947434150740219 fw
rs16983613 chr20 58734904 58734905 rs16983613_rv -0.972633653339705 1.17048115498047 -3.26677671710143 1.32150941042202 -0.532225488816476 0.413461538461538 0.594569831428228 0.962947544600075 rv
rs16984003 chr19 53104579 53104580 rs16984003_rv -1.11677059011672 1.05215177000424 -3.17898805932503 0.945446879091598 0.239038960604974 0.202898550724638 0.811075372091258 0.980022513936773 rv
rs16984564 chr19 53700623 53700624 rs16984564_fw 0.0566772776554012 0.803980695306792 -1.51912488514591 1.63247944045671 0.478579760299138 0.418705035971223 0.632237619821031 0.962947544600075 fw
rs16984564 chr19 53700623 53700624 rs16984564_rv 0.285647701822299 0.475947005505788 -0.647208428969045 1.21850383261364 0.0173307032730175 0.56890848952591 0.986172791608625 0.998441758097275 rv
rs16985114 chr22 32026643 32026644 rs16985114_rv -5 3.70983119115955 -12.2712691346727 2.27126913467272 -1.19476880105653 0.361788617886179 0.23217737305389 0.849628671657331 rv
rs16988063 chr2 20979752 20979753 rs16988063_fw 0.719731018462653 0.86888124399478 -0.983276219767115 2.42273825669242 0.342111843917002 0.604075691411936 0.732266724509533 0.968018353742231 fw
rs16988063 chr2 20979752 20979753 rs16988063_rv -1.82360847136231 1.08040131878234 -3.94119505617569 0.293978113451073 -0.973031253169881 0.315972222222222 0.330537769363503 0.915602705091217 rv
rs16989330 chr20 39426220 39426221 rs16989330_fw -0.878663894723369 1.22773197641041 -3.28501856848778 1.52769077904104 0.857708721441069 0.1265625 0.391053322981208 0.938573005807046 fw
rs16989330 chr20 39426220 39426221 rs16989330_rv 0.379761236127883 0.945963084982753 -1.47432641043831 2.23384888269408 0.328520604635008 0.517241379310345 0.742518067758037 0.969417643693243 rv
rs1699011 chr6 38681777 38681778 rs1699011_rv 0.172957055492043 0.824706946144347 -1.44346855895088 1.78938266993496 -1.49114548093661 0.802614379084967 0.135923303722495 0.713802973802051 rv
rs16990150 chr22 32702945 32702946 rs16990150_fw 0.159883097938528 0.666896646331042 -1.14723432887032 1.46700052474737 0.853998243373592 0.398997134670487 0.393105962694202 0.938637085324378 fw
rs16990150 chr22 32702945 32702946 rs16990150_rv 0.267808259149679 0.497662677526782 -0.707610588802814 1.24322710710217 2.15018797532474 0.309542280837859 0.0315403489226443 0.354839499926772 rv
rs16990292 chr21 34569374 34569375 rs16990292_rv -0.802595745354209 1.05364954328467 -2.86774885019216 1.26255735948374 -0.53199543493374 0.439779005524862 0.594729157270583 0.962947544600075 rv
rs16993498 chr19 6231932 6231933 rs16993498_fw -0.995645133944144 0.581808795805791 -2.13599037372349 0.144700105835206 -1.38794068824045 0.453105968331303 0.165155106663994 0.765453052093782 fw
rs16993498 chr19 6231932 6231933 rs16993498_rv -0.292578474517628 0.787957334765851 -1.8369748506587 1.25181790162344 -0.714757635779922 0.567245119305857 0.474758816819758 0.956889803389508 rv
rs1699379 chr4 129992336 129992337 rs1699379_fw 5 5.98451076830473 -6.72964110587727 16.7296411058773 0.811027247654526 0.536534446764092 0.41735002335445 0.94609730982049 fw
rs1699385 chr4 129990163 129990164 rs1699385_rv -5 9.70980962022835 -24.0312268556476 14.0312268556476 -0.55757795564778 0.602040816326531 0.577132613019131 0.962947544600075 rv
rs1699387 chr4 130031497 130031498 rs1699387_fw -0.138322696242718 0.762614644806076 -1.63304740006263 1.35640200757719 0.175744084016427 0.432330827067669 0.860495000232551 0.986854620327445 fw
rs1699387 chr4 130031497 130031498 rs1699387_rv 0.750199319952016 0.898438300948391 -1.01073974990683 2.51113838981086 0.363053092909984 0.604444444444444 0.716565223742225 0.967199962724418 rv
rs1699389 chr4 130004078 130004079 rs1699389_fw 0.193911293587171 0.518303747358076 -0.821964051234657 1.209786638409 -0.334405088618472 0.590790616854909 0.738073900058468 0.96891951123063 fw
rs1699389 chr4 130004078 130004079 rs1699389_rv -0.660051058031093 0.565553902715782 -1.76853670735403 0.448434591291839 -0.267310612056654 0.375457875457875 0.789230016728961 0.976126717881125 rv
rs16994188 chr4 38079612 38079613 rs16994188_fw -0.0973089157325253 0.441822990357275 -0.963281976832784 0.768664145367733 -1.29082215882146 0.616094986807388 0.196765352216326 0.809061151164622 fw
rs16994188 chr4 38079612 38079613 rs16994188_rv -0.0754926805738868 0.473981383310822 -1.0044961918631 0.853510830715324 -0.590264403380944 0.550893550893551 0.55501340032805 0.962232001877647 rv
rs16996504 chr20 50767305 50767306 rs16996504_fw -2.46179340471561 4.92954786919457 -12.123707228337 7.20012041890576 -0.671095625178728 0.699812382739212 0.502159613747856 0.959281797790628 fw
rs16996504 chr20 50767305 50767306 rs16996504_rv 1.46266309160704 7.29442096110779 -12.8344019921642 15.7597281753783 -0.0413393232253204 0.853736089030207 0.967025384449826 0.996677302417588 rv
rs16997679 chr22 48233439 48233440 rs16997679_fw 1.6366280880607 0.644084849491905 0.374221783056564 2.89903439306483 2.20773885885617 0.553459119496855 0.0272624823469205 0.328532804630418 fw
rs16997679 chr22 48233439 48233440 rs16997679_rv 1.34011705267996 0.545824644117483 0.270300750209697 2.40993335515023 2.65315710951913 0.473015873015873 0.00797427446215084 0.155311232612211 rv
rs16998094 chr22 37712960 37712961 rs16998094_fw 0.360192511816896 0.42947239983347 -0.481573391856704 1.2019584154905 0.329300171925655 0.554474708171206 0.741928814180473 0.96939390186874 fw
rs16998094 chr22 37712960 37712961 rs16998094_rv -0.0184122070254061 0.426390912263849 -0.854138395062551 0.817313981011738 0.495806939376628 0.442796610169492 0.620030628431431 0.962947544600075 rv
rs16999328 chr22 48923710 48923711 rs16999328_fw 0.529971085323802 0.495535298011943 -0.441278098779606 1.50122026942721 0.510620042040548 0.568796068796069 0.609617139115185 0.962947544600075 fw
rs16999328 chr22 48923710 48923711 rs16999328_rv -0.183495499639019 0.40741436402892 -0.982027653135703 0.615036653857665 1.47995848483031 0.312931034482759 0.138884326185605 0.718318174587184 rv
rs17000960 chr22 39679372 39679373 rs17000960_fw -0.0946642694984377 0.640730832315594 -1.350496700837 1.16116816184013 -1.03283734102725 0.638095238095238 0.301680025732433 0.900323545113022 fw
rs17000960 chr22 39679372 39679373 rs17000960_rv -0.552510588848607 1.06320119432254 -2.63638492972079 1.53136375202358 -1.05883425281548 0.639511201629328 0.289675271180826 0.893049107775564 rv
rs170021 chr12 2760668 2760669 rs170021_fw -0.0335274092584229 0.427260513040378 -0.870958014817564 0.803903196300718 -2.42879924959831 0.731884057971015 0.0151489177547571 0.231909820789911 fw
rs170021 chr12 2760668 2760669 rs170021_rv 0.333975913480299 0.602530247952916 -0.846983372507416 1.51493519946801 -0.43702919344573 0.645038167938931 0.66209017641039 0.963288864812144 rv
rs17002253 chr4 77771344 77771345 rs17002253_rv 0.507199930738096 1.31107122568239 -2.06249967159939 3.07689953307558 -0.0300088773662895 0.633333333333333 0.976059973245899 0.997678251405112 rv
rs17002325 chr22 41601139 41601140 rs17002325_fw -0.381109767119269 0.773358207091576 -1.89689185301876 1.13467231878022 0.467661730782227 0.322396576319543 0.640026512312825 0.962947544600075 fw
rs17002325 chr22 41601139 41601140 rs17002325_rv 0.472737611841344 0.588098050753482 -0.67993456763548 1.62540979131817 0.0586342377193892 0.607843137254902 0.953243439828067 0.995476828213001 rv
rs17003296 chr4 79433954 79433955 rs17003296_rv -0.673266900858814 1.25337022561441 -3.12987254306305 1.78333874134542 -0.327178546318434 0.434579439252336 0.743532846297416 0.969700200796412 rv
rs17004534 chr21 44784973 44784974 rs17004534_fw 0.27804516857107 0.424594384526738 -0.554159825101337 1.11025016224348 2.48094848468425 0.315322580645161 0.0131033308917647 0.211381510990612 fw
rs17004534 chr21 44784973 44784974 rs17004534_rv 0.363367674854905 0.367524443517023 -0.356980234438461 1.08371558414827 3.28455345059152 0.300738007380074 0.00102144121326184 0.037237968634709 rv
rs17004570 chr21 44923145 44923146 rs17004570_fw 0.266464289267828 0.930001511482421 -1.55633867323772 2.08926725177337 1.71964232927697 0.208695652173913 0.0854974768068463 0.587258460370606 fw
rs17004570 chr21 44923145 44923146 rs17004570_rv 0.576706998202555 0.91850481047277 -1.22356243032407 2.37697642672919 -0.435107110880066 0.726384364820847 0.663484682191678 0.963314898076022 rv
rs17004659 chr21 45937201 45937202 rs17004659_fw 0.0671508235155887 0.401886745168845 -0.720547197015349 0.854848844046526 0.368950631267178 0.47972972972973 0.712164523179687 0.966830312507441 fw
rs17004659 chr21 45937201 45937202 rs17004659_rv -0.43660055906955 0.398512585472874 -1.21768522659638 0.344484108457283 0.174174549470976 0.376129032258064 0.861728286383342 0.986859300088591 rv
rs1700510 chr5 89857263 89857264 rs1700510_fw -1.80052969854713 6.93731878457396 -15.3976745163121 11.7966151192178 -0.135942933571536 0.297872340425532 0.891866394419194 0.9897534456614 fw
rs1700510 chr5 89857263 89857264 rs1700510_rv 0.226732382896055 1.19520475978793 -2.11586894628828 2.56933371208039 0.525407173751654 0.401015228426396 0.599300167633233 0.962947544600075 rv
rs17005956 chr2 27451098 27451099 rs17005956_rv -5 6.47243305645837 -17.6859687906584 7.6859687906584 -0.827728207265223 0.588414634146341 0.407824440820674 0.943545268403626 rv
rs17007610 chr4 142651264 142651265 rs17007610_fw 1.4100777515203 5.19613149474309 -8.77433997817617 11.5944954812168 0.449260535253775 0.284074605451937 0.653243723207265 0.963244588744852 fw
rs17007610 chr4 142651264 142651265 rs17007610_rv 0.756400730333061 0.897782550354727 -1.0032530683622 2.51605452902833 1.21549285046374 0.417061611374408 0.22417817397818 0.841848376778939 rv
rs17009534 chr10 50396387 50396388 rs17009534_fw -2.47705298251367 0.959830293656932 -4.35832035808126 -0.595785606946087 -3.50515731765087 0.708333333333333 0.000456337547511069 0.0203748912919179 fw
rs17009534 chr10 50396387 50396388 rs17009534_rv -4.0276886915986 3.82432927936242 -11.5233740791489 3.46799669595174 -1.6156074846164 0.895755305867665 0.106179204657367 0.645877870676431 rv
rs17009783 chr4 120988141 120988142 rs17009783_fw -0.540124204320249 0.3537338470081 -1.23344254445612 0.153194135815627 -1.10419874618428 0.462686567164179 0.269506933438906 0.87721133916191 fw
rs17009783 chr4 120988141 120988142 rs17009783_rv 0.0136846984803487 0.352192010382395 -0.676611641869146 0.703981038829844 -2.3089467084085 0.695694242864054 0.0209465386359267 0.283318633742583 rv
rs17010197 chr10 50837991 50837992 rs17010197_fw -1.92126718073908 3.31886878077853 -8.42624999106499 4.58371562958683 -0.585235728868223 0.505263157894737 0.55838922391596 0.962620437700955 fw
rs17010252 chr2 31000561 31000562 rs17010252_fw 1.6666666698909 5.00699300511304 -8.14703962013066 11.4803729599125 0.135112249759378 0.729119638826185 0.892523125083563 0.989924500874789 fw
rs17010252 chr2 31000561 31000562 rs17010252_rv -2.82164751744772 5.72422488783353 -14.0411282976014 8.39783326270601 -0.393042069097246 0.360824742268041 0.694288409938418 0.964561781112575 rv
rs17011821 chr4 87281336 87281337 rs17011821_fw 5 2.2068855317742 0.674504357722559 9.32549564227744 2.1667231272879 0.554356846473029 0.0302559720423302 0.34654169754289 fw
rs17013217 chr2 33756577 33756578 rs17013217_fw -0.524051375616706 1.33805067129441 -3.14663069135376 2.09852794012035 -1.00060416044204 0.6931330472103 0.317018217904832 0.909309317004973 fw
rs17013217 chr2 33756577 33756578 rs17013217_rv -0.917000624544563 0.882947187028198 -2.64757711111983 0.813575862030704 -1.18713648860049 0.532747603833866 0.235173787637895 0.850761950505396 rv
rs17014493 chr3 76718086 76718087 rs17014493_fw -2.56090692056729 6.05712863789333 -14.4328790508382 9.31106520970364 -0.356863071519882 0.401470588235294 0.721194316450249 0.967252799169675 fw
rs17014493 chr3 76718086 76718087 rs17014493_rv 0.457085944174972 1.28605795113634 -2.06358764005225 2.97775952840219 -0.263495692361121 0.689108910891089 0.792168543277982 0.976636512134469 rv
rs170159 chr19 3149989 3149990 rs170159_fw 5 6.47243305122441 -7.68596878039984 17.6859687803998 0.886011004838723 0.324175824175824 0.37561159710636 0.933393244289746 fw
rs17016206 chr12 89340318 89340319 rs17016206_rv -0.333739716779543 5.63506924332562 -11.3784754336978 10.7109960001387 -0.16171171563216 0.640495867768595 0.871532878239199 0.98767381328269 rv
rs17017848 chr1 211810670 211810671 rs17017848_fw 0.00915563785368029 0.655004113991637 -1.27465242556993 1.29296370127729 0.466205539980594 0.42648401826484 0.641068384270641 0.962947544600075 fw
rs17017848 chr1 211810670 211810671 rs17017848_rv -0.293497825741086 0.421881720627446 -1.12038599817088 0.533390346688708 0.356228154293342 0.390839694656489 0.721669709000417 0.967252799169675 rv
rs17018009 chr2 3828092 3828093 rs17018009_fw 5 12.2645779782224 -19.0385728373158 29.0385728373158 0.448363667782397 0.377777777777778 0.653890758327045 0.963244588744852 fw
rs17019573 chr1 212858302 212858303 rs17019573_fw -0.568401903762522 0.481419600718931 -1.51198432117163 0.375180513646583 -0.62876280396037 0.433962264150943 0.529504354812176 0.961242862173999 fw
rs17019573 chr1 212858302 212858303 rs17019573_rv -0.257460847377715 0.429472940094185 -1.09922780996232 0.584306115206888 -0.577070429511006 0.497593840230991 0.563891879152841 0.962947544600075 rv
rs17019873 chr1 213068435 213068436 rs17019873_rv -5 9.78461189530409 -24.177839314796 14.177839314796 -0.785010341841012 0.935897435897436 0.432447505078186 0.949359220569492 rv
rs17020400 chr1 108477532 108477533 rs17020400_fw -0.673810409437492 1.27660717859672 -3.17596047948706 1.82833966061207 0.366888997161293 0.241919686581783 0.713701819016797 0.966987382007658 fw
rs17020400 chr1 108477532 108477533 rs17020400_rv 0.163196736762324 0.629091292320777 -1.0698221961864 1.39621566971105 -1.11106328534623 0.703111111111111 0.266541109840001 0.874668147450912 rv
rs17020459 chr2 37515350 37515351 rs17020459_rv -5 6.5309112225744 -17.8005859962458 7.80058599624583 -0.873760330175932 0.669616519174041 0.382248788236277 0.936305469610827 rv
rs17020672 chr4 146752111 146752112 rs17020672_rv -5 12.2645779780699 -29.0385728370171 19.0385728370171 -0.406483429933532 0.496336996336996 0.684387429591246 0.964139333983083 rv
rs17020908 chr4 146950507 146950508 rs17020908_fw 0.970964733049773 1.23447896104679 -1.44861403060194 3.39054349670148 1.52366819356523 0.287005649717514 0.127591618668429 0.696147911626325 fw
rs17020908 chr4 146950507 146950508 rs17020908_rv -0.117432293714042 1.26382492750935 -2.59452915163236 2.35966456420427 0.621569060266808 0.28843710292249 0.534225270721386 0.961242862173999 rv
rs17020909 chr4 146951315 146951316 rs17020909_fw 0.410880439435099 1.29471715473681 -2.12676518384905 2.94852606271925 1.50152067376321 0.17753120665742 0.133220943582867 0.70937663974493 fw
rs17020909 chr4 146951315 146951316 rs17020909_rv -0.181559623216043 0.489150842089013 -1.14029527371051 0.777176027278422 0.627074999420626 0.380295566502463 0.530610074138677 0.961242862173999 rv
rs17021397 chr1 213937563 213937564 rs17021397_fw -0.0484761318258264 0.914903605679407 -1.84168719895746 1.74473493530581 -0.448890193011312 0.58957654723127 0.65351087095274 0.963244588744852 fw
rs17021612 chr4 147520168 147520169 rs17021612_fw 0.0105389671808016 0.67582470983252 -1.31407746409094 1.33515539845254 -0.122149212190936 0.523255813953488 0.902780847955556 0.991145647353344 fw
rs17021612 chr4 147520168 147520169 rs17021612_rv -0.259257853259521 1.28121819154226 -2.77044550868236 2.25192980216331 -0.611826777544231 0.628228782287823 0.540652371142082 0.961920266633872 rv
rs17021732 chr4 147564413 147564414 rs17021732_fw 0.578917292594593 0.823832849388014 -1.03579509220591 2.1936296773951 0.450867986510501 0.551684088269454 0.652084697787866 0.963244588744852 fw
rs17021732 chr4 147564413 147564414 rs17021732_rv -0.19255671249458 0.614860526613917 -1.39768334465786 1.0125699196687 0.979486583816259 0.311138014527845 0.327339614385334 0.914340655672771 rv
rs17021737 chr3 28742303 28742304 rs17021737_fw -0.505977819297003 0.363582206486349 -1.21859894401025 0.206643305416241 -0.583143260482372 0.427035330261137 0.559796863516281 0.962740989285654 fw
rs17021737 chr3 28742303 28742304 rs17021737_rv -0.461211140609424 0.389664125977175 -1.22495282752469 0.302530546305839 -1.02503848753562 0.484557309540151 0.305345027857121 0.902162281765693 rv
rs17022096 chr2 98262464 98262465 rs17022096_fw -0.392925951202378 1.31107122568246 -2.96262555353999 2.17677365113524 -0.20744360447934 0.469798657718121 0.835663431693889 0.983142416806631 fw
rs17022096 chr2 98262464 98262465 rs17022096_rv -0.095593341472917 1.3823698826712 -2.80503831150847 2.61385162856264 -0.46341455931412 0.632978723404255 0.643067244692741 0.962947544600075 rv
rs17022433 chr2 99873657 99873658 rs17022433_fw -1.47512506214511e-08 8.67236626947728 -16.9978379029267 16.9978378734242 0.00162180819849073 0.49648382559775 0.998705984845107 0.999725558997009 fw
rs17022433 chr2 99873657 99873658 rs17022433_rv 2.79810430567201 5.75507491354116 -8.48184252486866 14.0780511362127 0.442582894235756 0.562424242424242 0.658067459803547 0.963244588744852 rv
rs17022564 chr2 99939030 99939031 rs17022564_fw -0.476736531662336 1.34510428521758 -3.11314093068878 2.15966786736411 -0.0377016838697621 0.395076201641266 0.969925533418947 0.996880552340319 fw
rs17022564 chr2 99939030 99939031 rs17022564_rv -0.0890114747250414 0.808842007053425 -1.67434180854976 1.49631885909967 0.119560643768176 0.453703703703704 0.904831197741332 0.991145647353344 rv
rs17023546 chr3 29493599 29493600 rs17023546_fw -0.56171499476138 0.837812461742205 -2.2038274197761 1.08039743025334 -0.356090659734597 0.434533551554828 0.721772671848879 0.967252799169675 fw
rs17023546 chr3 29493599 29493600 rs17023546_rv 0.369634276727063 0.79435942739326 -1.18731020096373 1.92657875441785 0.673818381761458 0.458689458689459 0.500426786912175 0.959122758831673 rv
rs17025653 chr2 85082022 85082023 rs17025653_fw -0.944733836444699 0.660435827135613 -2.2391880576305 0.349720384741103 -0.567070228283629 0.361185983827493 0.570666469022615 0.962947544600075 fw
rs17025653 chr2 85082022 85082023 rs17025653_rv -0.967566935924084 0.883291053633968 -2.69881740104666 0.763683529198493 -1.44639182867503 0.576889661164205 0.14806733245441 0.736202283018797 rv
rs17026212 chr2 85551695 85551696 rs17026212_rv -5 4.20239294927047 -13.2366901805701 3.23669018057013 -1.23860978938562 0.551102204408818 0.215490040987849 0.830548918424298 rv
rs17026666 chr2 86074387 86074388 rs17026666_rv -5 8.24925591772362 -21.1685415987383 11.1685415987383 -0.695022816225106 0.675555555555556 0.48704100298115 0.958115122315657 rv
rs17027173 chr2 103057042 103057043 rs17027173_fw 5 7.71584238824269 -10.1230510809557 20.1230510809557 0.885155487607461 0.138271604938272 0.376072776004294 0.933394827781073 fw
rs17027750 chr3 3203503 3203504 rs17027750_rv -5 12.2645780141431 -29.0385729077205 19.0385729077205 -0.319386126761387 0.25296442687747 0.749433729627246 0.971182765357014 rv
rs17028773 chr1 112385264 112385265 rs17028773_fw -0.652276939327085 1.25247556388328 -3.10712904453831 1.80257516588414 -1.15902168074364 0.689839572192513 0.24644734775734 0.860364052728208 fw
rs17028773 chr1 112385264 112385265 rs17028773_rv -0.78761055274955 1.26949793158838 -3.27582649866278 1.70060539316368 -1.25054342589847 0.689964157706093 0.211101102264565 0.825030800900953 rv
rs17029573 chr4 100760068 100760069 rs17029573_rv -5 7.64872052200137 -19.9914922231227 9.99149222312269 -0.626727509942782 0.448598130841121 0.530837867848452 0.961242862173999 rv
rs17029857 chr1 112794976 112794977 rs17029857_fw -0.189484287216495 0.74642389299231 -1.65247511748142 1.27350654304843 0.238792587673314 0.409090909090909 0.811266418168633 0.980022513936773 fw
rs17029857 chr1 112794976 112794977 rs17029857_rv -3.08077054195362 5.37299034991252 -13.6118316277822 7.45029054387492 -0.503687123967281 0.407462686567164 0.614481257991187 0.962947544600075 rv
rs17030373 chr1 7209334 7209335 rs17030373_fw 0.0359533587975186 0.464163815182255 -0.8738077189597 0.945714436554738 0.0719623889526975 0.500637755102041 0.942631839483898 0.994350553453402 fw
rs17030373 chr1 7209334 7209335 rs17030373_rv 0.216491629449646 0.439009221262254 -0.643966444224372 1.07694970312366 0.145227878909704 0.538109756097561 0.884530955082666 0.988666244440083 rv
rs17030376 chr1 7209433 7209434 rs17030376_fw -2.47356128632848 1.0168650137293 -4.4666167132379 -0.480505859419054 -2.00757023161936 0.393617021276596 0.0446889805315205 0.431300360361796 fw
rs17030376 chr1 7209433 7209434 rs17030376_rv -0.602637310889419 0.969368836990889 -2.50260023139156 1.29732560961272 -2.56512090401406 0.868059701492537 0.0103139858824629 0.182670647786173 rv
rs17030418 chr2 43367449 43367450 rs17030418_fw -0.0823123440540231 0.925046195064395 -1.89540288638024 1.73077819827219 -0.765123624704777 0.651459854014598 0.444197933272085 0.951528977328818 fw
rs17030418 chr2 43367449 43367450 rs17030418_rv -1.09164094358581 5.42169196177916 -11.718157188673 9.53487530150135 -0.306352679649813 0.638603696098563 0.759336133455553 0.972307404822273 rv
rs17030569 chr3 4509079 4509080 rs17030569_rv 0.16130427582759 1.17705516326497 -2.14572384417175 2.46833239582693 0.38281804135995 0.428176795580111 0.701854683589457 0.965093779635137 rv
rs17030829 chr1 7491423 7491424 rs17030829_fw -2.12333809904081 4.65138216180057 -11.2400471361699 6.99337093808831 -0.333708522552995 0.360975609756098 0.738599517839705 0.968939619803623 fw
rs17030829 chr1 7491423 7491424 rs17030829_rv -0.825508173986466 0.726633612129544 -2.24971005376037 0.598693705787441 -0.0263955566923131 0.308673469387755 0.978941838162547 0.997975383155559 rv
rs17030845 chr2 43687878 43687879 rs17030845_rv -5 12.2645780141431 -29.0385729077205 19.0385729077205 -0.37886270921752 0.412556053811659 0.704789817191102 0.965210887280405 rv
rs17031795 chr1 114255827 114255828 rs17031795_rv 0.129517018631017 1.39577697176036 -2.60620584601928 2.86523988328131 -0.401353252107043 0.665903890160183 0.688160062112079 0.964457198108499 rv
rs17032343 chr12 102622242 102622243 rs17032343_rv -5 12.2645780141431 -29.0385729077205 19.0385729077205 -0.312403522624587 0.237125748502994 0.754733873580143 0.971589792987466 rv
rs17032866 chr2 99132414 99132415 rs17032866_rv -0.307895535777397 0.852556966622027 -1.97890719035657 1.36311611880178 0.528450243809577 0.318987341772152 0.597186872656358 0.962947544600075 rv
rs17033311 chr2 67488263 67488264 rs17033311_fw -0.598406385266099 0.583895532793918 -1.74284162954218 0.54602885900998 -0.201245185476737 0.382039573820396 0.840506861258004 0.983961599834138 fw
rs17033311 chr2 67488263 67488264 rs17033311_rv -0.163937469954225 0.706483430420853 -1.5486449935791 1.22077005367065 -0.980430047997233 0.629184549356223 0.326873883533767 0.914340655672771 rv
rs17034040 chr1 116154437 116154438 rs17034040_fw -1.48322242991372 0.816339281577224 -3.08324742180508 0.116802561977638 -1.32412711126003 0.400763358778626 0.185460832936235 0.793027034463311 fw
rs17034040 chr1 116154437 116154438 rs17034040_rv -0.0639305003543257 1.38682499250994 -2.78210748567382 2.65424648496517 -0.585490892529012 0.678752107925801 0.558217688682381 0.962620437700955 rv
rs17034079 chr1 116170760 116170761 rs17034079_fw -0.805340555342863 0.564523513730651 -1.91180664225494 0.301125531569213 -2.28661577370621 0.619047619047619 0.022218259731512 0.294254418150844 fw
rs17034079 chr1 116170760 116170761 rs17034079_rv -0.537374019576198 0.594085070801309 -1.70178075834676 0.627032719194367 -0.901190747725837 0.499502487562189 0.367486909458786 0.93100127100172 rv
rs17034136 chr3 11248229 11248230 rs17034136_fw -0.120716028512929 0.527409172966203 -1.15443800752669 0.913005950500828 -3.39465616585856 0.841530054644809 0.000687148384429037 0.0276251862662884 fw
rs17034136 chr3 11248229 11248230 rs17034136_rv -3.24763509727816 5.13410661788029 -13.3104840683235 6.81521387376722 -0.859244053170516 0.762025316455696 0.390205883426525 0.938273640106633 rv
rs170358 chr16 57464235 57464236 rs170358_fw -0.691655266556852 0.61835982547089 -1.9036405244798 0.520329991366093 0.0442917815461502 0.327603640040445 0.964671822623484 0.996445190804844 fw
rs170358 chr16 57464235 57464236 rs170358_rv -0.354867137690414 0.548513474774612 -1.42995354824865 0.720219272867825 -1.4765894078915 0.611842105263158 0.139785732718853 0.720800615080327 rv
rs170359 chr16 57395663 57395664 rs170359_rv -5 3.73087685277936 -12.3125186314476 2.31251863144755 -1.4724843614313 0.620967741935484 0.140890126997477 0.722890219328554 rv
rs17035926 chr1 117050863 117050864 rs17035926_fw -0.344888601193692 0.487552384858442 -1.30049127551624 0.610714073128856 0.200976066791758 0.391056137012369 0.840717288172415 0.983961599834138 fw
rs17035926 chr1 117050863 117050864 rs17035926_rv -0.348255747689966 0.459170936328219 -1.24823078289328 0.551719287513343 0.308337459936677 0.379932356257046 0.757825564722905 0.972055728279898 rv
rs170360 chr16 57397949 57397950 rs170360_rv -5 3.82854745462777 -12.5039530110704 2.50395301107043 -1.01691060310438 0.248484848484848 0.309195958810231 0.904969921155654 rv
rs17036040 chr2 108905288 108905289 rs17036040_fw -0.37372461483514 0.564170920503556 -1.47949961902211 0.73205038935183 0.930748173883509 0.289291882556131 0.351983843935567 0.926015077448478 fw
rs17036040 chr2 108905288 108905289 rs17036040_rv -0.171066010982087 0.4693416960373 -1.0909757352152 0.748843713251022 0.853549107041733 0.360851063829787 0.393354867465051 0.938649304143158 rv
rs170361 chr16 57414622 57414623 rs170361_fw 0.174521480731948 0.583655615530189 -0.969443525707222 1.31848648717112 -0.148536253614072 0.564935064935065 0.881919577025182 0.988666244440083 fw
rs170361 chr16 57414622 57414623 rs170361_rv 0.330198711640218 0.601267176352686 -0.848284954011047 1.50868237729148 0.496102323422725 0.507976490344249 0.61982222005413 0.962947544600075 rv
rs1703617 chr13 108525467 108525468 rs1703617_fw 3.27617404951884 5.09212806237818 -6.7043969527424 13.2567450517801 0.651082361256195 0.490196078431373 0.514993322089262 0.960823790602163 fw
rs170362 chr16 57459025 57459026 rs170362_fw -0.129517018262665 1.39577697181324 -2.86523988301661 2.60620584649128 0.588822605630959 0.278606965174129 0.555980279823133 0.962293979536489 fw
rs170362 chr16 57459025 57459026 rs170362_rv 0.610595919618771 1.32505161351024 -1.9865052428613 3.20769708209884 -1.20089480843566 0.900414937759336 0.229792008360385 0.847279018155376 rv
rs170364 chr16 57409933 57409934 rs170364_rv -5 7.08095741796269 -18.8786765392069 8.87867653920687 -0.742711527492967 0.56441717791411 0.457656349140195 0.954406314355475 rv
rs170365 chr16 57503359 57503360 rs170365_fw 0.175132631275901 0.543480761938826 -0.890089662124199 1.240354924676 0.386219431703169 0.491308325709058 0.699334163714811 0.964654588705853 fw
rs170365 chr16 57503359 57503360 rs170365_rv 0.257128893393221 0.717056956293631 -1.1483027409423 1.66256052772874 -1.15950769617933 0.748110831234257 0.246249301282246 0.860314552467008 rv
rs170366 chr16 57385935 57385936 rs170366_rv -5 8.41240709385875 -21.4883179039631 11.4883179039631 -0.624624591896176 0.563307493540052 0.532217475572862 0.961242862173999 rv
rs17036634 chr2 47720419 47720420 rs17036634_fw 0.0283770311880905 0.885476130443977 -1.7071561844821 1.76391024685828 0.0232127155099884 0.501955671447197 0.981480595830794 0.998009678841873 fw
rs17036634 chr2 47720419 47720420 rs17036634_rv 0.498272484374737 0.902248100245448 -1.27013379210634 2.26667876085581 0.89812365645793 0.422612513721186 0.369119628379573 0.931380471840966 rv
rs170367 chr16 57438346 57438347 rs170367_fw 0.924059095108302 0.874907563457389 -0.790759729268181 2.63887791948478 -4.06131786691653 0.98876404494382 4.87964789042209e-05 0.0035803527247304 fw
rs170367 chr16 57438346 57438347 rs170367_rv -1.47512506214511e-08 8.67236626947728 -16.9978379029267 16.9978378734242 0.0147403087907563 0.468085106382979 0.988239361081406 0.998732566032872 rv
rs17036850 chr3 12542468 12542469 rs17036850_fw 0.196516247888323 1.15979083332439 -2.07667378542748 2.46970628120412 -1.65056934017358 0.891951488423374 0.0988265436924964 0.626859016661948 fw
rs17036850 chr3 12542468 12542469 rs17036850_rv -0.867459855848709 1.281033510955 -3.3782855373205 1.64336582562308 -0.694219660965958 0.505464480874317 0.487544464531766 0.958115122315657 rv
rs17037220 chr3 12818102 12818103 rs17037220_fw -0.37860870799166 1.3596163689987 -3.04345679122912 2.2862393752458 1.42090196069958 0.0902578796561605 0.155345262925929 0.74943515320302 fw
rs17037220 chr3 12818102 12818103 rs17037220_rv -0.733601932995637 1.10261791395236 -2.89473304434227 1.427529178351 -0.430886004380155 0.43573264781491 0.666551260345632 0.963314898076022 rv
rs17037265 chr2 70172138 70172139 rs17037265_fw -0.80627737917381 1.24391368140797 -3.24434819473344 1.63179343638582 -0.684450880458674 0.511278195488722 0.493690496351344 0.958376749980904 fw
rs17037265 chr2 70172138 70172139 rs17037265_rv 0.433410389450243 0.923590436618084 -1.3768268663212 2.24364764522169 -0.249115378856998 0.660044150110375 0.803271533780611 0.9791830051991 rv
rs17040934 chr12 109163901 109163902 rs17040934_fw 0.263260351155318 0.500535344581721 -0.717788924224855 1.24430962653549 -0.473134886259827 0.622478386167147 0.636116948891019 0.962947544600075 fw
rs17040934 chr12 109163901 109163902 rs17040934_rv -0.320296366214149 0.41449397506113 -1.13270455733396 0.492111824905666 0.554892721271884 0.365795724465558 0.578968040802859 0.962947544600075 rv
rs1704157 chr4 40057288 40057289 rs1704157_fw -4.24850080656528 3.36214832938906 -10.8383115321678 2.34130991903727 -0.988165141081633 0.283707865168539 0.323071777203893 0.912846329293252 fw
rs1704157 chr4 40057288 40057289 rs1704157_rv 3.04030106489246 3.41568667917397 -3.65444482628852 9.73504695607344 0.455826620197971 0.8150765606596 0.648514659997626 0.963229517306965 rv
rs17041819 chr3 16093120 16093121 rs17041819_fw -0.888147565521602 0.865723655881167 -2.58496593104869 0.808670800005486 -0.656147377405806 0.420650095602294 0.511729303401359 0.960491158699596 fw
rs17041819 chr3 16093120 16093121 rs17041819_rv -0.345619861837443 0.474981495187915 -1.27658359240576 0.58534386873087 0.860933909488362 0.319831223628692 0.38927444426665 0.937929877078023 rv
rs17045278 chr3 6570832 6570833 rs17045278_fw 5 12.2645780142535 -19.0385729079369 29.0385729079369 0.433310861683746 0.422047244094488 0.664788948318111 0.963314898076022 fw
rs17046778 chr2 55459372 55459373 rs17046778_fw -0.733016192662959 1.20686411379901 -3.09846985570903 1.63243747038311 -0.529048806630747 0.476386036960986 0.596771593030641 0.962947544600075 fw
rs17046778 chr2 55459372 55459373 rs17046778_rv -0.921316367843753 1.02789438369704 -2.93598935988995 1.09335662420245 -0.476297312914667 0.393712574850299 0.633862579468525 0.962947544600075 rv
rs17046801 chr2 55509332 55509333 rs17046801_fw -0.572302570745211 0.474882241893417 -1.50307176485631 0.358466623365886 -1.92618182402267 0.58477508650519 0.0540816745276421 0.473307118176829 fw
rs17046801 chr2 55509332 55509333 rs17046801_rv -0.812066798928562 0.42329059301143 -1.64171636123097 0.0175827633738405 -0.733641552522051 0.377182770663562 0.463167228974137 0.954696781769365 rv
rs17050272 chr2 121306439 121306440 rs17050272_fw -1.20482557535901 1.06044610212807 -3.28329993553002 0.873648784812012 0.159554260069916 0.201970443349754 0.87323221243856 0.98780897381859 fw
rs17050272 chr2 121306439 121306440 rs17050272_rv 0.320378259510242 0.44788349490702 -0.557473390507517 1.198229909528 2.06809354796222 0.352998065764023 0.0386312272991714 0.397531158668033 rv
rs17051687 chr4 57326405 57326406 rs17051687_fw 0.150213236193965 0.660421686201292 -1.14421326876057 1.4446397411485 -0.145069630170803 0.561196736174071 0.884655896211599 0.988666244440083 fw
rs17051687 chr4 57326405 57326406 rs17051687_rv 0.0650298388777308 0.645528401540621 -1.20020582814189 1.33026550589735 1.46518603877682 0.293014230271669 0.142870167582741 0.727083283239106 rv
rs17052412 chr5 177667224 177667225 rs17052412_fw -0.221836321493632 0.813265694966976 -1.81583708362891 1.37216444064164 -2.44630783205901 0.854166666666667 0.0144327713665211 0.224469295177804 fw
rs17052412 chr5 177667224 177667225 rs17052412_rv -0.58808634292701 0.923982793726058 -2.39909261863008 1.22291993277606 -0.757810259890307 0.528 0.448564579363652 0.952801825344601 rv
rs17053196 chr8 25056535 25056536 rs17053196_rv -5 5.07377575208612 -14.9446004740888 4.9446004740888 -0.937174786413388 0.439058171745152 0.348668657105405 0.924836661801686 rv
rs17055585 chr8 26498650 26498651 rs17055585_fw 0.403251311297422 0.565574964464136 -0.705275619052285 1.51177824164713 0.894898123637791 0.474302496328928 0.370841549893338 0.932147280304189 fw
rs17055585 chr8 26498650 26498651 rs17055585_rv -0.561482089365318 0.485771187045065 -1.51359361597364 0.390629437243008 -0.790800451585379 0.45578231292517 0.429060446373334 0.948255285254104 rv
rs170568 chr14 70404335 70404336 rs170568_fw -0.776172155813319 0.415591475717578 -1.59073144821977 0.0383871365931349 -2.92390699098868 0.608015640273705 0.00345668014305411 0.0888300910417728 fw
rs170568 chr14 70404335 70404336 rs170568_rv -0.224370779855669 0.446337541947156 -1.09919236207209 0.650450802360758 -1.44046235519171 0.603139013452915 0.149736633110893 0.739691207877323 rv
rs17056989 chr8 27169104 27169105 rs17056989_fw -0.0921092429772829 0.460689179761399 -0.995060035309625 0.810841549355059 0.668764773781262 0.401263823064771 0.50364554085788 0.959281797790628 fw
rs17056989 chr8 27169104 27169105 rs17056989_rv -0.389050212969182 0.514041400891302 -1.39657135871613 0.61847093277777 -0.0193087978093122 0.406338028169014 0.984594765600983 0.998071050926868 rv
rs17057245 chr8 27348963 27348964 rs17057245_fw 0.0787174551064481 0.500075565480058 -0.901430653234465 1.05886556344736 0.368100310175254 0.473684210526316 0.712798439616992 0.96697340017563 fw
rs17057245 chr8 27348963 27348964 rs17057245_rv 0.113989625117788 0.501536956016772 -0.869022808675085 1.09700205891066 -0.426234146850003 0.581214689265537 0.669937237886593 0.963436686372188 rv
rs17057266 chr9 74515248 74515249 rs17057266_rv -5 5.97708831872863 -16.7150931047081 6.7150931047081 -0.979749727496486 0.701834862385321 0.327209673063579 0.914340655672771 rv
rs17057438 chr8 27450072 27450073 rs17057438_fw -0.378132437314315 0.362925908787659 -1.08946721853813 0.333202343909497 -3.83320730721915 0.733614232209738 0.000126483274546269 0.00767698892843836 fw
rs17057438 chr8 27450072 27450073 rs17057438_rv 0.400085867495794 0.398293774189796 -0.380569929916205 1.18074166490779 -2.66594857179519 0.81182563659905 0.00767714361256825 0.152206819019201 rv
rs17058979 chr8 28195930 28195931 rs17058979_fw -0.767174766719753 0.494848915858838 -1.73707864180308 0.20272910836357 0.9301230719936 0.226628895184136 0.352307366247263 0.926015077448478 fw
rs17058979 chr8 28195930 28195931 rs17058979_rv 0.385255454826682 0.562660274315524 -0.717558682831746 1.48806959248511 -0.908355049386371 0.710199004975124 0.363690666617655 0.92999245439229 rv
rs17059029 chr8 28223549 28223550 rs17059029_fw -0.738055761635389 0.484785460276582 -1.68823526377749 0.212123740506711 0.927169548548236 0.233700254022015 0.353838510691322 0.92640377459911 fw
rs17059029 chr8 28223549 28223550 rs17059029_rv -0.103943859742883 0.382999159663785 -0.854622212683902 0.646734493198136 -0.559843202412525 0.527590847913863 0.575586392706979 0.962947544600075 rv
rs17059257 chr18 74064072 74064073 rs17059257_fw -0.30613692162025 0.578759829561564 -1.44050618756092 0.828232344320416 3.94226930942303 0.0699300699300699 8.07142716355536e-05 0.00533050112877203 fw
rs17059257 chr18 74064072 74064073 rs17059257_rv 0.793895613668375 0.465257011596777 -0.118008129061307 1.70579935639806 1.24705471833907 0.553221288515406 0.212377434738682 0.826695743197639 rv
rs17060705 chr6 132086492 132086493 rs17060705_fw -0.875696556408576 1.21160063274563 -3.25043379659001 1.49904068377286 0.19427399975127 0.247669773635153 0.845961342964183 0.984928423671325 fw
rs17060705 chr6 132086492 132086493 rs17060705_rv -0.186871768023352 1.1695772404285 -2.47924315926321 2.10549962321651 0.579949711953107 0.296260786193672 0.561948530533332 0.962947544600075 rv
rs17061898 chr5 162982359 162982360 rs17061898_fw -0.915257782188925 0.650335627256556 -2.18991561161178 0.359400047233925 -2.81631274268254 0.714285714285714 0.00485783526819131 0.111865274345322 fw
rs17061898 chr5 162982359 162982360 rs17061898_rv -0.649239399734476 0.818510268448406 -2.25351952589335 0.955040726424399 -0.616639944465493 0.463934426229508 0.537472241364783 0.961736907296541 rv
rs17061901 chr18 64210575 64210576 rs17061901_fw 0.320847686065351 0.480536236581864 -0.621003337635103 1.2626987097658 -0.765190546006458 0.665644171779141 0.44415808841692 0.951528977328818 fw
rs17061901 chr18 64210575 64210576 rs17061901_rv -1.09141209720159 0.807666621818715 -2.67443867596627 0.491614481563089 -1.41463201254989 0.512781954887218 0.157176417664772 0.752865345148309 rv
rs17062688 chr13 42570378 42570379 rs17062688_fw -2.88362608045314 4.50131913450019 -11.7062115840735 5.93895942316723 -0.409947832380484 0.261474269819193 0.681844216206308 0.963835086922094 fw
rs17062688 chr13 42570378 42570379 rs17062688_rv 0.482909612222126 1.01560088921918 -1.50766813064746 2.47348735509172 0.779124194034914 0.423512747875354 0.43590655942613 0.949734560259069 rv
rs17063905 chr18 55254103 55254104 rs17063905_fw -1.6029044966874 0.772269625381587 -3.11655296243531 -0.0892560309394856 1.3324159200756 0.0671140939597315 0.182723553569839 0.790128794465117 fw
rs17063905 chr18 55254103 55254104 rs17063905_rv -0.546993429757361 0.642817005903356 -1.80691476132794 0.712927901813216 -1.87849576728543 0.659380692167577 0.0603133755575404 0.500622936499211 rv
rs1706475 chr12 123919686 123919687 rs1706475_fw 0.195683719365415 0.585157810048515 -0.951225588329675 1.3425930270605 0.0134710614324386 0.546812749003984 0.989251973139583 0.998757394817437 fw
rs1706475 chr12 123919686 123919687 rs1706475_rv -0.369994791854848 0.620477776147232 -1.58613123310342 0.846141649393726 -0.791503562813147 0.530241935483871 0.428650197908298 0.948071671985087 rv
rs17065069 chr5 174895401 174895402 rs17065069_fw -0.834727435053179 0.834984889144364 -2.47129781777613 0.801842947669775 0.359909491419255 0.243194192377495 0.718914818903054 0.967199962724418 fw
rs17065069 chr5 174895401 174895402 rs17065069_rv -0.352089866541161 0.62558339315588 -1.57823331712669 0.874053584044365 -0.478245757345255 0.486776268763402 0.632475298363014 0.962947544600075 rv
rs17065199 chr8 588071 588072 rs17065199_fw -0.487899672685349 0.39088991988042 -1.25404391565097 0.278244570280275 -3.09900047392072 0.673370319001387 0.00194174709503307 0.0588534112493342 fw
rs17065199 chr8 588071 588072 rs17065199_rv -0.550024658257843 0.442795923704815 -1.41790466871928 0.317855352203595 -0.522974387843919 0.421052631578947 0.600992076749464 0.962947544600075 rv
rs17065556 chr5 175265146 175265147 rs17065556_fw -1.02716200554821 0.569680979751141 -2.14373672586045 0.0894127147640265 -1.74991262948771 0.492433061699651 0.0801333910673261 0.571260836083078 fw
rs17065556 chr5 175265146 175265147 rs17065556_rv -0.64632313279172 0.479014356096382 -1.58519127074063 0.292545005157189 -2.38746003147279 0.621825669183253 0.016965247372076 0.248656927111758 rv
rs17065933 chr8 3221615 3221616 rs17065933_fw -0.22604546570731 6.26937436976155 -12.51401923044 12.0619282990253 -0.0576292769157156 0.533762057877814 0.954043928813894 0.995608379789324 fw
rs17065933 chr8 3221615 3221616 rs17065933_rv -1.24163453117044 7.51886201343064 -15.9786040774945 13.4953350151536 -0.0624150713380595 0.315972222222222 0.950232293168082 0.994970641846257 rv
rs17067569 chr6 138750396 138750397 rs17067569_fw 5 12.2645779782224 -19.0385728373158 29.0385728373158 0.447496259362478 0.380281690140845 0.6545167881025 0.963244588744852 fw
rs1706763 chr15 45523774 45523775 rs1706763_fw -0.394750542506587 0.548695298910191 -1.47019332837056 0.680692243357388 -5.10517509885132 0.917316692667707 3.30488354466819e-07 5.0104821788352e-05 fw
rs1706763 chr15 45523774 45523775 rs1706763_rv -0.867850350806103 0.609156859512636 -2.06179779545087 0.326097093838664 -0.865737756296926 0.415692821368948 0.386633989829259 0.936788064121783 rv
rs17069928 chr3 64097757 64097758 rs17069928_fw -0.147851819899776 0.830997434844496 -1.77660679219499 1.48090315239544 -0.538652242230316 0.574385510996119 0.590126832739359 0.962947544600075 fw
rs17069928 chr3 64097757 64097758 rs17069928_rv -0.129723549463296 0.752617203890708 -1.60485326908908 1.34540617016249 -0.539064985565758 0.568561872909699 0.589842014769095 0.962947544600075 rv
rs17070003 chr3 64136874 64136875 rs17070003_fw 0.403581900422696 1.22997708590037 -2.00717318794202 2.81433698878741 -0.525220122556703 0.740696278511405 0.599430177946614 0.962947544600075 fw
rs17070003 chr3 64136874 64136875 rs17070003_rv 0.0524615303188439 0.762698097627153 -1.44242674103038 1.54734980166806 -1.63063437246795 0.785185185185185 0.102967491877074 0.638533766259627 rv
rs17070160 chr5 167851892 167851893 rs17070160_fw 0.0656082475903062 1.40490457520896 -2.68800471981926 2.81922121499987 0.858657621944974 0.2421875 0.390529437344784 0.938418463665869 fw
rs17070160 chr5 167851892 167851893 rs17070160_rv 0.0517170865891069 1.2473393797631 -2.39306809774656 2.49650227092478 1.87737470280225 0.0919540229885057 0.0604667561477692 0.501185701604207 rv
rs17070512 chr3 64343388 64343389 rs17070512_rv -0.941885570030499 1.20841161109892 -3.31037232778437 1.42660118772338 -0.692610845758524 0.473792394655704 0.488553802104055 0.958115122315657 rv
rs17070986 chr6 141883726 141883727 rs17070986_fw 5 6.44713939790757 -7.63639321989884 17.6363932198988 0.814733795776236 0.437158469945355 0.415224703948066 0.945231705930913 fw
rs17071550 chr18 61383353 61383354 rs17071550_fw 0.242101137750623 1.37955054401637 -2.46181792852147 2.94602020402272 -0.0958437685195228 0.592503022974607 0.923644655092483 0.99258572247801 fw
rs17071550 chr18 61383353 61383354 rs17071550_rv 0.963654792939555 1.1711470088527 -1.33179334441173 3.25910293029084 1.72692139950095 0.257534246575342 0.0841817806250541 0.583637155093867 rv
rs17072124 chr8 4893420 4893421 rs17072124_rv -5 9.70980962022835 -24.0312268556476 14.0312268556476 -0.485637515562973 0.429338103756708 0.627224192714039 0.962947544600075 rv
rs17072141 chr8 4896350 4896351 rs17072141_fw -0.412442316921963 0.444732756071877 -1.28411851882284 0.459233884978916 -0.727391509819852 0.477777777777778 0.466986154026979 0.95553896951285 fw
rs17072141 chr8 4896350 4896351 rs17072141_rv -0.37631176288979 0.489550699525639 -1.33583113396004 0.583207608180462 0.573463386295457 0.341402337228715 0.566330982911615 0.962947544600075 rv
rs17072606 chr6 143756089 143756090 rs17072606_fw 5 12.2645780142535 -19.0385729079369 29.0385729079369 0.42117343397175 0.458715596330275 0.673628441839047 0.963513899032073 fw
rs17073051 chr13 50101158 50101159 rs17073051_rv -5 8.67236626943824 -21.997837888099 11.997837888099 -0.834230717651171 0.903327338129496 0.404150984542032 0.942482193103161 rv
rs17075243 chr3 43197372 43197373 rs17075243_fw -0.646852636113168 0.389831435435249 -1.41092224956626 0.117216977339921 -1.41255984765399 0.475970425138632 0.157785182036271 0.754269914456155 fw
rs17075243 chr3 43197372 43197373 rs17075243_rv -0.729855452480791 0.618917371927244 -1.94293350145819 0.483222596496607 -1.70008687947942 0.579898770788142 0.0891145848540889 0.599035081634033 rv
rs17076757 chr8 6264995 6264996 rs17076757_fw 0.417653557966932 1.08691542796288 -1.71270068084031 2.54800779677418 1.18891431733235 0.294298921417565 0.234473385531631 0.850301592778385 fw
rs17077850 chr13 33365007 33365008 rs17077850_fw -0.494369465462887 0.494225703997982 -1.46305184529893 0.474312914373158 -2.20245752789059 0.644314868804665 0.0276330060937826 0.3308350712593 fw
rs17077850 chr13 33365007 33365008 rs17077850_rv -0.718650855235344 0.580289979531843 -1.85601921511776 0.418717504647069 -1.25759694638907 0.502779984114377 0.20853755827717 0.82162470320329 rv
rs17077951 chr3 45555764 45555765 rs17077951_fw -2.35522545243918 3.56224487280946 -9.33722540314572 4.62677449826736 -1.32701299534922 0.914660831509847 0.184504383903419 0.791903768577371 fw
rs17077951 chr3 45555764 45555765 rs17077951_rv 1.24163453107623 7.51886201345718 -13.4953350152998 15.9786040774523 -0.192989348567069 0.936594202898551 0.846967309893872 0.98509293392859 rv
rs17077990 chr3 45581958 45581959 rs17077990_fw -1.09679669374219 0.565491741891609 -2.20516050784974 0.0115671203653618 -0.985806751330291 0.368343195266272 0.324227952142487 0.913271452815166 fw
rs17077990 chr3 45581958 45581959 rs17077990_rv -1.21173470701323 0.739923668706949 -2.66198509767886 0.238515683652387 -1.75773272213573 0.522198731501057 0.0787929974034472 0.566982976900575 rv
rs17079437 chr13 24425168 24425169 rs17079437_fw -0.692733004961906 1.20367348434169 -3.05193303427163 1.66646702434782 -0.529712536299578 0.486220472440945 0.596311254742682 0.962947544600075 fw
rs17079437 chr13 24425168 24425169 rs17079437_rv 0.0982025633061607 1.34609370897791 -2.54014110629055 2.73654623290287 0.442601400146582 0.378109452736318 0.65805407185516 0.963244588744852 rv
rs17079659 chr3 39849328 39849329 rs17079659_fw -0.611360175320402 0.8035288090051 -2.1862766409704 0.963556290329594 -0.560065662083096 0.459754433833561 0.575434650967687 0.962947544600075 fw
rs17079659 chr3 39849328 39849329 rs17079659_rv -0.271439746152085 0.731561782787926 -1.70530084041642 1.16242134811225 -0.630215570525254 0.547258979206049 0.528553553353959 0.961242862173999 rv
rs17080178 chr13 34493927 34493928 rs17080178_rv -5 9.92632061911432 -24.4555884134641 14.4555884134641 -0.459339905283317 0.391634980988593 0.645990095577164 0.962947544600075 rv
rs17080436 chr13 24792210 24792211 rs17080436_fw -0.570201423597947 0.524559768257282 -1.59833856938222 0.457935722186325 0.63466332195567 0.288409703504043 0.525648019924247 0.961242862173999 fw
rs17080436 chr13 24792210 24792211 rs17080436_rv 0.312760185342909 0.512900678291802 -0.692525144109022 1.31804551479484 -0.345084202090969 0.620048504446241 0.730031069715852 0.967919976690445 rv
rs17080746 chr5 180514577 180514578 rs17080746_fw 0.00141961476922427 1.35090603518243 -2.64635621418833 2.64919544372678 0.781961744505806 0.258278145695364 0.434237056350624 0.949359220569492 fw
rs17080746 chr5 180514577 180514578 rs17080746_rv -0.0949069500686273 0.57321763209924 -1.21841350898314 1.02859960884588 -0.175233846307876 0.501385041551247 0.860895890266732 0.986854620327445 rv
rs17081072 chr5 177747690 177747691 rs17081072_fw -0.736777331267339 0.544750865268866 -1.80448902719432 0.330934364659639 0.651428590039099 0.25130890052356 0.514769860044842 0.960799323823151 fw
rs17081072 chr5 177747690 177747691 rs17081072_rv -0.421248953299498 0.400809958870381 -1.20683647268544 0.364338566086449 -1.02853729882954 0.497749774977498 0.303697155019692 0.901385285837791 rv
rs17082355 chr18 67998976 67998977 rs17082355_fw 0.806820602102602 1.2217816950305 -1.58787152015719 3.20151272436239 0.508518866426841 0.546247818499127 0.611089511549819 0.962947544600075 fw
rs17082355 chr18 67998976 67998977 rs17082355_rv -0.485565982981045 1.31084283361091 -3.05481793685842 2.08368597089633 -0.108549244340085 0.415014164305949 0.913560019915278 0.991644754464604 rv
rs17082923 chr4 54363480 54363481 rs17082923_fw 0.517908100174693 1.29940605659069 -2.02892777074306 3.06474397109245 0.443091325099154 0.485542168674699 0.657699679584009 0.963244588744852 fw
rs17082923 chr4 54363480 54363481 rs17082923_rv -0.464342014999121 0.756048503835376 -1.94619708251646 1.01751305251822 -0.663162858118218 0.509259259259259 0.507226256353522 0.959440261115034 rv
rs17084536 chr13 27282076 27282077 rs17084536_fw 0.144909864772556 0.554468672010143 -0.941848732367324 1.23166846191244 2.05606760594565 0.269902912621359 0.0397760001603452 0.403920237454218 fw
rs17084536 chr13 27282076 27282077 rs17084536_rv -0.0253774027702879 0.422816010227618 -0.85409678281642 0.803341977275844 1.32294063079907 0.357843137254902 0.1858551220161 0.793346096324861 rv
rs1708618 chr17 17131868 17131869 rs1708618_fw 0.0031719297067361 0.553807073192202 -1.08228993374998 1.08863379316345 0.349317690367271 0.452572347266881 0.726850818962603 0.967714246847544 fw
rs1708618 chr17 17131868 17131869 rs1708618_rv 0.437153735921791 0.470842083072786 -0.485696746900869 1.36000421874445 0.091192656504453 0.597297297297297 0.927339509902045 0.992621841407617 rv
rs1708622 chr17 17125432 17125433 rs1708622_fw 0.226732382896055 1.19520475978793 -2.11586894628828 2.56933371208039 0.748458996791846 0.338983050847458 0.4541833484221 0.95400294525155 fw
rs1708622 chr17 17125432 17125433 rs1708622_rv 0.623949684368457 1.1242184878241 -1.57951855176679 2.8274179205037 0.366212376630899 0.552863436123348 0.714206607515536 0.967027623839398 rv
rs17086793 chr4 57334465 57334466 rs17086793_fw -0.162294072338782 0.793246053797799 -1.71705633778247 1.3924681931049 0.34109216007076 0.39344262295082 0.733034203073029 0.968018353742231 fw
rs17086793 chr4 57334465 57334466 rs17086793_rv -0.706079731354869 0.888070351358557 -2.44669762001764 1.0345381573079 -0.187891683167217 0.368369351669941 0.850961562498478 0.985686075449157 rv
rs17088182 chr8 23296915 23296916 rs17088182_fw -0.646066218748029 0.720583476862154 -2.05840983339785 0.766277395901793 -0.961752835151914 0.511737089201878 0.33617377510848 0.918087831674215 fw
rs17088182 chr8 23296915 23296916 rs17088182_rv -0.477967652185075 0.645530258293976 -1.74320695844127 0.787271654071118 -0.950016304355612 0.533772652388797 0.342103968142717 0.921578223204761 rv
rs17088625 chr8 22647849 22647850 rs17088625_fw -0.0939703187338818 1.25048689019204 -2.54492462351027 2.35698398604251 0.32971116429132 0.376068376068376 0.74161821716936 0.969305768349961 fw
rs17088625 chr8 22647849 22647850 rs17088625_rv 0.376965951525468 0.523605947637649 -0.649301705844323 1.40323360889526 0.792201631283278 0.490542244640605 0.428243117566991 0.948071671985087 rv
rs17089226 chr8 23281557 23281558 rs17089226_fw -0.064491205214024 0.876291485941591 -1.78202251765954 1.65304010723149 -1.33300793518916 0.750936329588015 0.182529199755765 0.789870881902602 fw
rs17089226 chr8 23281557 23281558 rs17089226_rv -2.16450080166806 5.33837622831664 -12.6277182091687 8.29871660583255 -0.430543888389149 0.533426183844011 0.666800048262842 0.963379148076355 rv
rs17089262 chr8 23296825 23296826 rs17089262_fw 5 4.05688282961886 -2.95149034605296 12.951490346053 0.72342854778656 0.887468030690537 0.469416637545192 0.955912869546325 fw
rs17091005 chr14 94988406 94988407 rs17091005_fw -0.118469855843829 0.958076168309923 -1.99629914573128 1.75935943404362 0.101681398422694 0.446236559139785 0.919009567516599 0.99214596152982 fw
rs17091005 chr14 94988406 94988407 rs17091005_rv 0.069533114392126 0.976939727934938 -1.84526875236035 1.9843349811446 0.348360250979629 0.432712215320911 0.727569650275288 0.967738812962914 rv
rs17092066 chr20 33322839 33322840 rs17092066_fw 0.0769639478870719 1.21395411164159 -2.30238611093044 2.45631400670459 -1.15622415683361 0.814658210007047 0.247589481315272 0.861039249093142 fw
rs17092066 chr20 33322839 33322840 rs17092066_rv 0.0609877197445393 0.751860564419135 -1.41265898651696 1.53463442600604 -1.33294565780319 0.743297204791786 0.182549637705449 0.789870881902602 rv
rs17092089 chr6 58598396 58598397 rs17092089_fw -1.22649728359027 0.787118876813793 -2.76925028214531 0.316255714964759 -2.62215532437919 0.697928026172301 0.00873755992692921 0.164491559241547 fw
rs17092089 chr6 58598396 58598397 rs17092089_rv 0.61376255366244 1.25366982037418 -1.84343029427095 3.07095540159583 0.320764556883523 0.552710843373494 0.748388820707961 0.970933566663485 rv
rs170923 chr17 33176093 33176094 rs170923_fw -0.812189304184039 1.22533563765941 -3.21384715399648 1.5894685456284 -1.89208810151928 0.818505338078292 0.058479243372789 0.493378182354335 fw
rs170923 chr17 33176093 33176094 rs170923_rv 1.06436564203223 4.71693059794644 -8.1808183299428 10.3095496140073 -0.0283644606699403 0.768197088465845 0.977371469066261 0.997883991480233 rv
rs17092810 chr14 74318611 74318612 rs17092810_fw 5 5.62360770420395 -6.02227110023974 16.0222711002397 1.01347356182936 0.33195020746888 0.310834018109631 0.905806925484293 fw
rs1709419 chr4 130038912 130038913 rs1709419_fw -0.698521882030928 0.450921080413499 -1.58232719964139 0.18528343557953 -0.379980837647992 0.371174728529121 0.703959639566033 0.965093779635137 fw
rs1709419 chr4 130038912 130038913 rs1709419_rv -0.566970374032238 0.433038077869763 -1.41572500665697 0.281784258592497 -1.47469717516055 0.517899761336515 0.140293975887285 0.721636381369058 rv
rs17094818 chr12 44981634 44981635 rs17094818_fw -0.050251533328837 1.22953888143862 -2.46014774094853 2.35964467429085 -0.42580128670937 0.616161616161616 0.670252649270817 0.963436686372188 fw
rs17094818 chr12 44981634 44981635 rs17094818_rv 2.88897540189345 5.63506924334657 -8.15576031506583 13.9337111188527 0.191960683962602 0.859030837004405 0.847773002291078 0.985210968347692 rv
rs17094939 chr14 95865355 95865356 rs17094939_fw -0.747010034742477 1.2446596586242 -3.18654296564591 1.69252289616095 -0.867917305087021 0.58255033557047 0.385439604728973 0.936305469610827 fw
rs17094939 chr14 95865355 95865356 rs17094939_rv -0.528584926117726 0.822515647893551 -2.14071559598909 1.08354574375363 -2.002325404919 0.753684210526316 0.0452497454126524 0.433938908726111 rv
rs17095376 chr1 74929485 74929486 rs17095376_fw -0.627314129877959 1.20591390013689 -2.99090537414626 1.73627711439034 0.0411702081345386 0.33693972179289 0.967160203992326 0.996677302417588 fw
rs17095376 chr1 74929485 74929486 rs17095376_rv 0.917431060567395 3.60797456226754 -6.15419908147699 7.98906120261178 0.124538123457653 0.61493411420205 0.900889217166833 0.991145647353344 rv
rs17095402 chr14 97888755 97888756 rs17095402_fw 0.238870934150715 0.665787591166096 -1.06607274453483 1.54381461283626 -2.17015410550941 0.843398157625384 0.0299951735257919 0.344855428105804 fw
rs17095402 chr14 97888755 97888756 rs17095402_rv -3.22682835290353 5.16449664054545 -13.3492417683726 6.89558506256556 -0.477935912224747 0.318965517241379 0.632695819992391 0.962947544600075 rv
rs17096014 chr14 59743157 59743158 rs17096014_fw 3.92404506851564 4.02299645883891 -3.96102799080862 11.8091181278399 1.17917028311685 0.305816135084428 0.238330376646392 0.853290106561988 fw
rs17096014 chr14 59743157 59743158 rs17096014_rv -0.405336905765383 0.849608307537871 -2.07056918853961 1.25989537700884 0.830066175867095 0.247765006385696 0.40650136957873 0.943270406769895 rv
rs17096048 chr14 59768380 59768381 rs17096048_fw -0.872251052179801 0.659766716495899 -2.16539381651176 0.420891712152161 -1.31473762349988 0.498792270531401 0.188598097377136 0.797967019671734 fw
rs17096048 chr14 59768380 59768381 rs17096048_rv 0.0284894327843478 0.565416274475864 -1.07972646518835 1.13670533075704 -0.654783262220886 0.598378776713338 0.512607308579835 0.960607269212564 rv
rs17096211 chr14 59889408 59889409 rs17096211_fw 5 7.61991819744963 -9.93503966700127 19.9350396670013 0.57548387359815 0.649048625792812 0.564964094015253 0.962947544600075 fw
rs17096228 chr14 74558668 74558669 rs17096228_fw -0.565606292089992 0.814637824391491 -2.16229642789731 1.03108384371733 -0.655262345102449 0.492049469964664 0.512298860102826 0.960607269212564 fw
rs17096228 chr14 74558668 74558669 rs17096228_rv -0.172938708831892 1.09411943729517 -2.31741280593043 1.97153538826665 -1.08157610520627 0.733105218135158 0.279440926794679 0.885729194539255 rv
rs17096909 chr14 31028394 31028395 rs17096909_fw 1.29125306215367 1.12289574478252 -0.909622597620057 3.49212872192741 1.49897811328501 0.403249630723781 0.133879310089628 0.710281905071815 fw
rs17096909 chr14 31028394 31028395 rs17096909_rv 0.0367500938872102 0.546967030751407 -1.03530528638555 1.10880547415997 0.452760421016626 0.447470817120623 0.650721266415738 0.963244588744852 rv
rs17096929 chr5 140533171 140533172 rs17096929_fw 5 6.18425845404608 -7.12114656993031 17.1211465699303 0.810233809979025 0.497326203208556 0.417805809036864 0.946153759297207 fw
rs17097524 chr14 31386528 31386529 rs17097524_rv -4.16518338946505 3.54362821497032 -11.1106946908069 2.78032791187677 -1.10054541404586 0.434071222329163 0.271094553902227 0.877885906676905 rv
rs17099022 chr5 141972127 141972128 rs17099022_fw -0.354135473309609 0.699505433319389 -1.72516612261561 1.01689517599639 -0.179117837993337 0.443037974683544 0.857845175817862 0.986579429128101 fw
rs17099022 chr5 141972127 141972128 rs17099022_rv -1.24317887366606 0.750112163764025 -2.71339871464355 0.227040967311433 -1.59736845488652 0.488758553274682 0.110183599818999 0.655527211106309 rv
rs17099058 chr14 74738588 74738589 rs17099058_fw -0.115562372948206 0.733537407911762 -1.55329569245526 1.32217094655885 1.24647497634073 0.263103802672148 0.212590070473594 0.826975264610583 fw
rs17099058 chr14 74738588 74738589 rs17099058_rv 0.535933864887537 0.601421936838731 -0.642853131316375 1.71472086109145 0.622395995778826 0.540315106580167 0.533681512766988 0.961242862173999 rv
rs17099269 chr14 74762827 74762828 rs17099269_fw -0.706638518165092 1.05840102119658 -2.78110451971039 1.3678274833802 -0.9480059127328 0.573643410852713 0.343126444134625 0.921981464813505 fw
rs17099269 chr14 74762827 74762828 rs17099269_rv -0.0282950454620072 0.922619875064808 -1.83663000058903 1.78003990966502 -1.88453438108948 0.84688995215311 0.05949272878083 0.497591726562695 rv
rs17099698 chr5 142293766 142293767 rs17099698_fw -0.257515368071008 0.392666827244259 -1.02714234946975 0.51211161332774 -1.89491594854329 0.619294605809129 0.0581035379142002 0.491909804615677 fw
rs17099698 chr5 142293766 142293767 rs17099698_rv 0.0243994746616346 0.432876098928515 -0.824037679238255 0.872836628561524 -1.2417237331066 0.636894824707846 0.214338510326516 0.829375351996836 rv
rs17100901 chr12 65370119 65370120 rs17100901_fw -1.22481748996414 4.6775137281527 -10.3927443971434 7.94310941721516 -0.091769972024358 0.310975609756098 0.926880802213314 0.992621841407617 fw
rs17101018 chr5 143180947 143180948 rs17101018_rv -0.0994709806759315 1.40007563048592 -2.84361921642833 2.64467725507646 -0.355839388783479 0.598382749326146 0.721960849212056 0.967252799169675 rv
rs17101201 chr14 103488067 103488068 rs17101201_fw -3.94737289630721 3.97914609140206 -11.7464992354552 3.85175344284081 -0.979446943190596 0.4875 0.327359191975827 0.914340655672771 fw
rs17101201 chr14 103488067 103488068 rs17101201_rv -0.620855515007422 1.32350214958975 -3.21491972820332 1.97320869818848 -0.30450801764684 0.445754716981132 0.760740885398802 0.97238595505585 rv
rs171015 chr16 71308911 71308912 rs171015_rv -3.59152639174456 4.6028515346444 -12.6131153996476 5.43006261615847 -0.84342938401671 0.572156196943973 0.398988343963286 0.940942739985173 rv
rs17101584 chr14 103890966 103890967 rs17101584_fw 5 12.2645780142535 -19.0385729079369 29.0385729079369 0.387237660472139 0.562347188264059 0.698580271789774 0.964654588705853 fw
rs17101592 chr5 143531647 143531648 rs17101592_fw -0.392925951202378 1.31107122568246 -2.96262555353999 2.17677365113524 -0.156501281486273 0.45320197044335 0.875637909209863 0.987952415023226 fw
rs17101605 chr5 143536703 143536704 rs17101605_fw 0 1.41421362129847 -2.771858697745 2.771858697745 0.626377451785618 0.291970802919708 0.531067395599691 0.961242862173999 fw
rs17101605 chr5 143536703 143536704 rs17101605_rv -0.8199402459466 6.41770195012384 -13.3986360681893 11.7587555762961 0.157788757669273 0.137931034482759 0.874623257758194 0.98780897381859 rv
rs17101653 chr5 143557529 143557530 rs17101653_fw 0.120404971008765 0.866310677634619 -1.57756395715509 1.81837389917262 -0.191239997541525 0.571035747021082 0.848337568351652 0.98534428792699 fw
rs17101653 chr5 143557529 143557530 rs17101653_rv -0.710927212701368 0.893037923023927 -2.46128154182827 1.03942711642553 -0.388190279063041 0.409929078014184 0.697875226417775 0.964654588705853 rv
rs17102646 chr14 35118109 35118110 rs17102646_fw 0.499003745411644 1.20335268967152 -1.85956752634454 2.85757501716783 1.88362537643005 0.145833333333333 0.0596156668173624 0.498123335588499 fw
rs17102646 chr14 35118109 35118110 rs17102646_rv -0.495584208105124 0.745859264281368 -1.9574683660966 0.966299949886356 0.161205116037816 0.350732600732601 0.87193185180507 0.987698706661006 rv
rs17102973 chr10 123822764 123822765 rs17102973_fw -0.210619412503881 0.611580088051019 -1.40931638508388 0.988077560076116 -1.49197516050467 0.668596237337192 0.135705657230335 0.713377517132108 fw
rs17102973 chr10 123822764 123822765 rs17102973_rv -0.665332503106287 0.618274673123074 -1.87715086242751 0.546485856214937 0.194710729195843 0.313089005235602 0.845619411991244 0.984849659621709 rv
rs17103145 chr14 75801603 75801604 rs17103145_fw 0.170795819833412 0.585637736383441 -0.977054143478132 1.31864578314496 0.102288284788969 0.527694610778443 0.918527853916748 0.99214596152982 fw
rs17103145 chr14 75801603 75801604 rs17103145_rv -0.306518656793231 0.564903803428474 -1.41373011151304 0.800692797926577 0.125390423033492 0.406765676567657 0.900214469588688 0.990947289152848 rv
rs17104309 chr1 48708085 48708086 rs17104309_rv 3.95454495348187 3.96556698725067 -3.81796634152944 11.7270562484932 1.37337229399205 0.183673469387755 0.169636638396356 0.772507271804101 rv
rs17105354 chr14 68761887 68761888 rs17105354_fw 0.688639666338065 0.894655367427794 -1.06488485382041 2.44216418649654 0.522156790343723 0.555147058823529 0.601561168341643 0.962947544600075 fw
rs17105354 chr14 68761887 68761888 rs17105354_rv 0.668740828190818 1.26243277236981 -1.80562740565401 3.14310906203564 0.508020599622736 0.506849315068493 0.611438896828512 0.962947544600075 rv
rs171057 chr3 42583050 42583051 rs171057_fw -0.170356857015093 0.768297431039077 -1.67621982185168 1.3355061078215 0.60637058236455 0.346099290780142 0.54426869846617 0.961920266633872 fw
rs171057 chr3 42583050 42583051 rs171057_rv 0.594681259273021 1.17103341642992 -1.70054423692962 2.88990675547566 0.712239286952687 0.44044044044044 0.476316612738979 0.957490363918253 rv
rs17105997 chr11 106592354 106592355 rs17105997_fw -2.17637055373581 6.51713115685278 -14.9499476211673 10.5972065136956 -0.198807828973394 0.29302987197724 0.842413071605163 0.984245447665322 fw
rs17106039 chr14 69087061 69087062 rs17106039_fw -0.342635958129438 0.446098299974045 -1.21698862607857 0.53171670981969 -0.0337134649987867 0.418825561312608 0.973105641560539 0.997081004188805 fw
rs17106039 chr14 69087061 69087062 rs17106039_rv 0.388244167215859 0.534670965967858 -0.659710926081142 1.43619926051286 -0.153468080133364 0.615454545454545 0.878029160452549 0.988224555668106 rv
rs17106636 chr12 69892145 69892146 rs17106636_fw 0.409203886107498 5.09443607838076 -9.5758908275188 10.3942985997338 0.38433061083606 0.175267770204479 0.700733422775702 0.965093779635137 fw
rs17106636 chr12 69892145 69892146 rs17106636_rv 0.298657118517997 0.666111916462179 -1.00692223774787 1.60423647478387 1.6233624438278 0.313741721854305 0.104511948132818 0.64254673743442 rv
rs17106760 chr10 93323534 93323535 rs17106760_rv -5 12.2645780141431 -29.0385729077205 19.0385729077205 -0.414241991285016 0.520114942528736 0.678696892085758 0.963775556540963 rv
rs17107814 chr1 53534247 53534248 rs17107814_fw -0.963862260189106 0.406191514666661 -1.75999762893576 -0.16772689144245 -1.70037081389009 0.432125088841507 0.0890611980900244 0.599014032851126 fw
rs17107814 chr1 53534247 53534248 rs17107814_rv 0.124544935164317 0.426460543426377 -0.711317729951381 0.960407600280015 -3.19220655583061 0.815461346633416 0.00141190325876166 0.0465909562673795 rv
rs17108418 chr14 79426222 79426223 rs17108418_fw -3.6398103211608 4.52326828661704 -12.5054161629302 5.2257955206086 -0.799826847579675 0.494505494505495 0.423811125702 0.947434150740219 fw
rs17108418 chr14 79426222 79426223 rs17108418_rv -4.50110910387553e-11 8.67236628223107 -16.9978379132179 16.9978379131279 -0.325662067412418 0.943972835314092 0.744680046757344 0.969952900246078 rv
rs17108666 chr14 71352455 71352456 rs17108666_fw -0.36697275577474 1.17751608669397 -2.67490428569492 1.94095877414544 -0.356123152821979 0.513089005235602 0.721748338934045 0.967252799169675 fw
rs17108666 chr14 71352455 71352456 rs17108666_rv -0.732199565848149 0.895881050388367 -2.48812642460935 1.02372729291305 -0.782841558668521 0.492283950617284 0.433720159588021 0.949359220569492 rv
rs17109542 chr14 25530923 25530924 rs17109542_fw 0.130048060238347 0.876976222520274 -1.58882533590139 1.84892145637808 0.890744627997803 0.342738589211618 0.373066186989679 0.932863157710397 fw
rs17109542 chr14 25530923 25530924 rs17109542_rv 0.761960734357155 1.00208298996416 -1.20212192597261 2.72604339468692 0.386858366972646 0.592496765847348 0.69886106426388 0.964654588705853 rv
rs17109597 chr10 100142153 100142154 rs17109597_rv -5 7.0809574110204 -18.8786765256 8.87867652559999 -0.876880597163931 0.770149253731343 0.380551496020933 0.935935226721049 rv
rs17109802 chr14 40237956 40237957 rs17109802_rv -5 6.49005659345268 -17.7205109231672 7.72051092316725 -1.01039339288916 0.825995807127883 0.3123068520887 0.906297985289364 rv
rs17110873 chr1 55115116 55115117 rs17110873_fw -0.124757180279184 1.04397598080097 -2.17095010264908 1.92143574209071 -0.660478025233781 0.637554585152838 0.508947115750835 0.96020489135231 fw
rs17111145 chr5 149781564 149781565 rs17111145_fw -0.892430892415023 0.667446797178591 -2.20062661488506 0.415764830055016 1.67325155400024 0.118236472945892 0.0942777852100947 0.614830740530567 fw
rs17111145 chr5 149781564 149781565 rs17111145_rv 0.0822582780327227 0.436408524008647 -0.773102429024226 0.937618985089672 0.415754019778866 0.475225225225225 0.677590007910427 0.963775556540963 rv
rs17111244 chr14 81406679 81406680 rs17111244_fw 0.294705051464843 0.669612720421564 -1.01773588056142 1.60714598349111 0.868269531213034 0.428812131423757 0.385246797875702 0.936305469610827 fw
rs17111244 chr14 81406679 81406680 rs17111244_rv 0.176489128973036 0.479405759107228 -0.763146158877132 1.1161244168232 0.76337355307027 0.452772073921971 0.445240647723754 0.95165083636596 rv
rs17111872 chr1 55755375 55755376 rs17111872_rv -0.77805446011416 0.4815375680778 -1.72186809354665 0.165759173318329 -1.76219134847487 0.517619420516836 0.0780369733414573 0.564304649271424 rv
rs1711203 chr20 44385388 44385389 rs1711203_rv -5 3.9397436010296 -12.721897458018 2.72189745801801 -1.36599104012962 0.594272076372315 0.171941775661543 0.774825650540749 rv
rs17112431 chr14 20957489 20957490 rs17112431_rv -5 12.2645780141431 -29.0385729077205 19.0385729077205 -0.444250808137173 0.610294117647059 0.656861262137556 0.963244588744852 rv
rs1711354 chr12 129453991 129453992 rs1711354_fw -0.245738943855863 0.366475126343595 -0.964030191489309 0.472552303777584 -2.8544558021678 0.690048939641109 0.00431106298349927 0.103133576146128 fw
rs1711354 chr12 129453991 129453992 rs1711354_rv -0.641754040824072 0.41673963610134 -1.4585637275827 0.175055645934554 -2.58378771719797 0.60707002039429 0.0097721921374561 0.176325150624664 rv
rs17114075 chr14 35842259 35842260 rs17114075_fw 0.0545107471011469 0.883265158948607 -1.67668896443812 1.78571045864042 -0.885312359058393 0.697722567287785 0.375988186027354 0.933393244289746 fw
rs17114075 chr14 35842259 35842260 rs17114075_rv -0.372317090044413 1.28005506639056 -2.88122502016992 2.13659084008109 -0.734255101908547 0.638202247191011 0.462793276271042 0.954696781769365 rv
rs1711442 chr11 102463606 102463607 rs1711442_rv -5 8.24925591772362 -21.1685415987383 11.1685415987383 -0.637513762457431 0.564393939393939 0.523790248382897 0.961242862173999 rv
rs17115937 chr21 44574195 44574196 rs17115937_fw -0.447558473140148 0.353109255007677 -1.13965261295519 0.244535666674899 -2.43343861866941 0.601498127340824 0.0149561710194183 0.230027677355286 fw
rs17115937 chr21 44574195 44574196 rs17115937_rv -0.946142134838544 0.361622798752894 -1.65492282039422 -0.237361449282873 -2.93564583684063 0.528831562974203 0.00332854108682737 0.0865088401365071 rv
rs17117901 chr12 56098310 56098311 rs17117901_fw -0.415358333668005 0.500551089854062 -1.39643846978197 0.565721802445956 -1.52854094271423 0.586558044806517 0.126378286211696 0.693386162871105 fw
rs17117901 chr12 56098310 56098311 rs17117901_rv 2.63609027226083 3.37740494193164 -3.98362341392517 9.25580395844684 0.337785147212043 0.816865417376491 0.735525103510818 0.96849527135138 rv
rs17118664 chr10 106921093 106921094 rs17118664_fw -0.0128307965253668 0.377400064425169 -0.752534922798699 0.726873329747965 1.48286088077583 0.360668789808917 0.138111376771477 0.716970946451388 fw
rs17118664 chr10 106921093 106921094 rs17118664_rv -0.272885057904467 0.384324315414278 -1.02616071611645 0.480390600307518 -0.567481960248021 0.486306439674315 0.570386779504298 0.962947544600075 rv
rs17118938 chr5 139950857 139950858 rs17118938_fw -0.518493605778336 0.412592686806012 -1.32717527191812 0.290188060361448 -3.3176215033212 0.700636942675159 0.000907874190098632 0.0342042960212759 fw
rs17118938 chr5 139950857 139950858 rs17118938_rv -1.03609398600744 0.451635917218103 -1.92130038375492 -0.150887588259959 -2.26028638325432 0.49618320610687 0.0238034825365408 0.305956202756446 rv
rs17118945 chr11 115801239 115801240 rs17118945_fw -0.125131126406513 0.579461400789279 -1.2608754719535 1.01061321914047 -1.29954779398999 0.652014652014652 0.193756002545539 0.804539890236423 fw
rs17118945 chr11 115801239 115801240 rs17118945_rv 2.57606159649011 6.03828211424817 -9.25897134743631 14.4110945404165 0.193263447828402 0.803621169916435 0.84675265103825 0.98509293392859 rv
rs17119227 chr1 59758275 59758276 rs17119227_fw 5 6.47243305122441 -7.68596878039984 17.6859687803998 0.824388800713295 0.416829745596869 0.409718676242718 0.943691013205325 fw
rs17121264 chr11 117690542 117690543 rs17121264_fw 0.272764363485173 1.05301954062102 -1.79115393613203 2.33668266310238 -0.888190323302844 0.769953051643192 0.374438383086818 0.93306427310404 fw
rs17121264 chr11 117690542 117690543 rs17121264_rv 0.0798762930828164 0.765134816509874 -1.41978794727654 1.57954053344217 1.66722556950604 0.232227488151659 0.0954695602145414 0.617338751777843 rv
rs17121831 chr1 100540977 100540978 rs17121831_fw -1.73496966968632 4.9554285912524 -11.447609708541 7.97767036916838 -0.410217618147205 0.573913043478261 0.681646317975744 0.963835086922094 fw
rs17121831 chr1 100540977 100540978 rs17121831_rv 3.61599394328042 4.56269675170463 -5.32689169006065 12.5588795766215 0.749752360500841 0.548621190130624 0.453403865649336 0.953749130767601 rv
rs17122581 chr14 73403320 73403321 rs17122581_fw -0.502203511754347 0.910111806053472 -2.28602265161915 1.28161562811046 -0.703599102853019 0.53448275862069 0.481682470224343 0.957858570407956 fw
rs17122581 chr14 73403320 73403321 rs17122581_rv -0.804175556154957 0.8959008310012 -2.56014118491731 0.951790072607395 -0.0264540350818401 0.314217443249701 0.978895195445854 0.997975383155559 rv
rs17122776 chr14 23288952 23288953 rs17122776_fw 5 5.78373929960629 -6.33612902722832 16.3361290272283 0.954433297874502 0.37280701754386 0.339864358014288 0.920161330916127 fw
rs17123239 chr14 51410386 51410387 rs17123239_rv -5 4.07087409039487 -12.9789132171739 2.97891321717395 -1.67936503637159 0.862532299741602 0.0930809230412095 0.611476792006818 rv
rs17123307 chr1 62737765 62737766 rs17123307_fw -0.383719156583659 0.408827149364104 -1.1850203693373 0.417582056169985 0.475746431235877 0.359342915811088 0.634255037762145 0.962947544600075 fw
rs17123307 chr1 62737765 62737766 rs17123307_rv -0.294605279182121 0.393708305408505 -1.06627355778279 0.477062999418549 0.21947399095943 0.405882352941176 0.826280838184072 0.981698225435744 rv
rs17125245 chr12 51421949 51421950 rs17125245_fw 0.166656446519441 0.597124900327086 -1.00370835812165 1.33702125116053 -0.348397802215271 0.592592592592593 0.72754145284192 0.967738812962914 fw
rs17125245 chr12 51421949 51421950 rs17125245_rv 0.345287732505863 0.684048983511752 -0.99544827517717 1.6860237401889 -0.90562200431179 0.724077328646749 0.365135957924611 0.930444158063587 rv
rs17125346 chr12 51471151 51471152 rs17125346_fw -3.2763889573591 4.10104634808704 -11.3144397996097 4.76166188489151 -0.59539493272599 0.302663438256659 0.551579511910851 0.961920266633872 fw
rs17125346 chr12 51471151 51471152 rs17125346_rv -0.958059887963443 6.28014947841869 -13.2671528656641 11.3510330897372 -0.0862599066280151 0.397394136807818 0.931259809511247 0.993214872204578 rv
rs17125369 chr12 51496658 51496659 rs17125369_rv -5 9.51706305820622 -23.6534435940842 13.6534435940842 -0.583606694035777 0.635114503816794 0.559484955452884 0.962740989285654 rv
rs17125449 chr11 121422235 121422236 rs17125449_fw -0.560014053102356 1.31529092737991 -3.13798427076699 2.01795616456227 -1.45294112169664 0.794297352342159 0.146240102233917 0.732438948222002 fw
rs17125449 chr11 121422235 121422236 rs17125449_rv -0.284287152209295 0.962713698536008 -2.17120600133987 1.60263169692128 -0.343517485586266 0.511603375527426 0.731209188661566 0.968018353742231 rv
rs17125756 chr1 64359003 64359004 rs17125756_fw 0.0673218189513848 1.18856563882409 -2.26226683314384 2.39691047104661 0.646745517065728 0.331506849315069 0.517796659057686 0.961242862173999 fw
rs17125756 chr1 64359003 64359004 rs17125756_rv 0.0993229408487955 0.674276120532145 -1.22225825539421 1.4209041370918 -0.400782256908076 0.591352859135286 0.688580443247728 0.964457198108499 rv
rs17126514 chr14 90438979 90438980 rs17126514_fw -1.29214499684138 6.04435091432283 -13.1390727889141 10.5547827952314 0.117421758027113 0.119005328596803 0.906525842926701 0.991145647353344 fw
rs17126514 chr14 90438979 90438980 rs17126514_rv -0.567690702120879 0.925325640046284 -2.3813289566116 1.24594755236984 -0.198001505605514 0.405048076923077 0.843043885749834 0.984245447665322 rv
rs171271 chr11 126203910 126203911 rs171271_fw 0.658197960418882 0.723445589404429 -0.759755394813799 2.07615131565156 1.23858334648284 0.440816326530612 0.215499838570774 0.830548918424298 fw
rs171271 chr11 126203910 126203911 rs171271_rv -0.19227857123963 0.542204410041267 -1.25499921492051 0.870442072441254 0.245828417371135 0.419319429198683 0.805815058063011 0.979265729132411 rv
rs17127103 chr14 54429784 54429785 rs17127103_fw -0.104402384570924 0.637535352371797 -1.35397167521965 1.1451669060778 -1.06843783840987 0.640322580645161 0.285323056396341 0.890835170001659 fw
rs17127103 chr14 54429784 54429785 rs17127103_rv -0.476580028421299 0.734563255361069 -1.91632400892899 0.963163952086395 -0.499502411161398 0.472611464968153 0.617425488579987 0.962947544600075 rv
rs17127327 chr1 65571886 65571887 rs17127327_fw -0.704374211808492 1.18245771088891 -3.02199132515076 1.61324290153378 -1.75882780690123 0.798245614035088 0.0786067602168258 0.566582893843147 fw
rs17127327 chr1 65571886 65571887 rs17127327_rv -0.0436853145244239 5.43203780201219 -10.6904794064683 10.6031087774195 -0.103905106674836 0.627318718381113 0.917244654506154 0.992016381269412 rv
rs17127754 chr14 92399426 92399427 rs17127754_fw -0.0763107022951495 1.22629800519261 -2.47985479247267 2.32723338788237 -0.125392653892478 0.519354838709677 0.900212703559138 0.990947289152848 fw
rs17127754 chr14 92399426 92399427 rs17127754_rv -0.00200210359660368 0.635105501792571 -1.24680888711004 1.24280467991684 -0.263392765554001 0.54122621564482 0.79224786605721 0.976648990525378 rv
rs17127975 chr10 112549609 112549610 rs17127975_fw 0.370772182425799 0.447643855810485 -0.506609774962751 1.24815413981435 0.656697880215088 0.519191919191919 0.511375197733398 0.960488655846365 fw
rs17127975 chr10 112549609 112549610 rs17127975_rv 0.412295030770697 0.531033729651523 -0.628531079346288 1.45312114088768 0.277791218463118 0.565810593900481 0.781172632630688 0.974809295259279 rv
rs17127983 chr1 86089068 86089069 rs17127983_rv -0.101853932144783 0.795629809654736 -1.66128835906806 1.4575804947785 0.314578636618172 0.412863070539419 0.753081601737683 0.971320286010809 rv
rs17129464 chr14 94560142 94560143 rs17129464_fw 0.387917278578078 1.35824638497772 -2.27424563597825 3.0500801931344 -0.0118699469530561 0.599657827202737 0.990529374984093 0.998814869545266 fw
rs17129983 chr1 67860296 67860297 rs17129983_fw -0.625482857664437 1.27755248480022 -3.12948572787287 1.87852001254399 0.124171885686592 0.313432835820896 0.901179181906563 0.991145647353344 fw
rs17129983 chr1 67860296 67860297 rs17129983_rv -0.175673279446895 0.877212529375688 -1.89500983702324 1.54366327812945 -0.458633965931423 0.556420233463035 0.64649704105418 0.962947544600075 rv
rs17130872 chr1 90210776 90210777 rs17130872_fw -0.169818850274733 0.75323321380617 -1.64615594933483 1.30651824878536 0.0435803664648049 0.449511400651466 0.965238902117977 0.996458598225295 fw
rs17130872 chr1 90210776 90210777 rs17130872_rv -0.519514114879469 1.32127611260983 -3.10921529559474 2.0701870658358 -0.031639185404936 0.382793017456359 0.974759793587109 0.99747253754128 rv
rs17132133 chr7 2111995 2111996 rs17132133_fw 0.0422425846193302 0.484467413795403 -0.90731354641966 0.991798715658321 -0.507985451703322 0.571590909090909 0.611463545932122 0.962947544600075 fw
rs17132133 chr7 2111995 2111996 rs17132133_rv -0.258153500055238 0.563665905649412 -1.36293867512808 0.846631675017609 -1.61745356043919 0.65780998389694 0.105780412289717 0.644646614600524 rv
rs17134162 chr5 111496597 111496598 rs17134162_fw 5 4.74849486739534 -4.30704994009486 14.3070499400949 1.23302022420042 0.298387096774194 0.217568218820869 0.83388478712814 fw
rs17135066 chr5 112196869 112196870 rs17135066_fw 0.197628672337841 0.431023417996294 -0.647177226934895 1.04243457161058 -1.17314982468285 0.668915412558381 0.240735728992204 0.855591213473428 fw
rs17135066 chr5 112196869 112196870 rs17135066_rv 0.109037255124262 0.493539111707299 -0.858299403822044 1.07637391407057 0.227550824696307 0.499183006535948 0.81999545317686 0.980708030305275 rv
rs17135743 chr16 2036630 2036631 rs17135743_fw -0.448299664205513 0.52773660555708 -1.48266341109739 0.586064082686365 -0.187084726433276 0.413487133984028 0.851594203270995 0.985923772243308 fw
rs17135743 chr16 2036630 2036631 rs17135743_rv 0.0799640461232437 0.585776042383808 -1.06815699694902 1.22808508919551 0.298768532176654 0.4762560220234 0.765116662565765 0.972951899691406 rv
rs17135745 chr16 2036779 2036780 rs17135745_fw 0.0899145980038875 0.626180964551309 -1.13740009251668 1.31722928852445 -0.173540056011944 0.549483013293944 0.862226945349962 0.986859300088591 fw
rs17135745 chr16 2036779 2036780 rs17135745_rv -0.829564872660283 0.545140087217293 -1.89803944360618 0.238909698285611 -1.65141921904846 0.517665130568356 0.0986530031089729 0.626337065904016 rv
rs17135748 chr16 2039401 2039402 rs17135748_fw -0.326303738226162 0.449183579777486 -1.20670355459003 0.55409607813771 -1.29900156696141 0.563944530046225 0.193943391420124 0.804644466183689 fw
rs17135748 chr16 2039401 2039402 rs17135748_rv -0.478002322237256 0.445609090736462 -1.35139614008072 0.39539149560621 -2.50653702858055 0.654512306289881 0.012192028682724 0.202405542331487 rv
rs17135750 chr16 2039590 2039591 rs17135750_fw -0.214902629745078 0.409379569725226 -1.01728658640652 0.587481326916365 -1.97403056977305 0.64410480349345 0.0483782670491498 0.448438621362653 fw
rs17135750 chr16 2039590 2039591 rs17135750_rv 0.0860161685687526 0.469246591394399 -0.83370715056427 1.00573948770178 0.116888598311059 0.507791017415215 0.906948333443861 0.991145647353344 rv
rs17135942 chr10 3930259 3930260 rs17135942_fw 0.340793143294635 0.71354556349995 -1.05775616116527 1.73934244775454 0.824101888187195 0.438502673796791 0.409881667381255 0.943691013205325 fw
rs17135942 chr10 3930259 3930260 rs17135942_rv -0.728524112707476 0.639361852429442 -1.98167334346918 0.52462511805423 -0.598453444742852 0.41437802907916 0.549537413970355 0.961920266633872 rv
rs17136307 chr7 6064798 6064799 rs17136307_fw -1.66666665364969 7.08095741104974 -15.5453431793072 12.2120098720078 -0.165264342009693 0.378378378378378 0.868735923807173 0.987475668616274 fw
rs17136307 chr7 6064798 6064799 rs17136307_rv -0.895558544801028 1.24038538193479 -3.32671389339322 1.53559680379116 -0.716126254797151 0.498178506375228 0.47391339346408 0.956487765345137 rv
rs17136317 chr16 3366512 3366513 rs17136317_fw 0.213630832330028 0.755036990837713 -1.26624166971189 1.69350333437194 0.292435105151158 0.498207885304659 0.769953970665884 0.973802096183494 fw
rs17136317 chr16 3366512 3366513 rs17136317_rv -0.746397775223251 1.28882176169641 -3.27248842814822 1.77969287770171 -0.179288576158368 0.373945641986879 0.857711116424495 0.98657145138573 rv
rs17136352 chr16 3415051 3415052 rs17136352_fw 0.0240266063131488 0.66579994018312 -1.28094127644577 1.32899448907206 0.297957361491148 0.456521739130435 0.765735706900542 0.973071893289545 fw
rs17136352 chr16 3415051 3415052 rs17136352_rv -0.420776382144852 0.520552655333551 -1.44105958659861 0.599506822308907 -2.31625196721998 0.686746987951807 0.0205445152663759 0.28024055051972 rv
rs1713672 chr11 113665877 113665878 rs1713672_fw 0.392707398206584 0.490975258674275 -0.569604108794996 1.35501890520816 1.72319977313168 0.388566694283347 0.0848524047591218 0.585803946133531 fw
rs1713672 chr11 113665877 113665878 rs1713672_rv 0.741356025618441 0.605662153096312 -0.445741794450331 1.92845384568721 1.05169850941405 0.526071842410197 0.29293789510744 0.895368707873977 rv
rs1713675 chr11 113661348 113661349 rs1713675_fw -0.171061730239102 0.544973328585175 -1.23920945426604 0.897085993787841 -0.982363395421437 0.590080971659919 0.325920852873844 0.913899419273638 fw
rs1713675 chr11 113661348 113661349 rs1713675_rv 0.0500029508904558 0.592507818088173 -1.11131237256236 1.21131827434327 -1.48458124131457 0.717 0.137654787669791 0.716173495469449 rv
rs1713676 chr11 113660575 113660576 rs1713676_fw -0.286715648954211 0.432639230132421 -1.13468854001376 0.561257242105334 0.742123368138171 0.352564102564103 0.458012592727266 0.954406314355475 fw
rs1713676 chr11 113660575 113660576 rs1713676_rv -0.0527051351059499 0.364371906812998 -0.766874072459425 0.661463802247525 -0.230150297862518 0.507788161993769 0.817974981703233 0.980550304150778 rv
rs17136795 chr5 100868324 100868325 rs17136795_fw -0.594908574982774 1.272362076492 -3.0887382449071 1.89892109494156 -0.0259910842865388 0.363122171945701 0.979264449758901 0.997975383155559 fw
rs17136795 chr5 100868324 100868325 rs17136795_rv 1.20689832535131 1.14942700927245 -1.04597861282268 3.45977526352531 0.709453267992694 0.59662775616083 0.4780432417396 0.957858570407956 rv
rs17137294 chr16 4867907 4867908 rs17137294_fw -0.599227504464334 0.389615915267408 -1.36287469838845 0.164419689459785 -2.55959162602618 0.598214285714286 0.0104795226691315 0.184475271868057 fw
rs17137294 chr16 4867907 4867908 rs17137294_rv -0.14705481581769 0.545614292453694 -1.21645882902693 0.922349197391549 -0.0631308562072733 0.471877282688093 0.949662303597508 0.994947051979142 rv
rs17138298 chr7 115747204 115747205 rs17138298_fw -1.93562287575301 4.80074588221628 -11.3450848048969 7.4738390533909 -0.374630051648265 0.46577380952381 0.707935620092063 0.965474106025544 fw
rs17138298 chr7 115747204 115747205 rs17138298_rv -0.617824137955429 0.858273381971456 -2.30003996661948 1.06439169070863 -0.11297680580182 0.372651356993737 0.910048943754128 0.991586156603506 rv
rs17138399 chr7 115812579 115812580 rs17138399_rv -5 4.93403940751614 -14.6707172387316 4.67071723873163 -0.922419947284588 0.389659520807062 0.356309568986427 0.927456512254595 rv
rs1713893 chr18 14866755 14866756 rs1713893_fw 5 5.1681230717812 -5.12952122069115 15.1295212206912 0.754894505634765 0.75 0.450312282737785 0.953060206559659 fw
rs17139607 chr5 115707791 115707792 rs17139607_fw 0.507199930738096 1.31107122568239 -2.06249967159939 3.07689953307558 0.686904175753267 0.402903811252269 0.492143115362422 0.958239246093097 fw
rs17139607 chr5 115707791 115707792 rs17139607_rv -0.0393411782577863 0.699094697039235 -1.40956678445469 1.33088442793911 1.26780721892706 0.283806343906511 0.204866803583219 0.818010448348694 rv
rs17142075 chr7 70294295 70294296 rs17142075_fw 0.767254968329786 0.396902776798008 -0.0106744741943104 1.54518441085388 2.27282324939955 0.466342254663423 0.0230368333996872 0.300199620880521 fw
rs17142075 chr7 70294295 70294296 rs17142075_rv 0.686046554843846 0.40147511593486 -0.100844672388479 1.47293778207617 1.94264610355881 0.476547842401501 0.0520589323952455 0.46501603532911 rv
rs17142385 chr6 6618922 6618923 rs17142385_fw 5 7.71584237927108 -10.1230510633713 20.1230510633713 0.715128483453835 0.373362445414847 0.474529655031932 0.956751234666752 fw
rs17142723 chr7 20392310 20392311 rs17142723_fw 0.227202177875717 0.903914357726316 -1.54446996326786 1.9988743190193 0.228339165631936 0.50520059435364 0.819382578901193 0.980632851815283 fw
rs17142723 chr7 20392310 20392311 rs17142723_rv 0.342098806832485 0.857447672473516 -1.33849863121561 2.02269624488058 0.900045399580577 0.394211576846307 0.368096090869625 0.931160789630107 rv
rs17143507 chr6 8293935 8293936 rs17143507_rv -5 5.34731490628714 -15.4807372163228 5.48073721632279 -0.987075461422958 0.569105691056911 0.323605646346334 0.913106202923706 rv
rs17143763 chr7 71110163 71110164 rs17143763_fw 0.478294007859873 0.528913194018799 -0.558375852416972 1.51496386813672 0.148459685460419 0.5986328125 0.881979999677034 0.988666244440083 fw
rs17143763 chr7 71110163 71110164 rs17143763_rv -0.386875664018126 0.949270789440324 -2.24744641132116 1.47369508328491 -0.671542902885721 0.56232427366448 0.501874737879491 0.959281797790628 rv
rs17145194 chr5 118672057 118672058 rs17145194_fw -0.575903098588726 0.731604843909854 -2.00984859265204 0.858042395474588 -0.359588713122757 0.422425032594524 0.719154725376814 0.967252799169675 fw
rs17145194 chr5 118672057 118672058 rs17145194_rv -0.942995456323299 0.535850398391103 -1.99326223716986 0.107271324523264 -0.939785678346602 0.391881342701015 0.347327506454744 0.924146252637427 rv
rs17146216 chr11 64451280 64451281 rs17146216_fw 0.177049818834096 0.500633687107853 -0.804192207897297 1.15829184556549 1.15866542791926 0.400587659157689 0.246592588130686 0.860399313565102 fw
rs17146216 chr11 64451280 64451281 rs17146216_rv 0.483452926971738 0.459383895075724 -0.416939507376681 1.38384536132016 1.94245927064707 0.399180327868852 0.0520815260222963 0.465129796097633 rv
rs17149106 chr7 24323206 24323207 rs17149106_fw -0.463389495522337 6.41015740365184 -13.0272980066799 12.1005190156353 0.154781054712337 0.189147286821705 0.87699392735105 0.988025283891157 fw
rs17149106 chr7 24323206 24323207 rs17149106_rv 1.01961803544953 0.821629188948114 -0.590775174888778 2.63001124578783 3.1596807459697 0.171296296296296 0.00157942100612566 0.0508344339192764 rv
rs17149279 chr8 9195637 9195638 rs17149279_fw -0.38170743799666 0.638282793135348 -1.63274171254194 0.869326836548622 -0.447422780769911 0.475987193169691 0.654569830563425 0.963244588744852 fw
rs17149279 chr8 9195637 9195638 rs17149279_rv -0.226036012948737 0.542152912518234 -1.28865572148448 0.836583695587001 0.322784261971583 0.401063829787234 0.746858632691469 0.970511685792791 rv
rs17149626 chr8 9106637 9106638 rs17149626_fw -0.933402424866526 1.07071282086069 -3.03199955375347 1.16519470402042 -0.569682281298556 0.419838523644752 0.568893209875828 0.962947544600075 fw
rs17149626 chr8 9106637 9106638 rs17149626_rv -0.297880319373663 0.672685490391577 -1.61634388054115 1.02058324179383 -0.227656870731084 0.463878326996198 0.819913004155343 0.980708030305275 rv
rs17149793 chr8 9189288 9189289 rs17149793_fw 0.387326220332698 0.551941403973282 -0.694478931454935 1.46913137212033 1.04997190303631 0.452098178939034 0.293731030922665 0.895895070117644 fw
rs17149793 chr8 9189288 9189289 rs17149793_rv 0.369850789164111 0.516768337777404 -0.643015152879601 1.38271673120782 0.217226948497779 0.564044943820225 0.828031484202588 0.981698225435744 rv
rs17150232 chr7 87731360 87731361 rs17150232_fw 1.64249759836845 1.12800377641225 -0.568389803399563 3.85338500013647 1.31915413022883 0.538545059717698 0.187117589670934 0.795560600165852 fw
rs17150232 chr7 87731360 87731361 rs17150232_rv 0.174729942474981 0.963988146331507 -1.71468682433477 2.06414670928473 0.00345136970698342 0.542746113989637 0.997246210864344 0.999512268622554 rv
rs17151801 chr7 1247157 1247158 rs17151801_fw 0.522927790046018 1.29867822204039 -2.02248152515315 3.06833710524519 0.313715049663397 0.528846153846154 0.753737469438298 0.971320286010809 fw
rs17151801 chr7 1247157 1247158 rs17151801_rv -1.46266307825268 7.2944209535129 -15.759728147138 12.8344019906326 -0.443337170372876 0.854609929078014 0.657521873848623 0.963244588744852 rv
rs1715394 chr20 4930604 4930605 rs1715394_fw -0.487927055218273 0.458171408558979 -1.38594301599387 0.410088905557325 0.216377204477338 0.357308584686775 0.828693733588056 0.981698225435744 fw
rs1715394 chr20 4930604 4930605 rs1715394_rv -0.155297012702725 0.586737361079204 -1.30530224041796 0.994708215012514 -0.389225244836527 0.518260869565217 0.697109530295803 0.964654588705853 rv
rs17154862 chr8 8127993 8127994 rs17154862_fw 0.417629273867317 0.899024205773174 -1.3444581694481 2.17971671718274 0.399086889474595 0.514705882352941 0.68982918220459 0.964505115422689 fw
rs17154862 chr8 8127993 8127994 rs17154862_rv -0.314770111368708 1.20124218687522 -2.66920479764414 2.03966457490672 -0.790164119382191 0.653488372093023 0.429431927581135 0.948259504709561 rv
rs17155933 chr11 611801 611802 rs17155933_fw 0.323367175972419 0.406438316031647 -0.473251923449608 1.11998627539445 -4.24398766033986 0.885774351786966 2.19582431833667e-05 0.00184823781336385 fw
rs17155933 chr11 611801 611802 rs17155933_rv -0.326042477307965 0.594663653758124 -1.49158323867389 0.839498284057958 -2.75488312749727 0.787878787878788 0.00587131040645576 0.128106077543963 rv
rs171571 chr16 57124380 57124381 rs171571_fw 0.640429099035887 0.915714603869134 -1.15437152454762 2.43522972261939 1.19677530869141 0.388059701492537 0.231394144686333 0.848927172961184 fw
rs171571 chr16 57124380 57124381 rs171571_rv -0.294592179721049 0.78273389285825 -1.82875060972322 1.23956625028112 0.891420042633207 0.270450751252087 0.372703869251638 0.932843353656582 rv
rs17158884 chr15 84202742 84202743 rs17158884_fw -0.197590357870894 0.66109592408406 -1.49333836907565 1.09815765333386 0.0369030490534222 0.444730077120823 0.970562308611875 0.996905995547557 fw
rs17158884 chr15 84202742 84202743 rs17158884_rv -0.0986542265804863 0.924087973476698 -1.90986665459481 1.71255820143384 -0.360474015993998 0.558346839546191 0.718492684606212 0.967199962724418 rv
rs17159262 chr7 30634332 30634333 rs17159262_fw -1.10444855468052 0.464813243963566 -2.01548251284911 -0.193414596511932 -5.1900652656954 0.787172011661808 2.1022038328931e-07 3.31035730356631e-05 fw
rs17159262 chr7 30634332 30634333 rs17159262_rv -1.97726485181681 0.640057983267339 -3.23177849902079 -0.722751204612822 -2.22046583650789 0.364464692482916 0.0263871622677264 0.322822213725649 rv
rs17159302 chr19 8534515 8534516 rs17159302_fw 1.59623178592637 1.11250066654428 -0.584269520500431 3.77673309235316 0.942581629648809 0.633580705009276 0.345894939823963 0.923210386087192 fw
rs17159302 chr19 8534515 8534516 rs17159302_rv 0.198416192211503 0.625469645010174 -1.02750431200844 1.42433669643144 1.53534694019549 0.318234610917538 0.124698629670111 0.689804886430957 rv
rs17159303 chr19 8534560 8534561 rs17159303_fw -1.01560544070085 0.562000948790536 -2.1171273003303 0.0859164189286039 -3.76194690403796 0.75 0.000168595844103409 0.00964329911034204 fw
rs17159303 chr19 8534560 8534561 rs17159303_rv -0.59856122436141 0.818387115787706 -2.20259997130531 1.00547752258249 -2.1333643930973 0.759027777777778 0.0328948456208461 0.363542891975022 rv
rs17159310 chr19 7757534 7757535 rs17159310_fw -0.278003828361384 0.416228792997431 -1.09381226263635 0.537804605913581 -2.18842307353398 0.653142402545744 0.0286387990802078 0.336538205347046 fw
rs17159310 chr19 7757534 7757535 rs17159310_rv -0.592776330781326 0.625033141465774 -1.81784128805424 0.632288626491591 -1.06281523643765 0.517871986699917 0.287865748513598 0.891963561768981 rv
rs171597 chr12 95404183 95404184 rs171597_fw 0.0724915138573595 0.666758526508736 -1.23435519809976 1.37933822581448 -0.446041732714221 0.591433278418451 0.655567100697013 0.963244588744852 fw
rs171597 chr12 95404183 95404184 rs171597_rv 0.112470484062557 0.767939004116587 -1.39268996400595 1.61763093213107 1.16731160648872 0.313468414779499 0.243084553173893 0.857946369215004 rv
rs17160491 chr19 8512939 8512940 rs17160491_fw -0.0740450124822815 0.511078860239416 -1.07575957855154 0.927669553586974 -0.299178070724688 0.519704433497537 0.764804180475383 0.972843039067107 fw
rs17160491 chr19 8512939 8512940 rs17160491_rv -0.531845728139674 0.617379853943499 -1.74191024186893 0.678218785589583 -0.54911707347005 0.451940850277264 0.582925109017327 0.962947544600075 rv
rs17160495 chr19 8516277 8516278 rs17160495_rv -0.152995464403934 1.3742563100179 -2.84653783203902 2.54054690323115 -1.03983114297036 0.781767955801105 0.298418357514772 0.899104126397645 rv
rs17160520 chr19 8548588 8548589 rs17160520_fw -1.04036894731384 1.21629585082321 -3.42430881492734 1.34357092029966 0.136720475387197 0.230292294065545 0.891251744492642 0.9897534456614 fw
rs17160520 chr19 8548588 8548589 rs17160520_rv 0.526762830610808 1.28964551249792 -2.00094237388511 3.05446803510673 -0.380481338627452 0.734475374732334 0.703588146442512 0.965093779635137 rv
rs17160676 chr5 107189630 107189631 rs17160676_fw -0.0968680937492029 0.601674490103117 -1.27615009435131 1.08241390685291 0.311936252543272 0.429338103756708 0.755088970598351 0.971662630675983 fw
rs17160676 chr5 107189630 107189631 rs17160676_rv 0.500465270933305 0.607895464006227 -0.6910098385189 1.69194038038551 -1.12031544544244 0.765217391304348 0.262579362448162 0.872534594231521 rv
rs17162105 chr1 26591254 26591255 rs17162105_fw 0.0192749121813622 0.595724337298457 -1.14834478892361 1.18689461328634 -0.79295198450193 0.620496397117694 0.427805798222215 0.948071671985087 fw
rs17162105 chr1 26591254 26591255 rs17162105_rv -0.124230679548795 0.70086694750539 -1.49792989665936 1.24946853756177 -1.43162107330548 0.706645056726094 0.15225229533919 0.743702081190101 rv
rs17162832 chr7 10306954 10306955 rs17162832_rv 0.739617427655232 1.20755873085107 -1.62719768481286 3.10643254012332 0.64329600829753 0.490701001430615 0.520032045908202 0.961242862173999 rv
rs17163610 chr1 26492376 26492377 rs17163610_rv -5 5.23548323186575 -15.2615471344569 5.26154713445688 -0.826145239068009 0.33743842364532 0.408721707762471 0.943545268403626 rv
rs17163720 chr1 26549398 26549399 rs17163720_fw -0.0231488964467425 0.63599057207785 -1.26969041771933 1.22339262482584 -0.897767364604596 0.633630289532294 0.36930958690937 0.931397371855709 fw
rs17163720 chr1 26549398 26549399 rs17163720_rv -0.303788989901484 0.575615745217383 -1.43199585052755 0.824417870724586 0.258228826310509 0.388783269961977 0.796230311978888 0.977590140974235 rv
rs17163746 chr1 26564229 26564230 rs17163746_rv 0.282636700398294 1.29759579502605 -2.26065105785277 2.82592445864936 -0.652398205622811 0.755688622754491 0.514144321610887 0.960732840637138 rv
rs17163868 chr1 26648380 26648381 rs17163868_fw 0.214133629317628 0.76156148746927 -1.27852688612214 1.7067941447574 -0.94145016540191 0.717299578059072 0.346474216104579 0.923486163754652 fw
rs17163868 chr1 26648380 26648381 rs17163868_rv -0.915552914089534 0.714434108127101 -2.31584376601865 0.484737937839584 -1.01361070650489 0.452296819787986 0.310768546853216 0.905710493938264 rv
rs17164465 chr7 91888612 91888613 rs17164465_fw -1.05126959225118 0.804967657975211 -2.62900620188259 0.526467017380231 -1.12970418656113 0.464585834333734 0.258600892548564 0.8691977843794 fw
rs17164465 chr7 91888612 91888613 rs17164465_rv -0.450857025354167 0.57568120397667 -1.57919218514844 0.677478134440105 -1.10413638834241 0.546062407132244 0.269533978518142 0.87721133916191 rv
rs17164572 chr5 118673696 118673697 rs17164572_fw 0.0236460770384976 0.847621911043031 -1.63769286860584 1.68498502268284 0.0627960419175265 0.492605233219568 0.949928917742652 0.994952796779761 fw
rs17164572 chr5 118673696 118673697 rs17164572_rv -0.281594834831965 0.557061045411618 -1.37343448383874 0.810244814174806 1.42763073051015 0.254098360655738 0.153398173586272 0.745524010552759 rv
rs1716505 chr12 65005078 65005079 rs1716505_fw -0.596089402164962 0.384948313924363 -1.35058809745671 0.15840929312679 -2.03556058412272 0.54673721340388 0.0417944991488785 0.415693120832496 fw
rs1716505 chr12 65005078 65005079 rs1716505_rv -1.06589059625572 0.365902083002737 -1.78305867894108 -0.348722513570352 -2.12797034052598 0.428674351585014 0.0333395427645743 0.366156616195083 rv
rs17168376 chr5 134786251 134786252 rs17168376_fw -0.100319978354408 0.440729795893115 -0.964150378304912 0.763510421596097 -0.897232347298815 0.573248407643312 0.369594947823065 0.93149474765795 fw
rs17168376 chr5 134786251 134786252 rs17168376_rv 0.197696532244985 0.797345454162174 -1.36510055791288 1.76049362240285 -0.0592296150768039 0.560926485397784 0.952769221622378 0.995448210426713 rv
rs17168445 chr7 135194013 135194014 rs17168445_fw 0.00391794436888395 0.678779676672322 -1.32649022190887 1.33432611064664 -0.98770891333764 0.662477558348294 0.323295227943585 0.912933874592087 fw
rs17168445 chr7 135194013 135194014 rs17168445_rv -0.343652974334015 0.455324951781478 -1.23608987982571 0.548783931157682 -2.05576339855695 0.643912737508797 0.0398053276137054 0.403936973828218 rv
rs17171195 chr7 149005428 149005429 rs17171195_fw 0.0312399640033391 0.666941761862312 -1.27596588924679 1.33844581725347 -0.667216000615208 0.616858237547893 0.504634172101272 0.959281797790628 fw
rs17171358 chr7 38491548 38491549 rs17171358_rv -4.50110910387553e-11 8.67236628223107 -16.9978379132179 16.9978379131279 -0.0394921406506457 0.584795321637427 0.968498019482531 0.996844404355169 rv
rs17171677 chr7 40351222 40351223 rs17171677_fw -0.928919702783274 5.78948454605338 -12.2763094130479 10.4184700074814 -0.135049377644468 0.463302752293578 0.892572834181594 0.989924500874789 fw
rs17171769 chr7 35769529 35769530 rs17171769_fw 0.552819196119292 1.23247929597825 -1.86284022399808 2.96847861623666 0.551385247586689 0.468354430379747 0.581369611436694 0.962947544600075 fw
rs17173652 chr7 150595696 150595697 rs17173652_fw -0.114031106779831 0.37461669058974 -0.848279820335722 0.620217606776061 2.15637426910296 0.284582132564841 0.0310544522014141 0.351678745411574 fw
rs17173652 chr7 150595696 150595697 rs17173652_rv -0.292200429022518 0.345738937646635 -0.969848746809923 0.385447888764886 1.45274552698389 0.311209439528024 0.146294421366414 0.732487203666648 rv
rs1717446 chr9 139030598 139030599 rs1717446_fw -0.54590654331526 0.39234152631821 -1.31489593489895 0.223082848268431 0.25987545511263 0.343470483005367 0.79495984493525 0.97720343279134 fw
rs1717446 chr9 139030598 139030599 rs1717446_rv 0.624274966648189 0.376304916028552 -0.113282668767772 1.36183260206415 -0.285243402803188 0.67515923566879 0.775457670287448 0.974380259176497 rv
rs17175078 chr6 137540632 137540633 rs17175078_fw 0.414248139147733 0.857497796503896 -1.2664475419999 2.09494382029537 1.13570429108237 0.363636363636364 0.256080344103288 0.866719320607928 fw
rs17175078 chr6 137540632 137540633 rs17175078_rv 0.71693638285968 0.631693621547476 -0.521183115373373 1.95505588109273 2.48091063195881 0.299382716049383 0.013104722424594 0.211381510990612 rv
rs17175134 chr6 137533200 137533201 rs17175134_fw -0.210283228809515 0.875936304677854 -1.92711838597811 1.50655192835908 -0.610230326269758 0.580357142857143 0.541709243401614 0.961920266633872 fw
rs17175134 chr6 137533200 137533201 rs17175134_rv -0.553490307963382 0.692554644084864 -1.91089741036972 0.803916794442953 -0.481881950403754 0.445279866332498 0.62988980888609 0.962947544600075 rv
rs17176131 chr21 47705236 47705237 rs17176131_fw 5 8.6723662822701 -11.9978379132494 21.9978379132494 0.478449147254567 0.700716845878136 0.632330560339232 0.962947544600075 fw
rs17176261 chr21 47698593 47698594 rs17176261_fw 0.300564736690633 0.604240365145147 -0.883746378993855 1.48487585237512 -1.40958424920272 0.759929390997352 0.158662480543794 0.755746432908787 fw
rs17176261 chr21 47698593 47698594 rs17176261_rv 0.190939540620319 0.713044493765597 -1.20662766716025 1.58850674840089 -0.78447566550238 0.679245283018868 0.43276105526763 0.949359220569492 rv
rs17176433 chr9 25384451 25384452 rs17176433_fw 0.162611347956387 1.37289245228299 -2.52825785851828 2.85348055443106 0.0601421037354719 0.52 0.952042456702801 0.995448210426713 fw
rs17176433 chr9 25384451 25384452 rs17176433_rv -1.55315412545881 1.13653331404138 -3.78075942097991 0.674451170062291 -0.665292257666231 0.310661764705882 0.505863581659562 0.959440261115034 rv
rs17176520 chr21 47682080 47682081 rs17176520_fw 1.66666667315515 7.08095741107098 -12.212009852544 15.5453431988543 0.0771188761726607 0.754098360655738 0.938528976704188 0.993709098455237 fw
rs17178611 chr21 44229684 44229685 rs17178611_fw 0.279969614969687 0.380101357541186 -0.465029045811037 1.02496827575041 -5.14146466761798 0.903283052351375 2.72604922790839e-07 4.20039679094512e-05 fw
rs17178611 chr21 44229684 44229685 rs17178611_rv 0.31695657258091 0.848743265406769 -1.34658022761636 1.98049337277818 -1.99591235520389 0.881944444444444 0.0459434636258867 0.437314352901925 rv
rs17180252 chr14 65239315 65239316 rs17180252_fw -0.0118554355834316 0.713620306834967 -1.41055123697997 1.3868403658131 -4.9581211833674 0.971428571428571 7.11781626303305e-07 9.52840861126344e-05 fw
rs1718067 chr11 33759669 33759670 rs1718067_fw -0.10802112867081 1.39885371343723 -2.84977440700777 2.63373214966615 0.469679763574459 0.317554240631164 0.638583827902545 0.962947544600075 fw
rs1718067 chr11 33759669 33759670 rs1718067_rv -0.0474501889915505 1.27199923194982 -2.54056868361319 2.44566830563009 0.856481874267797 0.242890995260664 0.391731294540899 0.938573005807046 rv
rs1718188 chr12 121343892 121343893 rs1718188_fw -0.611541903545615 0.411658223458967 -1.41839202152519 0.195308214433961 -2.72487685613942 0.624847746650426 0.00643254738347038 0.135370694452344 fw
rs1718188 chr12 121343892 121343893 rs1718188_rv -0.598686721804956 0.506449651136335 -1.59132803803217 0.393954594422261 -1.90791118926373 0.590872698158527 0.0564026958467706 0.483192034359578 rv
rs1718240 chr3 99536936 99536937 rs1718240_fw -0.0158552919790647 0.460954567412784 -0.919326244108121 0.887615660149991 -1.60556617057292 0.673539518900344 0.108369263398342 0.650982443682087 fw
rs1718240 chr3 99536936 99536937 rs1718240_rv -0.260516520861963 0.415366437115074 -1.07463473760751 0.553601695883581 0.782102814353887 0.357696566998893 0.43415415291136 0.949359220569492 rv
rs17182538 chr21 47705672 47705673 rs17182538_fw -0.228015703231541 0.479677047188958 -1.1681827157219 0.712151309258816 -0.796716009862055 0.538461538461538 0.42561598369892 0.947597278755755 fw
rs17182538 chr21 47705672 47705673 rs17182538_rv -0.605260308768734 0.542811628503854 -1.66917110063629 0.458650483098821 -1.83202778895695 0.596086652690426 0.0669472805520178 0.525698037333114 rv
rs1718303 chr12 103273309 103273310 rs1718303_fw 0.53469601949353 1.31982448282314 -2.05215996683982 3.12155200582688 0.792167183490279 0.375 0.428263200603645 0.948071671985087 fw
rs1718303 chr12 103273309 103273310 rs1718303_rv 3.59317515262507 4.6001566939865 -5.42313196758848 12.6094822728386 0.910020930395793 0.355932203389831 0.36281147169854 0.929866999496832 rv
rs17183123 chr21 47671960 47671961 rs17183123_fw -0.0610118196428098 0.43229566687111 -0.908311326710186 0.786287687424567 0.437792537520716 0.437757625721352 0.661536681047169 0.963288864812144 fw
rs17183123 chr21 47671960 47671961 rs17183123_rv -0.0128552379742975 0.45035509978438 -0.895551233551683 0.869840757603088 0.467721993002695 0.44435736677116 0.63998341131322 0.962947544600075 rv
rs17184689 chr14 24794439 24794440 rs17184689_rv -5 3.38033813608829 -11.625462746733 1.62546274673305 -1.15614010683477 0.251269035532995 0.247623853303345 0.861039249093142 rv
rs17184766 chr14 24912007 24912008 rs17184766_fw 0.458178364788293 0.408963906863452 -0.343390892664072 1.25974762224066 -1.1383457458633 0.715799614643545 0.254976139118844 0.865996131004906 fw
rs17184766 chr14 24912007 24912008 rs17184766_rv -0.657358881838298 0.499345800179643 -1.6360766501904 0.321358886513801 0.10240171916518 0.329931972789116 0.918437819150836 0.99214596152982 rv
rs17185024 chr1 28195156 28195157 rs17185024_fw 1.46441041956288e-08 8.67236626949213 -16.9978378735605 16.9978379028487 0.00070525638233893 0.498470948012232 0.999437286867772 0.999954491543082 fw
rs17185024 chr1 28195156 28195157 rs17185024_rv -3.49239431554785 4.76207786123971 -12.8260669235777 5.84127829248197 -0.539389104250356 0.284188034188034 0.589618397605081 0.962947544600075 rv
rs17185052 chr1 28241082 28241083 rs17185052_fw -0.655327806309327 0.40566407485016 -1.45042939301564 0.139773780396987 -0.270460396322859 0.366883116883117 0.786806081080347 0.975316424693467 fw
rs17185052 chr1 28241082 28241083 rs17185052_rv -0.786894468957917 0.415056991796 -1.60040617287808 0.0266172349622433 -0.484943903000757 0.357641582622188 0.627716138555789 0.962947544600075 rv
rs17187075 chr4 9990327 9990328 rs17187075_fw 1.13992805769668 7.6199182060643 -13.7951116261893 16.0749677415827 -0.070961717480426 0.842990654205607 0.943428223673164 0.994382821535918 fw
rs17187075 chr4 9990327 9990328 rs17187075_rv -0.0324908409612688 1.28122275418706 -2.5436874391679 2.47870575724536 -0.425220631870033 0.625348189415042 0.6706758452365 0.963436686372188 rv
rs17189362 chr13 95789640 95789641 rs17189362_fw -0.434443390015747 1.18071528481273 -2.74864534824869 1.8797585682172 0.112264579718999 0.361930294906166 0.910613625510463 0.991595000211516 fw
rs17189362 chr13 95789640 95789641 rs17189362_rv -0.296289371167673 1.27875335384199 -2.80264594469797 2.21006720236262 -0.719600958846314 0.651105651105651 0.471770721494288 0.956424500390426 rv
rs17190117 chr10 61391855 61391856 rs17190117_fw -0.503708084642677 0.725464953127116 -1.92561939277182 0.91820322348647 0.953864587417914 0.23224043715847 0.34015219088013 0.920247817854821 fw
rs17190117 chr10 61391855 61391856 rs17190117_rv -0.849953338023546 0.727002592211744 -2.27487841875856 0.574971742711473 -2.16785243565639 0.673944687045124 0.0301699157760839 0.34586377330855 rv
rs1719130 chr17 34416245 34416246 rs1719130_fw -0.641632467302968 0.491881061104245 -1.60571934706729 0.322454412461353 -1.5956836275501 0.535752401280683 0.110559445823492 0.656127221755722 fw
rs1719130 chr17 34416245 34416246 rs1719130_rv -0.28597502036545 0.53173651227691 -1.32817858442819 0.756228543697294 -0.798073317034235 0.53454231433506 0.424827944770492 0.947583178357925 rv
rs17191421 chr15 60751775 60751776 rs17191421_fw 0.226732382896055 1.19520475978793 -2.11586894628828 2.56933371208039 0.3550758145955 0.450746268656716 0.722532794800094 0.967252799169675 fw
rs17192134 chr6 31229992 31229993 rs17192134_rv -5 4.76902041233357 -14.3472800081738 4.3472800081738 -1.00376020546208 0.446938775510204 0.315494209834045 0.908639888465993 rv
rs1719262 chr15 65185903 65185904 rs1719262_fw 0.0230213147365163 0.438466076958936 -0.836372196102998 0.882414825576031 -0.87390878812841 0.60017652250662 0.382167928419474 0.936305469610827 fw
rs1719262 chr15 65185903 65185904 rs1719262_rv -0.4008559787762 0.671635366183352 -1.71726129649557 0.915549338943169 -1.92517192712707 0.709335219236209 0.0542078529011922 0.473752413692894 rv
rs17194529 chr8 58105646 58105647 rs17194529_fw 5 6.53091122264036 -7.80058599637511 17.8005859963751 0.836580923351482 0.386123680241327 0.402828172253675 0.941899344482028 fw
rs17194995 chr8 58109219 58109220 rs17194995_fw -1.66666667324278 7.08095741104165 -15.5453431988844 12.2120098523989 -0.165929711569522 0.379487179487179 0.868212265148593 0.987475668616274 fw
rs17194995 chr8 58109219 58109220 rs17194995_rv 0.297688162934911 0.895028371047937 -1.45656744431904 2.05194377018887 1.85839459513307 0.203327171903882 0.0631129992624047 0.512100436035553 rv
rs17196272 chr8 33953580 33953581 rs17196272_rv -5 9.72453107141211 -24.0600808999677 14.0600808999677 -0.661737257872207 0.807692307692308 0.508139622456689 0.959918173370593 rv
rs17196752 chr20 48887267 48887268 rs17196752_fw -0.251556540200901 0.353071487105238 -0.943576654927168 0.440463574525365 -2.62190342887225 0.662434652725915 0.0087440204092873 0.164551915483948 fw
rs17196752 chr20 48887267 48887268 rs17196752_rv -0.664032219043362 0.424600615202897 -1.49624942484104 0.168184986754315 -1.13577569010372 0.454679439941046 0.256050453619943 0.866719320607928 rv
rs17196820 chr14 21266705 21266706 rs17196820_fw -0.420261061763676 0.457860886522797 -1.31766839934836 0.477146275821005 -4.26273020949757 0.822222222222222 2.01944278809041e-05 0.00172087979620332 fw
rs17196820 chr14 21266705 21266706 rs17196820_rv -0.311652320846427 0.752689821649762 -1.78692437127996 1.16361972958711 -1.0339874802639 0.614583333333333 0.301142016169359 0.899930781178714 rv
rs17198873 chr9 81870010 81870011 rs17198873_fw -1.24163453117044 7.51886201343064 -15.9786040774945 13.4953350151536 -0.0162794522736218 0.246153846153846 0.98701145008056 0.998623488964821 fw
rs17198873 chr9 81870010 81870011 rs17198873_rv -0.347795422042367 1.19186679729112 -2.68385434473297 1.98826350064824 0.954460552393329 0.184615384615385 0.339850568016702 0.920161330916127 rv
rs17201487 chr3 32551945 32551946 rs17201487_fw -0.450568822156754 1.27168240666902 -2.94306633922804 2.04192869491453 -0.176539924766274 0.443722943722944 0.859869785775757 0.986854620327445 fw
rs17201487 chr3 32551945 32551946 rs17201487_rv 1.27059047701521 1.16601535405034 -1.01479961692346 3.55598057095387 0.596811563802453 0.639846743295019 0.55063319652476 0.961920266633872 rv
rs17203108 chr18 21781792 21781793 rs17203108_fw 0.713079893562825 0.884950370704016 -1.02142283301705 2.4475826201427 -0.260590672803475 0.719844357976654 0.794408183253626 0.977110705968334 fw
rs17203108 chr18 21781792 21781793 rs17203108_rv -2.21496976930349 6.47243305117272 -14.900938549602 10.4709990109951 -0.315812754210381 0.457380457380457 0.75214463674503 0.971320286010809 rv
rs17204908 chr9 35854564 35854565 rs17204908_fw -0.705731182307617 0.498550036414832 -1.68288925368069 0.271426889065455 -2.44889202386162 0.626016260162602 0.0143296398099474 0.223579693178516 fw
rs17204908 chr9 35854564 35854565 rs17204908_rv -0.425003857250854 0.518112172260095 -1.44050371488064 0.590496000378932 -1.00673952682249 0.524131274131274 0.314059962009464 0.907734522305968 rv
rs17207330 chr5 86308998 86308999 rs17207330_fw -0.317092585960245 0.39445662723296 -1.09022757533685 0.456042403416356 -0.461292571619759 0.466268146883006 0.644588713716593 0.962947544600075 fw
rs17207330 chr5 86308998 86308999 rs17207330_rv 0.0946975552730065 0.508574941455216 -0.902109329979216 1.09150444052523 -0.443190906377 0.579347000759301 0.657627655843333 0.963244588744852 rv
rs172081 chr1 36497497 36497498 rs172081_fw 3.77223548374597 4.2974432360516 -4.65075325891517 12.1952242264071 0.703286889571678 0.679156908665105 0.481876979367243 0.957858570407956 fw
rs1720837 chr3 138180355 138180356 rs1720837_fw 5 8.67236626953116 -11.9978378882811 21.9978378882811 0.614067975789326 0.419354838709677 0.539170409080457 0.961736907296541 fw
rs17209882 chr17 53046071 53046072 rs17209882_fw 1.33788305777802 0.493000950494183 0.371601194809425 2.30416492074662 1.51983425634022 0.643044619422572 0.128552637118969 0.698625223285811 fw
rs17209882 chr17 53046071 53046072 rs17209882_rv 0.693579499404001 0.542338775190848 -0.369404499970062 1.75656349877806 1.18230807609329 0.513089005235602 0.237083482242532 0.852186844643127 rv
rs172113 chr1 167980975 167980976 rs172113_fw -0.103792950067218 0.518501640645379 -1.12005616573216 0.912470265597725 -1.28928773817964 0.637540453074434 0.197298072230378 0.81000995419729 fw
rs172113 chr1 167980975 167980976 rs172113_rv 0.822110802980445 0.700876499840899 -0.551607136707717 2.19582874266861 -0.475534472554928 0.760496183206107 0.634406068455084 0.962947544600075 rv
rs17212998 chr12 13243167 13243168 rs17212998_fw 5 8.6723662822701 -11.9978379132494 21.9978379132494 0.621294230986022 0.404176904176904 0.534406048784467 0.961242862173999 fw
rs17213695 chr3 99944380 99944381 rs17213695_fw 0.572071446721047 0.745342760259855 -0.88880036338827 2.03294325683036 -1.26681134419766 0.819990054699155 0.205222754818106 0.8183006713241 fw
rs17213695 chr3 99944380 99944381 rs17213695_rv 0.274474258943216 0.64043647748774 -0.980781236932755 1.52972975481919 -0.850240709988264 0.69402390438247 0.395191272459171 0.939184856376244 rv
rs17216483 chr9 126506214 126506215 rs17216483_fw -1.66666665364969 7.08095741104974 -15.5453431793072 12.2120098720078 -0.216899532363073 0.467343976777939 0.828286642049966 0.981698225435744 fw
rs17218781 chr2 148778473 148778474 rs17218781_fw -3.41597363843157 4.88128103585782 -12.9832844687129 6.15133719184975 -0.710319055048999 0.512820512820513 0.477506305992581 0.957858570407956 fw
rs17218781 chr2 148778473 148778474 rs17218781_rv -1.06067286709159 0.865351210385885 -2.75676123944793 0.635415505264743 -1.82389503215063 0.626595030221625 0.0681679428730509 0.53034355974308 rv
rs1722207 chr7 101335463 101335464 rs1722207_rv -5 3.14412579614298 -11.1624865604402 1.16248656044023 -1.62974896774829 0.530994152046784 0.103154563417286 0.639116419872683 rv
rs17224094 chr2 47630151 47630152 rs17224094_fw -0.593017218846543 0.42912884542717 -1.4341097558838 0.248075318190709 -2.18928183505715 0.585760517799353 0.0285763618027291 0.336173541504381 fw
rs17224094 chr2 47630151 47630152 rs17224094_rv 0.0680337477564714 0.621895516969937 -1.15088146550461 1.28694896101755 -2.94866699465524 0.870094722598105 0.00319147661872771 0.084149914181272 rv
rs17224206 chr2 47640086 47640087 rs17224206_fw 5 7.51886201348262 -9.73696954642594 19.7369695464259 0.629056488780679 0.567144719687093 0.529312074911577 0.961242862173999 fw
rs17224237 chr22 49179646 49179647 rs17224237_fw 0.124288318117996 0.385932272904872 -0.632138936775553 0.880715573011544 0.690994724461181 0.464462809917355 0.489568856356132 0.958150920045227 fw
rs17224237 chr22 49179646 49179647 rs17224237_rv -0.15320648669874 0.459859513784968 -1.05453113371728 0.748118160319797 -1.20909104216367 0.599361532322426 0.226627870296427 0.844272742842606 rv
rs17226013 chr20 6121851 6121852 rs17226013_fw -0.628961302073817 0.473838910010984 -1.55768556569534 0.299762961547712 -2.23023835009557 0.605351170568562 0.0257316235335692 0.318329232903163 fw
rs17226013 chr20 6121851 6121852 rs17226013_rv 0.274483837822655 0.602130657106796 -0.905692250106664 1.45465992575197 0.231255873884506 0.533757961783439 0.817116025094322 0.980550304150778 rv
rs17226075 chr16 89862201 89862202 rs17226075_fw 0.399697103650511 1.31054960227623 -2.16898011681089 2.96837432411191 0.689771396105489 0.376534788540246 0.490337959288831 0.958150920045227 fw
rs17226075 chr16 89862201 89862202 rs17226075_rv 0.183302990339366 1.34938826930789 -2.46149801750409 2.82810399818282 0.168302643622538 0.489051094890511 0.866345194219918 0.987107268628263 rv
rs17226159 chr16 89858758 89858759 rs17226159_fw -0.292271753510281 0.472933967251957 -1.21922232932412 0.634678822303556 1.24537467509388 0.292918454935622 0.212994057846225 0.827370173244907 fw
rs17226159 chr16 89858758 89858759 rs17226159_rv 0.128610407155394 0.394732944117823 -0.645066163315539 0.902286977626326 1.77997540619056 0.360313315926893 0.0750799856985935 0.554333463742373 rv
rs17228658 chr10 115613564 115613565 rs17228658_rv -5 7.08095741796269 -18.8786765392069 8.87867653920687 -0.640692360258297 0.386206896551724 0.521722578747247 0.961242862173999 rv
rs17229476 chr10 30777237 30777238 rs17229476_fw -0.0436853203377403 5.43203780514265 -10.6904794184173 10.6031087777419 0.00894036732724893 0.476953907815631 0.992866713969267 0.999055111261012 fw
rs17229476 chr10 30777237 30777238 rs17229476_rv -0.552346247005178 0.89712495500851 -2.31071115882186 1.2060186648115 0.460063725497965 0.275862068965517 0.645470480246116 0.962947544600075 rv
rs17229765 chr15 65258833 65258834 rs17229765_fw 0.240137817588068 0.702833014095163 -1.13741489003845 1.61769052521459 -1.6730313948891 0.804710500490677 0.0943211157619459 0.61487246711362 fw
rs17229765 chr15 65258833 65258834 rs17229765_rv 3.36840734172709 4.95402827864835 -6.34148808442368 13.0783027678779 0.393679007410643 0.805042016806723 0.693818042022561 0.964561781112575 rv
rs17231506 chr16 56994527 56994528 rs17231506_fw -0.216864460647872 0.74850939380835 -1.68394287251224 1.25021395121649 0.522699755624358 0.352490421455939 0.601183208343044 0.962947544600075 fw
rs17231506 chr16 56994527 56994528 rs17231506_rv 0.136651496041639 0.903222069165135 -1.63366375952203 1.9069667516053 0.767426843548417 0.364356435643564 0.442827773533328 0.951124821618678 rv
rs1723156 chr2 30675825 30675826 rs1723156_fw -0.706622794947705 0.912506108017638 -2.49513476666228 1.08188917676687 0.107014979734251 0.309111880046136 0.914777095890899 0.991856274162021 fw
rs1723156 chr2 30675825 30675826 rs1723156_rv 0.742805874259771 0.630236646857449 -0.492457953580828 1.97806970210037 1.80841156533775 0.40205223880597 0.0705424692587811 0.538962454109212 rv
rs1723170 chr2 30673146 30673147 rs1723170_fw 0.497795439195629 0.469740690601687 -0.422896314383677 1.41848719277493 0.440654266383584 0.572192513368984 0.659463310196189 0.963275053987259 fw
rs1723170 chr2 30673146 30673147 rs1723170_rv 0.26522280092242 0.578646723320601 -0.868924776785959 1.3993703786308 -0.23659238081329 0.599198396793587 0.812973031641646 0.980222902698998 rv
rs1723175 chr2 30667699 30667700 rs1723175_rv -5 8.67236628219203 -21.9978379130964 11.9978379130964 -0.578481922358142 0.504201680672269 0.56293879889373 0.962947544600075 rv
rs17232098 chr16 89882101 89882102 rs17232098_rv -5 12.2645780141431 -29.0385729077205 19.0385729077205 -0.363730696166067 0.368421052631579 0.716059118951122 0.967171035984207 rv
rs17233364 chr16 89825463 89825464 rs17233364_fw -0.511364429488803 0.379886054511699 -1.25594109633173 0.233212237354128 -1.29950769849647 0.495575221238938 0.1937697531999 0.804539890236423 fw
rs17233364 chr16 89825463 89825464 rs17233364_rv 0.0705211408528719 0.404192340015303 -0.721695845577122 0.862738127282866 0.375664775870648 0.479681274900398 0.707166127723072 0.965448419209454 rv
rs172336 chr16 57122992 57122993 rs172336_fw -0.126645745499352 0.485491952234798 -1.07820997187956 0.824918480880852 -0.213429721648464 0.494243421052632 0.830991800003967 0.98195716127869 fw
rs172336 chr16 57122992 57122993 rs172336_rv 0.0616973670310039 0.544301537396655 -1.00513364626644 1.12852838032845 -0.490331451743531 0.581415174765558 0.623899374430135 0.962947544600075 rv
rs172337 chr16 57022747 57022748 rs172337_rv -5 4.46968649021953 -13.7605855208303 3.76058552083027 -1.3978441314317 0.776940467219292 0.162159878679388 0.760393433820476 rv
rs17234953 chr3 155971046 155971047 rs17234953_fw 0.420685601842145 1.28693334737575 -2.10170375901433 2.94307496269862 -0.870099015919014 0.823529411764706 0.384246295441207 0.936305469610827 fw
rs17234953 chr3 155971046 155971047 rs17234953_rv -2.01118112937584 3.87116587749617 -9.59866624926832 5.57630399051664 -0.44550037856159 0.428842504743833 0.655958186277185 0.963244588744852 rv
rs17235990 chr1 108319964 108319965 rs17235990_fw 0.699680881457354 1.25264646500796 -1.75550618995824 3.15486795287295 0.242044309888224 0.597842835130971 0.808745829468862 0.979566825938817 fw
rs17235990 chr1 108319964 108319965 rs17235990_rv -1.44033117334347 1.14841756446351 -3.69122959969195 0.810567253005007 -1.26686893561318 0.503640776699029 0.205202157925956 0.81826175797864 rv
rs172366 chr2 191191232 191191233 rs172366_fw -0.781513905825966 0.512352012647661 -1.78572385061538 0.22269603896345 -0.778476692850858 0.405485544848036 0.436288041628286 0.949815107419073 fw
rs172366 chr2 191191232 191191233 rs172366_rv 0.0093718107250457 0.468530752752918 -0.908948464670673 0.927692086120764 -0.912641311411044 0.607537361923327 0.361431219650812 0.929093953724967 rv
rs17238344 chr5 74633539 74633540 rs17238344_fw 0.885507923441518 0.407663003117261 0.0864884373316867 1.68452740955135 -0.856920574467229 0.774665042630938 0.391488781274889 0.938573005807046 fw
rs17238344 chr5 74633539 74633540 rs17238344_rv -0.354737793010898 0.452964008202748 -1.24254724908828 0.533071663066487 0.631833156077231 0.345035105315948 0.527495905596353 0.961242862173999 rv
rs17240890 chr16 57695567 57695568 rs17240890_fw 0.393846286385989 0.381744381013208 -0.354372700399898 1.14206527317188 -0.879703339453218 0.674732433690088 0.379020039838336 0.934998748014654 fw
rs17240890 chr16 57695567 57695568 rs17240890_rv 0.216461690234173 0.503057580656921 -0.769531167853393 1.20245454832174 -2.92200598869125 0.84375 0.00347784853267907 0.0892222365157331 rv
rs17240911 chr16 57702892 57702893 rs17240911_fw 0.44577846281719 0.473185335716103 -0.481664795186371 1.37322172082075 0.108992725755872 0.59729448491155 0.913208259968696 0.991644754464604 fw
rs17240911 chr16 57702892 57702893 rs17240911_rv -0.340150308507647 0.550160441517643 -1.41846477388223 0.738164156866934 -0.225477934176174 0.446183953033268 0.821607489400759 0.9808275568179 rv
rs17240918 chr16 57703959 57703960 rs17240918_fw -0.287211532677872 0.881701639249725 -2.01534674560733 1.44092368025159 0.390583094725427 0.347150259067358 0.696105423449661 0.964601914155634 fw
rs17240918 chr16 57703959 57703960 rs17240918_rv -0.512647234207659 0.925078067822876 -2.32580024714049 1.30050577872518 -1.17357673983188 0.639455782312925 0.240564602460666 0.855488109386404 rv
rs17240931 chr16 57750646 57750647 rs17240931_fw -0.0587148820987014 0.526011499381557 -1.08969742088655 0.972267656689151 -0.915174135268848 0.604123711340206 0.360100220675488 0.928359173708257 fw
rs17240931 chr16 57750646 57750647 rs17240931_rv -0.0887538498364297 0.679483185933927 -1.42054089426693 1.24303319459407 -0.625808107191326 0.583333333333333 0.531440813593694 0.961242862173999 rv
rs17240952 chr16 57910442 57910443 rs17240952_fw -0.506144821516815 1.31771514536357 -3.08886650642941 2.07657686339577 0.195619994835998 0.317796610169492 0.84490760902534 0.984617049284161 fw
rs17240973 chr16 57933065 57933066 rs17240973_fw 0.22737084045172 0.608588744589691 -0.965463098944075 1.42020477984751 0.404032921089817 0.49537037037037 0.686188510587532 0.96438695226853 fw
rs17240973 chr16 57933065 57933066 rs17240973_rv -0.280549321377128 0.376650313887966 -1.01878393659754 0.457685293843286 2.97520248808797 0.197632058287796 0.00292795208637915 0.0792910008872714 rv
rs17240980 chr16 57933770 57933771 rs17240980_fw -0.223683671377988 1.19572773593119 -2.56731003380313 2.11994269104715 -0.218631709799093 0.509433962264151 0.826936949472617 0.981698225435744 fw
rs17240980 chr16 57933770 57933771 rs17240980_rv -0.530788605178147 0.525960399370857 -1.56167098794503 0.500093777588732 -0.265718454229015 0.403469079939668 0.790456049750495 0.976416545991013 rv
rs17241022 chr16 57954524 57954525 rs17241022_fw -0.454500891890577 0.415241733994885 -1.26837469052055 0.359372906739397 -2.23400190992629 0.616129032258064 0.0254829473923447 0.317196845363217 fw
rs17241022 chr16 57954524 57954525 rs17241022_rv -0.624771289184887 0.51404369392556 -1.63229692927899 0.382754350909212 -2.26990825313005 0.632291666666667 0.0232131502656152 0.301549340041642 rv
rs17243143 chr6 24667585 24667586 rs17243143_fw -0.826141729218466 0.551085537519696 -1.90626938275707 0.253985924320138 -2.123828691944 0.585227272727273 0.033684470861971 0.368062222537103 fw
rs17243143 chr6 24667585 24667586 rs17243143_rv -0.497758656800629 0.836594341412658 -2.13748356596944 1.14196625236818 -2.60818547436202 0.843464441795789 0.00910236192472677 0.169020518366649 rv
rs17245715 chr16 56994989 56994990 rs17245715_rv -5 10.0252315807807 -24.6494538983301 14.6494538983301 -0.652772690369722 0.824074074074074 0.51390283214963 0.960699859588838 rv
rs17247678 chr5 81652772 81652773 rs17247678_fw 0.330601402344781 0.659633205629113 -0.962279680688281 1.62348248537784 0.402758592769022 0.51622641509434 0.687125825239667 0.964441349356529 fw
rs17247678 chr5 81652772 81652773 rs17247678_rv -0.085029283339835 0.538106820504913 -1.13971865152947 0.969660084849795 0.554706536210954 0.405278039585297 0.579095404718036 0.962947544600075 rv
rs17247945 chr9 33111713 33111714 rs17247945_fw -0.818767838838312 0.503087050884415 -1.80481845857176 0.167282780895141 -3.38383184509205 0.707566462167689 0.000714817675783261 0.0284325627277684 fw
rs17247945 chr9 33111713 33111714 rs17247945_rv -0.493920424669238 0.579645114966543 -1.63002485000366 0.642184000665186 -3.35166590174391 0.809822361546499 0.000803268938234004 0.0312292063750215 rv
rs17249141 chr19 11200007 11200008 rs17249141_fw -0.74280172367337 0.605846713353083 -1.93026128184541 0.444657834498672 -0.753493930704045 0.428909952606635 0.451153157092423 0.953336023008872 fw
rs17249141 chr19 11200007 11200008 rs17249141_rv 0.723416666263467 1.21616752804618 -1.66027168870705 3.10710502123398 -0.58386635061823 0.807445442875481 0.559310233756271 0.962740989285654 rv
rs17250008 chr9 139780937 139780938 rs17250008_fw -0.0111091230347693 0.430098914403912 -0.854102995266437 0.831884749196898 -3.05569968165103 0.786363636363636 0.00224536033826398 0.0652528679365931 fw
rs17250008 chr9 139780937 139780938 rs17250008_rv -0.278872343352925 0.611686879469925 -1.47777862711398 0.920033940408128 -4.13882798015521 0.904891304347826 3.49084560097319e-05 0.00271994152444868 rv
rs17250351 chr9 139801261 139801262 rs17250351_fw -0.451532046570769 0.387939323859807 -1.21189312133599 0.308829028194454 -0.675227589969721 0.452745274527453 0.499531180320963 0.959122758831673 fw
rs17250351 chr9 139801261 139801262 rs17250351_rv 0.00733635140250764 0.357998219787497 -0.694340159380986 0.709012862186001 -1.16677713466017 0.604688763136621 0.243300383245626 0.858136382188285 rv
rs17253315 chr9 33420466 33420467 rs17253315_fw 0.18898777713039 0.49800411926306 -0.787100296625208 1.16507585088599 -1.06379035593166 0.672333848531685 0.287423681159288 0.891882614535936 fw
rs17253315 chr9 33420466 33420467 rs17253315_rv -1.10036916205754 0.587486940001245 -2.25184356445998 0.0511052403449042 -1.3818611729591 0.428360413589365 0.167014331668335 0.767951777145293 rv
rs17255842 chr14 59996070 59996071 rs17255842_fw -0.519539720195679 1.06901382510417 -2.61480681739985 1.57572737700849 -2.26064401444582 0.869565217391304 0.0237813098881303 0.305815752822184 fw
rs17255842 chr14 59996070 59996071 rs17255842_rv -2.50000000003376 6.13228900708536 -14.5192864539211 9.51928645385354 -0.544548648459566 0.698324022346369 0.586063980885522 0.962947544600075 rv
rs17256246 chr14 23866592 23866593 rs17256246_rv -5 5.7645575979049 -16.2985328918936 6.2985328918936 -0.994014135547533 0.67481662591687 0.320215985677719 0.911254106689543 rv
rs17257176 chr1 26578232 26578233 rs17257176_fw 0.830753809195464 0.832429393973073 -0.80080780299176 2.46231542138269 0.0995660767704136 0.678714859437751 0.920688826772221 0.992242337507264 fw
rs17257176 chr1 26578232 26578233 rs17257176_rv 0.455265440331415 1.31862711211688 -2.12924369941767 3.0397745800805 -1.28766440520287 0.895968790637191 0.197862809229187 0.810760875049215 rv
rs17258759 chr12 109174454 109174455 rs17258759_fw -0.739675377351403 1.03369434964136 -2.76571630264846 1.28636554794565 0.437714465097458 0.232876712328767 0.661593282320525 0.963288864812144 fw
rs17258759 chr12 109174454 109174455 rs17258759_rv 0.112954072749545 0.750576771042506 -1.35817639849377 1.58408454399286 0.702214279180248 0.39792663476874 0.482545541947927 0.957861729036027 rv
rs17259991 chr6 1287656 1287657 rs17259991_fw -0.581885913529521 0.611623594688005 -1.78066815911801 0.616896332058969 -0.152554446102502 0.380228136882129 0.878749651130801 0.988322838674867 fw
rs17259991 chr6 1287656 1287657 rs17259991_rv 0.0814048502653713 0.546863749881474 -0.990448099502317 1.15325780003306 0.343880986065852 0.473362445414847 0.730935791736701 0.968018353742231 rv
rs1726113 chr6 112043132 112043133 rs1726113_fw -0.18464499633645 0.824390586189734 -1.80045054526833 1.43116055259543 0.258167336337405 0.401918976545842 0.796277765448564 0.977592391275818 fw
rs1726113 chr6 112043132 112043133 rs1726113_rv 0.49874932960734 1.18966304790136 -1.83299024427932 2.830488903494 -0.137135727411471 0.659685863874346 0.890923512841973 0.9897534456614 rv
rs17261567 chr16 86364970 86364971 rs17261567_fw 0.542643889305222 0.391906705936617 -0.225493254330547 1.31078103294099 0.739822849054184 0.562841530054645 0.459407492772078 0.954484329094548 fw
rs17261567 chr16 86364970 86364971 rs17261567_rv -0.123095835088032 0.44002866207703 -0.985552012759011 0.739360342582946 0.697929261576435 0.394077448747153 0.485221433661574 0.957861729036027 rv
rs17265251 chr6 138031067 138031068 rs17265251_fw -0.414873488708227 0.613034550275136 -1.61642120724749 0.786674229831039 -1.12235357365577 0.567870485678705 0.261712135873955 0.871896030272093 fw
rs17265251 chr6 138031067 138031068 rs17265251_rv 0.676730419011608 0.883116991794899 -1.05417888490639 2.40763972292961 0.586538402893758 0.53960396039604 0.557513762440817 0.962496738531213 rv
rs1726623 chr1 236386964 236386965 rs1726623_fw 0.218179718712126 0.898919606014992 -1.54370270907726 1.98006214650151 0.735755623058584 0.390977443609023 0.461879432230523 0.954696781769365 fw
rs1726623 chr1 236386964 236386965 rs1726623_rv 0.102334216723933 1.21082208870982 -2.27087707714732 2.47554551059518 -0.946507656127086 0.777020447906524 0.34388971912887 0.922528577179114 rv
rs1726626 chr1 236386205 236386206 rs1726626_fw 0.101266777896917 0.404501473953938 -0.691556111052802 0.894089666846636 -6.41933643988887 0.936902485659656 1.36869620854806e-10 3.7714573883791e-08 fw
rs1726626 chr1 236386205 236386206 rs1726626_rv 1.51129306214076 4.87244585179864 -8.03870080738456 11.0612869316661 -0.0407612585235357 0.846823324630113 0.967486224893296 0.996697689153935 rv
rs1726627 chr1 236385958 236385959 rs1726627_fw 5 8.60996308659565 -11.8755276497275 21.8755276497275 0.424834732035572 0.792849631966351 0.670957156629701 0.963470929313718 fw
rs1726628 chr1 236385744 236385745 rs1726628_fw -0.529802108310248 1.31424210279122 -3.10571662978105 2.04611241316055 -0.219287217738819 0.439890710382514 0.826426318367083 0.981698225435744 fw
rs1726628 chr1 236385744 236385745 rs1726628_rv 0 1.41421362129847 -2.771858697745 2.771858697745 -0.378455608706934 0.630699088145897 0.705092164798041 0.965210887280405 rv
rs1726702 chr19 37285186 37285187 rs1726702_rv -0.154131377175657 0.921771019229873 -1.96080257486621 1.65253982051489 -0.616940562242003 0.602177554438861 0.537273931030405 0.961713159889945 rv
rs1726735 chr11 73789776 73789777 rs1726735_fw 0.477828320951642 1.30520290317596 -2.08036936927324 3.03602601117653 -0.376349895570082 0.724928366762178 0.706656789929007 0.96538719016033 fw
rs1726735 chr11 73789776 73789777 rs1726735_rv -0.0734138746283134 1.35093570996227 -2.72124786615437 2.57442011689774 -0.449384554037789 0.630340017436792 0.653154271731288 0.963244588744852 rv
rs1726744 chr11 73865781 73865782 rs1726744_rv -5 5.72121784269728 -16.2135869716867 6.21358697168667 -0.77578398502936 0.36318407960199 0.437876541443257 0.949942698923629 rv
rs1726746 chr11 73882259 73882260 rs1726746_fw 0.589718425153431 0.459089184974547 -0.310096377396682 1.48953322770354 0.802411193500006 0.555110220440882 0.422315140254058 0.947434150740219 fw
rs1726746 chr11 73882259 73882260 rs1726746_rv -0.074587019026072 0.455694498608312 -0.967748236298364 0.81857419824622 0.177371210525481 0.461224489795918 0.859216819428311 0.98665727362632 rv
rs1726752 chr11 73846844 73846845 rs1726752_rv -5 12.2645780141431 -29.0385729077205 19.0385729077205 -0.409104426720716 0.504373177842566 0.682463027796877 0.964063833319689 rv
rs1726807 chr19 50909357 50909358 rs1726807_fw -0.0988633761536031 0.586024137867768 -1.24747068637443 1.04974393406722 -3.24333599662073 0.858369098712446 0.00118138802384432 0.0412944338834582 fw
rs1726807 chr19 50909357 50909358 rs1726807_rv -0.229187352400193 0.908913275490023 -2.01065737236064 1.55228266756025 -0.829589357444341 0.628278221208666 0.406770995989377 0.943434306152857 rv
rs17268179 chr2 54264012 54264013 rs17268179_fw -0.134950218239293 0.627734867418717 -1.36531055837998 1.09541012190139 -1.13831380820774 0.640977443609023 0.254989470184104 0.865996131004906 fw
rs17268179 chr2 54264012 54264013 rs17268179_rv -0.471578700898697 0.754829175693092 -1.95104388525716 1.00788648345976 -1.41239583769292 0.644405897658283 0.157833441356989 0.754389218192895 rv
rs17270146 chr15 60740840 60740841 rs17270146_rv -5 5.60602446222554 -15.9878079459621 5.98780794596207 -0.950082785354176 0.580831408775981 0.342070189533139 0.921566611774234 rv
rs17270501 chr15 61120650 61120651 rs17270501_fw -0.0738479838089232 0.574953393725886 -1.20075663551166 1.05306066789381 -0.582930643733704 0.564958283671037 0.55993999073059 0.962740989285654 fw
rs17270501 chr15 61120650 61120651 rs17270501_rv 0.805233625844275 0.865921798049993 -0.891973098333712 2.50244035002226 -0.144957115993746 0.717228464419476 0.884744730565163 0.988666244440083 rv
rs17270624 chr16 56110552 56110553 rs17270624_rv 0.289034920056934 0.945750382110984 -1.5646358288806 2.14270566899446 0.685602600040758 0.411111111111111 0.492963741515207 0.958239246093097 rv
rs17271931 chr19 6202063 6202064 rs17271931_fw -0.603892469994769 0.554414561273185 -1.69054501009021 0.482760070100673 -0.986696297419585 0.485790408525755 0.323791545736775 0.913205637698867 fw
rs17271931 chr19 6202063 6202064 rs17271931_rv -0.938569084018285 0.566610738227308 -2.04912613094381 0.171987962907239 -1.37358883359974 0.460015835312747 0.169569365481911 0.772407641825022 rv
rs1727322 chr12 123699519 123699520 rs1727322_fw -0.818915869386666 0.429928125112171 -1.66157499460652 0.023743255833188 -1.50939575349541 0.457605985037406 0.131197677632974 0.705071952378615 fw
rs1727322 chr12 123699519 123699520 rs1727322_rv 0.521589343639038 0.676758943206615 -0.804858185045928 1.848036872324 -0.821517826121288 0.746031746031746 0.411351374485205 0.943768475214797 rv
rs1727324 chr12 123698602 123698603 rs1727324_fw -2.17637054904577 6.51713116226526 -14.9499476270857 10.5972065289941 -0.423371818632817 0.641711229946524 0.672024002711712 0.963513899032073 fw
rs1727324 chr12 123698602 123698603 rs1727324_rv -0.140782040256734 1.28005506639082 -2.64968997038274 2.36812588986927 -0.246648365404518 0.543624161073825 0.805180370460893 0.9791830051991 rv
rs17276513 chr1 178520603 178520604 rs17276513_fw -0.0259640009917478 0.550756209116198 -1.1054461708595 1.053518168876 -2.03341198522515 0.749124854142357 0.0420109174822155 0.416966778076082 fw
rs17276513 chr1 178520603 178520604 rs17276513_rv -0.56452132292272 1.125248409755 -2.77000820604253 1.64096556019709 -0.509358169359433 0.502158273381295 0.610501191487615 0.962947544600075 rv
rs17277015 chr1 172105256 172105257 rs17277015_fw 0.581684328518027 5.76455759794315 -10.7168485634505 11.8802172204866 -0.0476685163564441 0.701923076923077 0.961980425874651 0.996060437286341 fw
rs17277015 chr1 172105256 172105257 rs17277015_rv -0.262998958132051 1.37651755333766 -2.96097336267387 2.43497544640977 0.177945292935153 0.375675675675676 0.858765939818316 0.986634103360729 rv
rs172780 chr16 57479813 57479814 rs172780_rv -5 7.04686700835278 -18.8118593363715 8.81185933637146 -0.965641420036602 0.858725761772853 0.334223641603815 0.917367974216858 rv
rs172781 chr16 57479828 57479829 rs172781_rv -5 8.67236628219203 -21.9978379130964 11.9978379130964 -0.81222755405143 0.885333333333333 0.41666107160282 0.945766348967497 rv
rs17281013 chr16 56320434 56320435 rs17281013_fw -0.083341608424346 0.391514681524977 -0.850710384213302 0.68402716736461 -0.96972875190279 0.573543015726179 0.332181714966922 0.916750272902752 fw
rs17281013 chr16 56320434 56320435 rs17281013_rv -0.181713723228266 0.439120939366329 -1.04239076438627 0.678963317929738 -0.54245627987303 0.514118792599805 0.587504218015782 0.962947544600075 rv
rs17281761 chr16 56345376 56345377 rs17281761_rv -0.515943851514963 0.931506527858945 -2.3416966461185 1.30980894308857 -2.57943987759591 0.868392664509169 0.00989606832351559 0.177726701830102 rv
rs1728182 chr17 41673844 41673845 rs1728182_fw -0.916668343852072 0.521506323787865 -1.93882073847629 0.105484050772143 -2.60126077108194 0.608236536430834 0.00928818210144887 0.171165984096044 fw
rs1728182 chr17 41673844 41673845 rs1728182_rv -1.04680627290477 0.50468003056734 -2.03597913281676 -0.057633412992788 -1.26582784315903 0.399399399399399 0.205574724383141 0.818457209244688 rv
rs17282015 chr3 121913707 121913708 rs17282015_fw -0.449871077009671 0.497142989866269 -1.42427133714756 0.524529183128216 -0.933526324218832 0.503556187766714 0.350548285339659 0.925604885340616 fw
rs17282015 chr3 121913707 121913708 rs17282015_rv -0.0258136513647893 0.640057936114685 -1.28032720614957 1.22869990341999 -0.275062862287116 0.537490134175217 0.783267943023114 0.974836280406675 rv
rs17282194 chr16 56365354 56365355 rs17282194_fw -0.863150166926875 0.656955870338165 -2.15078367278968 0.424483338935928 -0.99345749483945 0.447570332480818 0.320487054621999 0.911549938256379 fw
rs17282194 chr16 56365354 56365355 rs17282194_rv -0.292588932765731 0.702086032519312 -1.66867755650358 1.08349969097212 -1.74403753805329 0.717455621301775 0.081152544434014 0.574408067264244 rv
rs17283052 chr3 151128391 151128392 rs17283052_rv -0.223759469454749 0.956986548850446 -2.09945310520162 1.65193416629212 -1.62305035258517 0.790754257907543 0.104578641448804 0.64254673743442 rv
rs1728653 chr7 105191334 105191335 rs1728653_fw -0.212093842015126 0.448132936329239 -1.09043439722043 0.666246713190181 -1.09845316400102 0.569585253456221 0.272006658509561 0.879323610220473 fw
rs1728653 chr7 105191334 105191335 rs1728653_rv -0.112488928650537 0.432499256926707 -0.960187472226881 0.735209614925808 0.458914303322538 0.422878228782288 0.646295706970225 0.962947544600075 rv
rs17287030 chr5 141072043 141072044 rs17287030_fw -0.480118806745257 0.744801538517723 -1.93992982223999 0.979692208749479 -0.513611289213644 0.475624256837099 0.607523785124327 0.962947544600075 fw
rs17287030 chr5 141072043 141072044 rs17287030_rv -0.181745612399084 0.461728265628434 -1.08673301303081 0.723241788232646 0.123567372419117 0.440582053354891 0.901657827486793 0.991145647353344 rv
rs17288042 chr2 172383987 172383988 rs17288042_fw -0.600434779489566 6.49005659882868 -13.3209457131938 12.1200761542146 0.280576669378315 0.081555834378921 0.779035112625829 0.974626723499622 fw
rs17288042 chr2 172383987 172383988 rs17288042_rv 0.168744378689417 1.11997714137407 -2.02641081840375 2.36389957578259 -0.20697450515099 0.59882005899705 0.836029769317082 0.983142416806631 rv
rs17289784 chr12 96196641 96196642 rs17289784_rv -1.94406722491581 6.77991902514692 -15.2327085142038 11.3445740643722 -0.543248812706672 0.850574712643678 0.586958502328562 0.962947544600075 rv
rs17290922 chr16 57024316 57024317 rs17290922_fw -0.373387341551099 4.08926070134324 -8.38833831618386 7.64156363308166 -0.190155104563679 0.599697885196375 0.849187590533375 0.985390820120599 fw
rs17290922 chr16 57024316 57024317 rs17290922_rv -0.564279466577015 1.16380550573482 -2.84533825781726 1.71677932466324 -0.547529794883996 0.518226600985222 0.584014806641143 0.962947544600075 rv
rs17293632 chr15 67442595 67442596 rs17293632_fw -0.821034316815851 0.698975271169254 -2.19102584830759 0.548957214675886 -1.33085338945502 0.527272727272727 0.183237256569984 0.790821061409664 fw
rs17293632 chr15 67442595 67442596 rs17293632_rv 0.42184190887289 0.692082569282487 -0.934639926920784 1.77832374466656 -0.134644919382105 0.625984251968504 0.892892624431497 0.98998020566229 rv
rs17294094 chr19 48720925 48720926 rs17294094_fw 0.0676449722889107 0.777471487378114 -1.45619914297219 1.59148908755001 -1.65642334920689 0.79502196193265 0.0976361158502536 0.623393182478646 fw
rs17294094 chr19 48720925 48720926 rs17294094_rv -0.236172741260492 1.29187662460712 -2.76825092549045 2.29590544296947 -2.26502996586016 0.936431989063568 0.0235108407014214 0.303694094747308 rv
rs17295938 chr3 58938286 58938287 rs17295938_fw 0.570086912159268 0.606782194361433 -0.619206188789141 1.75938001310768 1.55370774918105 0.407894736842105 0.120254143803463 0.679904192270806 fw
rs17295938 chr3 58938286 58938287 rs17295938_rv -0.167336915965583 1.10000885049208 -2.32335426293005 1.98868043099888 -0.0749185294555672 0.478781284004353 0.940279533614595 0.993800753621911 rv
rs1729652 chr2 61378018 61378019 rs1729652_rv -5 8.67236628219203 -21.9978379130964 11.9978379130964 -0.698821926791501 0.742774566473988 0.484663323700115 0.957861729036027 rv
rs1729653 chr2 61377007 61377008 rs1729653_fw -1.44557927080713 0.490213789577209 -2.40639829837846 -0.484760243235803 -0.184043598719586 0.204995693367786 0.853979252227907 0.986154031877291 fw
rs1729653 chr2 61377007 61377008 rs1729653_rv -0.323841946290508 0.498159666141571 -1.30023489192799 0.652550999346972 -2.09790975103464 0.672882672882673 0.0359131184724973 0.380451291959032 rv
rs1729654 chr2 61376908 61376909 rs1729654_fw 0.422858115510616 0.45124159732404 -0.461575415244502 1.30729164626573 -1.44299979354505 0.745356793743891 0.14902052938852 0.738267650220644 fw
rs1729654 chr2 61376908 61376909 rs1729654_rv -0.393640134522496 0.464918146158787 -1.30487970099372 0.517599431948725 0.860721044068902 0.31135225375626 0.389391699941646 0.937953844330999 rv
rs1729673 chr2 61389798 61389799 rs1729673_fw 5 8.6723662822701 -11.9978379132494 21.9978379132494 0.484881517715299 0.688888888888889 0.627760393536188 0.962947544600075 fw
rs17301517 chr12 94648061 94648062 rs17301517_fw -0.236400481360253 0.435091041818324 -1.08917892332417 0.616377960603663 -0.115289634031215 0.453574363188168 0.908215554420351 0.991213844870422 fw
rs17301517 chr12 94648061 94648062 rs17301517_rv -0.525353078835217 0.400745489078554 -1.31081423742918 0.260108079758747 -0.555939827050876 0.424931129476584 0.578251990633613 0.962947544600075 rv
rs17302432 chr5 116185056 116185057 rs17302432_fw -0.176173078839413 0.76708466610059 -1.67965902439657 1.32731286671774 -1.92805352662109 0.786307053941909 0.0538484686747643 0.472251508120964 fw
rs17302432 chr5 116185056 116185057 rs17302432_rv 1.11857737832658 1.18469543691436 -1.20342567802556 3.44058043467873 -0.109270154577242 0.776958525345622 0.912988218018851 0.991644754464604 rv
rs173026 chr1 85804248 85804249 rs173026_fw -0.460395550026909 0.833305530794727 -2.09367439038457 1.17288329033076 0.299432178437766 0.329617834394904 0.764610312941565 0.972843039067107 fw
rs173026 chr1 85804248 85804249 rs173026_rv -0.405989092391725 0.63781272163914 -1.65610202680444 0.84412384202099 1.01161506425212 0.258992805755396 0.311722140307888 0.906102416542365 rv
rs17303157 chr5 71517496 71517497 rs17303157_fw -0.461115682529304 1.2091544815703 -2.83105846640708 1.90882710134847 -0.614766898310756 0.570093457943925 0.538708672694399 0.961736907296541 fw
rs17303157 chr5 71517496 71517497 rs17303157_rv -3.65185700223063 4.50319330786617 -12.4781158856483 5.17440188118707 -1.01309035569835 0.713058419243986 0.311017004453977 0.905928222756844 rv
rs17308336 chr4 77186414 77186415 rs17308336_fw -0.16285970713703 0.474754393961605 -1.09337831930178 0.767658905027717 -1.04521733269936 0.582577132486388 0.295922534403273 0.897251004778184 fw
rs17308336 chr4 77186414 77186415 rs17308336_rv 0.248788238829781 0.497114441058295 -0.725556065644477 1.22313254330404 -1.00409847554336 0.678729689807976 0.315331150161919 0.908551313677111 rv
rs1730850 chr1 107597987 107597988 rs1730850_fw 5 8.41240709393078 -11.4883179041043 21.4883179041043 0.580078404869227 0.53 0.561861745900559 0.962947544600075 fw
rs1730859 chr1 107617706 107617707 rs1730859_fw -0.707319237039453 0.608271547381871 -1.89953146990792 0.484892995829013 -0.31494651484402 0.37384744341995 0.752802263637121 0.971320286010809 fw
rs1730859 chr1 107617706 107617707 rs1730859_rv -0.288038818388972 0.588897960828318 -1.44227882161247 0.866201184834531 0.263886037839165 0.390921409214092 0.791867734614414 0.976633725743426 rv
rs1730862 chr1 107614002 107614003 rs1730862_rv 1.46441041956288e-08 8.67236626949213 -16.9978378735605 16.9978379028487 -0.111890792933167 0.725190839694656 0.910909996935261 0.991644754464604 rv
rs1730865 chr1 107605610 107605611 rs1730865_fw 3.09573009365613 5.35200933404609 -7.39420820107421 13.5856683883865 0.50400251066669 0.598280098280098 0.614259612693177 0.962947544600075 fw
rs1730865 chr1 107605610 107605611 rs1730865_rv 1.13992805769668 7.6199182060643 -13.7951116261893 16.0749677415827 0.145680710019111 0.507462686567164 0.8841734500669 0.988666244440083 rv
rs173093 chr21 46285955 46285956 rs173093_fw -0.420672172462171 0.356096918249243 -1.11862213223069 0.277277787306346 0.49319489472507 0.355191256830601 0.621874884829827 0.962947544600075 fw
rs173093 chr21 46285955 46285956 rs173093_rv 0.14376952370351 0.365541657354599 -0.572692124711504 0.860231172118524 0.893461883941833 0.454419889502762 0.371609875296472 0.932707823295898 rv
rs1730997 chr16 8739282 8739283 rs1730997_fw -0.437902026338627 0.685496665863584 -1.78147549143125 0.905671438753998 0.103830330296601 0.375409836065574 0.917303996453541 0.992016381269412 fw
rs1730997 chr16 8739282 8739283 rs1730997_rv 0.0986715899719747 0.666077765725711 -1.20684083085042 1.40418401079437 1.84467961264967 0.244155844155844 0.0650841582764212 0.518990979695344 rv
rs17312055 chr12 12621566 12621567 rs17312055_rv -0.545336808696445 1.13427937086361 -2.76852437558912 1.67785075819623 -1.44933350600646 0.75 0.147244468313282 0.734529540939616 rv
rs17312754 chr5 112336633 112336634 rs17312754_rv -1.9307272769552 5.02692961766153 -11.7835093275718 7.92205477366139 -0.169964590328596 0.254201680672269 0.865037984245929 0.987045319072097 rv
rs1731353 chr7 143870421 143870422 rs1731353_fw -0.326164577716431 1.11178326766357 -2.50525978233703 1.85293062690416 -0.815118054044717 0.641083521444695 0.415004738294409 0.945231705930913 fw
rs17315740 chr6 109171985 109171986 rs17315740_fw 0.312832228234939 0.491667863046532 -0.650836783336263 1.27650123980614 0.898666080871286 0.467791411042945 0.368830549173373 0.931309163343662 fw
rs17315740 chr6 109171985 109171986 rs17315740_rv -0.25251988491611 0.405897717850816 -1.04807941190371 0.54303964207149 0.737683343884688 0.365413533834586 0.460706895949856 0.954484329094548 rv
rs17322327 chr2 175307395 175307396 rs17322327_fw 0.494736024156087 0.908474189352848 -1.2858733869755 2.27534543528767 1.29148898124521 0.336585365853659 0.19653417349751 0.808639053582317 fw
rs17322327 chr2 175307395 175307396 rs17322327_rv 0.812157600141659 4.38752568784667 -7.7873927480378 9.41170794832112 0.262824267728424 0.415568862275449 0.792686029973029 0.976656289138786 rv
rs17322629 chr16 56081160 56081161 rs17322629_rv 3.79332143191289e-10 1.39577697176019 -2.73572286427065 2.73572286502931 0.756039015920326 0.258215962441315 0.449625803667686 0.952862047631191 rv
rs17322664 chr16 56081298 56081299 rs17322664_fw 5 12.2645780142535 -19.0385729079369 29.0385729079369 0.355273835594102 0.655367231638418 0.722384454768935 0.967252799169675 fw
rs17322692 chr16 56081393 56081394 rs17322692_rv -5 7.08095741796269 -18.8786765392069 8.87867653920687 -0.670909103812619 0.437990580847724 0.502278436434782 0.959281797790628 rv
rs17325376 chr2 48509262 48509263 rs17325376_fw 0.408353983590202 0.823603388620972 -1.2059086581069 2.02261662528731 0.0842378961881606 0.583941605839416 0.932867288448683 0.993214872204578 fw
rs17325376 chr2 48509262 48509263 rs17325376_rv -0.626729994312391 0.898444109732377 -2.38768044938785 1.13422046076307 0.307888073714932 0.288362512873326 0.758167501070383 0.97206618833758 rv
rs17325839 chr16 57676900 57676901 rs17325839_fw 0.137361795909937 0.626541523370527 -1.09065958989629 1.36538318171617 -0.0132656710182051 0.536354056902002 0.989415836336835 0.998757394817437 fw
rs17325839 chr16 57676900 57676901 rs17325839_rv -0.255523395986634 0.535048807140969 -1.30421905798293 0.793172266009666 -1.03241298628344 0.573676680972818 0.301878690942982 0.900392630373487 rv
rs17326497 chr9 33111685 33111686 rs17326497_fw -0.165477184714641 0.441935526353377 -1.03167081636726 0.700716446937978 -3.4977984042224 0.799043062200957 0.000469115586820509 0.02081004460666 fw
rs17326497 chr9 33111685 33111686 rs17326497_rv -0.28467809790045 0.601748394614039 -1.46410495134397 0.894748755543067 -1.66638023250247 0.67218045112782 0.0956377054518204 0.61770573917167 rv
rs17326539 chr9 33111763 33111764 rs17326539_rv -5 6.03828211420335 -16.8350329438386 6.83503294383856 -1.51488502241594 0.984438984438984 0.129801523976774 0.701760644947071 rv
rs17327001 chr10 14226651 14226652 rs17327001_fw -0.623919621377519 0.571207338474579 -1.74348600478769 0.495646762032657 -2.01576473852869 0.628899835796388 0.043824582405715 0.427272700957372 fw
rs17327001 chr10 14226651 14226652 rs17327001_rv -0.30883254816676 0.705613389422249 -1.69183479143437 1.07416969510085 -0.380580559819877 0.489928909952607 0.703514508650665 0.965093779635137 rv
rs1732792 chr12 113530591 113530592 rs1732792_fw -3.81161154317462 4.22796927355814 -12.0984313193486 4.47520823299933 -1.171519601038 0.75796178343949 0.241389983766762 0.856527171932244 fw
rs1732792 chr12 113530591 113530592 rs1732792_rv -2.51444635959617 6.114545468669 -14.4989554781874 9.47006275899506 -0.616106192585331 0.777777777777778 0.537824435254596 0.961736907296541 rv
rs17337746 chr3 139268668 139268669 rs17337746_fw -0.526680633964188 0.480292531738012 -1.46805399617069 0.414692728242315 -4.00517151640667 0.801703163017032 6.19724980466399e-05 0.00431640735702893 fw
rs17337746 chr3 139268668 139268669 rs17337746_rv -0.695570761685249 0.716441876261521 -2.09979683915783 0.708655315787331 -2.46726348686553 0.744992295839753 0.0136150131569231 0.216227830955164 rv
rs17337773 chr11 122239701 122239702 rs17337773_fw -0.086437970501835 0.786923776760639 -1.62880857295269 1.45593263194902 0.375776795661788 0.405609492988134 0.707082840000121 0.965448419209454 fw
rs17337773 chr11 122239701 122239702 rs17337773_rv -1.03658422648975 0.856139461077925 -2.71461757020249 0.64144911722298 -0.913042807157577 0.436619718309859 0.361220028157525 0.929021785813758 rv
rs17337965 chr13 24381148 24381149 rs17337965_fw 0.0766867094680356 1.37455695572236 -2.6174449237478 2.77081834268387 0.577964750981925 0.327886710239651 0.563287917541026 0.962947544600075 fw
rs17337965 chr13 24381148 24381149 rs17337965_rv 0.518501409274903 1.3214254254471 -2.07149242460142 3.10849524315122 0.293061729240972 0.532763532763533 0.769474968730643 0.97375684409724 rv
rs17340157 chr13 24463131 24463132 rs17340157_fw -0.256580160548363 0.408372836783143 -1.05699092064332 0.543830599546596 -2.54532757031123 0.686296715741789 0.0109175268546757 0.189229613189823 fw
rs17340157 chr13 24463131 24463132 rs17340157_rv -0.871359324982214 0.509095263574907 -1.86918604158903 0.126467391624604 -1.40622732963479 0.461214165261383 0.159656631228839 0.75732169211066 rv
rs17341514 chr10 4109812 4109813 rs17341514_fw -0.189095360928286 0.518122118984964 -1.20461471413882 0.826423992282244 0.792426507891254 0.354419410745234 0.428112028145528 0.948071671985087 fw
rs17341514 chr10 4109812 4109813 rs17341514_rv 0.304514797373603 0.53506007334726 -0.744202946387026 1.35323254113423 -0.0431991405085256 0.581182348043297 0.96554279022553 0.996548441908165 rv
rs1734195 chr16 56205931 56205932 rs1734195_fw -0.00488114047931595 0.664725837387512 -1.30774378175884 1.29798150080021 -0.514588604026143 0.583505154639175 0.606840530177925 0.962947544600075 fw
rs1734195 chr16 56205931 56205932 rs1734195_rv 0.356117484260353 1.16733931036226 -1.93186756404968 2.64410253257038 0.540921096619805 0.431601272534464 0.588561969080923 0.962947544600075 rv
rs1734196 chr16 56215857 56215858 rs1734196_rv -5 6.46808698056322 -17.6774504819039 7.67745048190391 -0.783112616928249 0.516304347826087 0.43356098273544 0.949359220569492 rv
rs1734197 chr16 56215935 56215936 rs1734197_rv -5 12.2645779780699 -29.0385728370171 19.0385728370171 -0.549746889553059 0.850993377483444 0.582492991004103 0.962947544600075 rv
rs1734198 chr16 56216168 56216169 rs1734198_fw -0.479127505899984 1.25023489611046 -2.92958790227648 1.97133289047652 -0.735049986867996 0.608225108225108 0.462309051668537 0.954696781769365 fw
rs1734198 chr16 56216168 56216169 rs1734198_rv 1.13666824779842 6.04435091434108 -10.7102595443101 12.9835960399069 0.162858608421096 0.538 0.870629761342275 0.98767381328269 rv
rs17342123 chr16 56091733 56091734 rs17342123_fw -0.549260716277407 1.30491978825514 -3.10690350125749 2.00838206870268 -0.671997529153027 0.581185567010309 0.501585269310264 0.959281797790628 fw
rs17342773 chr11 34343711 34343712 rs17342773_fw 0.212092366822827 0.917642668554254 -1.58648726354351 2.01067199718917 0.541845073805125 0.429197080291971 0.587925237504383 0.962947544600075 fw
rs17342773 chr11 34343711 34343712 rs17342773_rv 0.0809435833475383 0.741495256010844 -1.37238711843372 1.53427428512879 -0.914764731861585 0.681188118811881 0.360315153408574 0.928564508226125 rv
rs17342912 chr16 56121957 56121958 rs17342912_fw -0.00889063914200155 0.565560105767191 -1.1173884464457 1.09960716816169 0.133982727035177 0.478846153846154 0.893416233103344 0.99007513599788 fw
rs17342912 chr16 56121957 56121958 rs17342912_rv -0.546490538324418 0.633402763231131 -1.78795995425743 0.694978877608598 -0.532335408741845 0.447863247863248 0.594493712302384 0.962947544600075 rv
rs17343114 chr16 56132073 56132074 rs17343114_rv -2.26830525230203 6.41015740363539 -14.8322137634274 10.2956032588233 -0.416004276451776 0.598290598290598 0.677406873934276 0.963775556540963 rv
rs17343135 chr16 56132276 56132277 rs17343135_rv -5 12.2645780141431 -29.0385729077205 19.0385729077205 -0.486012848348411 0.723270440251572 0.626958056396508 0.962947544600075 rv
rs17343667 chr7 6065193 6065194 rs17343667_rv 0.385855788020635 0.867049780429028 -1.31356178162026 2.08527335766153 1.22123098819953 0.337822671156005 0.221998574465598 0.83935381327622 rv
rs17344332 chr11 11111524 11111525 rs17344332_fw -0.312334758989871 0.67863557714346 -1.64246049019105 1.01779097221131 1.38306192607026 0.222539229671897 0.166645878739701 0.76759536396828 fw
rs17344332 chr11 11111524 11111525 rs17344332_rv 0.442532750681813 0.693919763925929 -0.917549986613007 1.80261548797663 0.488104180904969 0.525933609958506 0.625476049827061 0.962947544600075 rv
rs17344537 chr1 205091426 205091427 rs17344537_fw 0.171574741841554 0.586281811423903 -0.977537608549295 1.3206870922324 1.97923506344836 0.271146245059289 0.0477895468763203 0.445836967590394 fw
rs17344537 chr1 205091426 205091427 rs17344537_rv 0.904266774721212 0.484200200656658 -0.0447656185658366 1.85329916800826 1.6341244494421 0.528225806451613 0.102232722048221 0.636381626462421 rv
rs17346125 chr10 43375786 43375787 rs17346125_fw -0.308774880682283 0.577451453564355 -1.44057972966842 0.823029968303854 -0.0825807910078017 0.435096153846154 0.934184875651373 0.993214872204578 fw
rs17346125 chr10 43375786 43375787 rs17346125_rv -0.591001242912286 0.476322479234282 -1.52459330221148 0.342590816386907 -0.840781059835668 0.452513966480447 0.400470599613337 0.94126760226042 rv
rs17347262 chr16 56341229 56341230 rs17347262_fw -0.0591222929820572 0.567912550873401 -1.17223089269392 1.05398630672981 -1.58520322235716 0.698704103671706 0.112920168627162 0.662095768668482 fw
rs17347262 chr16 56341229 56341230 rs17347262_rv -0.366408539533626 0.814538426660112 -1.96290385578745 1.23008677672019 -1.50481844279223 0.702519379844961 0.132370760834344 0.708032560727923 rv
rs17347451 chr22 41369107 41369108 rs17347451_rv -5 6.93731878455398 -18.5971448177258 8.59714481772581 -0.811964265336262 0.653136531365314 0.416812136566821 0.945766348967497 rv
rs17347617 chr3 101546846 101546847 rs17347617_fw -0.514354762246516 0.588151900556194 -1.66713248733666 0.638422962843624 -1.45221771838461 0.584134615384615 0.146441077547744 0.732797441405899 fw
rs17347617 chr3 101546846 101546847 rs17347617_rv -1.13826440866759 0.500091220323055 -2.11844320050078 -0.158085616834405 -2.08018848968269 0.475524475524476 0.037508247579194 0.390016554259293 rv
rs1734960 chr17 34336347 34336348 rs1734960_fw -0.579987535960322 0.51286892278446 -1.58521062461786 0.42523555269722 -1.16920435947625 0.504915102770331 0.242321305182624 0.857655206384461 fw
rs1734960 chr17 34336347 34336348 rs1734960_rv -0.253467694220336 0.456627590927361 -1.14845777243796 0.641522383997292 0.243603185135827 0.409821428571429 0.80753816122167 0.9795339238836 rv
rs173511 chr16 57875969 57875970 rs173511_fw 0.0667039595926684 0.358429913995397 -0.635818671838309 0.769226591023646 0.416442809200367 0.479371316306483 0.677086008407977 0.963775556540963 fw
rs173511 chr16 57875969 57875970 rs173511_rv 0.0940943691069526 0.373141331467664 -0.637262640569668 0.825451378783574 -0.193564315313111 0.541484716157205 0.846517041933352 0.98509293392859 rv
rs1735153 chr8 146050189 146050190 rs1735153_fw -1.27277958162516 0.856202024100437 -2.95093554886201 0.405376385611698 -0.903910674258225 0.377811094452774 0.366042768623551 0.930604494570681 fw
rs1735153 chr8 146050189 146050190 rs1735153_rv -0.934688126285247 0.655413564984093 -2.21929871365407 0.349922461083576 -1.4038301555239 0.496350364963504 0.16036943193415 0.758191862415962 rv
rs1735154 chr8 146051157 146051158 rs1735154_rv -5 8.67236626943824 -21.997837888099 11.997837888099 -0.676400167053752 0.70391061452514 0.498786611223405 0.959020565479377 rv
rs1735159 chr8 146056151 146056152 rs1735159_fw -1.47512506214511e-08 8.67236626947728 -16.9978379029267 16.9978378734242 0.115004199456142 0.269461077844311 0.90844179344725 0.991244635760173 fw
rs1735163 chr8 146060865 146060866 rs1735163_fw 0.398213535410116 0.875725894502271 -1.31820921781434 2.11463628863457 0.126216963152788 0.571428571428571 0.899560184094265 0.99083321956518 fw
rs1735163 chr8 146060865 146060866 rs1735163_rv -0.514737170005758 0.725343481042483 -1.93641039284903 0.906936052837508 -0.542494873755593 0.4697265625 0.587477637922768 0.962947544600075 rv
rs1735167 chr8 146065451 146065452 rs1735167_fw -0.195248276869954 0.610367920833152 -1.39156940170293 1.00107284796302 0.563799660743946 0.368333333333333 0.572890482720088 0.962947544600075 fw
rs1735167 chr8 146065451 146065452 rs1735167_rv 0.366915928753249 0.942322410894395 -1.48003599659977 2.21386785410626 -0.233797085133369 0.642728904847397 0.815142512598339 0.980417907325344 rv
rs1735169 chr8 146067053 146067054 rs1735169_fw -0.584844780202036 0.586263745623015 -1.73392172162315 0.564232161219074 -0.74589436786937 0.463178294573643 0.455731227763884 0.95400294525155 fw
rs1735169 chr8 146067053 146067054 rs1735169_rv -0.416008501079076 0.564460908091259 -1.52235188093794 0.690334878779791 -0.846620019113709 0.515463917525773 0.397206951858654 0.940493683077122 rv
rs1735173 chr8 146071260 146071261 rs1735173_fw 1.21188308602155 1.18469543691446 -1.11011997033079 3.53388614237389 0.889712446600952 0.539379474940334 0.373620309010437 0.932890253738197 fw
rs1735173 chr8 146071260 146071261 rs1735173_rv -0.461279212733669 1.13869637083913 -2.69312409957837 1.77056567411103 0.889505341473199 0.186311787072243 0.373731553810917 0.932890253738197 rv
rs17351767 chr4 83653584 83653585 rs17351767_fw -0.00136957882237007 1.13950352670181 -2.23479649115791 2.23205733351317 -1.15461726048828 0.788235294117647 0.248247195217732 0.861062231777064 fw
rs17351767 chr4 83653584 83653585 rs17351767_rv -1.5718296354371 1.12713148646716 -3.78100734891272 0.637348078038529 -1.04513636296039 0.402797202797203 0.295959949969149 0.897292381746002 rv
rs1735192 chr8 146045867 146045868 rs1735192_fw -0.143965531334637 0.390234725419547 -0.908825593156949 0.620894530487675 0.783278825487442 0.38944918541505 0.433463394762427 0.949359220569492 fw
rs1735192 chr8 146045867 146045868 rs1735192_rv -0.0911872718034877 0.383140377555884 -0.84214241181302 0.659767868206045 -0.308425752098139 0.506745362563238 0.757758389103743 0.972055728279898 rv
rs1735196 chr8 146047732 146047733 rs1735196_fw 0.129517018631017 1.39577697176036 -2.60620584601928 2.86523988328131 0.0814196478190922 0.503968253968254 0.93510822428388 0.993258324763528 fw
rs1735196 chr8 146047732 146047733 rs1735196_rv 0.433993362507966 1.26448155266859 -2.04439048072248 2.91237720573841 0.850325165772785 0.344969199178645 0.395144328888923 0.939184856376244 rv
rs173537 chr16 56980907 56980908 rs173537_fw -0.197754412858437 0.682266421000603 -1.53499659801962 1.13948777230274 -0.70647760959205 0.570588235294118 0.47989117204268 0.957858570407956 fw
rs173537 chr16 56980907 56980908 rs173537_rv -0.219205032647674 0.577229929262433 -1.35057569400204 0.912165628706695 -1.33138452036023 0.633975481611208 0.183062520207652 0.790816487044736 rv
rs173538 chr16 56982298 56982299 rs173538_fw -0.0109398709924275 0.526096042425195 -1.04208811414581 1.02020837216096 0.903474753111533 0.380776340110906 0.366273981714351 0.930604494570681 fw
rs173538 chr16 56982298 56982299 rs173538_rv 0.236919120684427 0.56978859123463 -0.879866518135447 1.3537047595043 0.144379074072826 0.538586515028432 0.885201140140746 0.988666244440083 rv
rs17353994 chr4 83653861 83653862 rs17353994_fw 0.195674179261286 1.2622579069533 -2.27835131836719 2.66969967688976 0.13030285451126 0.507798960138648 0.896326821752746 0.990453360163915 fw
rs17353994 chr4 83653861 83653862 rs17353994_rv -0.559858305802447 0.841065520424909 -2.20834672583527 1.08863011423038 -0.774062876352305 0.522779043280182 0.438893609566354 0.950031095915913 rv
rs1735402 chr8 146072377 146072378 rs1735402_fw 0.568641991055206 0.600448115785394 -0.608236315884167 1.74552029799458 -7.47110378153165 0.993660855784469 7.95249017418818e-14 3.28098885596383e-11 fw
rs1735402 chr8 146072377 146072378 rs1735402_rv -0.882826138303733 1.28330420474539 -3.3981023796047 1.63245010299723 0.126096032066154 0.26025459688826 0.899655908354299 0.99083321956518 rv
rs1735412 chr8 146060984 146060985 rs1735412_fw 0.378201670908327 1.30977199849031 -2.18895144613267 2.94535478794933 -0.553788550168953 0.750922509225092 0.579723565175391 0.962947544600075 fw
rs1735412 chr8 146060984 146060985 rs1735412_rv 0.21621989141037 1.30451388265816 -2.34062731859962 2.77306710142036 -0.194542765093646 0.615384615384615 0.845750913607182 0.984852121388923 rv
rs17355357 chr16 56400975 56400976 rs17355357_fw -0.344934624286826 0.532859691384015 -1.3893396193995 0.699470370825843 -0.580296364473747 0.491071428571429 0.561714778662642 0.962947544600075 fw
rs17355357 chr16 56400975 56400976 rs17355357_rv -0.0785179208729712 0.542747697799181 -1.14230340855937 0.985267566813423 0.070850149836584 0.470790378006873 0.943517018278666 0.994382821535918 rv
rs17356504 chr12 96017522 96017523 rs17356504_rv -5 5.42648283333583 -15.6359063533382 5.63590635333822 -0.929526572683045 0.511013215859031 0.352616260696697 0.926135344536139 rv
rs17357872 chr13 23620230 23620231 rs17357872_fw 0.257679556644451 0.930546691476686 -1.56619195864985 2.08155107193876 0.992162369451 0.339488636363636 0.321118325882596 0.911861729119187 fw
rs17357872 chr13 23620230 23620231 rs17357872_rv 0.0688196723538106 1.37677945399177 -2.62966805747006 2.76730740217768 -1.19144224669318 0.846728971962617 0.233480016330259 0.850012228910868 rv
rs17358840 chr20 31211648 31211649 rs17358840_fw 0.648365448547544 0.577575833363132 -0.483683184844194 1.78041408193928 -0.313380315524321 0.696220930232558 0.753991737525177 0.971326042422425 fw
rs17358840 chr20 31211648 31211649 rs17358840_rv -0.68347834337811 0.618734513371267 -1.89619798958579 0.529241302829573 0.688884084988072 0.247924080664294 0.490896215455143 0.958150920045227 rv
rs17358923 chr3 62883049 62883050 rs17358923_fw -0.689596956775476 1.29053843021885 -3.21905228000443 1.83985836645348 -0.823422701677137 0.592198581560284 0.410267657687265 0.943707195028142 fw
rs17358923 chr3 62883049 62883050 rs17358923_rv -0.477875730702881 1.32185326385062 -3.0687081278501 2.11295666644433 -1.24245719019397 0.76214405360134 0.214067926107916 0.828929561956303 rv
rs1736088 chr8 11705341 11705342 rs1736088_fw 0.541562158085011 0.568563676107562 -0.572822647085811 1.65594696325583 1.16790620111334 0.469421487603306 0.242844602531192 0.857946369215004 fw
rs1736176 chr19 2790393 2790394 rs1736176_fw -0.453434146358798 0.389672920683071 -1.21719307089762 0.310324778180021 -0.457728125878095 0.431662870159453 0.647147778618423 0.963010683583903 fw
rs1736176 chr19 2790393 2790394 rs1736176_rv 0.563888136254871 0.430156609491343 -0.279218818348162 1.4069950908579 -0.184232026154668 0.65546218487395 0.853831436228663 0.986115059478454 rv
rs1736177 chr19 2791623 2791624 rs1736177_fw -0.62346335281917 0.40923419461226 -1.4255623742592 0.17863566862086 -1.37935247159144 0.485257985257985 0.167786105699116 0.769311765663865 fw
rs1736177 chr19 2791623 2791624 rs1736177_rv -0.343985836173794 0.461725645041123 -1.2489681004544 0.560996428106807 -0.652106450612386 0.489278752436647 0.514332503038931 0.960781872866899 rv
rs1736180 chr19 2796020 2796021 rs1736180_fw -0.269254519076644 0.432310881911221 -1.11658384762264 0.578074809469349 -1.80754535072589 0.625314333612741 0.070677290311469 0.539119320142299 fw
rs1736180 chr19 2796020 2796021 rs1736180_rv -0.511143441694198 0.621331779817818 -1.72895373013712 0.706666846748726 -0.836858897681321 0.502205882352941 0.402671886308265 0.941873597796339 rv
rs1736184 chr19 2810247 2810248 rs1736184_fw 5 12.2645779782224 -19.0385728373158 29.0385728373158 0.472296695789994 0.311627906976744 0.636715028506118 0.962947544600075 fw
rs1736189 chr19 2816338 2816339 rs1736189_fw -0.956985819792148 0.704020895427516 -2.33686677483008 0.422895135245784 -1.17389548161382 0.467411545623836 0.240436892503365 0.855425834401919 fw
rs1736189 chr19 2816338 2816339 rs1736189_rv -0.310554402936553 0.639003681991909 -1.5630016196407 0.941892813767589 -2.23373006356787 0.753396029258098 0.0255008396320749 0.317293818896059 rv
rs1736194 chr19 2786396 2786397 rs1736194_fw 0.181490167634978 0.436318524840757 -0.673694141052905 1.03667447632286 -0.430064366458395 0.59125 0.667148819926248 0.963379148076355 fw
rs1736194 chr19 2786396 2786397 rs1736194_rv -0.257705037831867 0.469560053739616 -1.17804274316151 0.662632667497781 0.660116810282453 0.361774744027304 0.509178871849201 0.96020489135231 rv
rs17362605 chr2 233487380 233487381 rs17362605_fw -0.346092989978506 0.709521655587812 -1.73675543493062 1.04456945497361 -0.193564459991875 0.448 0.846516928638817 0.98509293392859 fw
rs17362605 chr2 233487380 233487381 rs17362605_rv -0.190065844496416 0.584704079205709 -1.33608583973961 0.955954150746774 -0.153520348133691 0.474945533769063 0.877987945020697 0.988194198957778 rv
rs17363069 chr1 29520023 29520024 rs17363069_fw 0.0682640153882596 0.424124673228982 -0.763020344140544 0.899548374917064 0.461193253096257 0.468208092485549 0.644659961822098 0.962947544600075 fw
rs17363069 chr1 29520023 29520024 rs17363069_rv -0.366942473662112 0.430678449289282 -1.2110722342691 0.477187286944881 1.11936780115662 0.299636363636364 0.262983261603834 0.872731070651481 rv
rs17364616 chr12 89830186 89830187 rs17364616_rv -5 12.2645779780699 -29.0385728370171 19.0385728370171 -0.413834667738553 0.518867924528302 0.678995192952334 0.963775556540963 rv
rs1736564 chr1 171110054 171110055 rs1736564_fw 1.18929532087871 1.17398105547135 -1.11170754784514 3.49029818960255 1.77909218284275 0.289189189189189 0.0752246500969157 0.554661605626285 fw
rs1736564 chr1 171110054 171110055 rs1736564_rv 0.0101650304773063 0.9335486993033 -1.81959042015716 1.83992048111177 0.460628220422234 0.396551724137931 0.64506536125812 0.962947544600075 rv
rs1736567 chr1 171119199 171119200 rs1736567_fw -0.911269567276962 1.23596480440609 -3.3337605839129 1.51122144935897 -0.176479448233018 0.333333333333333 0.859917293210619 0.986854620327445 fw
rs1736567 chr1 171119199 171119200 rs1736567_rv 0.436811414138128 0.831925013626543 -1.1937616125699 2.06738444084615 1.50040267421523 0.307589880159787 0.133510127243047 0.709719644932572 rv
rs1736568 chr1 171126402 171126403 rs1736568_fw -0.332052655281061 0.957825620796485 -2.20939087204217 1.54528556148005 0.41445207178075 0.325408618127786 0.678543060610785 0.963775556540963 fw
rs17366643 chr2 11344503 11344504 rs17366643_rv -5 12.2645780141431 -29.0385729077205 19.0385729077205 -0.470926009406325 0.684754521963824 0.637693573585707 0.962947544600075 rv
rs17367381 chr16 56938133 56938134 rs17367381_fw 0.268042851926053 1.29580218187447 -2.2717294245479 2.80781512840001 0.739011111829478 0.334128878281623 0.459900249979234 0.954484329094548 fw
rs17367381 chr16 56938133 56938134 rs17367381_rv -0.65557410347215 0.779313549288819 -2.18302866007823 0.871880453133935 -0.222439816489568 0.381727158948686 0.823971519034157 0.981159105027629 rv
rs17369578 chr16 57031810 57031811 rs17369578_fw -1.10540678595777 0.533626123034608 -2.15131398710561 -0.0594995848099422 -1.62586882349334 0.440828402366864 0.103977563575549 0.641188421671936 fw
rs17369578 chr16 57031810 57031811 rs17369578_rv -0.401157316015117 1.13958106768594 -2.63473620867956 1.83242157664933 -1.8253545160637 0.842769701606733 0.0679475483473499 0.529969818984842 rv
rs17369768 chr16 57037863 57037864 rs17369768_fw 1.17103059485745 0.515152983838247 0.161330746534482 2.18073044318041 -1.16061400022352 0.854323853743471 0.245798909366386 0.860125299224671 fw
rs17369768 chr16 57037863 57037864 rs17369768_rv -0.235227065124935 0.428237661597204 -1.07457288185545 0.604118751605584 -0.0991541682988088 0.451957295373665 0.921015863862944 0.992242337507264 rv
rs17369876 chr4 154441015 154441016 rs17369876_rv -5 7.5188620134052 -19.7369695462742 9.73696954627419 -0.606180209393008 0.391213389121339 0.544395093080755 0.961920266633872 rv
rs17370142 chr16 57050347 57050348 rs17370142_fw -0.145850138975758 0.451796179883152 -1.03137065154674 0.73967037359522 -2.75714909478887 0.750226244343891 0.00583077585782592 0.127411787784666 fw
rs17370142 chr16 57050347 57050348 rs17370142_rv -0.478584995431387 0.580094244521904 -1.61556971469432 0.658399723831544 -1.0319058920892 0.529968454258675 0.302116205488974 0.900528264319446 rv
rs17370313 chr8 123968421 123968422 rs17370313_fw -0.760731219349656 0.366631431711304 -1.47932882550381 -0.0421336131955006 -2.23687692596333 0.514840182648402 0.0252943850162766 0.316144170644179 fw
rs17370313 chr8 123968421 123968422 rs17370313_rv -0.774812944083374 0.40333177971295 -1.56534323232076 0.0157173441540082 -1.24798203567443 0.43254817987152 0.212037636016452 0.826273731967905 rv
rs17370337 chr1 47848376 47848377 rs17370337_fw -0.465824244558811 1.31370588203389 -3.04068777334523 2.10903928422761 -0.379224555415358 0.508090614886731 0.704521118442393 0.965093779635137 fw
rs17370337 chr1 47848376 47848377 rs17370337_rv -1.16594046000767e-12 1.39577697181346 -2.73572286475555 2.73572286475322 -0.256533010964878 0.588571428571429 0.797539293960558 0.977837707289752 rv
rs17371550 chr16 57136185 57136186 rs17371550_fw -0.228812480366986 0.365704120080333 -0.945592555724439 0.487967594990468 -8.31724729970204 0.94336569579288 9.00297771090073e-17 4.53155880100477e-14 fw
rs17371550 chr16 57136185 57136186 rs17371550_rv 0.129780457999498 1.17759518213915 -2.17830609899324 2.43786701499223 -1.85153523086399 0.909713307659392 0.064092591168564 0.515949561867451 rv
rs17371640 chr16 57139633 57139634 rs17371640_fw -0.140448073029512 0.393127214677941 -0.910977413798276 0.630081267739253 -3.35624985395185 0.764765270065623 0.000790071566087933 0.0308434298403335 fw
rs17371640 chr16 57139633 57139634 rs17371640_rv -0.475316580227154 0.496672329689401 -1.44879434641838 0.498161185964072 -2.91918058155561 0.726027397260274 0.00350952855702383 0.0898158481408071 rv
rs17371903 chr1 44070690 44070691 rs17371903_fw -0.0794648804363818 0.74486654598193 -1.53940331056096 1.3804735496882 -1.01117975992104 0.662337662337662 0.311930401220901 0.906102416542365 fw
rs17371903 chr1 44070690 44070691 rs17371903_rv -2.07540483068792 5.29147176738336 -12.4466894947593 8.29587983338346 -0.553440855338571 0.701219512195122 0.579961569583549 0.962947544600075 rv
rs17372662 chr16 57182923 57182924 rs17372662_fw 0.389604568076902 0.363649283978707 -0.323148028521364 1.10235716467517 1.33265551838214 0.476264189886481 0.182644876895374 0.789908889022697 fw
rs17372662 chr16 57182923 57182924 rs17372662_rv 0.0223897928073662 0.348537104574561 -0.660742932158773 0.705522517773505 -0.00817169748963427 0.506309148264984 0.993480001301484 0.999117502656676 rv
rs17373080 chr19 50879523 50879524 rs17373080_fw -0.565261558469081 0.537586375895073 -1.61893085522342 0.488407738285261 -0.687440697682332 0.451229855810008 0.491805058843357 0.958239246093097 fw
rs17373080 chr19 50879523 50879524 rs17373080_rv -0.352146241913617 0.462801207845958 -1.25923660929169 0.554944125464461 -0.854186218784473 0.510791366906475 0.393001817810888 0.938637085324378 rv
rs17373793 chr16 57276201 57276202 rs17373793_rv -5 9.72453107141211 -24.0600808999677 14.0600808999677 -0.549587392090962 0.585278276481149 0.58260240837648 0.962947544600075 rv
rs17374832 chr4 95114393 95114394 rs17374832_rv -5 4.77099413144314 -14.3511484976286 4.35114849762856 -0.93330414594359 0.366511627906977 0.350662955145837 0.925709241697902 rv
rs17375948 chr16 57470563 57470564 rs17375948_fw -0.421759836979663 0.649215275642704 -1.69422177723936 0.850702103280036 -0.288281531099815 0.441616766467066 0.77313124338548 0.973860854827828 fw
rs17375948 chr16 57470563 57470564 rs17375948_rv -0.828714871728573 0.864131401734148 -2.5224124191275 0.864982675670358 -0.681480639718263 0.440329218106996 0.495567412987737 0.958376749980904 rv
rs17376171 chr16 57476735 57476736 rs17376171_fw -0.231340408194709 0.659931330135093 -1.52480581525949 1.06212499887007 -3.48074360493299 0.887525562372188 0.000500023892221774 0.0219362602479001 fw
rs17376171 chr16 57476735 57476736 rs17376171_rv -0.0639305003543257 1.38682499250994 -2.78210748567382 2.65424648496517 0.0589701737917603 0.463636363636364 0.952975864621189 0.99545369366433 rv
rs1737896 chr20 31027513 31027514 rs1737896_fw -0.668956383593561 0.711432577524865 -2.0633642355423 0.725451468355175 -0.609729950762745 0.44147582697201 0.542040710842311 0.961920266633872 fw
rs1737896 chr20 31027513 31027514 rs1737896_rv -0.359125659738174 0.662984402069218 -1.65857508779384 0.940323768317494 -1.4365877847012 0.644124168514412 0.150835156542671 0.741333003427989 rv
rs1737939 chr17 18848022 18848023 rs1737939_fw 0.14085295386606 6.04529686459306 -11.7079289007363 11.9896348084684 0.143709417705776 0.325652841781874 0.885729934146276 0.988767402551392 fw
rs1737939 chr17 18848022 18848023 rs1737939_rv 0.0413625676091266 1.37233129940852 -2.64840677923157 2.73113191444982 -0.0682905158994173 0.533718689788054 0.945554373720969 0.994529976758603 rv
rs1737947 chr17 18831431 18831432 rs1737947_rv -1.80052969854713 6.93731878457396 -15.3976745163121 11.7966151192178 -0.0257265562814661 0.164921465968586 0.979475442014638 0.997994269197668 rv
rs17381047 chr1 155983647 155983648 rs17381047_fw 0.144183876309633 1.18624935217011 -2.18086485394378 2.46923260656305 0.698130354363117 0.335375191424196 0.485095676561789 0.957861729036027 fw
rs17381047 chr1 155983647 155983648 rs17381047_rv -0.410465901436674 0.708819844927876 -1.79975279749531 0.978820994621961 -0.0949002522091569 0.415032679738562 0.924394056190959 0.992621841407617 rv
rs17382723 chr2 242053545 242053546 rs17382723_fw 0.589736283394921 0.793206720640863 -0.964948889061172 2.14442145585101 0.447590647483156 0.558408215661104 0.654448654106158 0.963244588744852 fw
rs17386162 chr1 43303364 43303365 rs17386162_fw 5 9.78461189540931 -14.1778393150022 24.1778393150022 0.514592849837366 0.491228070175439 0.606837562618889 0.962947544600075 fw
rs17387035 chr2 242394002 242394003 rs17387035_fw -0.207024988252735 0.521627301995848 -1.2294145001646 0.815364523659127 0.689454029384669 0.362007168458781 0.490537592901855 0.958150920045227 fw
rs17387035 chr2 242394002 242394003 rs17387035_rv 0.217839866466803 0.56904694074831 -0.897492137399884 1.33317187033349 0.7219333906562 0.451905626134301 0.470335430952482 0.956163009512636 rv
rs17391761 chr3 43123895 43123896 rs17391761_rv 0.717741858783618 0.874334007963037 -0.995952796823934 2.43143651439117 -1.70615897078028 0.901098901098901 0.0879784854790369 0.595469621887294 rv
rs17394246 chr13 25208810 25208811 rs17394246_fw -0.296290039125303 0.574423970843925 -1.4221610219794 0.82958094372879 -3.66355030002227 0.859137055837564 0.000248743341550841 0.0128193658910785 fw
rs17394246 chr13 25208810 25208811 rs17394246_rv -0.408334902510223 1.35523658157953 -3.06459860240609 2.24792879738565 -0.420233261119597 0.540208136234626 0.674315058885017 0.963513899032073 rv
rs1739647 chr20 37039874 37039875 rs1739647_fw -0.448797544510311 0.447828507935181 -1.32654142006327 0.428946331042644 -1.03625608557343 0.50381679389313 0.300082687526656 0.899603274804777 fw
rs1739647 chr20 37039874 37039875 rs1739647_rv -0.683033831573419 0.419189264155729 -1.50464478931865 0.13857712617181 -1.08069895798465 0.442748091603053 0.279831046769484 0.885911382062166 rv
rs1739652 chr20 37048958 37048959 rs1739652_fw -3.75866133402589 3.48032807783853 -10.5801043665894 3.06278169853762 -0.721461725899304 0.223091976516634 0.470625480984563 0.956163009512636 fw
rs1739652 chr20 37048958 37048959 rs1739652_rv -0.592700948249685 0.727932464769675 -2.01944857919825 0.834046682698878 -1.46190141206548 0.615730337078652 0.143768227988254 0.728298409956384 rv
rs1739653 chr20 37049877 37049878 rs1739653_fw 0.529802108308031 1.31424210279144 -2.04611241316318 3.10571662977924 -0.846784515837287 0.837899543378995 0.397115240436208 0.940402707648404 fw
rs1739653 chr20 37049877 37049878 rs1739653_rv -0.87132052645219 1.24965100375694 -3.3206364938158 1.57799544091142 0.347698261465677 0.213186813186813 0.7280668024499 0.967738812962914 rv
rs17397112 chr3 139262622 139262623 rs17397112_fw -0.780359420473917 0.668638907478465 -2.09089167913171 0.530172838183875 0.247701860234592 0.279693486590038 0.804365092459085 0.9791830051991 fw
rs17397112 chr3 139262622 139262623 rs17397112_rv 0.325193544673968 0.615591745634548 -0.881366276769747 1.53175336611768 0.359268651690854 0.525984251968504 0.719394123297326 0.967252799169675 rv
rs1739839 chr1 16341524 16341525 rs1739839_fw 0.514576275752548 0.594961270772458 -0.651547814961469 1.68070036646657 0.349003711679569 0.576136363636364 0.727086523051157 0.967714246847544 fw
rs1739839 chr1 16341524 16341525 rs1739839_rv 0.367492565135151 0.647229686345772 -0.901077620102562 1.63606275037287 1.25835147660001 0.390086206896552 0.208264672196495 0.821401317750378 rv
rs17401719 chr5 96089045 96089046 rs17401719_fw -0.256917333869541 0.678470408017245 -1.58671933358334 1.07288466584426 -1.91663156874119 0.739517153748412 0.0552847545041736 0.478424471282571 fw
rs17401719 chr5 96089045 96089046 rs17401719_rv -0.103555584431224 1.39949202550145 -2.84655995441406 2.63944878555161 -0.92562181301443 0.767070835992342 0.354642553369657 0.926585881068618 rv
rs17403003 chr2 60673189 60673190 rs17403003_fw -0.305238344905778 0.437291874320983 -1.16233041857491 0.551853728763349 -1.72938377744873 0.610878661087866 0.0837404314809655 0.582561870938959 fw
rs17403003 chr2 60673189 60673190 rs17403003_rv -0.570884979823843 0.766469282431705 -2.07316477338998 0.931394813742298 -0.903083066937886 0.530287984111221 0.366481810208716 0.930657244035547 rv
rs17403531 chr5 142962607 142962608 rs17403531_fw -1.06336354462617 1.0759078249926 -3.17214288161166 1.04541579235933 -0.940853723668587 0.487229862475442 0.346779825166625 0.923713137022678 fw
rs17403531 chr5 142962607 142962608 rs17403531_rv 0.130813369699592 0.907844786924704 -1.64856241267283 1.91018915207201 -1.11324398264879 0.757948717948718 0.265603657602686 0.874371045303154 rv
rs1740428 chr6 161081330 161081331 rs1740428_fw -0.470120667061052 0.649633290225089 -1.74340191590223 0.803160581780123 -0.527028427661004 0.468106995884774 0.598173847443939 0.962947544600075 fw
rs1740428 chr6 161081330 161081331 rs1740428_rv -0.325565994405956 0.760219549722892 -1.81559631186282 1.16446432305091 -0.909178496304647 0.59039759939985 0.363255913116015 0.929941450135405 rv
rs17404569 chr20 33674076 33674077 rs17404569_fw -2.51163616763627 4.32608006052318 -10.9907530862617 5.96748075098916 -0.669810567596958 0.595323741007194 0.502978556137685 0.959281797790628 fw
rs17404569 chr20 33674076 33674077 rs17404569_rv -1.66666667324278 7.08095741104165 -15.5453431988844 12.2120098523989 -0.273159013706115 0.566493955094991 0.784730984556657 0.974836280406675 rv
rs17405109 chr12 14717402 14717403 rs17405109_rv -5 6.36096190627227 -17.4674853362936 7.46748533629365 -0.813357773452623 0.543325526932084 0.416012962062756 0.945537386741398 rv
rs17406815 chr4 24996404 24996405 rs17406815_fw -0.625317258890515 0.628763752610478 -1.85769421400705 0.607059696226022 -0.486807369911208 0.420863309352518 0.626394847074912 0.962947544600075 fw
rs17406815 chr4 24996404 24996405 rs17406815_rv -0.476712080790948 0.570372164412619 -1.59464152303968 0.641217361457785 -1.2624146262992 0.560535117056856 0.206799628901616 0.819454362399641 rv
rs17406878 chr4 24999298 24999299 rs17406878_fw -0.288537276837872 0.425134410121736 -1.12180072067647 0.544726167000731 -1.61935753313065 0.598665395614871 0.105370358433569 0.644017432500098 fw
rs17406878 chr4 24999298 24999299 rs17406878_rv -0.321125792368188 0.471591874787885 -1.24544586695244 0.603194282216066 -0.129608058591009 0.435362802335279 0.89687652719749 0.990453979659183 rv
rs17409154 chr8 19535996 19535997 rs17409154_fw -0.192313506990169 0.543275521908311 -1.25713352993046 0.872506515950121 -1.72190917941386 0.677685950413223 0.0850859718726379 0.586343938866694 fw
rs17409154 chr8 19535996 19535997 rs17409154_rv -0.408348935718322 0.923670890160655 -2.21874388043321 1.40204600899656 -0.982319689299179 0.622222222222222 0.325942377536632 0.913899419273638 rv
rs17409194 chr8 19537189 19537190 rs17409194_fw 0.0720207059152346 0.770721207530526 -1.4385928608446 1.58263427267507 -0.631210149548866 0.636107193229901 0.527903126515185 0.961242862173999 fw
rs17409194 chr8 19537189 19537190 rs17409194_rv 0.288488564632733 0.538003936566431 -0.765999151037471 1.34297628030294 1.81854377507049 0.334056399132321 0.0689810624128947 0.533155093274235 rv
rs17411006 chr16 57902614 57902615 rs17411006_fw -0.45437769722501 0.550939359285089 -1.53421884142378 0.625463446973764 -2.1279490321635 0.672164948453608 0.0333413096211717 0.366156616195083 fw
rs17411006 chr16 57902614 57902615 rs17411006_rv -0.350436618393294 0.734889959669718 -1.79082093934594 1.08994770255935 -1.60147165239043 0.695607763023493 0.109272493757025 0.653272828501793 rv
rs17412654 chr1 3758492 3758493 rs17412654_fw 0.0709470886587383 0.599537399864979 -1.10414621507662 1.2460403923941 0.898430571299883 0.38516179952644 0.368956044140512 0.931346453304754 fw
rs17412654 chr1 3758492 3758493 rs17412654_rv 0.150688608040604 0.475962811258924 -0.782198502026887 1.0835757181081 1.13514297734733 0.403814262023217 0.256315416897384 0.866949310561694 rv
rs1741344 chr20 4101799 4101800 rs1741344_fw 0.207410124184208 0.906445679338695 -1.56922340731963 1.98404365568805 0.153994366156927 0.516949152542373 0.877614177754637 0.988135105590759 fw
rs1741344 chr20 4101799 4101800 rs1741344_rv 0.142495168754358 0.709753068731946 -1.24862084596026 1.53361118346897 0.781467935044314 0.398395721925134 0.434527328617939 0.949426207467563 rv
rs17415452 chr15 50437786 50437787 rs17415452_fw -0.19317909530127 0.726771817509529 -1.61765185761995 1.23129366701741 -0.571234201537692 0.555267702936097 0.567840897184566 0.962947544600075 fw
rs17415452 chr15 50437786 50437787 rs17415452_rv 0.0335426390124654 0.709131089598754 -1.35635429660109 1.42343957462602 1.50823313136683 0.261924009700889 0.131494870525325 0.705915402412725 rv
rs17416806 chr2 54963389 54963390 rs17416806_rv -5 12.2645779780699 -29.0385728370171 19.0385728370171 -0.462160886607587 0.66110183639399 0.643965949878722 0.962947544600075 rv
rs17420882 chr1 100818727 100818728 rs17420882_rv -5 4.29197432129695 -13.412269669742 3.41226966974203 -1.04042044880346 0.369458128078818 0.298144605373515 0.899104126397645 rv
rs1742418 chr16 1900846 1900847 rs1742418_rv 1.46441041956288e-08 8.67236626949213 -16.9978378735605 16.9978379028487 0.0548040392000783 0.383367139959432 0.956294582424624 0.995932135505687 rv
rs1742757 chr6 36396908 36396909 rs1742757_fw -0.364902987378823 0.63263472663738 -1.60486705158809 0.875061076830441 -2.22497189430158 0.739368998628258 0.0260831249800778 0.320733227869847 fw
rs1742757 chr6 36396908 36396909 rs1742757_rv -1.0327624471621 1.15433038324391 -3.29524999832016 1.22972510399597 -0.689787290058654 0.441144114411441 0.490327962643108 0.958150920045227 rv
rs17428388 chr3 111694354 111694355 rs17428388_rv -5 4.73939824738239 -14.2892205648695 4.28922056486948 -1.05833169317647 0.5039637599094 0.289904248741573 0.893091073642187 rv
rs17428945 chr4 38689744 38689745 rs17428945_rv -5 12.2645780141431 -29.0385729077205 19.0385729077205 -0.397397062283551 0.468518518518519 0.691074681489344 0.964561781112575 rv
rs174310 chr22 18000279 18000280 rs174310_fw -0.191149698894728 0.665153357496229 -1.49485027958734 1.11255088179788 -0.568199527748309 0.546562228024369 0.569899492101833 0.962947544600075 fw
rs174310 chr22 18000279 18000280 rs174310_rv -0.840013082292652 0.483319834620143 -1.78731995814813 0.107293793562828 -1.18117316287112 0.43312101910828 0.237533940175221 0.852634902952914 rv
rs17431446 chr12 120884290 120884291 rs17431446_fw -0.216899876145214 0.354981458245283 -0.912663534305968 0.478863782015541 -3.96825091512023 0.767054908485857 7.24020800217442e-05 0.00487204050242577 fw
rs17431446 chr12 120884290 120884291 rs17431446_rv 0.30028422749932 0.425817773940621 -0.534318609424297 1.13488706442294 -2.94532456668265 0.825556353194544 0.00322616042564894 0.0847811520937196 rv
rs17434151 chr1 89500525 89500526 rs17434151_rv -5 7.61991820601652 -19.9350396837924 9.93503968379238 -0.693347006167649 0.570342205323194 0.488091810470437 0.958115122315657 rv
rs1743788 chr6 70259263 70259264 rs1743788_fw -0.145985231975765 0.567904409990718 -1.25907787555757 0.967107411606043 -0.445903849088795 0.526785714285714 0.655666701757996 0.963244588744852 fw
rs1743788 chr6 70259263 70259264 rs1743788_rv -0.562616026505212 0.453737816785582 -1.45194214740495 0.326710094394529 -0.550181672947566 0.422388059701493 0.582194772560574 0.962947544600075 rv
rs17439106 chr7 40795199 40795200 rs17439106_fw -0.388673306839639 0.472431035613505 -1.31463813664211 0.537291522962832 -0.281703270422368 0.436448598130841 0.778171046577678 0.974626723499622 fw
rs17439106 chr7 40795199 40795200 rs17439106_rv 0.455871212927753 0.484442694216851 -0.493636467737274 1.40537889359278 -0.687627438976754 0.687613843351548 0.491687424467348 0.958239246093097 rv
rs17443848 chr7 12443687 12443688 rs17443848_fw 0.69559474360166 0.455763702570501 -0.197702113436522 1.58889160063984 -1.53853321614215 0.801675977653631 0.123918293416925 0.68854541295785 fw
rs17443848 chr7 12443687 12443688 rs17443848_rv 0.591853921351238 0.518345210605204 -0.424102691434963 1.60781053413744 0.00282914690645885 0.643454038997215 0.997742670374399 0.999512268622554 rv
rs17444075 chr12 40719338 40719339 rs17444075_rv 0.249885024856623 5.97708831876076 -11.4652080799145 11.9649781296277 -0.0699668742935377 0.661073825503356 0.944220025483833 0.994391324476175 rv
rs17444576 chr2 3658166 3658167 rs17444576_fw 0.59320830791068 0.692857200231258 -0.764791804542586 1.95120842036395 -0.909230218274306 0.77262180974478 0.363228616438228 0.929941450135405 fw
rs17444576 chr2 3658166 3658167 rs17444576_rv -0.208718632522843 0.716144041224286 -1.61236095332244 1.19492368827676 0.720004481237423 0.326436781609195 0.471522236453775 0.956424500390426 rv
rs17445836 chr16 86017662 86017663 rs17445836_rv -5 6.96594195394464 -18.6532462297315 8.6532462297315 -0.696126545745827 0.462365591397849 0.486349583467682 0.958051508852715 rv
rs174472 chr11 61671955 61671956 rs174472_fw -0.41900712816533 0.438143628048937 -1.27776863914125 0.439754382810586 -0.605519194375676 0.4616497829233 0.544834075016638 0.961920266633872 fw
rs174472 chr11 61671955 61671956 rs174472_rv 0.0195747463592422 0.435426132756527 -0.83386047384355 0.873009966562034 -0.627452872997869 0.572677595628415 0.530362418727511 0.961242862173999 rv
rs1744773 chr20 35779779 35779780 rs1744773_fw 5 4.24489160179432 -3.31998753951686 13.3199875395169 1.42416080779289 0.26010781671159 0.154399927237592 0.747702528595488 fw
rs17448506 chr4 42648397 42648398 rs17448506_fw 0.256120653093212 0.591786201167117 -0.903780301194337 1.41602160738076 0.504275078052435 0.489425981873112 0.614068088036902 0.962947544600075 fw
rs17448506 chr4 42648397 42648398 rs17448506_rv 0.158064855701001 0.720165869646672 -1.25346024880648 1.56958996020848 -0.702594755165812 0.660169491525424 0.482308331988455 0.957861729036027 rv
rs17453555 chr2 242417807 242417808 rs17453555_fw -0.736593741092184 0.379265132105328 -1.47995340001863 0.0067659178342595 -2.23437710167525 0.527678571428571 0.0254582710614043 0.317129998912239 fw
rs17453555 chr2 242417807 242417808 rs17453555_rv -1.0937170102727 0.465974372240059 -2.00702677986322 -0.180407240682189 -1.61665679503778 0.415713196033562 0.105952384904807 0.64512185586273 rv
rs17454012 chr10 11337317 11337318 rs17454012_rv 0.168181971103436 1.31406553459567 -2.40738647670408 2.74375041891096 -0.396171420739357 0.665694849368319 0.691978573072352 0.964561781112575 rv
rs174546 chr11 61569829 61569830 rs174546_rv -0.0269267866156099 0.859393761485793 -1.71133855912776 1.65748498589654 1.73841551482521 0.179327521793275 0.0821376248694307 0.578010328573668 rv
rs174548 chr11 61571347 61571348 rs174548_fw -1.13525386297407 1.06603851837694 -3.22468935899288 0.954181633044742 1.01771420341562 0.097953216374269 0.30881379535681 0.904693091852962 fw
rs174548 chr11 61571347 61571348 rs174548_rv 0.222381878424417 0.637183568917983 -1.02649791665483 1.47126167350366 -1.73339225319358 0.790322580645161 0.0830259735693678 0.580728743270713 rv
rs174560 chr11 61581763 61581764 rs174560_fw -0.327577201738432 0.403379575862681 -1.11820117042929 0.463046766952423 0.449644763753461 0.375438596491228 0.652966605534542 0.963244588744852 fw
rs174560 chr11 61581763 61581764 rs174560_rv -0.193918952038473 0.416711941882856 -1.01067435812887 0.622836454051926 0.464867858528111 0.404286770140429 0.642026088999994 0.962947544600075 rv
rs17458706 chr5 38848812 38848813 rs17458706_fw 1.53374676970915 1.04154698064566 -0.507685312356334 3.57517885177464 -1.24551764503577 0.944328824141519 0.212941533595025 0.827370173244907 fw
rs17458706 chr5 38848812 38848813 rs17458706_rv 1.80052969847069 6.93731878459438 -11.7966151193343 15.3976745162757 0.0828731873065983 0.773049645390071 0.933952374114263 0.993214872204578 rv
rs17458741 chr5 38849382 38849383 rs17458741_fw 1.14710681477322 7.61282934878446 -13.7740387088443 16.0682523383908 0.0865320916413906 0.619718309859155 0.931043446297356 0.993185798195695 fw
rs17458741 chr5 38849382 38849383 rs17458741_rv 0.0667502191172057 5.35200933402954 -10.4231880755807 10.5566885138151 0.195887332358308 0.272566371681416 0.844698352501811 0.984582175513501 rv
rs17461546 chr10 97442994 97442995 rs17461546_fw 0 1.41421362129847 -2.771858697745 2.771858697745 -0.0478839780886673 0.516923076923077 0.961808708375863 0.996060437286341 fw
rs17461546 chr10 97442994 97442995 rs17461546_rv -1.1659404600074e-12 1.3957769718133 -2.73572286475524 2.73572286475291 0.538179625613885 0.320564516129032 0.590453044683506 0.962947544600075 rv
rs17462179 chr10 97506704 97506705 rs17462179_fw -0.20883800888645 1.30287224271895 -2.76246760461558 2.34479158684268 -0.158023012724074 0.499261447562777 0.874438665014989 0.98780897381859 fw
rs17462179 chr10 97506704 97506705 rs17462179_rv -0.424728808824273 1.32959821059613 -3.03074130159269 2.18128368394414 -0.850492104609507 0.669535283993115 0.395051548181708 0.939184856376244 rv
rs17462267 chr13 24787024 24787025 rs17462267_fw 0.467475257752194 0.547018906716319 -0.60468179941179 1.53963231491618 -0.812484832657807 0.713392857142857 0.416513486212869 0.945766348967497 fw
rs17462267 chr13 24787024 24787025 rs17462267_rv -0.683242789967324 0.891005444200237 -2.42961346059979 1.06312788066514 -1.02757482941954 0.557823129251701 0.304149869344912 0.901736404830371 rv
rs17464525 chr1 114443898 114443899 rs17464525_fw 4.03387320379782 3.81214730594622 -3.43793551585678 11.5056819234524 0.863688112105282 0.677294685990338 0.387759245853585 0.937014764494526 fw
rs17464525 chr1 114443898 114443899 rs17464525_rv 0.108830630476042 0.832750799970065 -1.52336093746528 1.74102219841737 0.78560948765347 0.366935483870968 0.432096304395548 0.949325390639917 rv
rs1746471 chr6 131504850 131504851 rs1746471_fw 0.414535940418886 0.417349571335946 -0.403469219399568 1.23254110023734 -4.18470679785972 0.896694214876033 2.85534406598324e-05 0.00230076128416009 fw
rs1746471 chr6 131504850 131504851 rs1746471_rv 0.467578513369135 0.526976547789439 -0.565295520298166 1.50045254703644 -2.30348122666406 0.843097643097643 0.0212517822333928 0.285727479014501 rv
rs174649 chr22 29868854 29868855 rs174649_fw 0.928919702694954 5.78948454606988 -10.418470007602 12.2763094129919 0.342266545899391 0.258720930232558 0.732150309381144 0.968018353742231 fw
rs174649 chr22 29868854 29868855 rs174649_rv 0.528791004772218 1.12429263831738 -1.67482256632985 2.73240457587429 1.08685065052184 0.333333333333333 0.27710281890999 0.883824432304688 rv
rs17466257 chr15 77376182 77376183 rs17466257_fw -0.782429514153102 0.473986728507937 -1.71144350202866 0.146584473722454 -1.26180220634332 0.454042081949059 0.207019968079977 0.81967136536909 fw
rs17466257 chr15 77376182 77376183 rs17466257_rv -0.156472278364294 0.473727897483447 -1.08497895743185 0.772034400703262 -3.15272798885436 0.792006525285481 0.0016175245487647 0.0515900850169808 rv
rs1746817 chr9 110145380 110145381 rs1746817_fw 0.590269295953155 0.627289167280603 -0.639217471916827 1.81975606382314 1.55349294436591 0.405109489051095 0.120305413579146 0.679904192270806 fw
rs1746817 chr9 110145380 110145381 rs1746817_rv -0.271040505268623 1.07490352883906 -2.37785142179318 1.83577041125594 -0.40404278788903 0.540726202158979 0.686181255079857 0.96438695226853 rv
rs17470089 chr3 43123516 43123517 rs17470089_fw -1.03696250817963 0.833747581383961 -2.67110776769219 0.597182751332932 -0.476786398506479 0.345372460496614 0.633514232131095 0.962947544600075 fw
rs17470089 chr3 43123516 43123517 rs17470089_rv -0.502794300505742 0.629742417700966 -1.73708943919963 0.731500838188151 -0.991832782473511 0.530413625304136 0.321279103047786 0.912014779888215 rv
rs17471649 chr13 99326675 99326676 rs17471649_fw -0.355901435644941 1.29799219811304 -2.8999661439465 2.18816327265662 0.635466380954095 0.234920634920635 0.525124286337756 0.961242862173999 fw
rs174721 chr22 29843253 29843254 rs174721_fw -0.84701026904249 0.775005885963384 -2.36602180553072 0.672001267445744 -1.50131490896719 0.57847533632287 0.133274130620175 0.709464156804193 fw
rs174721 chr22 29843253 29843254 rs174721_rv 0.0367914330810345 0.655689700269441 -1.24836037944707 1.32194324560914 -1.7990276357227 0.771428571428571 0.0720143092714665 0.544041661427356 rv
rs17472161 chr7 27205418 27205419 rs17472161_fw -0.179012326052271 0.863164780939771 -1.87081529669422 1.51279064458968 -0.105905927527254 0.478114478114478 0.915656991033798 0.991937865102931 fw
rs17472161 chr7 27205418 27205419 rs17472161_rv -0.041687562170009 0.578351135011794 -1.17525578679313 1.09188066245311 -0.317166924743188 0.535377358490566 0.751116945493097 0.97127194217249 rv
rs174722 chr22 29847068 29847069 rs174722_rv -5 12.2645780141431 -29.0385729077205 19.0385729077205 -0.471479106270727 0.686217008797654 0.63729863674308 0.962947544600075 rv
rs17472506 chr17 72776769 72776770 rs17472506_fw 0.873330649643523 1.2437395445991 -1.56439885777071 3.31106015705775 0.64018890387379 0.519266055045872 0.522049795768172 0.961242862173999 fw
rs17472506 chr17 72776769 72776770 rs17472506_rv 0.502084641069809 1.25417998436075 -1.95610812827726 2.96027741041688 1.25382805688191 0.25531914893617 0.209904508909205 0.823058962718978 rv
rs17475228 chr15 49561815 49561816 rs17475228_rv -5 9.51706305820622 -23.6534435940842 13.6534435940842 -0.5909548223728 0.651162790697674 0.554550691754616 0.962232001877647 rv
rs174760 chr22 29700535 29700536 rs174760_rv -1.20880541359523 1.14920224527333 -3.46124181433095 1.04363098714049 -0.756235016736065 0.415873015873016 0.449508301606657 0.952862047631191 rv
rs17476364 chr10 71094503 71094504 rs17476364_fw -0.902049974432623 0.384642230878489 -1.65594874695446 -0.148151201910784 -1.38623492707975 0.408820023837902 0.165675179663276 0.766132280257059 fw
rs17476364 chr10 71094503 71094504 rs17476364_rv -0.295241362106044 0.359496177878936 -0.999853870748759 0.40937114653667 -2.64217141016013 0.658048373644704 0.00823763540579404 0.158657890813546 rv
rs17476385 chr8 29873854 29873855 rs17476385_rv -5 6.13228900256241 -17.0192864450223 7.01928644502232 -0.863036292203082 0.57258064516129 0.388117513311618 0.937123572091567 rv
rs17477420 chr8 119112174 119112175 rs17477420_fw 0.25363758822765 0.540158660163783 -0.805073385693365 1.31234856214867 -1.77970735002637 0.771175726927939 0.075123866965833 0.554440574759273 fw
rs17477420 chr8 119112174 119112175 rs17477420_rv -0.558666952115592 0.817376734980446 -2.16072535267727 1.04339144844608 -0.57954944074957 0.47877358490566 0.562218496576081 0.962947544600075 rv
rs17477830 chr8 27614594 27614595 rs17477830_fw 5 5.59737636355231 -5.97085767256253 15.9708576725625 0.915207226192578 0.469348659003831 0.360082851785165 0.928346095019011 fw
rs1747838 chr9 139010018 139010019 rs1747838_rv -5 4.42335116618659 -13.6697682857257 3.66976828572572 -1.26324735589994 0.642857142857143 0.206500298917989 0.819299889284428 rv
rs17478818 chr4 25000252 25000253 rs17478818_rv 0.746483338478056 1.26840290342414 -1.73958635223326 3.23255302918938 0.0842199608505436 0.654676258992806 0.932881548105184 0.993214872204578 rv
rs17479856 chr1 223458790 223458791 rs17479856_fw -0.525392700685491 1.29208520313434 -3.0578796988288 2.00709429745782 -1.45048417700319 0.793926247288503 0.146923548461044 0.733664864356707 fw
rs17479856 chr1 223458790 223458791 rs17479856_rv -0.627977054790135 0.919011155384057 -2.42923891934289 1.17328480976262 -0.369383448970712 0.428368794326241 0.711841932872215 0.966702240696904 rv
rs17480169 chr5 96089066 96089067 rs17480169_rv -5 5.9482450499499 -16.6585602979018 6.6585602979018 -1.02118725231275 0.745408486383787 0.307165730761819 0.903701073562948 rv
rs1748032 chr1 17662803 17662804 rs1748032_fw -0.444978000281377 1.30364375656961 -3.00011976315782 2.11016376259506 0.268285696405905 0.311154598825832 0.788479415394781 0.975965774410567 fw
rs1748032 chr1 17662803 17662804 rs1748032_rv -0.393319216569749 1.16726925026966 -2.68116694709829 1.89452851395879 0.19171840729307 0.350439882697947 0.847962786517237 0.985236413356207 rv
rs17481063 chr8 19536014 19536015 rs17481063_fw 0.059724428291628 0.521113614490347 -0.961658256109452 1.08110711269271 -4.08685927479638 0.899297423887588 4.37252154153073e-05 0.00326537832746896 fw
rs17481063 chr8 19536014 19536015 rs17481063_rv -3.72499255264659 4.37934309470373 -12.3085050182659 4.85851991297272 -1.04006687487569 0.696316262353998 0.298308832075778 0.899104126397645 rv
rs17484359 chr5 96197012 96197013 rs17484359_fw -1.02561096463266 0.862199677669393 -2.71552233286467 0.664300403599348 -1.61043490769484 0.58974358974359 0.107302945036374 0.647864496681144 fw
rs17484359 chr5 96197012 96197013 rs17484359_rv -0.455265440331415 1.31862711211695 -3.03977458008063 2.1292436994178 -0.874308506697862 0.667660208643815 0.381950267942169 0.936305469610827 rv
rs17485664 chr12 120043594 120043595 rs17485664_rv -0.075005469702504 0.925733173130117 -1.88944248903753 1.73943154963253 -0.131866270004923 0.511764705882353 0.895090068238028 0.990127653462779 rv
rs17485793 chr9 131799526 131799527 rs17485793_fw -0.818814556768012 0.624301426427262 -2.04244535256545 0.404816239029422 -2.69545991472517 0.703488372093023 0.00702915348101831 0.143706503376757 fw
rs17485793 chr9 131799526 131799527 rs17485793_rv 0.59941167427377 0.739329972588159 -0.849675071999022 2.04849842054656 -1.55187868957489 0.851543942992874 0.120691252846485 0.680674787619408 rv
rs17486173 chr22 43153702 43153703 rs17486173_fw -0.241520304390606 0.839157918202405 -1.88626982406732 1.40322921528611 -0.173017726822133 0.475935828877005 0.862637493767709 0.986923029415125 fw
rs17486173 chr22 43153702 43153703 rs17486173_rv -0.125316586175184 0.907542243939836 -1.90409938429726 1.65346621194689 1.01524270794787 0.259860788863109 0.309990147034395 0.905647998775758 rv
rs17487788 chr8 27941343 27941344 rs17487788_fw -0.261840740477672 1.10969493093666 -2.43684280511353 1.91316132415819 0.0395369606909891 0.424161073825503 0.968462286172212 0.996844404355169 fw
rs17487788 chr8 27941343 27941344 rs17487788_rv -0.550605995385653 1.05560578913664 -2.61959334209346 1.51838135132215 -0.378556951688918 0.462321792260692 0.705016894487851 0.965210887280405 rv
rs17491 chr6 21755276 21755277 rs17491_fw 0.0692698720954148 0.434710152737582 -0.782762027270246 0.921301771461075 1.17279593495626 0.391608391608392 0.240877648680006 0.85588953065273 fw
rs17491 chr6 21755276 21755277 rs17491_rv 0.150004287521237 0.379837158935108 -0.594476543991575 0.894485119034049 -0.155019143070739 0.552032520325203 0.876806225748141 0.988025283891157 rv
rs17491771 chr4 36919878 36919879 rs17491771_fw 5 6.05712863793323 -6.87197213034913 16.8719721303491 0.527709788612909 0.858585858585859 0.597700778213105 0.962947544600075 fw
rs17493567 chr15 96063918 96063919 rs17493567_rv 0.0244227244705091 4.52158221275482 -8.83787841252895 8.88672386146997 0.22007949465198 0.274744027303754 0.825809244212432 0.981608700709595 rv
rs1749555 chr1 236387641 236387642 rs1749555_fw -0.419157372110395 0.732427819396561 -1.85471589812765 1.01640115390686 -0.334153079297889 0.456506610995129 0.738264048200885 0.96891951123063 fw
rs1749555 chr1 236387641 236387642 rs1749555_rv -0.276990816409108 0.475936232094609 -1.20982583131454 0.655844198496326 -0.568755990250625 0.498425196850394 0.569521744994105 0.962947544600075 rv
rs1749559 chr1 236386450 236386451 rs1749559_fw 0.803588661096442 1.22465577082616 -1.59673664972283 3.20391397191571 0.635146776362549 0.506437768240343 0.525332691900198 0.961242862173999 fw
rs1749559 chr1 236386450 236386451 rs1749559_rv 0 1.41421362129847 -2.771858697745 2.771858697745 -0.647915363050213 0.714285714285714 0.517039693581086 0.961242862173999 rv
rs1749560 chr1 236386271 236386272 rs1749560_fw -1.14699844868544 0.570877901009174 -2.26591913466342 -0.028077762707458 -3.46864762210732 0.697026022304833 0.000523085057116412 0.0226196677501037 fw
rs1749560 chr1 236386271 236386272 rs1749560_rv -0.285139153955433 0.630615427030555 -1.52114539093532 0.950867083024455 -1.7380947613872 0.692307692307692 0.0821941178230418 0.57828436016595 rv
rs1749561 chr1 236386217 236386218 rs1749561_fw 0.340350041539485 0.500542377217203 -0.640713017806234 1.3214131008852 -1.35977753426121 0.735162731333759 0.17390033373419 0.778145504490313 fw
rs1749561 chr1 236386217 236386218 rs1749561_rv -0.252413625198962 0.550572086831677 -1.33153491538905 0.826707664991126 -0.303448557066255 0.478677110530896 0.761548045772402 0.972431514200352 rv
rs17496425 chr8 21047612 21047613 rs17496425_fw 0.0784932822760148 0.819429375562429 -1.52758829382634 1.68457485837837 0.217502878681113 0.475086906141367 0.827816463832919 0.981698225435744 fw
rs17496425 chr8 21047612 21047613 rs17496425_rv -0.195037856831267 0.905561345511753 -1.9699380940343 1.57986238037177 -0.985273334987593 0.667563930013459 0.324489826885329 0.913546304609284 rv
rs17497903 chr10 52420019 52420020 rs17497903_fw -0.388781243172626 0.44096091428379 -1.25306463516885 0.475502148823603 -0.0268915861243758 0.406869220607662 0.97854620439221 0.997975383155559 fw
rs17497903 chr10 52420019 52420020 rs17497903_rv 0.0547076564740738 0.398267702728552 -0.725897040873889 0.835312353822036 0.390612308613633 0.474806201550388 0.696083826122063 0.964601914155634 rv
rs1749862 chr1 117650609 117650610 rs1749862_fw 0.069595898553533 0.680381333214039 -1.26395151454598 1.40314331165305 -2.61153931349441 0.863708399366086 0.00901356238278144 0.168141622097342 fw
rs1749862 chr1 117650609 117650610 rs1749862_rv 0.0410774321887593 1.18058020616623 -2.27285977189704 2.35501463627456 0.193177050485305 0.453389830508475 0.846820311266636 0.98509293392859 rv
rs17500924 chr1 39479165 39479166 rs17500924_rv -0.320169294193385 1.36818582009789 -3.00181350158526 2.36147491319849 -0.425063244941853 0.564979480164159 0.670790570825782 0.963462292887367 rv
rs17501542 chr10 12965653 12965654 rs17501542_fw -0.139443362758369 0.577824772131797 -1.27197991613669 0.993093190619953 -0.190269963601689 0.492625368731563 0.84909758925604 0.985390820120599 fw
rs17501542 chr10 12965653 12965654 rs17501542_rv -0.436132255939778 0.478797703866766 -1.37457575551864 0.502311243639084 -0.458556239560831 0.446066504460665 0.646552867545004 0.962947544600075 rv
rs17501976 chr3 190040396 190040397 rs17501976_fw 0.418551406794449 0.455348748859413 -0.47393214097 1.3110349545589 1.04660400531873 0.485499462943072 0.295282253847625 0.896896906252305 fw
rs17501976 chr3 190040396 190040397 rs17501976_rv -0.0891773402581884 0.45010120334896 -0.97137569882215 0.793021018305773 1.51474125726782 0.316270566727605 0.129837941871838 0.701760644947071 rv
rs1750792 chr10 738629 738630 rs1750792_fw 0.0203906713930864 0.502086246602531 -0.963698371947874 1.00447971473405 0.125177456244151 0.48938679245283 0.900383064160215 0.990966717431904 fw
rs1750792 chr10 738629 738630 rs1750792_rv -0.190607203635096 0.587792867389882 -1.34268122371927 0.961466816449074 -0.0919229742771027 0.465909090909091 0.926759237905622 0.992621841407617 rv
rs17511102 chr2 37960612 37960613 rs17511102_fw 5 5.97708831878632 -6.71509310482118 16.7150931048212 0.857381081203074 0.468879668049793 0.391234311426003 0.938573005807046 fw
rs17518077 chr1 223466269 223466270 rs17518077_fw -0.143473183968694 0.834596530374516 -1.77928238350274 1.49233601556536 0.141826203430397 0.43491124260355 0.887217285936439 0.988950957623632 fw
rs17518077 chr1 223466269 223466270 rs17518077_rv 0.492783785062509 0.72779868153006 -0.933701630736409 1.91926920086143 0.746186719894767 0.487430167597765 0.455554629220186 0.95400294525155 rv
rs17519859 chr7 70626894 70626895 rs17519859_fw -1.66666666670668 7.08095741798394 -15.5453432059552 12.2120098725418 -0.10531563900978 0.28476821192053 0.91612535385019 0.991937865102931 fw
rs17519859 chr7 70626894 70626895 rs17519859_rv -0.743266392225749 1.22467047689287 -3.14362052693577 1.65708774248427 0.919205979223399 0.133658536585366 0.357987844279974 0.928292202146308 rv
rs175207 chr22 20177060 20177061 rs175207_rv 0.118129787509176 3.81805412584479 -7.36525629914662 7.60151587416497 0.305383242974817 0.259640102827764 0.760074282795922 0.97238595505585 rv
rs17523023 chr1 32687776 32687777 rs17523023_rv -0.67651043446954 0.716235654435351 -2.08033231716283 0.727311448223747 1.06691239509831 0.191441441441441 0.28601139710151 0.89096635281517 rv
rs17523134 chr3 170136469 170136470 rs17523134_fw -0.296941188756706 0.614796052190975 -1.50194145105102 0.908059073537606 -1.15779638956131 0.602254428341385 0.246947137111 0.860513952047704 fw
rs17523134 chr3 170136469 170136470 rs17523134_rv -0.0745501961995988 0.811169731229279 -1.66444286940899 1.51534247700979 -1.28840567975681 0.725232198142415 0.197604782649433 0.810570395241487 rv
rs17523190 chr3 98242642 98242643 rs17523190_rv -5 8.67236628219203 -21.9978379130964 11.9978379130964 -0.575787788127383 0.498360655737705 0.564758628780037 0.962947544600075 rv
rs1752405 chr14 59913791 59913792 rs1752405_fw -0.841246474400866 0.671297358144283 -2.15698929636366 0.474496347561929 0.109581360064366 0.286016949152542 0.912741394133022 0.991644754464604 fw
rs1752405 chr14 59913791 59913792 rs1752405_rv -3.16655437035175 5.25153939673878 -13.4595715879598 7.12646284725626 -0.929481135648826 0.847438752783964 0.352639797079872 0.926135344536139 rv
rs1752408 chr14 59914394 59914395 rs1752408_rv -5 5.62109660682698 -16.0173493493809 6.01734934938088 -1.28847493000398 0.904013961605585 0.197580690256319 0.810515604185946 rv
rs1752409 chr14 59914415 59914416 rs1752409_fw -0.963519251860296 0.575205931813048 -2.09092287821387 0.163884374493279 -1.36917298440516 0.456122448979592 0.170945208603759 0.774121226020376 fw
rs1752409 chr14 59914415 59914416 rs1752409_rv -0.469636093524273 0.561631171139924 -1.57043318895852 0.631161001909977 -2.29283735900963 0.693831352574986 0.0218573702950597 0.291204043523435 rv
rs1752436 chr14 59946098 59946099 rs1752436_fw -2.21496976930349 6.47243305117272 -14.900938549602 10.4709990109951 -0.641884963470817 0.874306839186691 0.52094787801027 0.961242862173999 fw
rs17524376 chr2 9624793 9624794 rs17524376_rv -5 6.47243305645837 -17.6859687906584 7.6859687906584 -0.759499227863705 0.478964401294498 0.447553975777429 0.952523544049942 rv
rs17525614 chr2 9679853 9679854 rs17525614_fw -0.0525489575461349 0.661614183971011 -1.34931275812932 1.24421484303705 -0.283920115750507 0.533772652388797 0.776471600444429 0.974561313037757 fw
rs17525614 chr2 9679853 9679854 rs17525614_rv -0.0656082475914719 1.4049045752088 -2.81922121500071 2.68800471981777 -0.353525009209102 0.606126914660831 0.723694883011408 0.967395652685859 rv
rs17525727 chr14 35184227 35184228 rs17525727_rv -5 12.2645780141431 -29.0385729077205 19.0385729077205 -0.436528736376334 0.587548638132296 0.662453154519317 0.963314898076022 rv
rs17525848 chr15 63334822 63334823 rs17525848_rv -5 12.2645780141431 -29.0385729077205 19.0385729077205 -0.0972995164492054 0.0217391304347826 0.922488539997555 0.992508264026494 rv
rs1752664 chr9 138037128 138037129 rs1752664_fw -0.443070704839555 0.408165822956016 -1.24307571783335 0.356934308154237 0.351800634060961 0.357400722021661 0.724987783012196 0.967395652685859 fw
rs1752664 chr9 138037128 138037129 rs1752664_rv -0.292943387381215 0.365603647110909 -1.0095265357186 0.423639760956167 0.282725148553034 0.402199528672427 0.777387536679482 0.974580969942289 rv
rs17529507 chr10 23138574 23138575 rs17529507_fw -0.743858432906245 0.42809404946671 -1.582922769861 0.0952059040485062 -1.42507876146354 0.466602129719264 0.154134435202714 0.747280221855144 fw
rs17529507 chr10 23138574 23138575 rs17529507_rv 0.257704857074766 0.628816948839203 -0.974776362650072 1.4901860767996 -0.658698225080522 0.661929693343306 0.51008957298344 0.960327780681731 rv
rs17530504 chr4 81109087 81109088 rs17530504_fw -0.362433381516783 0.546059302996846 -1.4327096153906 0.707842852357035 -0.0734044450834253 0.420103092783505 0.941484280475208 0.994126447875072 fw
rs17530504 chr4 81109087 81109088 rs17530504_rv -0.873367729273053 0.551129756595867 -1.95358205220095 0.206846593654846 0.00541152727276789 0.29393468118196 0.99568224701267 0.999328622062609 rv
rs17534709 chr15 85314396 85314397 rs17534709_fw -0.116202164303012 0.402942924615478 -0.905970296549349 0.673565967943325 -1.17076849402344 0.587962962962963 0.241691845055716 0.856913641397116 fw
rs17534709 chr15 85314396 85314397 rs17534709_rv 0.170496131737935 0.720795437330048 -1.24226292542896 1.58325518890483 -2.32630701105878 0.863808322824716 0.0200021782755502 0.27573205440612 rv
rs17537402 chr8 80977008 80977009 rs17537402_fw 0.166491438232479 1.39046883669642 -2.55882748169251 2.89181035815747 -0.0113847345180966 0.545454545454545 0.990916492321801 0.998857241252624 fw
rs17537402 chr8 80977008 80977009 rs17537402_rv -0.336127655857902 0.919656384500617 -2.13865416947911 1.46639885776331 0.987201704620604 0.223738062755798 0.323543766314326 0.913031602603006 rv
rs17537465 chr6 26391004 26391005 rs17537465_fw -1.05545670623617 0.597084450009012 -2.22574222825383 0.114828815781494 -4.58776884276505 0.843410852713178 4.48008299154991e-06 0.000479108705304547 fw
rs17537465 chr6 26391004 26391005 rs17537465_rv -0.790020670427989 0.901819347937208 -2.55758659238492 0.977545251528939 -2.22419685016588 0.771324126726239 0.02613520289227 0.320991871087671 rv
rs17538405 chr3 127317124 127317125 rs17538405_fw -0.0606444762140465 0.349539525428126 -0.745741946053173 0.624452993625081 0.885528145161495 0.408499566348656 0.375871846626426 0.933393244289746 fw
rs17538405 chr3 127317124 127317125 rs17538405_rv 0.427226883286706 0.345887300473585 -0.250712225641521 1.10516599221493 0.157327944906003 0.592137592137592 0.874986397647045 0.98785859337393 rv
rs17538412 chr3 127317378 127317379 rs17538412_fw 0.329630032835535 0.505000452844464 -0.660170854739614 1.31943092041068 0.282016560470794 0.546666666666667 0.777930812067657 0.974626723499622 fw
rs17538412 chr3 127317378 127317379 rs17538412_rv 0.398410349555223 0.444679339787514 -0.473161156428304 1.26998185553875 1.94657354181996 0.385281385281385 0.0515858831932796 0.462728497917999 rv
rs17538964 chr1 223463093 223463094 rs17538964_fw -0.206914921553467 1.29163419564391 -2.73851794501553 2.32468810190859 -0.916715377420475 0.726541554959786 0.359291805954551 0.928292202146308 fw
rs17538964 chr1 223463093 223463094 rs17538964_rv -0.227086041382147 1.38172563938874 -2.93526829458407 2.48109621181978 -0.225690699437729 0.521176470588235 0.821441992245957 0.980765574302011 rv
rs17540424 chr17 75190111 75190112 rs17540424_rv -5 12.2645780141431 -29.0385729077205 19.0385729077205 -0.445535557915636 0.614035087719298 0.655932769108071 0.963244588744852 rv
rs17540449 chr4 169345387 169345388 rs17540449_fw -2.62494251248645 5.97708831874141 -14.3400356172196 9.0901505922467 -0.463530494227895 0.536340852130326 0.642984162183533 0.962947544600075 fw
rs17540449 chr4 169345387 169345388 rs17540449_rv -0.224365128211722 1.38211942606386 -2.93331920329688 2.48458894687343 -0.265394807320459 0.535550458715596 0.790705335945597 0.976434862888024 rv
rs17540750 chr17 75205144 75205145 rs17540750_fw -0.361714480746747 1.32185326380565 -2.95254687780582 2.22911791631232 0.130097103668065 0.36965811965812 0.896489601585107 0.990453979659183 fw
rs17540750 chr17 75205144 75205145 rs17540750_rv -0.511368547928286 4.32246386505178 -8.98339772342978 7.96066062757321 0.0437410402485975 0.331715210355987 0.965110825118735 0.996445190804844 rv
rs17541429 chr7 12462572 12462573 rs17541429_fw -0.460218591543897 1.11695916650125 -2.64945855788635 1.72902137479856 -0.375902099747761 0.489913544668588 0.706989679438603 0.965448419209454 fw
rs17541429 chr7 12462572 12462573 rs17541429_rv -0.589098430151187 0.688675870726827 -1.93890313677577 0.760706276473394 0.909622687832357 0.228723404255319 0.363021529357511 0.929866999496832 rv
rs17541517 chr5 89894200 89894201 rs17541517_fw -0.13019761101389 0.416636204107308 -0.946804571064214 0.686409349036434 -1.18002211314367 0.589389534883721 0.237991420047689 0.853146040896906 fw
rs17541517 chr5 89894200 89894201 rs17541517_rv -0.416816851007322 0.471039380851086 -1.34005403747545 0.506420335460807 -1.37293579053178 0.557220708446866 0.169772308868291 0.772766465254985 rv
rs17543373 chr13 27092985 27092986 rs17543373_fw -3.61427502412342 4.56552928023346 -12.562712413381 5.33416236513417 -0.758091745550942 0.461778471138846 0.448396060904805 0.952801825344601 fw
rs17543373 chr13 27092985 27092986 rs17543373_rv 0.116134756116636 0.656130026956994 -1.16988009671907 1.40214960895234 -0.0447368235981246 0.536307961504812 0.964317082081691 0.996358491019252 rv
rs17545254 chr19 39414833 39414834 rs17545254_fw -0.121534767375281 0.598070249596556 -1.29375245658453 1.05068292183397 -2.72005014871401 0.818355640535373 0.00652720164796655 0.136663963289829 fw
rs17545254 chr19 39414833 39414834 rs17545254_rv -0.925456054306221 1.24235019022716 -3.36046242715145 1.50955031853901 -1.49507998432 0.717472118959108 0.134893568922786 0.711866267304057 rv
rs1754616 chr10 110172287 110172288 rs1754616_rv -5 12.2645779780699 -29.0385728370171 19.0385728370171 -0.259509453160634 0.139767054908486 0.795242189228273 0.977258601259184 rv
rs17546424 chr10 73067078 73067079 rs17546424_fw -0.208424723163716 1.28844906072099 -2.73378488217686 2.31693543584942 -1.61367876503833 0.866541353383459 0.106597122271135 0.646720264925486 fw
rs17546424 chr10 73067078 73067079 rs17546424_rv 0.0656082475903214 1.40490457520913 -2.68800471981957 2.81922121500021 -0.762468041397563 0.75709219858156 0.445780710146085 0.951730774863024 rv
rs17546439 chr7 44100372 44100373 rs17546439_fw -1.15821663592558 0.607701703391758 -2.34931197457342 0.0328787027222648 0.717943727747929 0.16875 0.472791984342481 0.956484482512471 fw
rs17546439 chr7 44100372 44100373 rs17546439_rv -0.427104623438446 0.372832569225401 -1.15785645912023 0.30364721224334 0.6134948166126 0.341675734494015 0.539549209061449 0.961778843101551 rv
rs17546494 chr10 73069118 73069119 rs17546494_fw 0.0320619063002082 1.28057315584135 -2.47786147914883 2.54198529174925 -1.04107995669013 0.796610169491525 0.297838441011888 0.899104126397645 fw
rs17546494 chr10 73069118 73069119 rs17546494_rv -0.436827770043938 1.3510251826254 -3.08483712798972 2.21118158790184 -0.623011936879588 0.599858856739591 0.533276677649803 0.961242862173999 rv
rs17547209 chr7 48092600 48092601 rs17547209_fw -0.609794145085908 0.478753941774965 -1.54815187096484 0.328563580793023 -3.22606978575252 0.718027734976888 0.0012550275217457 0.0430317134056866 fw
rs17547209 chr7 48092600 48092601 rs17547209_rv -0.218699057849777 0.728697743546332 -1.64694663520059 1.20954851950103 -1.19440049297127 0.657383966244726 0.232321344096514 0.849628671657331 rv
rs17548087 chr5 110953958 110953959 rs17548087_rv -5 7.08095741796269 -18.8786765392069 8.87867653920687 -0.858342424533278 0.74609375 0.3907034097416 0.938456340117092 rv
rs17549955 chr8 16859039 16859040 rs17549955_fw -0.0555248684979264 0.583425739496835 -1.19903931791172 1.08798958091587 -0.275759832424441 0.526315789473684 0.782732536942169 0.974809295259279 fw
rs17549955 chr8 16859039 16859040 rs17549955_rv -0.32202139487415 0.657280386726799 -1.61029095285868 0.966248163110375 0.492400585790376 0.343966712898752 0.622436185262697 0.962947544600075 rv
rs17551549 chr22 39715712 39715713 rs17551549_fw 0.715101378205814 0.368038023155936 -0.00625314717982084 1.43645590359145 -2.72135859870576 0.847698744769875 0.00650141926410281 0.1362753070125 fw
rs17551549 chr22 39715712 39715713 rs17551549_rv -0.562265566350594 0.432177234197129 -1.40933294537697 0.284801812675779 -1.39820019497897 0.510499637943519 0.162052958252218 0.760393433820476 rv
rs17552387 chr1 11159988 11159989 rs17552387_fw -0.324127195449537 0.522867238590689 -1.34894698308729 0.700692592188214 -0.570650974712714 0.493562231759657 0.568236257323701 0.962947544600075 fw
rs17552387 chr1 11159988 11159989 rs17552387_rv -1.03674258802001 0.801967871705809 -2.6085996165634 0.535114440523377 -1.75073737011025 0.590804597701149 0.0799911591645914 0.570671124263991 rv
rs17552724 chr2 69614421 69614422 rs17552724_fw -0.462028287244384 0.51342461613067 -1.4683405348605 0.54428396037173 1.55167748436908 0.221198156682028 0.120739412728242 0.680674787619408 fw
rs17552724 chr2 69614421 69614422 rs17552724_rv 1.06436778746532 0.478580577161137 0.126349856229491 2.00238571870115 0.957481364189835 0.647058823529412 0.338324348184758 0.919156449974914 rv
rs1755279 chr9 17942414 17942415 rs1755279_fw 2.83496092794232 5.70670572411085 -8.35018229131495 14.0201041471996 0.418317189300439 0.610103626943005 0.675715223520927 0.963671754419388 fw
rs1755279 chr9 17942414 17942415 rs1755279_rv -3.74657735821134 4.34211556364847 -12.2571238629623 4.76396914653966 -0.735015338701841 0.364692218350755 0.462330152594818 0.954696781769365 rv
rs17554931 chr19 1103784 1103785 rs17554931_fw -1.28250451091116 0.792198524199578 -2.83521361834233 0.270204596520015 -1.84697963322388 0.545045045045045 0.064750092126622 0.517705888557883 fw
rs17554931 chr19 1103784 1103785 rs17554931_rv -1.56139201521435 4.77099413145661 -10.9125405128693 7.78975648244061 -0.477080586852918 0.671451355661882 0.633304737929272 0.962947544600075 rv
rs17555357 chr1 227936526 227936527 rs17555357_fw 0.149808485367648 1.37470803296547 -2.54461925924468 2.84423622997998 0.454718145954743 0.383363471971067 0.649312024508944 0.963244588744852 fw
rs17555357 chr1 227936526 227936527 rs17555357_rv -0.349491680341028 0.891317950631789 -2.09647486357933 1.39749150289728 -0.1250961617913 0.440781440781441 0.900447421875352 0.990966717431904 rv
rs1755592 chr1 10565946 10565947 rs1755592_fw 0.164168308266933 0.472289991013391 -0.761520074119312 1.08985669065318 -0.270252352997865 0.57243816254417 0.786966118668288 0.975339859905356 fw
rs1755592 chr1 10565946 10565947 rs1755592_rv -0.247338305088813 0.424289760232565 -1.07894623514464 0.584269624967015 0.425850839163283 0.394598649662416 0.670216539029689 0.963436686372188 rv
rs1755639 chr9 117846449 117846450 rs1755639_fw -0.930044092328834 0.867896659807419 -2.63112154555138 0.771033360893707 -0.878831966116002 0.458270106221548 0.379492391310615 0.935241383873311 fw
rs1755639 chr9 117846449 117846450 rs1755639_rv 0.683405726380063 0.981366230245503 -1.24007208490112 2.60688353766125 0.470919835671192 0.555090655509066 0.637697982500024 0.962947544600075 rv
rs1755685 chr13 113757191 113757192 rs1755685_fw 0.291793216399862 0.66756915803311 -1.01664233334503 1.60022876614476 1.8051978509257 0.286324786324786 0.0710437271291902 0.54045274181094 fw
rs1755685 chr13 113757191 113757192 rs1755685_rv -0.226558028500357 0.414299658625434 -1.03858535940621 0.585469302405495 1.14539368757034 0.331569664902998 0.252046112027897 0.863629059477983 rv
rs1755700 chr14 59862623 59862624 rs1755700_fw 5 7.51886201348262 -9.73696954642594 19.7369695464259 0.654758519312631 0.519230769230769 0.512623241463051 0.960607269212564 fw
rs17557029 chr3 142720833 142720834 rs17557029_fw 5 6.13228900262286 -7.01928644514081 17.0192864451408 0.730538300079398 0.627177700348432 0.465061210740375 0.955184615672173 fw
rs1756012 chr4 130018970 130018971 rs1756012_fw 0 1.41421362129859 -2.77185869774524 2.77185869774524 0.439916668562056 0.349295774647887 0.659997462868567 0.963288864812144 fw
rs1756012 chr4 130018970 130018971 rs1756012_rv -1.66666667324278 7.08095741104165 -15.5453431988844 12.2120098523989 -0.147603695505848 0.349442379182156 0.882655538458709 0.988666244440083 rv
rs17561236 chr15 46334980 46334981 rs17561236_fw -0.357658373835238 0.876354168115704 -2.07531254334202 1.35999579567154 -0.211752280154399 0.457083764219235 0.832300299137722 0.982266309519447 fw
rs17561236 chr15 46334980 46334981 rs17561236_rv 0.0955438149455407 0.683813688561282 -1.24473101463457 1.43581864452565 -0.537779325279613 0.613793103448276 0.590729407011031 0.962947544600075 rv
rs17565229 chr6 4282258 4282259 rs17565229_fw -0.558860185348826 0.394654909243956 -1.33238380746698 0.214663436769328 -1.08200709075241 0.467087466185753 0.279249377215952 0.885438630530068 fw
rs17565229 chr6 4282258 4282259 rs17565229_rv 0.185141537808533 0.40829032332254 -0.615107495903645 0.98539057152071 0.784530756374903 0.466257668711656 0.432728742253839 0.949359220569492 rv
rs17566088 chr1 109539250 109539251 rs17566088_fw -0.15347749576916 0.537312721327936 -1.20661042957191 0.899655438033594 -1.6966796803308 0.680956306677659 0.0897572363272704 0.60067780296112 fw
rs17566088 chr1 109539250 109539251 rs17566088_rv -0.179958391813602 0.79122685190562 -1.73076302154862 1.37084623792141 -2.84195086541344 0.887820512820513 0.00448384014100533 0.105957563219419 rv
rs17566403 chr1 109630959 109630960 rs17566403_fw 5 12.2645779782224 -19.0385728373158 29.0385728373158 0.494489965146885 0.256410256410256 0.620960191569783 0.962947544600075 fw
rs1757139 chr1 228424599 228424600 rs1757139_fw 0.114746116213014 0.782474271992384 -1.41890345689206 1.64839568931809 -1.094504006766 0.725352112676056 0.273733991046842 0.880804213178811 fw
rs1757139 chr1 228424599 228424600 rs1757139_rv -0.207167339867233 0.693412523794308 -1.56625588650408 1.15192120676961 0.639846333571031 0.342799188640974 0.522272506612642 0.961242862173999 rv
rs175714 chr14 75981855 75981856 rs175714_rv -5 3.36514305846347 -11.5956803945884 1.59568039458841 -1.22183235047737 0.291448516579407 0.221771032112199 0.839343550194576 rv
rs175716 chr14 75985382 75985383 rs175716_fw -0.424291375725647 0.638601579369632 -1.67595047129013 0.827367719838831 -2.89622964173636 0.806159420289855 0.00377675914457888 0.0943577406270185 fw
rs175716 chr14 75985382 75985383 rs175716_rv -3.02205511196017 4.35161732790519 -11.5512250746543 5.50711485073399 -0.809224038911755 0.622313203684749 0.418386290045606 0.946587854266678 rv
rs1757183 chr6 37484789 37484790 rs1757183_fw 0.0418453403470795 0.600410004015333 -1.13495826752297 1.21864894821713 -1.15531238555827 0.67601246105919 0.247962525800047 0.861062231777064 fw
rs1757183 chr6 37484789 37484790 rs1757183_rv 0.822211225533848 0.828488942330148 -0.801627101433243 2.44604955250094 -0.36417972009374 0.754716981132076 0.715723809741248 0.967027623839398 rv
rs17576249 chr14 101126836 101126837 rs17576249_fw 0.196725622351382 0.710394545172118 -1.19564768618597 1.58909893088873 0.242104025095056 0.506183745583039 0.808699559394747 0.979566825938817 fw
rs17576249 chr14 101126836 101126837 rs17576249_rv 0.0419920205889563 0.541090517573238 -1.01854539385459 1.1025294350325 0.252839213753679 0.476313522825151 0.800392463773445 0.978599514779884 rv
rs17576822 chr1 223443686 223443687 rs17576822_fw 0.118646744263984 0.368302322335279 -0.603225807513162 0.84051929604113 1.19737758606959 0.420103092783505 0.231159415900748 0.848523851791974 fw
rs17576822 chr1 223443686 223443687 rs17576822_rv 0.355163017085875 0.362931902927632 -0.356183512652284 1.06650954682403 1.71590958509673 0.433497536945813 0.0861785921109165 0.589523410615775 rv
rs17577025 chr1 223449016 223449017 rs17577025_fw 0.522815578547213 0.860442832863839 -1.16365237386591 2.20928353096034 0.648395078731244 0.491228070175439 0.516729452510032 0.961242862173999 fw
rs17577025 chr1 223449016 223449017 rs17577025_rv 0.278880124564217 0.625962280587664 -0.948005945387605 1.50576619451604 0.562248449073306 0.481741573033708 0.573946755941496 0.962947544600075 rv
rs17579044 chr6 110792081 110792082 rs17579044_fw -0.19898824422156 1.38578673046939 -2.91513023594156 2.51715374749844 0.669909239042151 0.244652406417112 0.502915649725717 0.959281797790628 fw
rs17579044 chr6 110792081 110792082 rs17579044_rv 0.190574383120105 0.611659702128126 -1.00827863305102 1.38942739929123 0.640269377331134 0.449905482041588 0.521997485672905 0.961242862173999 rv
rs1757925 chr4 130020790 130020791 rs1757925_fw 0.789787247674284 1.24089939129558 -1.64237555926506 3.22195005461363 0.497537954028897 0.542991755005889 0.618809745227556 0.962947544600075 fw
rs1757925 chr4 130020790 130020791 rs1757925_rv 0.285558506433664 0.727329632396857 -1.14000757306417 1.7111245859315 1.30614172556196 0.33974358974359 0.191504365687794 0.801398603193978 rv
rs17589360 chr4 41211478 41211479 rs17589360_fw -0.375263026559286 0.435753742385306 -1.22934036163449 0.478814308515915 -0.672196157843813 0.479423868312757 0.501458826669923 0.959281797790628 fw
rs17589360 chr4 41211478 41211479 rs17589360_rv -0.464178468865393 0.450493708118518 -1.34714613677769 0.418789199046901 -0.726175772733613 0.465793304221252 0.467731022171028 0.955561435704235 rv
rs17590091 chr13 30951076 30951077 rs17590091_fw -0.729292977189577 0.374629069803426 -1.46356595400429 0.00497999962513829 -1.58233800299305 0.465927099841521 0.113572429556088 0.663461574670629 fw
rs17590091 chr13 30951076 30951077 rs17590091_rv -0.469975042074385 0.358332538238058 -1.17230681702098 0.232356732872208 -1.60336661075835 0.526117054751416 0.108853738141548 0.652035850524561 rv
rs17591516 chr13 103247888 103247889 rs17591516_rv -5 5.51112477750705 -15.8018045639138 5.80180456391382 -0.74488730725514 0.290113452188006 0.456339848897606 0.954034456817518 rv
rs17593451 chr6 16446642 16446643 rs17593451_rv -5 8.67236626943824 -21.997837888099 11.997837888099 -0.639078668800778 0.632352941176471 0.522771755941712 0.961242862173999 rv
rs1759627 chr6 34197104 34197105 rs1759627_fw -0.389636653732076 0.652521633658279 -1.6685790557023 0.889305748238151 -1.46245234004341 0.637526652452026 0.143617295574987 0.728298409956384 fw
rs1759627 chr6 34197104 34197105 rs1759627_rv 0.447454276208309 0.873860889830158 -1.2653130678588 2.16022162027542 -0.604975756045088 0.726337448559671 0.545195105580569 0.961920266633872 rv
rs17596576 chr13 33699981 33699982 rs17596576_fw -0.480393044458414 0.857648120812541 -2.16138336125099 1.20059727233417 -2.06916179674113 0.784860557768924 0.0385309063527055 0.396984539447424 fw
rs17596576 chr13 33699981 33699982 rs17596576_rv -0.708827769073104 5.68101041066044 -11.8436081739676 10.4259526358214 -0.263559652456843 0.6875 0.79211925212488 0.976636512134469 rv
rs17597395 chr5 110837446 110837447 rs17597395_fw 3.04897744596543 5.41731083182104 -7.56895178440381 13.6669066763347 0.535711774623295 0.536649214659686 0.592157764645283 0.962947544600075 fw
rs17597395 chr5 110837446 110837447 rs17597395_rv -0.152123186184666 6.03828211853463 -11.9871561385125 11.6829097661432 0.0153303041359404 0.439130434782609 0.987768666117127 0.998708011630677 rv
rs17598291 chr2 113570492 113570493 rs17598291_fw 0.477875731010572 1.32185326380553 -2.11295666604828 3.06870812806942 -0.594623735925055 0.779693486590038 0.552095010296847 0.961999937315615 fw
rs17598291 chr2 113570492 113570493 rs17598291_rv -2.03309323820284 5.40679928812994 -12.6304198429375 8.56423336653184 -0.217767863277269 0.298245614035088 0.827609985028767 0.981698225435744 rv
rs17598603 chr15 85200210 85200211 rs17598603_fw 0.113872828286343 0.475375074065692 -0.817862316882413 1.0456079734551 -1.30902790168266 0.676153846153846 0.190524899580581 0.800175995588357 fw
rs17598603 chr15 85200210 85200211 rs17598603_rv 0.517455102079973 0.690773917351013 -0.836461775928012 1.87137198008796 0.102045345509531 0.609917355371901 0.918720682408321 0.99214596152982 rv
rs175990 chr14 77409064 77409065 rs175990_fw -0.341752521120479 3.5313438168698 -7.26318640218528 6.57968135994432 0.22749973518428 0.241379310344828 0.820035175129687 0.980708030305275 fw
rs175990 chr14 77409064 77409065 rs175990_rv 0.43295446081231 0.683590119449897 -0.906882173309488 1.77279109493411 1.40406791581859 0.371251292657704 0.160298626538805 0.758148948222393 rv
rs17599164 chr15 92850046 92850047 rs17599164_fw 0.552671155369177 1.31172657604179 -2.01831293367274 3.12365524441109 0.854020227238446 0.361797752808989 0.393093782008856 0.938637085324378 fw
rs17599164 chr15 92850046 92850047 rs17599164_rv -0.916483303618792 4.93060844856781 -10.5804758628117 8.74750925557411 -0.156258959977613 0.463556851311953 0.875828904098474 0.987952415023226 rv
rs17599522 chr8 31312590 31312591 rs17599522_fw 0.540202184233411 1.26522759775941 -1.93964390737503 3.02004827584185 0.479732153940631 0.48331415420023 0.63141786124726 0.962947544600075 fw
rs1760058 chr20 60760717 60760718 rs1760058_fw -0.663256063391758 1.25104328597486 -3.11530090390248 1.78878877711897 -1.11974943011739 0.676470588235294 0.262820554490851 0.872534594231521 fw
rs1760058 chr20 60760717 60760718 rs1760058_rv -0.510223824702784 0.877266710634302 -2.22966657754602 1.20921892814045 -0.96515238873227 0.583333333333333 0.334468490081219 0.917367974216858 rv
rs17600636 chr2 128600608 128600609 rs17600636_fw -0.0576683940066178 0.453689927164379 -0.9469006512488 0.831563863235564 -0.685670963796545 0.56301652892562 0.492920620841654 0.958239246093097 fw
rs17600636 chr2 128600608 128600609 rs17600636_rv -1.041770412912 0.609619997854644 -2.23662560870711 0.153084782883099 -1.4996942439787 0.468161434977578 0.133693622271005 0.70986721988318 rv
rs17602312 chr6 52476053 52476054 rs17602312_fw -0.134777091811062 0.524217509421743 -1.16224341027768 0.892689226655554 -0.301028527750712 0.505756578947368 0.76339274088151 0.972733072880844 fw
rs17602312 chr6 52476053 52476054 rs17602312_rv -0.0843295286437761 0.478900961305302 -1.02297541280217 0.854316355514616 -0.15272957284081 0.497203231821007 0.878611538601128 0.988308880974881 rv
rs176060 chr16 56583580 56583581 rs176060_fw -0.12803641694697 1.37779004775954 -2.82850491055567 2.57243207666173 -1.52297370890333 0.877643504531722 0.127765283188143 0.696661625726831 fw
rs176060 chr16 56583580 56583581 rs176060_rv 0.353218592808001 4.74849486528495 -8.9538313431505 9.6602685287665 -0.0673005590127913 0.662128712871287 0.946342431871778 0.994644831328135 rv
rs17606146 chr19 3631133 3631134 rs17606146_fw 0.132415766077478 0.430368282197132 -0.7111060670289 0.975937599183856 2.36265816101644 0.292267365661861 0.018144397332054 0.259506364956726 fw
rs17606146 chr19 3631133 3631134 rs17606146_rv 0.0482673034470663 0.351614140454024 -0.64089641184282 0.737431018736953 1.9369555906692 0.346877351392024 0.0527507721590985 0.46779769850637 rv
rs1760798 chr1 154292498 154292499 rs1760798_fw 0.16414005732978 0.570020062147847 -0.95309926448 1.28137937913956 0.094656367881055 0.527518172377985 0.924587775689432 0.992621841407617 fw
rs1760798 chr1 154292498 154292499 rs1760798_rv -0.528076845104466 0.58055483326021 -1.66596431829448 0.609810628085546 0.514967994839241 0.304270462633452 0.606575385100788 0.962947544600075 rv
rs17608967 chr8 87426008 87426009 rs17608967_fw 5 9.51706305831164 -13.6534435942908 23.6534435942908 0.663304001012083 0.212034383954155 0.507135874621759 0.959440261115034 fw
rs1760940 chr14 20938250 20938251 rs1760940_fw -0.857242808700327 0.508171134042295 -1.85325823142322 0.138772614022571 -0.70475484547641 0.377750611246944 0.480962813451372 0.957858570407956 fw
rs1760940 chr14 20938250 20938251 rs1760940_rv -0.431837851556082 0.600468893771132 -1.6087568833475 0.745081180235336 -1.98170389205521 0.680944055944056 0.0475123913592137 0.444459553960103 rv
rs1760959 chr14 65697155 65697156 rs1760959_fw -0.00861618196092587 0.543571019892707 -1.07401538095063 1.05678301702878 -0.307087480885519 0.539494470774092 0.758776786440856 0.97206618833758 fw
rs1760959 chr14 65697155 65697156 rs1760959_rv -0.273571057668269 0.604538586003674 -1.45846668623547 0.911324570898933 -0.887393916276866 0.565347274085138 0.374866857752102 0.933393244289746 rv
rs17611866 chr16 3367228 3367229 rs17611866_fw 5 7.61991819744963 -9.93503966700127 19.9350396670013 0.66634023193824 0.480645161290323 0.505193655631154 0.959321584351301 fw
rs17612441 chr17 75182810 75182811 rs17612441_fw 1.4182075528973 1.1443998939874 -0.824816239318004 3.6612313451126 0.832119309030348 0.614420062695925 0.405341603859599 0.942978606508057 fw
rs17612441 chr17 75182810 75182811 rs17612441_rv -0.0483219238865504 1.20554392369176 -2.41118801432241 2.31454416654931 0.357917863444127 0.382297551789077 0.720404782028598 0.967252799169675 rv
rs17615519 chr14 44836228 44836229 rs17615519_fw 0.35677143884513 1.30666908353032 -2.20429996487429 2.91784284256455 0.75153489599349 0.348591549295775 0.452330807724623 0.953475091693826 fw
rs17615519 chr14 44836228 44836229 rs17615519_rv 0.254810690703649 1.26951792592083 -2.23344444410118 2.74306582550848 -0.0520646680341353 0.579545454545455 0.958477165588952 0.996013558140357 rv
rs17616115 chr1 236118350 236118351 rs17616115_fw -1.44379178452298 1.02283833823822 -3.44855492746989 0.560971358423927 -0.0353669319792785 0.196610169491525 0.971787152665049 0.997076260374466 fw
rs17616115 chr1 236118350 236118351 rs17616115_rv -0.492729891286493 0.399163955986404 -1.27509124501985 0.289631462446859 0.708416360848971 0.315289648622982 0.478686735287597 0.957858570407956 rv
rs17618119 chr2 86343315 86343316 rs17618119_fw -0.605669420353484 6.44636706061457 -13.240548859158 12.0292100184511 -0.299839405191906 0.790378006872852 0.764299656378559 0.972747148849446 fw
rs17618369 chr4 39478163 39478164 rs17618369_fw -0.432395791256419 0.443560215388208 -1.30177381341731 0.436982230904467 -1.39118216723465 0.546038543897216 0.164170193421617 0.763992466316906 fw
rs17618369 chr4 39478163 39478164 rs17618369_rv -0.524265242949636 0.607227757767592 -1.71443164817412 0.665901162274844 -0.855419254201447 0.498792270531401 0.392319088130753 0.938637085324378 rv
rs17623020 chr8 49315138 49315139 rs17623020_fw -0.00644525154636989 0.515031000928137 -1.01590601336552 1.00301551027278 -0.27065113259556 0.533188248095756 0.786659364876046 0.975263853982042 fw
rs17623020 chr8 49315138 49315139 rs17623020_rv -0.228195674353064 0.71973343782297 -1.63887321248608 1.18248186377996 -0.975386851261547 0.61628817541112 0.329368403436895 0.914812599566794 rv
rs1762482 chr1 107599001 107599002 rs1762482_fw 0.0505706945961742 1.35095546412386 -2.59730201508658 2.69844340427893 0.109123153576124 0.475806451612903 0.913104810651713 0.991644754464604 fw
rs1762482 chr1 107599001 107599002 rs1762482_rv 0.0754111849028797 1.2664977011458 -2.40692430934289 2.55774667914865 -0.222079960177893 0.588235294117647 0.824251637815076 0.981172120371395 rv
rs1762509 chr1 107592958 107592959 rs1762509_fw 0.0656082479707387 1.40490457515481 -2.68800471933268 2.81922121527416 0.307820564897421 0.409302325581395 0.758218872374216 0.97206618833758 fw
rs1762509 chr1 107592958 107592959 rs1762509_rv 1.01996499595372 1.20494902073741 -1.34173508469159 3.38166507659904 0.0965531049679885 0.711693548387097 0.923081299230359 0.992568318048143 rv
rs17625947 chr17 64012493 64012494 rs17625947_fw -0.200999689324865 1.21067086460378 -2.57391458394827 2.17191520529854 0.548454388038032 0.296296296296296 0.583379940126545 0.962947544600075 fw
rs17625947 chr17 64012493 64012494 rs17625947_rv 0.323332729939607 0.726384413419116 -1.10038072036186 1.74704618024108 -0.951645836426389 0.733918128654971 0.341276627134277 0.921423419426115 rv
rs17626118 chr19 35181402 35181403 rs17626118_fw 0.127567640609754 0.599323154315105 -1.04710574184785 1.30224102306736 1.07378801092181 0.373793103448276 0.282917704575926 0.888871367509434 fw
rs17626118 chr19 35181402 35181403 rs17626118_rv 0.194267744734956 0.761074060481143 -1.29743741380808 1.685972903278 0.301533308799459 0.491195551436515 0.763007854449006 0.97269490956107 rv
rs17628806 chr10 73065094 73065095 rs17628806_fw -0.854259687294943 0.536881766443928 -1.90654794952504 0.198028574935157 -0.683877992582661 0.380577427821522 0.494052211916256 0.958376749980904 fw
rs17628806 chr10 73065094 73065095 rs17628806_rv -0.679279757003687 0.483825480654308 -1.62757769908613 0.269018185078758 -1.92374208017401 0.562539682539683 0.0543869206447556 0.474575649560993 rv
rs17628908 chr10 73067452 73067453 rs17628908_fw -0.0254125296524267 0.631486301076657 -1.26312567976267 1.21230062045782 1.68979680189248 0.25114854517611 0.0910668358783548 0.605249751377788 fw
rs17628908 chr10 73067452 73067453 rs17628908_rv 0.1609073812099 0.483218100283363 -0.786200095345492 1.10801485776529 0.547794411542777 0.474074074074074 0.583833076296832 0.962947544600075 rv
rs17631249 chr17 61500577 61500578 rs17631249_fw 5 3.66248114834542 -2.17846305075701 12.178463050757 1.31451294709977 0.546272493573265 0.188673643998995 0.797967019671734 fw
rs1763132 chr5 54520810 54520811 rs1763132_fw 0.132877395110714 0.456060336856771 -0.761000865128557 1.02675565534999 -0.5233653138241 0.591836734693878 0.600720057310809 0.962947544600075 fw
rs1763132 chr5 54520810 54520811 rs1763132_rv 0.172956999847473 0.45605931802661 -0.720919263484683 1.06683326317963 1.18897351713905 0.408713692946058 0.234450088333419 0.850301592778385 rv
rs17632129 chr8 115242542 115242543 rs17632129_fw 0.129517018260405 1.39577697181362 -2.6062058464943 2.86523988301511 0.139406664199822 0.483739837398374 0.889128806513507 0.989419339572783 fw
rs17632129 chr8 115242542 115242543 rs17632129_rv 1.32500413364254 1.15820800214586 -0.945083550563335 3.59509181784843 0.763845779484435 0.608333333333333 0.444959151975418 0.951593037649826 rv
rs17634022 chr17 3509157 3509158 rs17634022_fw -0.0656082475914871 1.40490457520896 -2.81922121500105 2.68800471981807 -0.182336595828631 0.547495682210708 0.855318580717984 0.986215716687826 fw
rs17634022 chr17 3509157 3509158 rs17634022_rv 0.736479645199232 1.27717941426384 -1.7667920067579 3.23975129715636 -0.248076951481203 0.741411617738913 0.804074868358918 0.9791830051991 rv
rs17635627 chr17 5296058 5296059 rs17635627_rv -0.107839418282466 0.723825952716506 -1.52653828560682 1.31085944904189 0.369461676468522 0.407269338303821 0.711783633381812 0.966657842644174 rv
rs17642107 chr3 158411680 158411681 rs17642107_fw 5 12.2645779782224 -19.0385728373158 29.0385728373158 0.414318400597481 0.479651162790698 0.678640939805656 0.963775556540963 fw
rs17642738 chr10 101418534 101418535 rs17642738_fw 0.434785192393376 0.496853349323125 -0.53904737227995 1.4086177570667 -1.46231504935443 0.761576354679803 0.143654896404374 0.728298409956384 fw
rs17642738 chr10 101418534 101418535 rs17642738_rv 0.204426414388795 0.47008809399 -0.716946249831606 1.1257990786092 -0.7765631755752 0.638643067846608 0.437416534518581 0.949850069198859 rv
rs176463 chr7 105715145 105715146 rs176463_fw -0.0315662944801471 0.496340211033492 -1.00439310810579 0.941260519145497 -0.681119786012123 0.576030927835051 0.495795698315582 0.958390813386042 fw
rs176463 chr7 105715145 105715146 rs176463_rv -0.492851520912304 0.767373594556153 -1.99690376624236 1.01120072441776 0.315700019475907 0.324074074074074 0.752230211915416 0.971320286010809 rv
rs17647607 chr18 3595764 3595765 rs17647607_fw 0.811386478434578 0.792211469746069 -0.741348002267718 2.36412095913687 -0.396225085476617 0.754966887417219 0.69193898696456 0.964561781112575 fw
rs17647607 chr18 3595764 3595765 rs17647607_rv -3.27617404957298 5.09212806234406 -13.2567450517673 6.70439695262137 -0.619942635631052 0.470198675496689 0.535295554469914 0.961279657343629 rv
rs176477 chr7 105725156 105725157 rs176477_fw 1.05487045230685 0.581326655998103 -0.0845297934494269 2.19427069806314 1.32663302377882 0.570444104134763 0.184630106194793 0.791903768577371 fw
rs176477 chr7 105725156 105725157 rs176477_rv 0.31651653601154 0.601998345306145 -0.863400220788504 1.49643329281158 0.667693018517421 0.478654592496766 0.504329567391664 0.959281797790628 rv
rs176480 chr7 105726680 105726681 rs176480_fw -0.112475537610506 0.765463471574301 -1.61278394189614 1.38783286667512 -0.367083645232902 0.542028985507246 0.713556626243124 0.966987382007658 fw
rs176480 chr7 105726680 105726681 rs176480_rv -1.00000000474921 5.48488602778794 -11.7503766192136 9.75037660971516 -0.0802242337317236 0.363552266419982 0.936058916545927 0.993364035961943 rv
rs176487 chr7 105735130 105735131 rs176487_rv -0.135281446895641 1.23676228311533 -2.55933552180169 2.28877262801041 -0.482998300221225 0.613505747126437 0.629096943130448 0.962947544600075 rv
rs176489 chr7 105736970 105736971 rs176489_rv -5 12.2645780141431 -29.0385729077205 19.0385729077205 -0.483452740671649 0.716942148760331 0.628774307995418 0.962947544600075 rv
rs17649250 chr1 171720585 171720586 rs17649250_fw -0.474303881240796 0.758862415379337 -1.9616742153843 1.01306645290271 -0.521949864387178 0.480456026058632 0.601705238420393 0.962947544600075 fw
rs17649250 chr1 171720585 171720586 rs17649250_rv -0.629290931106801 1.11260156504061 -2.8099899985864 1.5514081363728 -0.569127821366016 0.500980392156863 0.569269399045581 0.962947544600075 rv
rs17649257 chr6 38026037 38026038 rs17649257_fw 0.426616512367471 0.604283111711236 -0.757778386586552 1.6110114113215 0.0302944956962879 0.600682593856655 0.975832186357708 0.997648014924757 fw
rs17649257 chr6 38026037 38026038 rs17649257_rv -0.0852980581852489 1.28732917644994 -2.60846324402713 2.43786712765663 -0.849409585281402 0.732662192393736 0.395653421343956 0.9394571033388 rv
rs176493 chr7 105741121 105741122 rs176493_fw 0.0884571566105217 0.568592655869963 -1.02598444889461 1.20289876211565 -0.372483774200478 0.574503311258278 0.709532690603146 0.965961313913404 fw
rs176493 chr7 105741121 105741122 rs176493_rv 0.418091990043271 0.594510854107739 -0.747149284007897 1.58333326409444 1.55220847405048 0.376433785192909 0.120612349128408 0.680674787619408 rv
rs176494 chr7 105741760 105741761 rs176494_fw 0.182164467931683 3.57476419173322 -6.82437334786544 7.1887022837288 -0.21977657121687 0.724683544303797 0.826045166994782 0.981635599100844 fw
rs176494 chr7 105741760 105741761 rs176494_rv -1.46266309168477 7.29442096109332 -15.7597281754277 12.8344019920581 -0.623149335413074 0.956179775280899 0.533186391902236 0.961242862173999 rv
rs176508 chr7 105757313 105757314 rs176508_fw 1.74740615688038 6.99467480027582 -11.9621564516602 15.456968765421 0.460823807929263 0.186046511627907 0.644925019258012 0.962947544600075 fw
rs17651293 chr5 75495278 75495279 rs17651293_fw -0.139514116090713 0.678520917390287 -1.46941511417567 1.19038688199425 0.698216330837928 0.351313969571231 0.485041914967623 0.957861729036027 fw
rs17651293 chr5 75495278 75495279 rs17651293_rv -0.457542278322695 0.560623315975425 -1.55636397763453 0.641279420989139 -0.012443018112373 0.389226100151745 0.990072164144661 0.998757394817437 rv
rs176532 chr16 57036638 57036639 rs176532_rv -1.24163453117044 7.51886201343064 -15.9786040774945 13.4953350151536 -0.17883175047915 0.525721455457967 0.858069813861796 0.986599956924503 rv
rs176533 chr16 57039141 57039142 rs176533_rv -5 12.2645779780699 -29.0385728370171 19.0385728370171 -0.421443027132065 0.542105263157895 0.673431605554314 0.963513899032073 rv
rs17654172 chr19 40597292 40597293 rs17654172_rv 0.0091769892860091 1.06651400557348 -2.08119046163802 2.09954444021004 0.290139503398514 0.425493716337522 0.771709515596201 0.973860854827828 rv
rs17654859 chr4 48049907 48049908 rs17654859_fw 0.0761546062484284 0.476265683605517 -0.857326133618385 1.00963534611524 -1.29286012977448 0.666389351081531 0.196059439249779 0.80774220903621 fw
rs17654859 chr4 48049907 48049908 rs17654859_rv -0.453055660605354 0.452292047502006 -1.33954807370929 0.433436752498577 0.440676598058984 0.342455621301775 0.659447140777421 0.963275053987259 rv
rs1765769 chr13 113529256 113529257 rs1765769_fw 0.11492976570902 1.10974474827767 -2.06016994091521 2.29002947233325 1.2841162151824 0.212468193384224 0.199101295228491 0.812249609833782 fw
rs1765769 chr13 113529256 113529257 rs1765769_rv 0.500542505596489 0.743957258418135 -0.957613720903055 1.95869873209603 1.9294704112162 0.281931464174455 0.053672489915497 0.471694408230699 rv
rs17657877 chr15 41104873 41104874 rs17657877_fw -0.38600996771085 1.35852720499638 -3.04872328950375 2.27670335408205 -0.712485925641181 0.641509433962264 0.476163923785122 0.95747938109404 fw
rs17657877 chr15 41104873 41104874 rs17657877_rv -0.158644629392223 5.92492125196187 -11.7714902832375 11.454201024453 -0.348509192653215 0.8705966930266 0.727457811307875 0.967738812962914 rv
rs17657986 chr15 41107414 41107415 rs17657986_fw -0.0151358356777888 0.488169623005449 -0.971948296768468 0.94167662541289 0.38615366811319 0.449264136328428 0.699382864977757 0.964654588705853 fw
rs17657986 chr15 41107414 41107415 rs17657986_rv -0.080945545862102 0.487356282230744 -1.03616385903436 0.874272767310157 -1.16262502536834 0.619085173501577 0.244981672762885 0.85925677205568 rv
rs17659078 chr11 2284589 2284590 rs17659078_fw -0.0438130971642522 0.556745950196779 -1.13503515954994 1.04740896522143 0.19091994375824 0.462543554006969 0.84858831471411 0.985371343768605 fw
rs17659078 chr11 2284589 2284590 rs17659078_rv 0.432125418751097 0.392574970470056 -0.337321523370212 1.20157236087241 0.866420845040569 0.522981366459627 0.386259416815137 0.936571784602726 rv
rs17659350 chr18 47533096 47533097 rs17659350_fw 0.570479453421864 0.804747636640955 -1.00682591439441 2.14778482123814 -1.41047052383131 0.846258503401361 0.158400794119936 0.755347587750223 fw
rs17659350 chr18 47533096 47533097 rs17659350_rv -0.481633559764577 0.623775345537005 -1.70423323701711 0.740966117487953 0.525992573118641 0.30794701986755 0.598893367190917 0.962947544600075 rv
rs17662639 chr5 172534346 172534347 rs17662639_fw -0.0550821173213353 0.887882191878166 -1.79533121340254 1.68516697875987 0.88579889939363 0.301204819277108 0.375725903029264 0.933393244289746 fw
rs17662639 chr5 172534346 172534347 rs17662639_rv 0.850404417054942 0.665435025342579 -0.453848232616512 2.1546570667264 0.684504841612404 0.597464342313788 0.493656433135477 0.958376749980904 rv
rs17664670 chr5 167946965 167946966 rs17664670_rv -5 8.67236626943824 -21.997837888099 11.997837888099 -0.580038387818365 0.507575757575758 0.561888730880442 0.962947544600075 rv
rs1766695 chr6 37143800 37143801 rs1766695_fw 0.0844241602321113 0.49298925636586 -0.881834782244975 1.0506831027092 -0.382107681040743 0.567779960707269 0.702381494690611 0.965093779635137 fw
rs1766695 chr6 37143800 37143801 rs1766695_rv -0.424502608611977 0.733411474554723 -1.86198909873923 1.01298388151528 -0.632742550234645 0.509888220120378 0.526901778490874 0.961242862173999 rv
rs17666966 chr3 7672313 7672314 rs17666966_fw 0.056912157337816 0.925241564581574 -1.75656130924207 1.8703856239177 -0.597939094858276 0.64797507788162 0.549880572660907 0.961920266633872 fw
rs17666966 chr3 7672313 7672314 rs17666966_rv -1.55606769351688 1.1283539153516 -3.76764136760601 0.655505980572256 -0.771675341747536 0.335069444444444 0.440306738728317 0.950425316171694 rv
rs17668255 chr10 102000700 102000701 rs17668255_fw 5 4.52315598104724 -3.86538572285259 13.8653857228526 1.12770921907075 0.474820143884892 0.259442742939886 0.86949208129608 fw
rs17668357 chr10 102003905 102003906 rs17668357_fw -0.375101365163574 1.36013220243394 -3.0409604819341 2.29075775160695 -0.228550648149453 0.48394495412844 0.81921818630547 0.980587077171481 fw
rs17668357 chr10 102003905 102003906 rs17668357_rv -0.568138987565193 1.33144453609694 -3.1777702783152 2.04149230318482 0.121421267995647 0.325237592397043 0.903357372084879 0.991145647353344 rv
rs17668523 chr16 72250550 72250551 rs17668523_fw -0.856627245267811 5.58231853857669 -11.7979715808781 10.0847170903425 -0.193330862846965 0.555423122765197 0.846699857195333 0.98509293392859 fw
rs17668523 chr16 72250550 72250551 rs17668523_rv 0.206850016049078 0.953605151357589 -1.6622160806118 2.07591611270995 0.0994922734681795 0.527964205816555 0.920747422342142 0.992242337507264 rv
rs17671194 chr15 40667538 40667539 rs17671194_rv -4.50110910387553e-11 8.67236628223107 -16.9978379132179 16.9978379131279 0.0535739342003808 0.385892116182573 0.957274624173532 0.995954427759635 rv
rs17671250 chr15 40673123 40673124 rs17671250_rv -5 12.2645779780699 -29.0385728370171 19.0385728370171 -0.326105593111777 0.268852459016393 0.744344465457532 0.969780044809247 rv
rs17672041 chr15 40722425 40722426 rs17672041_fw 0.562811915215867 0.715547155153209 -0.839660508884422 1.96528433931616 -0.291670969490331 0.683848797250859 0.770538207522341 0.973802096183494 fw
rs17672041 chr15 40722425 40722426 rs17672041_rv -1.62978103710481 1.12382916121594 -3.83248619308805 0.572924118878427 -0.549457918725915 0.266533066132265 0.582691235873851 0.962947544600075 rv
rs17673703 chr15 40848350 40848351 rs17673703_fw -1.05436702678617 1.21414402407343 -3.4340893139701 1.32535526039776 -0.464314034546203 0.379746835443038 0.642422770296064 0.962947544600075 fw
rs17673703 chr15 40848350 40848351 rs17673703_rv 0.455265440331415 1.31862711211688 -2.12924369941767 3.0397745800805 -0.988306731514907 0.853018372703412 0.323002449670691 0.912846329293252 rv
rs1767428 chr1 21890463 21890464 rs1767428_fw 0.237272497332834 1.18662204624038 -2.08850671329831 2.56305170796398 -0.219142572051755 0.621827411167513 0.826538988939887 0.981698225435744 fw
rs1767428 chr1 21890463 21890464 rs1767428_rv 0.409245353383402 0.942524011285652 -1.43810170873648 2.25659241550328 0.627641209236068 0.454545454545455 0.530239006540295 0.961242862173999 rv
rs1767432 chr1 21985681 21985682 rs1767432_fw -0.640461563903044 0.491493329547692 -1.60378848981652 0.322865362010433 -0.776302624450332 0.435630689206762 0.437570323855025 0.949850069198859 fw
rs1767432 chr1 21985681 21985682 rs1767432_rv -0.0632462460542302 0.468816456564271 -0.9821265009202 0.85563400881174 -0.727245961074935 0.568981921979068 0.467075295386827 0.95553896951285 rv
rs17674509 chr16 11792450 11792451 rs17674509_rv 0.95732774609331 1.2139994735439 -1.42211122205273 3.33676671423935 -1.17376520676981 0.915465898174832 0.240489083824152 0.855425834401919 rv
rs17676841 chr18 60780126 60780127 rs17676841_fw -0.416615320102279 0.448593703415049 -1.29585897879578 0.462628338591217 -1.2756122673808 0.538825757575758 0.202092615447579 0.815036948614279 fw
rs17676841 chr18 60780126 60780127 rs17676841_rv -0.486231007378703 0.620252775826934 -1.70192644799949 0.729464433242088 -0.311323604963981 0.427237354085603 0.755554624140656 0.971662630675983 rv
rs17680901 chr18 34389672 34389673 rs17680901_fw 0.152534210496598 0.42554785987717 -0.681539594862656 0.986608015855852 -0.586748112796209 0.599221789883268 0.557372889458613 0.962496738531213 fw
rs17680901 chr18 34389672 34389673 rs17680901_rv -1.01823140233669 0.942537195348432 -2.86560430521961 0.829141500546242 -1.4501991777462 0.586286594761171 0.147002984307554 0.733809740046586 rv
rs17681336 chr17 46249791 46249792 rs17681336_fw 5 12.2645780142535 -19.0385729079369 29.0385729079369 0.442483972649122 0.394871794871795 0.658139025668173 0.963244588744852 fw
rs17682485 chr19 15789697 15789698 rs17682485_fw -0.0810637173437194 0.911839085777645 -1.8682683254679 1.70614089078047 0.00118908509427908 0.479474548440066 0.999051247585371 0.999779554170441 fw
rs17682485 chr19 15789697 15789698 rs17682485_rv 0.265696418894834 0.820397849251465 -1.34228336563804 1.8736762034277 -0.216830952786195 0.609112709832134 0.828340088924314 0.981698225435744 rv
rs17683148 chr8 1860076 1860077 rs17683148_rv -5 8.67236626943824 -21.997837888099 11.997837888099 -0.698949823262465 0.742986425339367 0.484583389081765 0.957861729036027 rv
rs17684522 chr16 3362322 3362323 rs17684522_rv -1.1659404600074e-12 1.3957769718133 -2.73572286475524 2.73572286475291 0.221238064624584 0.423407917383821 0.824907072214462 0.98139121191683 rv
rs17684582 chr16 3362631 3362632 rs17684582_fw -0.305022592999191 0.712483869738131 -1.70149097768593 1.09144579168754 -1.63157774403745 0.702127659574468 0.102768469860135 0.637875883172482 fw
rs17684582 chr16 3362631 3362632 rs17684582_rv 0.704354122922799 1.12470023995054 -1.50005834738027 2.90876659322587 -0.285852887767695 0.736111111111111 0.774990798795691 0.974176180774917 rv
rs17686529 chr4 166267382 166267383 rs17686529_fw -0.062097296043459 5.34955132771655 -10.5472178983679 10.423023306281 -0.116418477594689 0.636612021857924 0.907320891961338 0.991145647353344 fw
rs17686529 chr4 166267382 166267383 rs17686529_rv -1.28618608930413 1.18111412544686 -3.60116977517998 1.02879759657171 -1.83087429061645 0.706051873198847 0.0671193085016114 0.526391909336258 rv
rs17686769 chr15 42205482 42205483 rs17686769_fw 0.840569201126749 0.840934766822296 -0.80766294184495 2.48880134409845 -0.561428568172501 0.787963610916725 0.574505413372204 0.962947544600075 fw
rs17686769 chr15 42205482 42205483 rs17686769_rv 0.640948350832016 1.25367321806215 -1.8162511565698 3.09814785823383 -0.382911059370202 0.754172989377845 0.701785711001607 0.965093779635137 rv
rs17687963 chr7 92219085 92219086 rs17687963_fw 1.05864931273037 0.569412880067342 -0.0573999322016194 2.17469855766236 -3.17665561953221 0.946215139442231 0.00148983834090202 0.0485893237911202 fw
rs17687963 chr7 92219085 92219086 rs17687963_rv -0.530918133381484 0.929949867379121 -2.35361987344456 1.29178360668159 -0.925722685898876 0.581749049429658 0.354590115174295 0.926585881068618 rv
rs17689262 chr2 20081473 20081474 rs17689262_fw -0.177799843684467 0.510206282494273 -1.17780415737324 0.822204470004308 -1.5258583016981 0.645817044566067 0.127045157293032 0.694622088549582 fw
rs17689262 chr2 20081473 20081474 rs17689262_rv -0.322573284651795 0.525775491742825 -1.35309324846773 0.707946679164142 -1.91774604064255 0.665016501650165 0.0551432207449054 0.477834076605199 rv
rs17689863 chr2 75882398 75882399 rs17689863_fw 0.477875731010572 1.32185326380553 -2.11295666604828 3.06870812806942 0.868765441872603 0.338383838383838 0.384975438752551 0.936305469610827 fw
rs17691584 chr5 132284250 132284251 rs17691584_fw 0.690076632427257 0.720498304482464 -0.722100044358372 2.10225330921289 -0.117035542183116 0.684472049689441 0.906831888418694 0.991145647353344 fw
rs17691584 chr5 132284250 132284251 rs17691584_rv -0.546866214527149 0.636729777178431 -1.79485657779687 0.701124148742576 0.943552792317744 0.240917782026769 0.345398225657795 0.923092860808465 rv
rs1769398 chr14 82563230 82563231 rs1769398_fw 0.87588498019682 1.25990207132282 -1.59352307959591 3.34529303998955 -0.504759171638746 0.819332566168009 0.613727995372235 0.962947544600075 fw
rs1769398 chr14 82563230 82563231 rs1769398_rv -0.89416112606758 1.24059651788084 -3.32573030111403 1.53740804897887 -0.251923341259983 0.358558558558559 0.801100317602311 0.978639862263252 rv
rs17694092 chr17 46334293 46334294 rs17694092_fw -1.46266309168477 7.29442096109332 -15.7597281754277 12.8344019920581 -0.216621898279068 0.529333333333333 0.828503018570879 0.981698225435744 fw
rs17694092 chr17 46334293 46334294 rs17694092_rv 0.227795021592619 0.853301772956605 -1.44467645340233 1.90026649658757 1.05318394972715 0.338297872340426 0.292256693096505 0.895081017492185 rv
rs17694684 chr8 140228125 140228126 rs17694684_fw -0.582989270302852 0.610973790353589 -1.78049789939589 0.614519358790182 -1.86084089968016 0.635048231511254 0.0627666478183615 0.510442123754213 fw
rs17694684 chr8 140228125 140228126 rs17694684_rv 0.342727543365612 0.680293404845539 -0.990647530131645 1.67610261686287 0.418965146089692 0.514423076923077 0.675241604886015 0.963549733708165 rv
rs17699732 chr12 4135421 4135422 rs17699732_fw -0.078200300240662 0.483309547570422 -1.02548701347869 0.869086412997366 -0.711297173740906 0.566006600660066 0.476900102597971 0.957745289870448 fw
rs17699732 chr12 4135421 4135422 rs17699732_rv 1.15133290614031 0.739179500497716 -0.297458914835209 2.60012472711584 1.16759565268767 0.571572580645161 0.242969904601514 0.857946369215004 rv
rs17700376 chr19 55897326 55897327 rs17700376_fw -0.372875455319023 0.374988001633363 -1.10785193852041 0.362101027882368 -0.578806556547526 0.461121157323689 0.562719706606532 0.962947544600075 fw
rs17700376 chr19 55897326 55897327 rs17700376_rv -0.274715883934089 0.359330963240072 -0.97900457188463 0.429572804016452 -0.978874782656061 0.519246519246519 0.327641853528736 0.914434702915612 rv
rs17701489 chr17 47397492 47397493 rs17701489_rv -5 7.5188620134052 -19.7369695462742 9.73696954627419 -0.663670866714962 0.497512437810945 0.506900989463686 0.959440261115034 rv
rs17707117 chr5 142436136 142436137 rs17707117_rv -5 8.67236628219203 -21.9978379130964 11.9978379130964 -0.741160603868907 0.806529625151149 0.458596067260668 0.95446523026288 rv
rs17708472 chr16 31105352 31105353 rs17708472_fw -0.833645814263445 0.828433915800274 -2.45737628923198 0.790084660705092 0.598272051252416 0.209279368213228 0.549658422170038 0.961920266633872 fw
rs17708472 chr16 31105352 31105353 rs17708472_rv 0.784391975594782 0.487684499436582 -0.171469643300918 1.74025359449048 2.93568045183437 0.343599615014437 0.0033281697194487 0.0865088401365071 rv
rs17708638 chr16 31171173 31171174 rs17708638_fw 0.537618587096034 0.706718863504459 -0.847550385372704 1.92278755956477 1.77868988559785 0.327521793275218 0.0752906183252137 0.554661605626285 fw
rs17708638 chr16 31171173 31171174 rs17708638_rv 0.453412879915775 0.609645657532765 -0.741492608848444 1.64831836867999 -0.0536934548372167 0.619198312236287 0.957179397564458 0.995954427759635 rv
rs1770895 chr1 76500937 76500938 rs1770895_fw -0.187093960795062 0.804269708616528 -1.76346258968346 1.38927466809333 -1.19492896906867 0.684375 0.232114783395761 0.849628671657331 fw
rs1770895 chr1 76500937 76500938 rs1770895_rv 0.0240594819692087 1.37108605763315 -2.66326919099176 2.71138815493018 -0.127399081548252 0.549520766773163 0.898624543136162 0.99055519196439 rv
rs17710 chr17 7143993 7143994 rs17710_fw -0.477379604645645 0.531819418305718 -1.51974566452485 0.564986455233564 -1.5339183237496 0.583798882681564 0.125049747491137 0.690155823415531 fw
rs17710 chr17 7143993 7143994 rs17710_rv -0.689755147274409 0.643329939444851 -1.95068182858632 0.5711715340375 -1.02990544407432 0.493203883495146 0.303054394892614 0.901045028435079 rv
rs17710630 chr7 43769148 43769149 rs17710630_fw -1.05906697456465 0.837216275772497 -2.70001087507875 0.581876925949443 0.87034660630712 0.143350604490501 0.384111016281095 0.936305469610827 fw
rs17710630 chr7 43769148 43769149 rs17710630_rv -0.663457322151112 0.396457184439668 -1.44051340365286 0.113598759350637 0.573443459031305 0.290944123314065 0.566344471892013 0.962947544600075 rv
rs17712224 chr19 44331593 44331594 rs17712224_fw -0.0595225006873026 0.397683627912473 -0.83898241139575 0.719937410021145 -2.09641743520271 0.684426229508197 0.0360451770821394 0.38104829387827 fw
rs17712224 chr19 44331593 44331594 rs17712224_rv 0.0535303915217083 0.471911251878259 -0.871415662159678 0.978476445203095 -0.686709240959707 0.5932932072227 0.492265972479436 0.958239246093097 rv
rs17712391 chr2 24245658 24245659 rs17712391_fw -0.491356685319347 0.413789337557667 -1.30238378693237 0.31967041629368 -2.49172755192731 0.631741140215716 0.0127123507865343 0.207837851176727 fw
rs17712391 chr2 24245658 24245659 rs17712391_rv -0.651749545152789 0.493449591818199 -1.61891074511646 0.315411654810881 0.367128843120128 0.303030303030303 0.713522913513726 0.966987382007658 rv
rs17713316 chr5 134149745 134149746 rs17713316_rv -5 12.2645780141431 -29.0385729077205 19.0385729077205 -0.402087811164472 0.482866043613707 0.687619402805433 0.964457198108499 rv
rs1771485 chr1 228406674 228406675 rs1771485_fw 0.367660017937369 0.431955451723652 -0.478972667440989 1.21429270331573 -1.18311746418278 0.706555671175858 0.23676259736334 0.85204382872132 fw
rs1771485 chr1 228406674 228406675 rs1771485_rv -0.807475804674514 0.569952990964781 -1.92458366696549 0.309632057616457 -1.35121155179536 0.490663900414938 0.176627675197066 0.782007043045428 rv
rs1771519 chr1 245781204 245781205 rs1771519_fw -0.713398698305704 0.431571872370445 -1.55927956815178 0.132482171540368 -1.27705002344571 0.45952380952381 0.201584587229173 0.814416529899179 fw
rs1771519 chr1 245781204 245781205 rs1771519_rv -0.661575695750206 0.44322766512103 -1.53030191938743 0.207150527887013 -1.8664402036238 0.541326067211626 0.0619798027240214 0.507078699777487 rv
rs17719821 chr2 101629412 101629413 rs17719821_rv -5 4.36158343214797 -13.54870352701 3.54870352701003 -1.28007325142375 0.641791044776119 0.200519374967358 0.813452150737456 rv
rs1772148 chr1 205704579 205704580 rs1772148_fw 0.489064060820655 5.18222992123454 -9.66810658479904 10.6462347064403 0.326700453449442 0.230769230769231 0.74389445725126 0.969732658769988 fw
rs1772148 chr1 205704579 205704580 rs1772148_rv 0.0776819004159407 1.23126054056748 -2.33558875909631 2.4909525599282 0.339237535929602 0.415807560137457 0.734430794419011 0.968140714263286 rv
rs1772175 chr13 45621515 45621516 rs1772175_fw 2.57118675531771 6.04435091434668 -9.27574103680178 14.4181145474372 0.445858583149161 0.469104665825977 0.65569940121535 0.963244588744852 fw
rs1772175 chr13 45621515 45621516 rs1772175_rv 0 1.41421362129847 -2.771858697745 2.771858697745 0.427033114189292 0.353448275862069 0.669355208716913 0.963436686372188 rv
rs17729876 chr10 101999745 101999746 rs17729876_fw -1.26013467728647 1.18718359928294 -3.58701453188103 1.06674517730808 -1.93978706183304 0.739380022962112 0.052405573674024 0.466203984678035 fw
rs17729876 chr10 101999745 101999746 rs17729876_rv -0.0259753696896986 1.38161795742713 -2.73394656624688 2.68199582686748 -1.24121299404531 0.844080338266385 0.214527075863143 0.829513888075604 rv
rs17733008 chr15 40674919 40674920 rs17733008_fw 0.748146280555247 0.427524808387056 -0.089802343883383 1.58609490499388 1.89949873421114 0.484021304926764 0.0574989328910208 0.488821859273163 fw
rs17733008 chr15 40674919 40674920 rs17733008_rv 0.606013028979024 0.374523308076342 -0.128052654850606 1.34007871280865 2.68121853286869 0.401753104455807 0.00733545948026644 0.147778227172337 rv
rs17734170 chr18 70518816 70518817 rs17734170_fw 5 9.51706305831164 -13.6534435942908 23.6534435942908 0.559468400382658 0.41958041958042 0.575842091279982 0.962947544600075 fw
rs17741540 chr17 9252082 9252083 rs17741540_fw 0.038606007206297 0.714211457072473 -1.36124844865575 1.43846046306834 -0.401584699304574 0.580645161290323 0.687989692249603 0.964457198108499 fw
rs17741540 chr17 9252082 9252083 rs17741540_rv 0.780367505883587 1.27058889004493 -1.70998671860447 3.27072173037165 -0.418983210010754 0.787968441814596 0.675228403054067 0.963549733708165 rv
rs17741826 chr5 151149261 151149262 rs17741826_fw -0.347282934857832 1.36421661811713 -3.02114750636741 2.32658163665174 -0.24308972151577 0.496086105675147 0.807935893483001 0.9795339238836 fw
rs17741826 chr5 151149261 151149262 rs17741826_rv 0.191098214398808 1.29928508158924 -2.35550054551611 2.73769697431373 -0.130827349144904 0.589301903898459 0.895911887446462 0.990369596106813 rv
rs17741998 chr18 45425655 45425656 rs17741998_fw 1.03554315884419 1.15082054095503 -1.22006510142767 3.29115141911605 0.984067509862661 0.475783475783476 0.325082320495057 0.913817908903128 fw
rs17741998 chr18 45425655 45425656 rs17741998_rv 0.906349159004738 0.717470490021081 -0.49989300143658 2.31259131944606 0.811966610492543 0.580246913580247 0.416810790863549 0.945766348967497 rv
rs17743655 chr21 30678751 30678752 rs17743655_fw -0.537816951442853 1.16727184505321 -2.82566976774714 1.75003586486143 -0.0679508779507885 0.387341772151899 0.945824737564688 0.994536628147452 fw
rs17743655 chr21 30678751 30678752 rs17743655_rv 0.487806627834404 0.73883862062899 -0.960317068598415 1.93593032426722 0.224175107958082 0.579854809437387 0.822621051560261 0.9809333572006 rv
rs17745316 chr22 32446804 32446805 rs17745316_fw -0.375237455212364 0.4621049100613 -1.28096307893251 0.530488168507784 0.118040205509319 0.394177812745869 0.906035801164585 0.991145647353344 fw
rs17745316 chr22 32446804 32446805 rs17745316_rv 0.268863169373613 0.471264935212908 -0.654816103643687 1.19254244239091 0.00658018048662195 0.56605222734255 0.99474981347023 0.99927300806204 rv
rs17746039 chr16 89856480 89856481 rs17746039_fw -0.239614464368456 0.753108634125125 -1.7157073872537 1.23647845851679 -0.460305306144725 0.526735833998404 0.64529709306941 0.962947544600075 fw
rs17746039 chr16 89856480 89856481 rs17746039_rv 0.472617963922895 1.32817285007877 -2.13060082223149 3.07583675007728 -0.280306968394176 0.699499165275459 0.779242004997996 0.974626723499622 rv
rs17747324 chr10 114752502 114752503 rs17747324_fw -0.612724805838737 0.686834983573675 -1.95892137364314 0.733471761965666 -0.0546336278495504 0.360037700282752 0.956430347607104 0.995932135505687 fw
rs17747324 chr10 114752502 114752503 rs17747324_rv -0.126244968239374 0.545537744259797 -1.19549894698858 0.943009010509829 0.821116914773696 0.36026936026936 0.41157967615287 0.943973909572521 rv
rs17748 chr11 118528423 118528424 rs17748_fw -0.441764497137553 0.426775299783852 -1.2782440847139 0.394715090438798 -0.92257090996329 0.487993803253292 0.3562308611767 0.927456512254595 fw
rs17748 chr11 118528423 118528424 rs17748_rv 0.444242221153799 0.457417405400265 -0.45229589343072 1.34078033573832 -0.0363753672236744 0.613223140495868 0.970983055285359 0.996909655691582 rv
rs1774935 chr10 29608259 29608260 rs1774935_fw 5 4.58833383161142 -3.99313430995838 13.9931343099584 1.20367027840491 0.372188139059305 0.228717044304771 0.846662518803208 fw
rs1775002 chr1 59016599 59016600 rs1775002_fw -0.09113926594573 0.513366679565125 -1.09733795789338 0.915059426001915 0.331682764899508 0.435016111707841 0.740128816257945 0.969003013045209 fw
rs1775002 chr1 59016599 59016600 rs1775002_rv 0.268188381420077 0.554767079853351 -0.81915509509249 1.35553185793264 0.629318422756418 0.479776847977685 0.529140612736398 0.961242862173999 rv
rs17750057 chr19 15931860 15931861 rs17750057_fw -0.778262052251358 0.616677934208369 -1.98695080329976 0.430426698797045 -0.979853929685939 0.456607495069034 0.327158226895714 0.914340655672771 fw
rs17750057 chr19 15931860 15931861 rs17750057_rv -0.226581054499258 0.557925019301518 -1.32011409233023 0.866951983331717 -1.08700864782337 0.593846153846154 0.277032987872759 0.883824432304688 rv
rs177510 chr16 163625 163626 rs177510_fw 0.431323792954905 0.742652726230007 -1.02427555045591 1.88692313636572 -0.469038378519922 0.685606060606061 0.639042203830519 0.962947544600075 fw
rs177510 chr16 163625 163626 rs177510_rv -0.260200394359869 0.539676404496981 -1.31796614717395 0.797565358454214 0.200589182460879 0.408914728682171 0.841019817302892 0.984057525723092 rv
rs1775148 chr1 205757823 205757824 rs1775148_fw 0.687907655979452 0.575109622599428 -0.439307204315427 1.81512251627433 0.242900648245874 0.633720930232558 0.808082363380183 0.9795339238836 fw
rs1775148 chr1 205757823 205757824 rs1775148_rv -0.102861676217111 0.445887965320876 -0.976802088246029 0.771078735811807 -0.0130184520088301 0.475754803293687 0.989613071533697 0.998757394817437 rv
rs17751994 chr8 604679 604680 rs17751994_fw 0.159968519881166 0.46819703731424 -0.757697673254744 1.07763471301708 -2.313114326716 0.776079136690647 0.0207163542272172 0.281364536878777 fw
rs17751994 chr8 604679 604680 rs17751994_rv 0.652812837632182 1.12194815629388 -1.54620554870382 2.85183122396819 -0.0253076778963104 0.664007976071785 0.979809549818176 0.998004605071598 rv
rs17754383 chr10 27075697 27075698 rs17754383_fw -0.136488003596137 0.925304260239889 -1.95008435366632 1.67710834647405 -0.578615850119764 0.598425196850394 0.562848407432981 0.962947544600075 fw
rs17754383 chr10 27075697 27075698 rs17754383_rv -1.03976793914911 1.22872225971441 -3.44806356818935 1.36852768989113 -0.745615191666566 0.469135802469136 0.455899903252599 0.95400294525155 rv
rs17754424 chr11 78696856 78696857 rs17754424_fw -0.60075281217405 1.03944492108654 -2.63806485750367 1.43655923315557 0.110803751484324 0.328290468986384 0.911771970419133 0.991644754464604 fw
rs17754424 chr11 78696856 78696857 rs17754424_rv -0.314638878873872 0.624108526418422 -1.53789159065398 0.908613832906236 0.0464085688169068 0.414934565050039 0.96298460694496 0.996129507947366 rv
rs17754610 chr14 78641636 78641637 rs17754610_fw -0.0506760577230259 0.788815783803442 -1.59675499397777 1.49540287853172 -0.579278540899028 0.60019267822736 0.562401242639267 0.962947544600075 fw
rs17754610 chr14 78641636 78641637 rs17754610_rv 0.0174049837963259 0.90258781486526 -1.75166713333958 1.78647710093223 -0.446234997933869 0.60352422907489 0.655427504720799 0.963244588744852 rv
rs17754741 chr10 29205304 29205305 rs17754741_fw -0.608701629505855 0.574785291172019 -1.73528080020301 0.517877541191302 -0.708321928834605 0.449777777777778 0.478745362289594 0.957858570407956 fw
rs17754741 chr10 29205304 29205305 rs17754741_rv 0.0347157107199382 0.604528162974271 -1.15015948870963 1.21959091014951 0.0837531965040852 0.496021220159151 0.933252660988681 0.993214872204578 rv
rs177562 chr11 16957666 16957667 rs177562_fw -0.531543149231408 0.914374669823373 -2.32371750208522 1.2606312036224 -1.2671711793125 0.65183752417795 0.205094088659242 0.818144548860054 fw
rs177562 chr11 16957666 16957667 rs177562_rv -0.536011396049299 0.88038669941749 -2.26156932690758 1.18954653480898 -0.705929044094496 0.521356783919598 0.480232264561395 0.957858570407956 rv
rs17759083 chr17 19963604 19963605 rs17759083_rv -5 8.67236628219203 -21.9978379130964 11.9978379130964 -0.687134593199956 0.722938144329897 0.491997916614635 0.958239246093097 rv
rs17759234 chr20 16717292 16717293 rs17759234_fw 0.831633431939871 0.590705474922941 -0.326149298909094 1.98941616278884 -1.09728275087471 0.814543028685791 0.272517808820731 0.879543436948194 fw
rs17759234 chr20 16717292 16717293 rs17759234_rv -0.0409088405217507 1.36488251618581 -2.71607857224594 2.63426089120244 -0.615575648126863 0.689820359281437 0.538174627536278 0.961736907296541 rv
rs17759239 chr20 16717379 16717380 rs17759239_fw -0.781405554735472 0.648999291315911 -2.05344416571466 0.490633056243713 -2.56598024091608 0.707632600258732 0.0102884688799076 0.182473499859503 fw
rs17759239 chr20 16717379 16717380 rs17759239_rv -0.144421635774142 0.572682727717967 -1.26687978210136 0.978036510553073 -2.73878755017963 0.805970149253731 0.00616662078075327 0.131993892270687 rv
rs1776181 chr1 242011243 242011244 rs1776181_fw 0.817856983091484 0.348003986510925 0.135769169530071 1.4999447966529 -1.57323475375063 0.796627666896077 0.115664470822001 0.668459513812112 fw
rs1776181 chr1 242011243 242011244 rs1776181_rv 0.0498378457001939 0.362010769949076 -0.659703263399995 0.759378954800382 0.888383687842535 0.43247344461305 0.374334396807694 0.93306427310404 rv
rs17761950 chr22 47143227 47143228 rs17761950_fw -0.122964304018817 0.645291715003704 -1.38773606542608 1.14180745738844 0.154406282648045 0.444578313253012 0.877289400230186 0.988025283891157 fw
rs17761950 chr22 47143227 47143228 rs17761950_rv 0.0274763341995128 0.838372974159433 -1.61573469515298 1.670687363552 0.545500522473743 0.394160583941606 0.585409321283212 0.962947544600075 rv
rs1776228 chr1 10740812 10740813 rs1776228_fw -0.0997866042448461 0.516493669285423 -1.11211419604427 0.912540987554582 -0.286902151795413 0.512096774193548 0.774187242830325 0.974031992696119 fw
rs1776228 chr1 10740812 10740813 rs1776228_rv -0.137515110483904 0.53155292333162 -1.17935884021388 0.904328619246072 0.77563736037584 0.365909090909091 0.437963134623904 0.949972840359671 rv
rs17763934 chr9 116045087 116045088 rs17763934_fw 5 9.92632061922885 -14.4555884136885 24.4555884136885 0.455585725919241 0.617206982543641 0.648687909496771 0.963235549024461 fw
rs17764013 chr9 116046779 116046780 rs17764013_fw 0.664622957317713 0.642017311643045 -0.593730973502655 1.92297688813808 0.356078253847405 0.607308970099668 0.721781962249824 0.967252799169675 fw
rs17764013 chr9 116046779 116046780 rs17764013_rv 0.430393141181993 0.532935252525994 -0.614159953768956 1.47494623613294 1.91315039277331 0.356820234869015 0.0557288020746185 0.480140882757661 rv
rs17764935 chr11 61664756 61664757 rs17764935_fw -0.18322484668573 0.63646319672866 -1.4306927122739 1.06424301890244 -0.301308713920729 0.502136752136752 0.763179096759294 0.972726112712702 fw
rs17764935 chr11 61664756 61664757 rs17764935_rv -0.0219740808567849 0.601759215311873 -1.20142214286806 1.15747398115449 0.796506175276796 0.377240143369176 0.425737887663768 0.947597278755755 rv
rs17765329 chr7 134027929 134027930 rs17765329_fw -0.119104506841551 0.580159251415897 -1.25621663961671 1.01800762593361 -3.20482033487712 0.850712678169542 0.00135146811537534 0.0452292527388977 fw
rs17765329 chr7 134027929 134027930 rs17765329_rv -0.249885024952596 5.97708831875418 -11.9649781297108 11.4652080798056 -0.209542539411862 0.731563421828909 0.834024730730728 0.9829761618465 rv
rs17765365 chr7 134027951 134027952 rs17765365_fw -0.283679631000028 0.655422523249701 -1.56830777656944 1.00094851456939 -0.520027970888216 0.514285714285714 0.603044079945475 0.962947544600075 fw
rs17765365 chr7 134027951 134027952 rs17765365_rv -0.082548299526171 0.697129862304701 -1.44892282964338 1.28382623059104 -1.28651664342039 0.693029490616622 0.198262814099697 0.811435500781545 rv
rs17766014 chr2 167209196 167209197 rs17766014_rv 0.570060470546345 6.47243305649082 -12.1159083201757 13.2560292612684 0.056981802769982 0.550143266475645 0.95455969087173 0.995744679157308 rv
rs17766353 chr8 10254823 10254824 rs17766353_fw 0.199800734466843 1.21082208870993 -2.17341055940462 2.5730120283383 0.198498880308064 0.489864864864865 0.84265476070707 0.984245447665322 fw
rs17766353 chr8 10254823 10254824 rs17766353_rv 0.258970118271063 1.3771027959907 -2.44015136187071 2.95809159841283 -0.2832412064775 0.65679012345679 0.776991942884848 0.974563152718018 rv
rs17767863 chr21 44229697 44229698 rs17767863_fw 0.818326635367671 0.399861847637708 0.0345974139977632 1.60205585673758 -2.45425537678583 0.858111161319476 0.0141176681783712 0.221094807122008 fw
rs17767863 chr21 44229697 44229698 rs17767863_rv -0.564568236704809 0.520980833589911 -1.58569067054103 0.456554197131417 -0.771896189475329 0.45948275862069 0.440175914394241 0.950379905069087 rv
rs17768262 chr18 56779027 56779028 rs17768262_fw -0.102453843351957 0.488006630386628 -1.05894683890975 0.854039152205833 -0.752153878255915 0.565767284991568 0.451958526232918 0.953431704082469 fw
rs17768262 chr18 56779027 56779028 rs17768262_rv 0.327628950841925 0.667007129596389 -0.979705023166998 1.63496292485085 -0.727371132180999 0.692703862660944 0.466998633748133 0.95553896951285 rv
rs17771284 chr19 28620928 28620929 rs17771284_fw 5 8.6723662822701 -11.9978379132494 21.9978379132494 0.642190232269946 0.361396303901437 0.520749674327335 0.961242862173999 fw
rs17771960 chr5 6188185 6188186 rs17771960_fw -1.52362544232692 1.14039644751085 -3.75880247944818 0.71155159479435 -0.544448974926816 0.288488210818308 0.586132551860637 0.962947544600075 fw
rs17771960 chr5 6188185 6188186 rs17771960_rv 0.0906747299366073 0.950271495162802 -1.77185740058248 1.9532068604557 -1.13133653597065 0.762376237623762 0.257913472076268 0.868618762847592 rv
rs17772478 chr22 32908722 32908723 rs17772478_fw 0.608543838745142 1.19369080612069 -1.7310901412514 2.94817781874169 0.313727741965446 0.558246828143022 0.753727828737893 0.971320286010809 fw
rs17772478 chr22 32908722 32908723 rs17772478_rv 1.80052969847069 6.93731878459438 -11.7966151193343 15.3976745162757 0.192322182966376 0.614514608859566 0.847489843238597 0.98513859685254 rv
rs17772583 chr5 131953509 131953510 rs17772583_fw 5 12.2645779782224 -19.0385728373158 29.0385728373158 0.482080184049775 0.286486486486487 0.629748986117846 0.962947544600075 fw
rs17773381 chr11 16981212 16981213 rs17773381_rv -5 7.6199181973653 -19.935039666836 9.93503966683599 -0.635235038234157 0.460194174757282 0.5252751344771 0.961242862173999 rv
rs17776046 chr10 61412200 61412201 rs17776046_fw 0.421630679275977 0.931473336372491 -1.40405706001411 2.24731841856606 -1.22123237881104 0.826235093696763 0.221998048095747 0.83935381327622 fw
rs17776046 chr10 61412200 61412201 rs17776046_rv -1.24163453117044 7.51886201343064 -15.9786040774945 13.4953350151536 -0.108781309329484 0.395626242544732 0.913375948826858 0.991644754464604 rv
rs17778649 chr19 52381615 52381616 rs17778649_fw 5 12.2645780142535 -19.0385729079369 29.0385729079369 0.441688428770624 0.397205588822355 0.658714684124094 0.963244588744852 fw
rs17782508 chr14 74769840 74769841 rs17782508_rv -5 4.96582948560555 -14.7330257917869 4.73302579178688 -1.05631621904965 0.561065197428834 0.290823768414079 0.893963481151373 rv
rs1778352 chr10 22905188 22905189 rs1778352_fw 0.0801842015563792 0.776469605373498 -1.44169622497568 1.60206462808844 -1.36355129057424 0.75748502994012 0.17270883132078 0.775891010550004 fw
rs17784748 chr7 31064276 31064277 rs17784748_fw -0.112616128948526 0.543862332191392 -1.17858630004365 0.953354042146603 -1.64414545300891 0.686018957345972 0.100146161044684 0.630820539812307 fw
rs17784748 chr7 31064276 31064277 rs17784748_rv 0.0249329104183474 0.738796791100062 -1.42310880013778 1.47297462097447 -0.910186149089599 0.667605633802817 0.362724347520572 0.929866999496832 rv
rs17787897 chr20 36010206 36010207 rs17787897_fw -0.817138906967414 0.460698994129952 -1.72010893546212 0.0858311215272921 -1.16488835312173 0.430337078651685 0.244064188549537 0.858677569511407 fw
rs17787897 chr20 36010206 36010207 rs17787897_rv -0.501706533972006 0.445587116811363 -1.37505728292228 0.371644214978266 -1.27852411675115 0.516990291262136 0.201064686869099 0.813951842887709 rv
rs1778801 chr13 28462983 28462984 rs1778801_fw -0.266630970155885 0.832265988628946 -1.89787230786862 1.36461036755685 -1.03205290302839 0.643895348837209 0.302047335196993 0.900502883758981 fw
rs1778801 chr13 28462983 28462984 rs1778801_rv -0.487730548680693 0.706238038858884 -1.87195710484411 0.896496007482721 -1.24895042827677 0.597323600973236 0.211683205511843 0.826035399822275 rv
rs1778907 chr1 44678938 44678939 rs1778907_rv -5 12.2645779780699 -29.0385728370171 19.0385728370171 -0.471873912495633 0.687258687258687 0.637016789748233 0.962947544600075 rv
rs17790938 chr20 49509183 49509184 rs17790938_fw 0.186486420603229 0.610940856786704 -1.01095765869871 1.38393049990517 -1.79178722498832 0.782647584973166 0.0731670559603064 0.5482132201078 fw
rs17790938 chr20 49509183 49509184 rs17790938_rv -0.550322034140602 0.658694982202465 -1.84136419925743 0.740720130976229 -0.701891883883954 0.478016838166511 0.482746590775414 0.957861729036027 rv
rs17794370 chr17 19697975 19697976 rs17794370_rv -5 8.67236628219203 -21.9978379130964 11.9978379130964 -0.720998487037487 0.777777777777778 0.470910445604257 0.956238013235233 rv
rs17796225 chr12 102866637 102866638 rs17796225_fw 5 9.92632061922885 -14.4555884136885 24.4555884136885 0.50131257514155 0.505952380952381 0.616151156537157 0.962947544600075 fw
rs17797853 chr7 23431194 23431195 rs17797853_fw 0.139007664963215 1.28159059878567 -2.3729099086567 2.65092523858313 0.199953813164183 0.470720720720721 0.841516703338026 0.984131408530564 fw
rs17797853 chr7 23431194 23431195 rs17797853_rv -0.0769639478904657 1.21395411164139 -2.45631400670759 2.30238611092665 0.315930279436483 0.386869871043376 0.752055428431161 0.971320286010809 rv
rs17798207 chr6 146056008 146056009 rs17798207_fw -0.403319653701501 0.612301143057961 -1.60342989409511 0.796790586692103 2.06199120147328 0.158974358974359 0.0392085736537019 0.401177194664338 fw
rs17798207 chr6 146056008 146056009 rs17798207_rv 0.465131492029195 0.811817814048304 -1.12603142350548 2.05629440756387 -1.18267170177915 0.806159420289855 0.236939283502984 0.852186844643127 rv
rs17800987 chr5 150323427 150323428 rs17800987_fw 1.39263438051535 1.12422758121165 -0.810851678659477 3.59612043969017 0.694981364325686 0.648241206030151 0.487066980419343 0.958115122315657 fw
rs17800987 chr5 150323427 150323428 rs17800987_rv 0.129307885982327 1.18401325988379 -2.19135810338991 2.44997387535456 -0.182907685463629 0.585616438356164 0.854870452502202 0.986203458456498 rv
rs17802375 chr20 17938882 17938883 rs17802375_rv -5 12.2645780141431 -29.0385729077205 19.0385729077205 -0.644334693726569 0.947969543147208 0.519358422845717 0.961242862173999 rv
rs1780326 chr1 21885120 21885121 rs1780326_fw 0.833974530142341 0.513207430755727 -0.171912034138883 1.83986109442357 0.256405891091028 0.668716372021522 0.797637439442444 0.977837707289752 fw
rs1780326 chr1 21885120 21885121 rs1780326_rv 0.868629209593242 0.748397271808542 -0.5982294431515 2.33548786233798 0.182555751568134 0.675245098039216 0.855146605917265 0.986215716687826 rv
rs1780327 chr1 21882819 21882820 rs1780327_fw -1.14605772896376 0.618606370195778 -2.35852621454749 0.0664107566199648 -0.415718272018976 0.291338582677165 0.677616169125743 0.963775556540963 fw
rs1780327 chr1 21882819 21882820 rs1780327_rv -0.0209231267548946 0.448930721714539 -0.900827341315391 0.858981087805601 -0.730797173707595 0.576190476190476 0.464903050136689 0.955108722977706 rv
rs17803553 chr2 25825102 25825103 rs17803553_fw 5 12.2645780142535 -19.0385729079369 29.0385729079369 0.386601209499002 0.56426735218509 0.699051462396686 0.964654588705853 fw
rs17804274 chr15 65285411 65285412 rs17804274_rv -0.214060138601932 0.949086434952201 -2.07426955110825 1.64614927390438 0.545578922076557 0.324786324786325 0.585355416419263 0.962947544600075 rv
rs17804432 chr17 6656501 6656502 rs17804432_fw 0.0899758339009471 0.535010753000418 -0.958645241979873 1.13859690978177 -2.14054013559615 0.774725274725275 0.0323111408482297 0.359811717578494 fw
rs17804432 chr17 6656501 6656502 rs17804432_rv -0.548979399169313 0.868869904173487 -2.25196441134935 1.15400561301072 -0.607407899791924 0.494694960212202 0.543580247149385 0.961920266633872 rv
rs17805167 chr20 18257519 18257520 rs17805167_fw -0.211733082813314 0.66637860462422 -1.51783514787679 1.09436898225016 0.971197610646376 0.297565374211001 0.331449883491695 0.916657015427387 fw
rs17805167 chr20 18257519 18257520 rs17805167_rv 0.112871305529484 0.450045025648895 -0.769216944742351 0.994959555801318 0.262484542769083 0.498685363716039 0.792947900791187 0.976656289138786 rv
rs178058 chr22 21193603 21193604 rs178058_rv 0.470854632363388 1.30620889896372 -2.08931480960551 3.03102407433228 -0.795048802942332 0.818965517241379 0.426585114127981 0.947797118479008 rv
rs1780636 chr20 37053582 37053583 rs1780636_fw 0.00232950794307488 0.498978149685009 -0.975667665439543 0.980326681325693 -0.638070204850001 0.579497907949791 0.523427980849842 0.961242862173999 fw
rs1780636 chr20 37053582 37053583 rs1780636_rv -0.312752491147296 0.479348152415803 -1.25227486988227 0.626769887587678 0.631394368646555 0.350826044703596 0.527782697177355 0.961242862173999 rv
rs1780680 chr20 35769646 35769647 rs1780680_rv -3.08864206817957 5.36196063973317 -13.5980849220566 7.42080078569743 -0.662650428785414 0.61407249466951 0.507554464777833 0.959523543202726 rv
rs17809326 chr6 112089134 112089135 rs17809326_rv -5 7.5188620134052 -19.7369695462742 9.73696954627419 -0.686303485898964 0.539969834087481 0.492521751233558 0.958239246093097 rv
rs1781052 chr1 108559414 108559415 rs1781052_fw 0.349528333895284 0.720221173779421 -1.06210516671238 1.76116183450295 0.569861774471489 0.4847801578354 0.568771453060557 0.962947544600075 fw
rs1781052 chr1 108559414 108559415 rs1781052_rv -0.646642825627406 0.845989154151036 -2.30478156776344 1.01149591650862 0.0216710555636387 0.339622641509434 0.982710352662973 0.998040271734891 rv
rs17812329 chr18 30132499 30132500 rs17812329_fw 0.494273197652006 0.888608821880622 -1.24740009323401 2.23594648853803 -0.121428239339164 0.646153846153846 0.90335185061214 0.991145647353344 fw
rs17812329 chr18 30132499 30132500 rs17812329_rv 2.90145054449465 4.54724027681291 -6.01114039805866 11.8140414870479 0.466691286150572 0.685527747551687 0.640720765016991 0.962947544600075 rv
rs17814184 chr18 49247983 49247984 rs17814184_fw 0.409081564444066 0.48194221125592 -0.535525169617538 1.35368829850567 -0.390723678567218 0.645058448459086 0.696001494482063 0.964601914155634 fw
rs17814184 chr18 49247983 49247984 rs17814184_rv -0.720009888445161 0.544059173034665 -1.7863658675931 0.346346090702782 -0.575816328901127 0.399696048632219 0.564739335277857 0.962947544600075 rv
rs1781420 chr1 151743363 151743364 rs1781420_rv 0.396518166861339 1.35697932434679 -2.26316130885838 3.05619764258106 -0.448910350716393 0.732173913043478 0.653496328974443 0.963244588744852 rv
rs1781421 chr1 151747732 151747733 rs1781421_fw 5 7.61991820609077 -9.93503968393792 19.9350396839379 0.701430165224015 0.414634146341463 0.48303460224105 0.957861729036027 fw
rs1781423 chr1 151743142 151743143 rs1781423_fw 0.407231254478506 1.35539944344846 -2.24935165468048 3.06381416363749 -0.800747193369124 0.816462736373749 0.423278015354007 0.947434150740219 fw
rs1781423 chr1 151743142 151743143 rs1781423_rv 0.581684315529351 5.76455759793879 -10.7168485764307 11.8802172074894 0.0233100450819909 0.61 0.981402959075162 0.998009678841873 rv
rs17814538 chr12 74009653 74009654 rs17814538_fw -0.235505612763156 1.38050639756265 -2.94129815198594 2.47028692645963 -0.0473589468172334 0.45757071547421 0.96222714797794 0.996060437286341 fw
rs17814538 chr12 74009653 74009654 rs17814538_rv 0.126246796528938 1.37804307662193 -2.57471763365005 2.82721122670793 -0.127819968984078 0.575026232948583 0.898291446725621 0.990511772327244 rv
rs17817829 chr17 53010380 53010381 rs17817829_fw 0.0973703329855347 1.38211942606408 -2.61158374210005 2.80632440807112 -1.50258978377152 0.897902097902098 0.132944859472927 0.708901716576857 fw
rs17817829 chr17 53010380 53010381 rs17817829_rv -2.38366614172941 3.73110442053515 -9.69663080597831 4.92929852251949 -0.265431919433877 0.198879551820728 0.790676749578075 0.976434862888024 rv
rs17817865 chr17 53032424 53032425 rs17817865_rv -5 8.24925591772362 -21.1685415987383 11.1685415987383 -0.570815481105861 0.427710843373494 0.568124727740997 0.962947544600075 rv
rs1781792 chr6 6316011 6316012 rs1781792_rv 1.46688748470114 5.15485372683899 -8.63662581990328 11.5704007893056 0.303979710442532 0.475 0.761143348900305 0.97238595505585 rv
rs17819427 chr12 12867832 12867833 rs17819427_fw -0.224044160154822 0.525622007943557 -1.25426329572419 0.80617497541455 -1.77120563594642 0.669724770642202 0.076526512400085 0.558409795130445 fw
rs17819427 chr12 12867832 12867833 rs17819427_rv -0.300452518922994 0.699344372020881 -1.67116748808392 1.07026245023793 -0.762771467828165 0.557984790874525 0.445599699946945 0.951730774863024 rv
rs17820515 chr15 57879309 57879310 rs17820515_fw -2.82393557698945 5.72121784270849 -14.0375225486981 8.38965139471919 -0.647860856842027 0.707364341085271 0.51707494986402 0.961242862173999 fw
rs17820515 chr15 57879309 57879310 rs17820515_rv -1.4292039351072 5.02692961766456 -11.2819859857297 8.42357811551533 -0.186781124292881 0.379830348727615 0.851832247092313 0.986077512825183 rv
rs17821448 chr16 57996931 57996932 rs17821448_fw 3.39367800647659 4.91551372343085 -6.24072889144788 13.0280849044011 0.732159716156996 0.448863636363636 0.464071088828412 0.954696781769365 fw
rs17821448 chr16 57996931 57996932 rs17821448_rv 0.215197623159263 0.91024492940793 -1.56888243848028 1.99927768479881 1.28116496488461 0.278688524590164 0.200135729159163 0.813220369584303 rv
rs17823579 chr22 49059225 49059226 rs17823579_fw 0.530650915337756 0.378780093771626 -0.211758068454631 1.27305989913014 -0.937140571315716 0.707985697258641 0.348686254368586 0.924836661801686 fw
rs17823579 chr22 49059225 49059226 rs17823579_rv -0.00330973082823806 0.581256025202917 -1.14257154022596 1.13595207856948 -1.11857104379641 0.656303972366149 0.263323182373771 0.872869640410196 rv
rs17823641 chr3 102255547 102255548 rs17823641_fw -0.688971924498602 1.26824779297849 -3.17473759873644 1.79679374973923 0.167469762876599 0.288770053475936 0.867000437246929 0.987372278652076 fw
rs17823641 chr3 102255547 102255548 rs17823641_rv 0.03597967771832 0.903190979294691 -1.73427464169927 1.80623399713591 0.0417304235604547 0.499572284003422 0.966713600585003 0.996677302417588 rv
rs17823746 chr20 24591027 24591028 rs17823746_fw -0.147090965416492 0.995178568386941 -2.0976409594549 1.80345902862191 -0.755551215750453 0.646757679180887 0.449918314397337 0.952989339232636 fw
rs17823746 chr20 24591027 24591028 rs17823746_rv -0.358068445120362 0.896552306200655 -2.11531096527365 1.39917407503292 -1.46204571344152 0.721664275466284 0.143728683382242 0.728298409956384 rv
rs17824285 chr3 6108203 6108204 rs17824285_fw 0.550410791145067 0.638718679262478 -0.70147782020939 1.80229940249952 0.294281464161393 0.58963282937365 0.768542835344026 0.973623428371948 fw
rs17824285 chr3 6108203 6108204 rs17824285_rv 0.119865580107819 0.872351412318966 -1.58994318803735 1.82967434825299 -0.361472960670263 0.607113985448666 0.717745914725626 0.967199962724418 rv
rs17825828 chr14 94976213 94976214 rs17825828_fw -0.480798990665349 0.477186003797083 -1.41608355810763 0.454485576776933 -5.45984363936532 0.893267651888342 4.76554096998423e-08 8.86214553632461e-06 fw
rs17825828 chr14 94976213 94976214 rs17825828_rv -0.678216023711728 0.743637063643336 -2.13574466845267 0.77931262102921 -1.70882576643025 0.643945469125902 0.0874832283798075 0.593981225351065 rv
rs17826509 chr16 80748867 80748868 rs17826509_fw -0.789419167704005 0.685898435003441 -2.13378010031075 0.554941764902738 -1.16360503821175 0.502173913043478 0.244584108714157 0.85897966285364 fw
rs17826509 chr16 80748867 80748868 rs17826509_rv -0.254918747517144 0.691679381589144 -1.61061033543187 1.10077284039758 -1.9093142976794 0.743781094527363 0.0562215589804257 0.482360746744089 rv
rs17826537 chr3 170143828 170143829 rs17826537_fw -0.578284521448232 0.55332118853937 -1.6627940509854 0.506225008088932 -1.41507718981005 0.550998948475289 0.157045865297939 0.752641860851828 fw
rs17826537 chr3 170143828 170143829 rs17826537_rv -0.589721053609516 0.489257916477217 -1.54866656990486 0.369224462685829 -1.20194540013853 0.499585062240664 0.229384682972352 0.847090875475449 rv
rs17826541 chr11 78275718 78275719 rs17826541_rv -5 3.9436810026385 -12.7296147651715 2.72961476517145 -1.23907317934428 0.471657754010695 0.215318398546554 0.830548918424298 rv
rs17826719 chr10 65626328 65626329 rs17826719_fw -0.735642708206374 0.502190188514319 -1.71993547769444 0.24865006128169 -1.17128214634124 0.463207547169811 0.241485385381052 0.856664383858233 fw
rs17826719 chr10 65626328 65626329 rs17826719_rv 0.0210129219731024 0.491946006147217 -0.943201250075443 0.985227094021648 -1.03840678164199 0.629915188897456 0.299080713628076 0.89935052412113 rv
rs17827147 chr21 41297048 41297049 rs17827147_fw -0.461960204509483 0.600029076474242 -1.638017194399 0.714096785380032 0.761868860468316 0.285140562248996 0.446138276829566 0.951730774863024 fw
rs17827147 chr21 41297048 41297049 rs17827147_rv -0.147016238197481 0.662498737413963 -1.44551376352885 1.15148128713389 -0.606910428311892 0.563421828908555 0.543910357087236 0.961920266633872 rv
rs17827161 chr6 134557388 134557389 rs17827161_fw -2.50000000371032 6.13228900257621 -14.5192864487597 9.51928644133905 -0.264116919535561 0.293103448275862 0.79168982676836 0.976590744364162 fw
rs17829669 chr20 37590580 37590581 rs17829669_rv -5 5.15485372680584 -15.1035133045395 5.10351330453945 -0.846811302084776 0.346420323325635 0.397100307579991 0.940402707648404 rv
rs17830933 chr14 50439159 50439160 rs17830933_rv -5 7.64872052200137 -19.9914922231227 9.99149222312269 -0.804212392444883 0.759729272419628 0.421274323021927 0.947370698984909 rv
rs17834031 chr21 18983830 18983831 rs17834031_fw -0.0994709806759085 1.40007563048575 -2.84361921642799 2.64467725507617 0.0246118289282427 0.466567607726597 0.980364584038136 0.998004605071598 fw
rs1783464 chr11 56670052 56670053 rs1783464_rv -0.231790953843231 0.724805461412487 -1.65240965821171 1.18882775052524 0.325560468444637 0.385146804835924 0.744756925597146 0.969952900246078 rv
rs1783591 chr11 72885121 72885122 rs1783591_fw -0.383094395897931 0.654340188263235 -1.66560116489387 0.899412373098009 0.451637679298735 0.336569579288026 0.651530021029337 0.963244588744852 fw
rs1783591 chr11 72885121 72885122 rs1783591_rv -0.385869035475434 0.590180995493533 -1.54262378664276 0.77088571569189 -0.985963056447033 0.548850574712644 0.324151241987451 0.913246260549802 rv
rs17836908 chr17 72004494 72004495 rs17836908_fw -0.0656082475914871 1.40490457520896 -2.81922121500105 2.68800471981807 -0.120324068853279 0.525835866261398 0.904226438434767 0.991145647353344 fw
rs17836908 chr17 72004494 72004495 rs17836908_rv -1.16674131644858 0.848934220050314 -2.8306523877472 0.497169754850031 -0.0635436662988113 0.247349823321555 0.949333588800513 0.994937454275178 rv
rs17837478 chr7 142398528 142398529 rs17837478_fw -0.0520542623399512 0.627242462930798 -1.28144948968432 1.17734096500441 -0.451224783812334 0.557487922705314 0.65182754894795 0.963244588744852 fw
rs17837478 chr7 142398528 142398529 rs17837478_rv 0.328078424359971 0.828306747456233 -1.29540280065425 1.95155964937419 -0.0497485107989758 0.591286307053942 0.960322798264381 0.996059429946838 rv
rs1783956 chr11 126089612 126089613 rs1783956_fw -0.338767948192696 0.621384750426003 -1.55668205902766 0.879146162642271 -1.30542717441948 0.615952732644018 0.191747430158634 0.80170739349551 fw
rs1783956 chr11 126089612 126089613 rs1783956_rv -0.74332332094606 0.800372465493641 -2.3120533533136 0.825406711421476 -1.2688456674166 0.56763925729443 0.20449611373189 0.81759248400306 rv
rs17841922 chr16 56552172 56552173 rs17841922_fw -1.47512506214511e-08 8.67236626947728 -16.9978379029267 16.9978378734242 0.164434322848787 0.193717277486911 0.869389245570485 0.987585987230716 fw
rs17841923 chr16 56554117 56554118 rs17841923_fw -0.590250380073347 0.378925561679207 -1.33294448096459 0.152443720817898 -1.51090962098898 0.495568090249799 0.130811479278314 0.704199465026165 fw
rs17841923 chr16 56554117 56554118 rs17841923_rv -0.0568936520220013 0.38677507447099 -0.814972797985141 0.701185493941138 -0.940991360249145 0.576167076167076 0.346709286729441 0.923597562816871 rv
rs1784302 chr11 118940956 118940957 rs1784302_fw -0.752220478038499 0.481442077417925 -1.69584694977763 0.191405993700633 -1.59355001907765 0.50374531835206 0.111036856690822 0.657572650169719 fw
rs1784302 chr11 118940956 118940957 rs1784302_rv 0.0853022714208822 0.673005353618682 -1.23378822167174 1.4043927645135 -1.04933765406341 0.68815592203898 0.294022741649896 0.896207808545411 rv
rs17844512 chr5 140567444 140567445 rs17844512_fw 0.487190590304239 0.724694591106439 -0.933210808264381 1.90759198887286 0.728479362368962 0.489817792068596 0.466320197417071 0.95545716912769 fw
rs17844512 chr5 140567444 140567445 rs17844512_rv 0.238869438013075 0.573371403287695 -0.884938512430807 1.36267738845696 0.0211534102476495 0.556443556443556 0.983123279193068 0.998040271734891 rv
rs1784459 chr11 118938387 118938388 rs1784459_fw -1.54192256892849 0.428444127737791 -2.38167305929456 -0.702172078562417 -10.7024673158425 0.954500494559842 9.91036307814937e-27 8.40721710970063e-24 fw
rs1784459 chr11 118938387 118938388 rs1784459_rv -0.911269567276962 1.23596480440609 -3.3337605839129 1.51122144935897 -4.52428448821148 0.990811638591118 6.06001664651305e-06 0.000623029155924164 rv
rs1784460 chr11 118938370 118938371 rs1784460_fw -1.73579061955924 0.515204879285055 -2.74559218295795 -0.725989056160535 -3.94878497488333 0.574110671936759 7.85488678986194e-05 0.0052113515599417 fw
rs1784460 chr11 118938370 118938371 rs1784460_rv -0.129676027631829 0.58510915350808 -1.27648996850766 1.01713791324401 -2.54756586853533 0.795910493827161 0.0108477372213173 0.188495974210973 rv
rs1784461 chr11 118937984 118937985 rs1784461_fw 0.823586624520581 0.638195544282378 -0.42727664227288 2.07444989131404 0.43724834169135 0.632867132867133 0.661931254664615 0.963288864812144 fw
rs1784461 chr11 118937984 118937985 rs1784461_rv -0.390291356218661 0.609978188061674 -1.58584860481954 0.80526589238222 0.636990884347625 0.314569536423841 0.524130781287144 0.961242862173999 rv
rs1784559 chr11 118901613 118901614 rs1784559_fw -1.30262989034022 1.1739278794976 -3.60352853415551 0.998268753475073 0.139452500713476 0.1875 0.889092588038141 0.989419339572783 fw
rs1784559 chr11 118901613 118901614 rs1784559_rv 0.051102196875702 0.698047276964287 -1.3170704659743 1.4192748597257 -1.23207576890531 0.713235294117647 0.217920781965094 0.834342644987147 rv
rs1784658 chr11 110210242 110210243 rs1784658_fw -0.113566171651034 0.901516766377014 -1.88053903374998 1.65340669044791 -0.261230007336491 0.530446549391069 0.793915138784058 0.976932401077704 fw
rs1784658 chr11 110210242 110210243 rs1784658_rv -0.764153041205063 0.830657254773077 -2.39224126056029 0.863935178150168 -0.629241253122147 0.4399243140965 0.529191125100054 0.961242862173999 rv
rs17846760 chr11 17419616 17419617 rs17846760_fw -0.251463771540878 0.673985299872202 -1.57247495929039 1.06954741620864 -2.37600210092645 0.794117647058823 0.0175013631625376 0.253573291140809 fw
rs17846760 chr11 17419616 17419617 rs17846760_rv -0.907649398506145 1.2627501929 -3.38263977659014 1.56734097957785 -0.45438218919949 0.417297297297297 0.649553769439245 0.963244588744852 rv
rs17847409 chr2 220161617 220161618 rs17847409_rv -5 6.01510737217223 -16.7896104494576 6.78961044945757 -0.713487016752886 0.329974811083123 0.47554444431033 0.957384016731978 rv
rs1784785 chr11 111483305 111483306 rs1784785_fw -0.0519992204872453 0.553241298126999 -1.13635216481616 1.03235372384167 -0.491242729300304 0.554724041159963 0.623254780752927 0.962947544600075 fw
rs1784785 chr11 111483305 111483306 rs1784785_rv 0.18078312530756 0.598444244019731 -0.992167592971112 1.35373384358623 -0.229234960656669 0.578828828828829 0.818686301270616 0.980587077171481 rv
rs17848050 chr2 136876811 136876812 rs17848050_rv 0.166491438232479 1.39046883669642 -2.55882748169251 2.89181035815747 -0.474794628638 0.695652173913043 0.634933361889697 0.962947544600075 rv
rs17848649 chr17 78865644 78865645 rs17848649_fw -1.59288924212439 0.486540654531065 -2.54650892500527 -0.639269559243499 -7.16518881871092 0.869127516778524 7.76794134421119e-13 2.79279685442519e-10 fw
rs17848649 chr17 78865644 78865645 rs17848649_rv -1.47512506214511e-08 8.67236626947728 -16.9978379029267 16.9978378734242 -0.299756540123928 0.930835734870317 0.764362867662767 0.972747148849446 rv
rs17848872 chr2 73830457 73830458 rs17848872_fw 0.11064262706744 1.22713124539777 -2.2945346139122 2.51581986804708 0.0272271440049753 0.519298245614035 0.97827856594289 0.997924748257325 fw
rs17848872 chr2 73830457 73830458 rs17848872_rv 0.835050019186639 1.21755638107665 -1.55136048772359 3.22146052609687 0.525791869921048 0.548563611491108 0.599032823941243 0.962947544600075 rv
rs17851253 chr20 57564694 57564695 rs17851253_fw 1.0166031401065 5.30941985140211 -9.38985976864164 11.4230660488546 -0.0652993570845854 0.796296296296296 0.947935654225859 0.994696042832106 fw
rs17851253 chr20 57564694 57564695 rs17851253_rv -4.50110910387553e-11 8.67236628223107 -16.9978379132179 16.9978379131279 -0.11642321943497 0.732954545454545 0.907317134073532 0.991145647353344 rv
rs17851563 chr10 1065457 1065458 rs17851563_fw 5 4.13820085937485 -3.11087368437471 13.1108736843747 1.22857330757468 0.478991596638655 0.219231828413478 0.836435508466625 fw
rs17851655 chr11 67397250 67397251 rs17851655_rv -5 6.89742551895734 -18.5189540171564 8.51895401715638 -0.715551253913142 0.483870967741935 0.47426848217839 0.956733988614232 rv
rs1785184 chr18 13655311 13655312 rs1785184_fw 0.686958498726663 0.749960351879776 -0.782963790957698 2.15688078841102 0.588487231963891 0.561097256857855 0.55620530148485 0.962293979536489 fw
rs1785184 chr18 13655311 13655312 rs1785184_rv 0.840838283078696 0.723131307157817 -0.576499078950626 2.25817564510802 1.53487362075614 0.43313373253493 0.124814874361901 0.689961896191704 rv
rs17853865 chr20 3147467 3147468 rs17853865_rv -5 8.67236626943824 -21.997837888099 11.997837888099 -0.80733213781383 0.880952380952381 0.419475153072261 0.946633616383887 rv
rs17854357 chr11 65601559 65601560 rs17854357_fw -0.484506084460928 0.58844945757323 -1.63786702130446 0.668854852382603 0.895735088942548 0.266666666666667 0.370394265174588 0.932001028060284 fw
rs17854357 chr11 65601559 65601560 rs17854357_rv -0.837181691170993 0.38779539331163 -1.59726066206179 -0.0771027202801973 1.09783059863807 0.220472440944882 0.272278467472792 0.879418915668347 rv
rs17860046 chr7 44836096 44836097 rs17860046_fw 0.0363942045910988 0.640285838247542 -1.21856603837408 1.29135444755628 0.252320663513793 0.46875 0.800793217560679 0.978622200986907 fw
rs17860046 chr7 44836096 44836097 rs17860046_rv -0.217620900213565 0.582377362273553 -1.35908053026973 0.923838729842599 -1.5972223971743 0.670967741935484 0.110216141902949 0.655527211106309 rv
rs178601 chr16 57496493 57496494 rs178601_fw -1.27157114936718 0.401241364651274 -2.05800422408368 -0.485138074650687 -4.23414885983444 0.605239385727191 2.29418946137175e-05 0.00191607962967952 fw
rs178601 chr16 57496493 57496494 rs178601_rv -1.10569536482976 0.431895949172453 -1.95221142520776 -0.25917930445175 -5.37714958614477 0.771477663230241 7.56743000282172e-08 1.35070575092918e-05 rv
rs178602 chr16 57481304 57481305 rs178602_fw -0.0622512009104994 0.360736069314541 -0.769293896766999 0.644791494946 -1.37122188063469 0.606446140797286 0.170305799291035 0.773354328111378 fw
rs178602 chr16 57481304 57481305 rs178602_rv -0.217078005936903 0.370520490427069 -0.943298167173958 0.509142155300151 -0.737382141651525 0.514030612244898 0.460889992439998 0.954515730151962 rv
rs17860282 chr12 51740349 51740350 rs17860282_fw -2.82393557698945 5.72121784270849 -14.0375225486981 8.38965139471919 0.0966864517837992 0.0330188679245283 0.922975399328302 0.992534508794125 fw
rs17860282 chr12 51740349 51740350 rs17860282_rv -0.204968753105429 0.460770890638287 -1.10807969875647 0.698142192545613 3.52379302798787 0.138401559454191 0.000425416411612765 0.0192909096055108 rv
rs1786141 chr11 118938314 118938315 rs1786141_fw -0.397780337045011 0.362071670244453 -1.10744081072414 0.311880136634116 -4.56100926105058 0.777927927927928 5.09083354146583e-06 0.000536819864824318 fw
rs1786141 chr11 118938314 118938315 rs1786141_rv -0.695532449612692 0.385094487434511 -1.45031764498433 0.0592527457589505 -2.05429018549653 0.523872679045093 0.0399476140852655 0.404442018263005 rv
rs1786270 chr18 13109878 13109879 rs1786270_fw 5 12.2645779782224 -19.0385728373158 29.0385728373158 0.431849051785559 0.426426426426426 0.665851125970468 0.963314898076022 fw
rs17863031 chr7 89805812 89805813 rs17863031_fw 0.357532835742482 0.766655969532311 -1.14511286454085 1.86017853602581 -0.124213455387089 0.611295681063123 0.901146268887818 0.991145647353344 fw
rs17863031 chr7 89805812 89805813 rs17863031_rv 0.621445142835768 0.844329760468588 -1.03344118768267 2.2763314733542 0.603722830962241 0.527896995708155 0.546027932411435 0.961920266633872 rv
rs1786316 chr8 101733262 101733263 rs1786316_fw -0.119447947380609 0.512983871956992 -1.12489633641631 0.886000441655094 -0.59943439880568 0.546875 0.548883243914097 0.961920266633872 fw
rs1786316 chr8 101733262 101733263 rs1786316_rv -0.593137726099443 0.569444051522605 -1.70924806708375 0.522972614884862 -0.831309494216342 0.47009735744089 0.405798812492038 0.943108689086507 rv
rs17864127 chr7 126730469 126730470 rs17864127_fw 0.0612863836629249 0.931359345137103 -1.7641779328058 1.88675070013165 0.202424135812484 0.468232044198895 0.839585161293688 0.983931346563665 fw
rs17864127 chr7 126730469 126730470 rs17864127_rv 3.00000000232145 5.48488602781145 -7.75037661218899 13.7503766168319 0.601415803040877 0.425876010781671 0.547563075658458 0.961920266633872 rv
rs1786682 chr18 10481940 10481941 rs1786682_fw 0.285944874297725 0.566128230699442 -0.823666457873182 1.39555620646863 0.395612092590966 0.51548946716233 0.692391214838945 0.964561781112575 fw
rs1786682 chr18 10481940 10481941 rs1786682_rv 0.630107621689322 1.03618835837394 -1.4008215607236 2.66103680410225 0.0595103381851356 0.638403990024938 0.952545631391324 0.995448210426713 rv
rs1786684 chr11 118938434 118938435 rs1786684_fw -2.01782560106205 0.976986668921579 -3.93271947214835 -0.102931729975755 -3.01678789838514 0.716981132075472 0.00255468496038358 0.0718321891763534 fw
rs1786684 chr11 118938434 118938435 rs1786684_rv -0.743466864954188 0.849960520603173 -2.40938948533641 0.922455755428032 -2.95399042362145 0.854122621564482 0.00313693739773239 0.083365684782187 rv
rs1786685 chr11 118938956 118938957 rs1786685_fw 2.62494251241815 5.97708831877354 -9.09015059237798 14.3400356172143 0.388958267968986 0.574468085106383 0.697307017632363 0.964654588705853 fw
rs17867056 chr7 90228404 90228405 rs17867056_fw 0.2596922215751 0.644934402728482 -1.00437920777273 1.52376365092293 1.296399379171 0.359761295822677 0.194837925864882 0.806052506341065 fw
rs17867056 chr7 90228404 90228405 rs17867056_rv 0.0956187419008865 0.577137847669794 -1.03557143953191 1.22680892333368 0.967259842865815 0.386363636363636 0.333414153060334 0.917367974216858 rv
rs1787000 chr18 13113196 13113197 rs1787000_fw -0.286224684974106 0.357629935568109 -0.9871793586876 0.414729988739389 -4.05422389853613 0.762002042900919 5.03010215853085e-05 0.00365170906799267 fw
rs1787000 chr18 13113196 13113197 rs1787000_rv -0.602703520659818 0.43550206828235 -1.45628757449322 0.250880533173587 -2.49836130100822 0.619007569386039 0.0124768956766828 0.205277424381178 rv
rs1787008 chr18 13058317 13058318 rs1787008_fw 0.651008942758593 0.778847956480758 -0.875533051943692 2.17755093746088 0.282086640451973 0.606185567010309 0.777877076814334 0.974626723499622 fw
rs1787008 chr18 13058317 13058318 rs1787008_rv -0.107810018397358 0.824166766016824 -1.72317687979033 1.50755684299562 -0.492986399969761 0.574074074074074 0.622022196911249 0.962947544600075 rv
rs1787198 chr18 45404933 45404934 rs1787198_fw 0.0191093767754237 1.16675772364133 -2.26773576156157 2.30595451511242 -0.281959666590191 0.586153846153846 0.777974437390808 0.974626723499622 fw
rs1787198 chr18 45404933 45404934 rs1787198_rv -0.090196599584129 1.16891885378903 -2.38127755301062 2.20088435384236 0.491100056360038 0.339784946236559 0.623355681654025 0.962947544600075 rv
rs1787523 chr18 47460084 47460085 rs1787523_fw 0.404268538431089 0.560163482617472 -0.693651887499156 1.50218896436133 -0.502529250060853 0.665024630541872 0.615295282475714 0.962947544600075 fw
rs1787523 chr18 47460084 47460085 rs1787523_rv -0.0870280074732158 0.5068820320766 -1.08051679034335 0.906460775396919 -0.128490098374084 0.494525547445255 0.897761133626184 0.990511772327244 rv
rs17876031 chr5 176831118 176831119 rs17876031_rv -5 5.72422488415476 -16.2194807729433 6.21948077294332 -1.01590171508776 0.693227091633466 0.309676192067405 0.905524982565719 rv
rs1787780 chr16 57343302 57343303 rs1787780_fw 1.04213044183177 7.71584237923313 -14.0809206214652 16.1651815051287 0.00395673325772713 0.733333333333333 0.996842991859995 0.999449666574668 fw
rs1787780 chr16 57343302 57343303 rs1787780_rv 1.66666666662666 7.08095741800519 -12.2120098726635 15.5453432059168 0.261600755811859 0.453703703703704 0.7936292612519 0.97682879616317 rv
rs1787781 chr16 57341147 57341148 rs1787781_fw 0.709433145098917 0.617207329110243 -0.50029321995716 1.91915951015499 0.736060472493457 0.563439065108514 0.461693896715985 0.954696781769365 fw
rs1787781 chr16 57341147 57341148 rs1787781_rv 0.48740755915614 0.575758765214786 -0.64107962066484 1.61589473897712 2.13581459800343 0.3225 0.0326945287804644 0.362262409745953 rv
rs1787782 chr16 57341567 57341568 rs1787782_fw -0.207525586909732 0.588374160357379 -1.3607389412102 0.945687767390731 -0.4805598668296 0.518796992481203 0.630829344801489 0.962947544600075 fw
rs1787782 chr16 57341567 57341568 rs1787782_rv -0.681175530592812 0.618354848340414 -1.89315103334002 0.5307999721544 -0.99833301261096 0.484042553191489 0.318117904554794 0.909858227231385 rv
rs1787784 chr16 57342193 57342194 rs1787784_fw 0.944327534936821 0.838660468871546 -0.699446984051409 2.58810205392505 -0.209725847497295 0.754028837998304 0.833881650766734 0.9829761618465 fw
rs1787784 chr16 57342193 57342194 rs1787784_rv 0.591408432427621 0.838294179031626 -1.05164815847437 2.23446502332961 0.200317290775847 0.60431654676259 0.841232440519792 0.984106488056731 rv
rs1787785 chr16 57342380 57342381 rs1787785_rv -5 5.07377575208612 -14.9446004740888 4.9446004740888 -1.07354406026852 0.609907120743034 0.2830270809857 0.888923318004132 rv
rs1787786 chr16 57412964 57412965 rs1787786_fw 0.0154995410455718 0.40417482034739 -0.776683106835312 0.807682188926455 -3.98664342724688 0.835730858468677 6.70146232142728e-05 0.00460013801170006 fw
rs1787786 chr16 57412964 57412965 rs1787786_rv -1.33118403344391 1.10123344360866 -3.48960158291688 0.827233516029062 -2.40069281737215 0.787937743190661 0.0163640669963991 0.243189856918083 rv
rs17879405 chr10 81689539 81689540 rs17879405_fw -0.414846901000006 0.362102746425436 -1.12456828399386 0.294874481993849 1.90125383962614 0.249122807017544 0.0572687720976654 0.487433729850745 fw
rs17879405 chr10 81689539 81689540 rs17879405_rv 0.197083868663417 0.375422174492192 -0.53874359334128 0.932911330668114 1.10679318726035 0.445608380338437 0.268383354409961 0.876246631694459 rv
rs17879414 chr14 23306633 23306634 rs17879414_rv -5 2.47107142913739 -9.84330000110928 -0.156699998890719 -2.18642651775656 0.599364069952305 0.0287844152988601 0.337618788174497 rv
rs17879437 chr19 36642883 36642884 rs17879437_fw 0.12381187091369 1.11426406224839 -2.06014569109316 2.30776943292054 0.197622560081874 0.475920679886686 0.843340382512265 0.984279521101538 fw
rs17879437 chr19 36642883 36642884 rs17879437_rv -1.66666666670668 7.08095741798394 -15.5453432059552 12.2120098725418 -0.354222417157118 0.698795180722892 0.723172204874299 0.967252799169675 rv
rs17879565 chr4 7211522 7211523 rs17879565_fw -0.125856780649836 1.35827486593827 -2.78807551788884 2.53636195658917 0.663952703090993 0.263532763532764 0.506720583028579 0.959440261115034 fw
rs17879565 chr4 7211522 7211523 rs17879565_rv -0.188776843671517 0.579656764678316 -1.32490410244102 0.947350415097982 0.251169919208508 0.417177914110429 0.801682740222489 0.978783380673917 rv
rs178812 chr17 16097135 16097136 rs178812_fw 0.162247480157425 1.29703237465275 -2.37993597416196 2.70443093447681 -0.757795135536787 0.758620689655172 0.448573634955436 0.952801825344601 fw
rs178812 chr17 16097135 16097136 rs178812_rv -0.401723634673973 1.35621189325481 -3.0598989454534 2.25645167610546 -1.12290663263703 0.754206730769231 0.261477150298982 0.871487230244876 rv
rs17881535 chr16 31108708 31108709 rs17881535_fw 5 6.05712863793323 -6.87197213034913 16.8719721303491 0.805602226637723 0.530054644808743 0.420472241329291 0.947154457597061 fw
rs17881730 chr10 81698790 81698791 rs17881730_fw -0.386801513018571 1.20436587937066 -2.74735863658507 1.97375561054792 0.896351826522157 0.1875 0.370064887406965 0.931782900497427 fw
rs17881730 chr10 81698790 81698791 rs17881730_rv -0.433881184686287 1.0592042189898 -2.50992145390629 1.64215908453371 0.0583903790119634 0.378545006165228 0.953437678134601 0.995476828213001 rv
rs17882209 chr14 23317054 23317055 rs17882209_fw 0.207064077504548 0.686299703599684 -1.13808334155083 1.55221149655993 0.206303670805063 0.516363636363636 0.836553711323356 0.983142416806631 fw
rs17882209 chr14 23317054 23317055 rs17882209_rv 0.271815990352523 0.591218134615925 -0.88697155349469 1.43060353419974 0.942464071921492 0.429133858267717 0.345955097165838 0.923210386087192 rv
rs17882431 chr10 101981152 101981153 rs17882431_fw -0.331301167078904 0.488899923926028 -1.28954501797392 0.62694268381611 -3.83319287506758 0.823863636363636 0.000126490698493759 0.00767698892843836 fw
rs17882431 chr10 101981152 101981153 rs17882431_rv -0.788173370817834 0.925106533951778 -2.60138217736332 1.02503543572765 -1.41854708363213 0.628113879003559 0.156031102557402 0.750707926626125 rv
rs17882475 chr19 36632306 36632307 rs17882475_fw 5 6.05712863359292 -6.87197212184212 16.8719721218421 0.933544399087421 0.341954022988506 0.350538957653264 0.925604885340616 fw
rs17882910 chr17 7591554 7591555 rs17882910_fw -0.179431458167287 0.618499758575417 -1.3916909849751 1.03282806864053 0.159695891486603 0.430894308943089 0.873120637485475 0.987808076139099 fw
rs17882910 chr17 7591554 7591555 rs17882910_rv 0.0996289465176897 0.485856235930732 -0.852649275906544 1.05190716894192 -0.650290040199957 0.602424242424242 0.515504889337868 0.960999985262909 rv
rs17883378 chr16 4557315 4557316 rs17883378_fw 0.228932974451472 0.503276964654698 -0.757489876271736 1.21535582517468 0.314569150499744 0.517647058823529 0.753088805185623 0.971320286010809 fw
rs17883378 chr16 4557315 4557316 rs17883378_rv 0.195885481616429 0.501097138137985 -0.786264909134021 1.17803587236688 0.752647277639001 0.454807692307692 0.451661899581569 0.953336023008872 rv
rs17885118 chr7 98473211 98473212 rs17885118_fw -0.80339055967923 0.466714754944828 -1.71815147937109 0.111370360012633 -1.39171358342303 0.461611374407583 0.164009147337624 0.76366664404181 fw
rs17885118 chr7 98473211 98473212 rs17885118_rv 0.239256648046551 0.63671314050309 -1.0087011073395 1.48721440343261 -1.29878302168147 0.743875278396437 0.194018402908228 0.804737655457494 rv
rs17885544 chr19 39897249 39897250 rs17885544_rv -5 6.24012293222117 -17.2306409471535 7.2306409471535 -0.740451819376325 0.40625 0.459025885851103 0.954484329094548 rv
rs17885645 chr10 101987466 101987467 rs17885645_fw -0.381380331504422 1.35920860111771 -3.04542918969513 2.28266852668628 -0.434283248073686 0.552036199095023 0.664082767077746 0.963314898076022 fw
rs17885645 chr10 101987466 101987467 rs17885645_rv -2.19978259847215 6.49005659347526 -14.9202935216837 10.5207283247394 -0.317264651937985 0.464878671775224 0.75104279656674 0.97127194217249 rv
rs17886054 chr10 101976144 101976145 rs17886054_rv -0.94771435180197 1.2324792959778 -3.36337377191845 1.46794506831451 -0.539116629477052 0.42965367965368 0.589806381793049 0.962947544600075 rv
rs17887142 chr10 81322153 81322154 rs17887142_fw -0.119265061688375 0.35599984889816 -0.817024765528769 0.578494642152018 -0.636265978041947 0.526785714285714 0.524603075993014 0.961242862173999 fw
rs17887142 chr10 81322153 81322154 rs17887142_rv 0.0689703955541635 0.362295357401682 -0.641128504953133 0.77906929606146 -0.444803604828554 0.557277628032345 0.656461689046134 0.963244588744852 rv
rs178895 chr17 29799413 29799414 rs178895_fw -0.466640068551497 0.507288608601786 -1.460925741411 0.527645604308004 -1.5529583295218 0.579606440071556 0.120433090152379 0.680185504829396 fw
rs178895 chr17 29799413 29799414 rs178895_rv -0.24461817201228 0.670758078748477 -1.5593040063593 1.07006766233473 -1.35934235465373 0.660869565217391 0.174038128568278 0.778394522731817 rv
rs1789135 chr18 74797512 74797513 rs1789135_fw -0.775034140420909 0.837337028072927 -2.41621471544385 0.866146434602028 -1.04002574127451 0.523936170212766 0.298327941580108 0.899104126397645 fw
rs1789135 chr18 74797512 74797513 rs1789135_rv 0.000211973486826219 1.35889856319955 -2.66322921038429 2.66365315735795 -0.70715954125536 0.723356009070295 0.479467338054701 0.957858570407956 rv
rs178931 chr5 81575600 81575601 rs178931_fw -0.0351279908035613 1.38068926008055 -2.74127894056145 2.67102295895433 -0.399524620096665 0.626326963906582 0.689506686505235 0.964457198108499 fw
rs1790108 chr12 123636840 123636841 rs1790108_fw 0.428328886404179 0.750147680182839 -1.04196056675419 1.89861833956254 -0.612933933743834 0.708502024291498 0.539920024622088 0.961920266633872 fw
rs1790108 chr12 123636840 123636841 rs1790108_rv -0.298679413611335 0.789707182911408 -1.84650549211769 1.24914666489502 -0.701558903614951 0.563492063492063 0.482954288259351 0.957861729036027 rv
rs1790149 chr11 75188568 75188569 rs1790149_fw -1.17521081864609 0.764851194579493 -2.67431916002189 0.32389752272972 -1.49028161672084 0.491159135559921 0.136150204051505 0.714050886085902 fw
rs1790149 chr11 75188568 75188569 rs1790149_rv -0.224636604789034 0.799259735530001 -1.79118568642784 1.34191247684977 -1.46989625038452 0.721153846153846 0.141589855269792 0.724315716696562 rv
rs1790345 chr11 71145940 71145941 rs1790345_fw -0.855253822140653 0.518855256649812 -1.87221012517429 0.161702480892979 -2.36334264414182 0.591695501730104 0.0181109160252417 0.259221283568108 fw
rs1790345 chr11 71145940 71145941 rs1790345_rv -0.959215139617332 0.530632616697261 -1.99925506834396 0.0808247891092996 -1.58455421754374 0.470434782608696 0.113067653929959 0.662095768668482 rv
rs1790398 chr11 73801264 73801265 rs1790398_fw 1.20885122830887 1.11804569892 -0.982518341574326 3.40022079819206 0.235418180738443 0.720238095238095 0.813884176371817 0.980366100662614 fw
rs1790398 chr11 73801264 73801265 rs1790398_rv -0.503854510919216 0.728455146466366 -1.93162659799329 0.923917576154862 0.287366245594698 0.328894806924101 0.773831903817135 0.974031992696119 rv
rs1790399 chr11 73801661 73801662 rs1790399_fw 0.544285319898875 0.87157113474208 -1.1639941041956 2.25256474399335 0.94347489110256 0.430939226519337 0.345438052496112 0.923092860808465 fw
rs1790399 chr11 73801661 73801662 rs1790399_rv 0.610223526809633 1.30236646418728 -1.94241474299744 3.16286179661671 0.0172277638625428 0.642857142857143 0.986254913114401 0.998441758097275 rv
rs1790404 chr11 73822133 73822134 rs1790404_fw -0.0662472568260694 1.34211735414273 -2.69679727094583 2.56430275729369 0.0186601889216571 0.47719298245614 0.985112187358729 0.998187610824719 fw
rs1790404 chr11 73822133 73822134 rs1790404_rv -0.910072163958705 1.25090855353508 -3.36185292888746 1.54170860097005 -1.16864276136067 0.634551495016611 0.242547592159827 0.857734445901329 rv
rs1790650 chr16 57511068 57511069 rs1790650_fw -0.342087853672237 0.672193110840002 -1.65958635091864 0.975410643574167 0.555443187948524 0.328395061728395 0.578591559144024 0.962947544600075 fw
rs1790650 chr16 57511068 57511069 rs1790650_rv 0.940977975723842 0.544771769466113 -0.126774692429741 2.00873064387742 -0.24641774940196 0.745588235294118 0.805358867742464 0.9791830051991 rv
rs1791099 chr18 3305446 3305447 rs1791099_fw 0.346624019054812 4.68714637624836 -8.84018287839197 9.53343091650159 0.104851636258613 0.463855421686747 0.916493536017106 0.991937865102931 fw
rs1791099 chr18 3305446 3305447 rs1791099_rv 0.121596223146264 1.04094016357881 -1.91864649746821 2.16183894376073 0.982547655471395 0.288808664259928 0.32583011749982 0.913899419273638 rv
rs1791238 chr18 37074701 37074702 rs1791238_rv -5 6.8017445899321 -18.3314193962669 8.33141939626691 -0.919488008601312 0.778012684989429 0.357840374917563 0.928110826061522 rv
rs1791294 chr18 57529899 57529900 rs1791294_fw 0.0759289710677796 1.32001372196798 -2.51129792398947 2.66315586612503 0.384327644283413 0.393794749403341 0.700735621230528 0.965093779635137 fw
rs1791294 chr18 57529899 57529900 rs1791294_rv 0.0357724935026188 0.806914530625169 -1.54577998652271 1.61732497352795 0.571501557859467 0.395229982964225 0.567659704625944 0.962947544600075 rv
rs179145 chr14 95983974 95983975 rs179145_fw -0.141323226155063 0.738562722612563 -1.58890616247569 1.30625971016556 0.291999996122163 0.411689961880559 0.77028662693525 0.973802096183494 fw
rs179145 chr14 95983974 95983975 rs179145_rv 0.238824398529265 0.497586578738103 -0.736445295797416 1.21409409285595 2.32143546422179 0.285714285714286 0.0202633533655512 0.277890116557114 rv
rs179152 chr14 95981609 95981610 rs179152_fw -0.484275810675122 0.364641200351714 -1.19897256336448 0.230420942014237 -1.59733099386389 0.524524524524524 0.110191945520136 0.655527211106309 fw
rs179152 chr14 95981609 95981610 rs179152_rv -0.395987106742608 0.369553117037878 -1.12031121613685 0.328337002651633 -0.776710869752 0.472789115646259 0.437329372394699 0.949850069198859 rv
rs1791790 chr11 61369403 61369404 rs1791790_fw -0.838461157462384 0.605923603286432 -2.02607141990379 0.349149104979023 -0.515270421895068 0.371392722710163 0.606364064829564 0.962947544600075 fw
rs1791790 chr11 61369403 61369404 rs1791790_rv 0.327662528352706 0.479897690456274 -0.612936944941591 1.268262001647 -0.0714618807215363 0.589514066496164 0.943030161739986 0.994382821535918 rv
rs1792391 chr11 114480954 114480955 rs1792391_fw -0.230286318851407 0.597786832846835 -1.4019485112312 0.941375873528389 -1.06350858203406 0.6 0.287551375381769 0.891915957471017 fw
rs1792391 chr11 114480954 114480955 rs1792391_rv -0.472289929714801 0.748190159152119 -1.93874264165295 0.994162782223352 -0.0478608172931452 0.392579810181191 0.961827166853642 0.996060437286341 rv
rs1792667 chr18 45412070 45412071 rs1792667_fw -0.514657853084695 0.701517155331956 -1.88963147753533 0.860315771365939 -0.0743599088728461 0.386394557823129 0.940724008533395 0.993990670607793 fw
rs1792667 chr18 45412070 45412071 rs1792667_rv -0.34578808529537 0.585442366407372 -1.49325512345382 0.801678952863079 -0.20788725651298 0.444212721584984 0.835316999635004 0.983142416806631 rv
rs1792669 chr18 45410562 45410563 rs1792669_rv -0.065608247972348 1.40490457515458 -2.81922121527532 2.68800471933062 -0.326464049013074 0.597014925373134 0.744073285298391 0.969738709209649 rv
rs1792670 chr18 45410146 45410147 rs1792670_fw -2.79084216431932 5.76455759791636 -14.0893750562354 8.50769072759674 -0.386484059863189 0.362869198312236 0.69913820568944 0.964654588705853 fw
rs1792670 chr18 45410146 45410147 rs1792670_rv 0.0456290823557144 0.933123372417068 -1.78329272758174 1.87455089229317 0.0312340184540984 0.504120879120879 0.975082910338397 0.997524123354351 rv
rs1793660 chr11 126788586 126788587 rs1793660_rv -0.454227890981982 1.12511629536025 -2.65945582988807 1.7510000479241 0.0379779030194979 0.378255945639864 0.969705300151626 0.996880552340319 rv
rs1794038 chr1 227073711 227073712 rs1794038_fw 0.208656757164737 0.513752317340837 -0.798297784823304 1.21561129915278 -1.14887166552776 0.689737470167064 0.250608902801457 0.862329035586356 fw
rs1794038 chr1 227073711 227073712 rs1794038_rv -0.444552468283349 0.600467473634744 -1.62146871660745 0.73236378004075 -0.294727103586643 0.433501683501683 0.768202356696428 0.973623428371948 rv
rs179436 chr11 2554148 2554149 rs179436_fw 1.08257176433305 0.835727066272977 -0.555453285561982 2.72059681422809 -0.353063273826464 0.798611111111111 0.724041005327223 0.967395652685859 fw
rs179436 chr11 2554148 2554149 rs179436_rv -0.444723904904019 0.830129611699003 -2.07177794383406 1.18233013402603 2.62761538969747 0.0674846625766871 0.0085985673641205 0.162829303877216 rv
rs179486 chr11 2590496 2590497 rs179486_fw -0.195233261692172 0.632305709665579 -1.43455245263671 1.04408592925236 -0.722921591882889 0.565096952908587 0.469728057262678 0.95602675254005 fw
rs179486 chr11 2590496 2590497 rs179486_rv -0.646258144334891 1.18423684849187 -2.96736236737895 1.67484607870917 -0.49654732512669 0.485446985446985 0.619508306517533 0.962947544600075 rv
rs1795240 chr1 171091874 171091875 rs1795240_fw -1.47512506214511e-08 8.67236626947728 -16.9978379029267 16.9978378734242 0.083563758843329 0.326359832635983 0.933403282369898 0.993214872204578 fw
rs1795240 chr1 171091874 171091875 rs1795240_rv 0.223950132643945 1.38217947682058 -2.4851216419244 2.93302190721229 -0.443491566028571 0.697819314641745 0.657410218263994 0.963244588744852 rv
rs1795241 chr1 171111364 171111365 rs1795241_rv -5 3.55500792383188 -11.9678155307105 1.96781553071048 -1.13257085418044 0.274143302180685 0.257394513990092 0.868182765640559 rv
rs1795243 chr1 171116403 171116404 rs1795243_fw 5 8.67236626953116 -11.9978378882811 21.9978378882811 0.539474510480731 0.57968476357268 0.589559480328802 0.962947544600075 fw
rs1795244 chr1 171119020 171119021 rs1795244_fw 5 12.2645780142535 -19.0385729079369 29.0385729079369 0.471446686535539 0.313868613138686 0.637321783099176 0.962947544600075 fw
rs1795527 chr12 66722116 66722117 rs1795527_fw 0.579845970958878 1.26167360765863 -1.89303430005204 3.0527262419698 0.991092939175656 0.338364779874214 0.321640200455316 0.912096565676139 fw
rs1795527 chr12 66722116 66722117 rs1795527_rv 0.21305022377165 0.88526871248918 -1.52207645270714 1.94817690025044 0.0446636101581795 0.543269230769231 0.964375439623544 0.996371650155584 rv
rs1797076 chr10 16853075 16853076 rs1797076_fw -0.0686863916047059 1.16644642403561 -2.35492138271451 2.21754859950509 0.761124336663391 0.277580071174377 0.446582805666939 0.95174225898396 fw
rs1797076 chr10 16853075 16853076 rs1797076_rv 0.722823914578416 0.680840150146517 -0.611622779708758 2.05727060886559 0.772922661086295 0.548989113530327 0.439568152581746 0.950229230716464 rv
rs1797077 chr10 16853251 16853252 rs1797077_fw -0.675521002517232 0.813239190946175 -2.26946981677174 0.918427811737272 -0.957376673592828 0.525741029641186 0.338377167808801 0.919156449974914 fw
rs1797077 chr10 16853251 16853252 rs1797077_rv 0.0923910246685027 1.37348496609137 -2.59963950887059 2.7844215582076 -0.774339414965741 0.760593220338983 0.438730100996973 0.950031095915913 rv
rs1797081 chr10 16874564 16874565 rs1797081_fw -3.0626825181976 5.39825017521604 -13.643252861621 7.51788782522584 -0.221398224294074 0.133828996282528 0.824782374934755 0.98139121191683 fw
rs1797081 chr10 16874564 16874565 rs1797081_rv -0.241607312756614 0.59975793005556 -1.41713285566551 0.933918230152284 0.580268661119363 0.356720202874049 0.561733457631907 0.962947544600075 rv
rs1797399 chr2 232406456 232406457 rs1797399_fw 0.133228115293924 0.36229427212996 -0.576868658080797 0.843324888668646 -1.42348161690459 0.656773211567732 0.154596587456858 0.748121840121795 fw
rs1797399 chr2 232406456 232406457 rs1797399_rv -0.362654403411217 0.381320276827566 -1.11004214599325 0.384733339170814 -0.0386619248345815 0.413888888888889 0.969159930278643 0.996880552340319 rv
rs179871 chr7 106018493 106018494 rs179871_fw -0.147906140353512 0.457487796187477 -1.04458222088097 0.748769940173942 -0.755371552426095 0.549256505576208 0.45002607718216 0.953003081180552 fw
rs179871 chr7 106018493 106018494 rs179871_rv 0.541186973192761 0.579508040409529 -0.594648786009915 1.67702273239544 0.413970526648205 0.574757281553398 0.678895691933371 0.963775556540963 rv
rs1799797 chr16 14013992 14013993 rs1799797_fw 0.0776855789428537 0.553699867876481 -1.00756616209505 1.16293731998076 0.470924632309685 0.454361054766734 0.637694557025084 0.962947544600075 fw
rs1799797 chr16 14013992 14013993 rs1799797_rv 0.405934400371922 0.526153318552542 -0.62532610399106 1.4371949047349 1.88499278653088 0.357585139318885 0.0594308117162173 0.497292244976356 rv
rs1799809 chr2 128175874 128175875 rs1799809_rv -5 3.92542959737799 -12.6938420108609 2.69384201086087 -1.15089256770666 0.381720430107527 0.249776435806778 0.861944084944533 rv
rs1799810 chr2 128176039 128176040 rs1799810_fw -0.468402681357065 0.422108363698316 -1.29573507420576 0.358929711491635 -0.605249045235661 0.446969696969697 0.54501353241704 0.961920266633872 fw
rs1799810 chr2 128176039 128176040 rs1799810_rv 0.0154636309086277 0.428076813423559 -0.823566923401549 0.854494185218804 0.427857505810295 0.458174904942966 0.668754866674843 0.963436686372188 rv
rs1799846 chr4 992479 992480 rs1799846_fw -1.15419275213842 0.397495150699416 -1.93328324750928 -0.375102256767569 -3.92064182482253 0.599706744868035 8.83134425679862e-05 0.00572339332817642 fw
rs1799846 chr4 992479 992480 rs1799846_rv -1.377858862314 0.447371678290613 -2.2547073517636 -0.501010372864395 -3.11497657201892 0.503923278116826 0.00183959520271007 0.0565518230455264 rv
rs1799917 chr16 56377747 56377748 rs1799917_fw -0.655227363468831 0.387900768552992 -1.4155128698327 0.105058142895033 -5.16570617810502 0.793893129770992 2.39532821672082e-07 3.73656354732725e-05 fw
rs1799917 chr16 56377747 56377748 rs1799917_rv -0.142409389376768 0.38592269601464 -0.898817873565462 0.613999094811925 -0.913782836554637 0.552367288378766 0.360830966799779 0.928973514985656 rv
rs1799941 chr17 7533422 7533423 rs1799941_fw 0.380762550942387 0.585242122752354 -0.766312009652227 1.527837111537 -1.67957405990564 0.796363636363636 0.0930402182210103 0.611475410507007 fw
rs1799941 chr17 7533422 7533423 rs1799941_rv -0.156553888312953 0.977741531047268 -2.0729272891656 1.75981951253969 -0.655866962497123 0.618860510805501 0.511909726793077 0.960495137867521 rv
rs1799971 chr6 154360796 154360797 rs1799971_fw 0.587277822294127 0.55534518918566 -0.501198748509767 1.67575439309802 1.53578858217514 0.43398392652124 0.124590240948777 0.689592181820666 fw
rs1799971 chr6 154360796 154360797 rs1799971_rv 0.854893036631434 0.435897222887232 0.000534479772459684 1.70925159349041 4.02228610591843 0.289377289377289 5.76359869479415e-05 0.00409097898055207 rv
rs1799991 chr11 118957090 118957091 rs1799991_fw -0.422437775863099 0.815909557572708 -2.02162050870561 1.17674495697941 0.142283479063036 0.368530020703934 0.886856095554246 0.988869358162814 fw
rs1799991 chr11 118957090 118957091 rs1799991_rv -0.210604874634941 1.05671353300954 -2.28176339933363 1.86055365006375 -0.560676232146897 0.59432387312187 0.575018272806312 0.962947544600075 rv
rs1799992 chr11 118957245 118957246 rs1799992_fw -0.4435330025169 0.49916279840793 -1.42189208739644 0.534826082362644 -3.04422463239432 0.745742092457421 0.00233280882920723 0.0671736839870233 fw
rs1799992 chr11 118957245 118957246 rs1799992_rv -0.202067516970936 0.63104479599761 -1.43891531712625 1.03478028318438 0.546986609708355 0.366504854368932 0.584387931517894 0.962947544600075 rv
rs1800359 chr16 89805260 89805261 rs1800359_fw -0.707614109202499 0.430254254345562 -1.5509124477198 0.135684229314803 -2.17170991136052 0.556451612903226 0.0298775504720106 0.344236981258549 fw
rs1800359 chr16 89805260 89805261 rs1800359_rv -0.78832050040994 0.513098996357878 -1.79399453327138 0.2173535324515 -2.10579414178546 0.572524942440522 0.0352222379337554 0.376561718041779 rv
rs1800467 chr11 17408830 17408831 rs1800467_fw 0.363357708788128 0.453936271804055 -0.526357383947819 1.25307280152408 2.14790470746467 0.351681957186544 0.0317213263499324 0.35607861615721 fw
rs1800467 chr11 17408830 17408831 rs1800467_rv 0.00351578124027335 0.622737666898224 -1.21705004588025 1.22408160836079 0.17655145967744 0.473417721518987 0.859860724565922 0.986854620327445 rv
rs1800528 chr17 3559822 3559823 rs1800528_fw -1.02993014344861 0.876434212763061 -2.74774120046421 0.687880913566989 -2.60452305341609 0.777777777777778 0.00920022313752232 0.170001479957433 fw
rs1800528 chr17 3559822 3559823 rs1800528_rv -0.908149049586383 0.693092303340896 -2.26660996413454 0.450311864961773 -1.56632011565595 0.544247787610619 0.117273694048427 0.672347981271517 rv
rs1800562 chr6 26093140 26093141 rs1800562_fw -0.745061027426011 0.523816883502662 -1.77174211909123 0.281620064239207 -1.54083047227605 0.515508021390374 0.123358051008343 0.687151852529212 fw
rs1800562 chr6 26093140 26093141 rs1800562_rv 0.522324757041762 0.650626739070937 -0.752903651537275 1.7975531656208 -1.04924666354742 0.769411764705882 0.294064606932723 0.896207808545411 rv
rs1800588 chr15 58723674 58723675 rs1800588_fw -0.647329435046916 0.852616630496999 -2.31845803082103 1.0237991607272 -0.212086452321456 0.38544474393531 0.832039588776392 0.982234989558546 fw
rs1800588 chr15 58723674 58723675 rs1800588_rv 0.0867183382694266 0.713290306155959 -1.31133066179625 1.48476733833511 -0.335641779421394 0.580817051509769 0.737141014415618 0.968784442622131 rv
rs1800649 chr2 98264856 98264857 rs1800649_fw -0.266847647771291 0.784270441456584 -1.8040177130262 1.27032241748361 -0.0792455497014594 0.449003516998828 0.936837315061796 0.993419700794632 fw
rs1800649 chr2 98264856 98264857 rs1800649_rv -0.151729114138548 0.916946722310994 -1.9489446898681 1.645486461591 -2.57255040458594 0.900890868596882 0.0100952254681325 0.180146447192028 rv
rs1800734 chr3 37034945 37034946 rs1800734_fw -0.598271343922213 0.427675081235058 -1.43651450314293 0.2399718152985 -4.2427989488307 0.771406127258445 2.20749187085403e-05 0.00185286828776431 fw
rs1800734 chr3 37034945 37034946 rs1800734_rv -0.372005212955195 0.467826981661361 -1.28894609701146 0.544935671101074 -1.01939039083627 0.52619926199262 0.308017666254356 0.904053256975198 rv
rs1800759 chr4 100065508 100065509 rs1800759_fw -0.663140485488417 0.609634240627512 -1.85802359711834 0.531742626141507 -0.984921533696669 0.484330484330484 0.324662615103369 0.913617297909783 fw
rs1800759 chr4 100065508 100065509 rs1800759_rv 0.155235313828835 0.554128637001127 -0.930856814693374 1.24132744235104 -0.322691640967309 0.582743988684583 0.74692878331523 0.970511685792791 rv
rs1800774 chr16 57015544 57015545 rs1800774_fw -0.647258909261049 6.51713115686491 -13.4208359767163 12.1263181581942 0.0870903180053579 0.228846153846154 0.930599721256993 0.993078761306989 fw
rs1800774 chr16 57015544 57015545 rs1800774_rv -0.0300333333995132 1.28031501137618 -2.53945075569682 2.47938408889779 0.463573847129447 0.348973607038123 0.64295309531366 0.962947544600075 rv
rs1800778 chr5 137801012 137801013 rs1800778_fw -0.445436002734147 0.398307453296004 -1.22611861119432 0.335246605726021 -0.452062059865228 0.434042553191489 0.651224274903274 0.963244588744852 fw
rs1800778 chr5 137801012 137801013 rs1800778_rv 1.15163757260045 0.647074346797515 -0.116628147122682 2.41990329232358 -1.29517605397439 0.879712746858169 0.19525950343229 0.806767327984526 rv
rs1800810 chr4 55094030 55094031 rs1800810_fw 0.0751386328604601 0.370561261953657 -0.651161440568709 0.801438706289629 -0.538276770017315 0.568222621184919 0.590385986381697 0.962947544600075 fw
rs1800810 chr4 55094030 55094031 rs1800810_rv 0.198786151186947 0.382896628620833 -0.551691240909886 0.94926354328378 0.596049924648542 0.492640692640693 0.551141875289956 0.961920266633872 rv
rs1800825 chr17 34207485 34207486 rs1800825_fw 0.632246312515589 0.91856234097816 -1.16813587580161 2.43262850083278 0.238251822140315 0.601902173913043 0.811685785828107 0.980022513936773 fw
rs1800825 chr17 34207485 34207486 rs1800825_rv -0.776023580834171 1.28432567845063 -3.2933019105974 1.74125474892905 -0.16155531492436 0.361575178997613 0.871656048459483 0.98767381328269 rv
rs1800871 chr1 206946633 206946634 rs1800871_fw -0.0904867133707917 0.824281963841184 -1.70607936249951 1.52510593575793 0.439656682041394 0.388674388674389 0.660185780915274 0.963288864812144 fw
rs1800871 chr1 206946633 206946634 rs1800871_rv -0.183956199126074 0.568946218178834 -1.29909078675659 0.93117838850444 0.23447144424096 0.421319796954315 0.81461899954115 0.980417787836647 rv
rs1800896 chr1 206946896 206946897 rs1800896_fw 0.585317977641527 0.660387483532881 -0.709041490082919 1.87967744536597 -0.163281718093086 0.666666666666667 0.870296627573182 0.98767381328269 fw
rs1800896 chr1 206946896 206946897 rs1800896_rv 0.392572154693128 0.855904162750912 -1.28500000429866 2.07014431368491 -0.531281100716427 0.7 0.595223999979589 0.962947544600075 rv
rs1800978 chr9 107665977 107665978 rs1800978_fw -0.466531890057571 0.9669885673967 -2.3618294821551 1.42876570203996 -0.511954680078936 0.507130124777184 0.60868272790283 0.962947544600075 fw
rs1800978 chr9 107665977 107665978 rs1800978_rv 0.635720233243572 0.66159754148533 -0.661010948067675 1.93245141455482 0.976949406986558 0.497343251859724 0.328594200075897 0.914812599566794 rv
rs1801020 chr5 176836531 176836532 rs1801020_fw 0.0923362265252527 0.417793753389853 -0.72653953011886 0.911211983169365 -0.411403007337869 0.565672844480258 0.680777049111198 0.963834158133523 fw
rs1801020 chr5 176836531 176836532 rs1801020_rv -0.274650597529724 0.396662512494935 -1.0521091220198 0.502807926960348 0.511931540126319 0.382791922739245 0.608698923289811 0.962947544600075 rv
rs1801255 chr16 57689804 57689805 rs1801255_fw -0.302007738670935 0.38487150027961 -1.05635587921897 0.452340401877102 -2.19786142669246 0.632716049382716 0.0279589824404627 0.33263963650132 fw
rs1801255 chr16 57689804 57689805 rs1801255_rv 0.0344492463187638 0.404222987768702 -0.757827809707891 0.826726302345419 -0.354523889031805 0.544322344322344 0.722946304245856 0.967252799169675 rv
rs1801257 chr16 57689384 57689385 rs1801257_fw -0.177638309233494 0.507114999126737 -1.1715837075219 0.81630708905491 0.11748611142438 0.440972222222222 0.906474849299911 0.991145647353344 fw
rs1801257 chr16 57689384 57689385 rs1801257_rv 0.141460426330081 0.501981008680866 -0.842422350684415 1.12534320334458 -0.143934757289702 0.553225806451613 0.885551989099765 0.988767402551392 rv
rs1801321 chr15 40987564 40987565 rs1801321_fw -0.152965424768653 0.478387934464524 -1.09060577631912 0.784674926781814 0.551065880984762 0.397333333333333 0.581588513295992 0.962947544600075 fw
rs1801321 chr15 40987564 40987565 rs1801321_rv 0.835253841098717 0.670235949466416 -0.478408619855458 2.14891630205289 -0.147791828171818 0.717948717948718 0.882507058689378 0.988666244440083 rv
rs180193 chr8 133877261 133877262 rs180193_fw 0.194379118115246 0.536449708304226 -0.857062310161037 1.24582054639153 -0.679143509347232 0.636152954808807 0.497046936530468 0.958435468139111 fw
rs180193 chr8 133877261 133877262 rs180193_rv 0.0730233187917123 0.763047280898248 -1.42254935176885 1.56859598935228 0.732363648706947 0.380882352941176 0.463946640031385 0.954696781769365 rv
rs180194 chr8 133877426 133877427 rs180194_fw -0.44995183918916 0.924995255475116 -2.26294253992039 1.36303886154207 -0.233879024489197 0.441860465116279 0.815078897684338 0.980417907325344 fw
rs180194 chr8 133877426 133877427 rs180194_rv -0.711099597858209 0.81551019368773 -2.30949957748616 0.887300381769742 -0.233500058151476 0.372693726937269 0.815373124403362 0.980417907325344 rv
rs180195 chr8 133877622 133877623 rs180195_fw 0.429934464198296 0.790712951459744 -1.1198629206628 1.97973184905939 -0.209398678106973 0.644628099173554 0.834137024609619 0.9829761618465 fw
rs180195 chr8 133877622 133877623 rs180195_rv 0.367730647737226 0.890943000226257 -1.37851763270624 2.11397892818069 -0.0603699331694475 0.603846153846154 0.951861004821145 0.995448210426713 rv
rs1802059 chr5 7897318 7897319 rs1802059_fw -0.0252949156130362 0.487340652606194 -0.980482594721176 0.929892763495104 -0.516446189498367 0.556357078449053 0.605542812667873 0.962947544600075 fw
rs1802059 chr5 7897318 7897319 rs1802059_rv 0.355733876262845 0.580572152720678 -0.782187543069684 1.49365529559537 0.185847205816939 0.561643835616438 0.852564584449146 0.986115059478454 rv
rs180206 chr8 133883101 133883102 rs180206_fw -0.279909195690231 4.15720758937129 -8.42803607085796 7.8682176794775 -0.196984557258245 0.631578947368421 0.843839622537706 0.984446488001278 fw
rs180206 chr8 133883101 133883102 rs180206_rv 2.70304891671676 5.87798513286268 -8.81780194369409 14.2238997771276 0.2017553511675 0.820116054158607 0.840107988280259 0.983931346563665 rv
rs180207 chr8 133883214 133883215 rs180207_fw 2.37470100815329 4.64915955124751 -6.73765171229183 11.4870537285984 0.410284697877834 0.61472602739726 0.681597115813915 0.963835086922094 fw
rs180207 chr8 133883214 133883215 rs180207_rv -0.176795983953382 0.909614083180781 -1.95963958698771 1.60604761908095 1.15540773758861 0.226571767497034 0.247923494814306 0.861062231777064 rv
rs180208 chr8 133884019 133884020 rs180208_fw 0.290123170985324 0.903090015249192 -1.47993325890309 2.06017960087374 -1.7360461577193 0.865055387713998 0.0825556734152623 0.57901454145781 fw
rs180208 chr8 133884019 133884020 rs180208_rv -0.0300615291184224 1.38217947682034 -2.73913330368628 2.67901024544944 0.325952032289083 0.382113821138211 0.744460647463764 0.969881168259825 rv
rs180210 chr8 133885553 133885554 rs180210_fw -0.0689556618075335 0.610073398854886 -1.26469952356311 1.12678819994804 0.524494503366359 0.403973509933775 0.599934641895417 0.962947544600075 fw
rs180210 chr8 133885553 133885554 rs180210_rv -0.943207205574078 0.464858137995757 -1.85432915604576 -0.0320852551023945 1.01182736240633 0.195672624647225 0.311620604612532 0.906060279156266 rv
rs180211 chr8 133885788 133885789 rs180211_rv -1.24109775392958 1.0508549317322 -3.30077342012469 0.81857791226553 -0.680191843362149 0.371376811594203 0.496382996335101 0.958390813386042 rv
rs180294 chr20 48243312 48243313 rs180294_rv -5 4.77088724931376 -14.350939008655 4.35093900865497 -1.14531265845117 0.614 0.252079664155861 0.863629059477983 rv
rs1803831 chr6 33641378 33641379 rs1803831_fw -0.537845491911285 0.402510275289858 -1.32676563147941 0.251074647656838 -1.30484555860633 0.496842105263158 0.191945442291231 0.801747213947708 fw
rs1803831 chr6 33641378 33641379 rs1803831_rv -0.185831661059431 0.387936396948501 -0.946186999078492 0.574523676959631 -0.946133528277655 0.545178435839028 0.34408048462362 0.922660202783347 rv
rs1803870 chr16 56839438 56839439 rs1803870_fw 5 7.08095741109223 -8.87867652574078 18.8786765257408 0.686625528320641 0.534453781512605 0.492318737188015 0.958239246093097 fw
rs1804998 chr2 242027524 242027525 rs1804998_fw -0.630670058952884 0.359876257059835 -1.33602752279016 0.0746874048843935 -4.18927713815902 0.706190061028771 2.79844463757919e-05 0.0022621559805339 fw
rs1804998 chr2 242027524 242027525 rs1804998_rv -0.394023437220373 0.395871814175859 -1.16993219300506 0.381885318564311 -1.48915743959026 0.548717948717949 0.136445915216148 0.714562396436741 rv
rs1804999 chr1 156219449 156219450 rs1804999_rv -5 4.12421010648516 -13.0834518087109 3.08345180871091 -1.10948333726919 0.395498392282958 0.267221728733339 0.875375179192694 rv
rs1805040 chr19 15760880 15760881 rs1805040_fw -0.170748487012939 0.423495106618084 -1.00079889598438 0.659301921958506 -0.903100170060058 0.552730696798493 0.366472733765118 0.930657244035547 fw
rs1805040 chr19 15760880 15760881 rs1805040_rv -0.492880603045512 0.428361861625012 -1.33246985183054 0.346708645739513 -0.424978253466949 0.422910662824207 0.670852527682577 0.963470929313718 rv
rs1805222 chr1 112440982 112440983 rs1805222_fw 0.345017435087086 0.480092978668177 -0.595964803102542 1.28599967327671 -0.460079830037459 0.637816245006658 0.645458921102078 0.962947544600075 fw
rs1805222 chr1 112440982 112440983 rs1805222_rv -0.273891011525142 0.547175563885597 -1.34635511674091 0.798573093690627 -0.585081005632833 0.511560693641618 0.558493249974648 0.962620437700955 rv
rs1805312 chr9 116152989 116152990 rs1805312_fw 0.467384863776874 1.22296122930509 -1.92961914566111 2.86438887321485 1.23745003741409 0.26 0.215920052115914 0.830999699136848 fw
rs1805312 chr9 116152989 116152990 rs1805312_rv -0.0452377652644524 0.787412484568077 -1.58856623501788 1.49809070448898 1.13940188755587 0.280412371134021 0.254535569045392 0.865541425802327 rv
rs1805313 chr9 116151190 116151191 rs1805313_fw -0.136508943621309 0.432498677725368 -0.98420635196303 0.711188464720413 -1.51782487020722 0.62713567839196 0.129058553698958 0.700186507014492 fw
rs1805313 chr9 116151190 116151191 rs1805313_rv -0.757578546896249 0.425221523407846 -1.59101273277563 0.0758556389831294 -0.785987845189511 0.395713107996702 0.431874608082945 0.949183619297567 rv
rs1805431 chr17 5383250 5383251 rs1805431_fw 5 7.08095741109223 -8.87867652574078 18.8786765257408 0.641899615970709 0.611764705882353 0.520938363607291 0.961242862173999 fw
rs1805438 chr17 5342519 5342520 rs1805438_fw -0.814583497398478 0.729726177420079 -2.24484680514183 0.615679810344877 -0.57574123352181 0.402646502835539 0.564790100274496 0.962947544600075 fw
rs1805438 chr17 5342519 5342520 rs1805438_rv -0.420388610725991 0.428139939226879 -1.25954289161067 0.418765670158692 0.367455562476778 0.359459459459459 0.713279232894998 0.966978588091415 rv
rs1805580 chr3 180630648 180630649 rs1805580_fw -0.979113496296975 1.06369901988631 -3.06396357527414 1.10573658268019 -0.447386159548951 0.376782077393075 0.654596267209258 0.963244588744852 fw
rs1805580 chr3 180630648 180630649 rs1805580_rv -0.149603366276852 0.802729135160394 -1.72295247119122 1.42374573863752 0.309003891694748 0.401877133105802 0.757318566456916 0.972028339320911 rv
rs1805583 chr3 180631973 180631974 rs1805583_rv 7.29954656308352e-09 6.13228900259526 -12.0192864377872 12.0192864523863 -0.196906528479465 0.769854132901134 0.843900684711708 0.984446488001278 rv
rs1805760 chr12 9099567 9099568 rs1805760_fw -0.895199074309842 0.890780524455227 -2.64112890224209 0.850730753622403 0.572371700175398 0.197014925373134 0.567070184033086 0.962947544600075 fw
rs1805760 chr12 9099567 9099568 rs1805760_rv -0.377486926003941 0.939753093794096 -2.21940298984037 1.46442913783249 -0.387403785181439 0.496644295302013 0.698457301996465 0.964654588705853 rv
rs1805874 chr8 91082061 91082062 rs1805874_fw 0.342149510532317 0.54353237338194 -0.723173941296286 1.40747296236092 0.234766366576021 0.553431798436142 0.814390073799375 0.980416494275749 fw
rs1805874 chr8 91082061 91082062 rs1805874_rv -0.315276126139136 0.543104517691856 -1.37976098081517 0.749208728536902 1.18243237709379 0.277386934673367 0.237034182689299 0.852186844643127 rv
rs1806255 chr17 5314262 5314263 rs1806255_fw 0.335973216209958 0.739324030977247 -1.11310188450545 1.78504831692536 -0.458515658984754 0.662613981762918 0.646582015086495 0.962947544600075 fw
[truncated: 14,180,286 more chars]
