# Supplementary material for: High-throughput characterization of genetic effects on DNA–protein binding and gene transcription
Source: Genome Res. 2018 Nov;28(11):1701–8. doi: 10.1101/gr.237354.118 (PMC6211638; doi:10.1101/gr.237354.118)
Supplement: Supplemental Material [file supp_gr.237354.118_Supplemental_Table_S2.txt]

#Table S2: Annotations Used: CentiSNPs. SNP annotations used for overlap with BiT-BUNDLE-seq and BiT-STARR-seq. First 4 columns are in the same order for each file (chr, pos, pos1, rsID). Column 5 contains the transcription factor with a CentiSNP at that location.
chr pos pos1 rsID motif
chr1 847140 847141 rs28546248 M00244,M01573,PBM0203
chr1 855074 855075 rs6673914 M00650,M00730
chr1 873279 873280 rs28579246 M00801
chr1 874926 874927 rs2340591 M00041,M00113,M00178,M00916,M00917,M01820,M01959,MA0018.2,MA0117.1
chr1 883698 883699 rs58979014 M01635,M01925
chr1 885903 885904 rs76451547 M00778,MA0006.1
chr1 901590 901591 rs189595561 M01163,MA0006.1
chr1 909679 909680 rs199980201 M00722,M01658
chr1 911915 911916 rs74045046 M00017,M00036,M00916,M01812
chr1 928311 928312 rs74045070 M00801,M01663
chr1 936579 936580 rs183169965 M00414,M01113,M01611,M02040
chr1 937823 937824 rs185208630 M00730,M01673
chr1 948869 948870 rs4615788 M00391,M01509,M01512,M01563,M01660,PBM0054
chr1 949960 949961 rs186180444 M01673
chr1 986917 986918 rs72900459 M00650,M02040
chr1 993521 993522 rs189183369 M01673
chr1 999006 999007 rs189847217 M00235,M00251,M00434,M00660,M00944,M01609,M01610,M01699,M01843,M01951,M01954,MA0004.1,PBM0023,PBM0200
chr1 1004945 1004946 rs4073175 M01249
chr1 1026800 1026801 rs4562563 NA
chr1 1030449 1030450 rs187038062 NA
chr1 1055652 1055653 rs34808604 M00986,M01169
chr1 1057421 1057422 rs74977732 M00801
chr1 1060174 1060175 rs7556082 M00986
chr1 1082814 1082815 rs186827041 M00986
chr1 1093070 1093071 rs187642084 M00359,M00654,M01559,M01635,M01951,PBM0027
chr1 1095618 1095619 rs4970419 M00986,M01700
chr1 1105628 1105629 rs190416566 M00722,M01658
chr1 1135056 1135057 rs76788904 M00017,M00041,M00113,M00178,M00513,M00691,M00916,M00917,M01186,M01586,M01820,M01863
chr1 1138912 1138913 rs3819001 NA
chr1 1144057 1144058 rs3753349 M00615,M00730,M01770
chr1 1153128 1153129 rs72894044 NA
chr1 1164071 1164072 rs61745645 M01673,M01951
chr1 1176440 1176441 rs181802290 M00778
chr1 1209635 1209636 rs3737722 M00049
chr1 1217455 1217456 rs190246452 M00986,M01100,M02040
chr1 1237504 1237505 rs182304028 M00049,M01200,M01259,MA0139.1
chr1 1246830 1246831 rs192098021 M00644
chr1 1262978 1262979 rs61746802 M01282
chr1 1270508 1270509 rs189725006 M00017,M00041,M00178,M00916,M00917,M01820,MA0018.2
chr1 1294440 1294441 rs185073628 M00727,M01268,M01282
chr1 1295322 1295323 rs34389364 M00243,M00244
chr1 1299067 1299068 rs35742679 NA
chr1 1299259 1299260 rs36087904 NA
chr1 1299365 1299366 rs28368296 NA
chr1 1299661 1299662 rs34639471 NA
chr1 1299736 1299737 rs2313198 NA
chr1 1300073 1300074 rs35955667 NA
chr1 1300100 1300101 rs35642451 NA
chr1 1300539 1300540 rs28890279 NA
chr1 1300577 1300578 rs28503348 NA
chr1 1301387 1301388 rs71628956 M01512,PBM0054
chr1 1301441 1301442 rs76662808 NA
chr1 1302105 1302106 rs72896260 NA
chr1 1303253 1303254 rs34316807 NA
chr1 1303298 1303299 rs35125219 NA
chr1 1303373 1303374 rs35045511 NA
chr1 1303676 1303677 rs34567656 NA
chr1 1303893 1303894 rs35716478 NA
chr1 1304142 1304143 rs36066545 NA
chr1 1304370 1304371 rs35710126 M00263
chr1 1304388 1304389 rs35459109 NA
chr1 1304661 1304662 rs34487973 NA
chr1 1304786 1304787 rs35435148 M00357
chr1 1304935 1304936 rs4498744 NA
chr1 1305006 1305007 rs34561762 NA
chr1 1305065 1305066 rs34883051 NA
chr1 1305095 1305096 rs34953014 NA
chr1 1305120 1305121 rs34828044 NA
chr1 1305200 1305201 rs34372380 NA
chr1 1305911 1305912 rs35566806 NA
chr1 1305963 1305964 rs34457386 NA
chr1 1307613 1307614 rs184748678 M01200,M01259,MA0139.1
chr1 1309812 1309813 rs201853353 M00425,M00426,M00427,M00431
chr1 1333365 1333366 rs188069302 M00032,M00337,M01986,M01988,M01990,MA0076.1,PBM0127
chr1 1335217 1335218 rs2291889 M00801
chr1 1342611 1342612 rs2275915 NA
chr1 1398031 1398032 rs181068440 M00049
chr1 1430334 1430335 rs192038242 NA
chr1 1473927 1473928 rs186804185 M00017,M00041,M01700,M01724,M01862
chr1 1510319 1510320 rs187283366 M00017,M00036,M00039,M00041,M00178,M00338,M00513,M00514,M00691,M00801,M00916,M00917,M00981,M01186,M01187,M01586,M01820,M01861,M01862,M01863,MA0018.2
chr1 1519005 1519006 rs184574764 M00425,M00426,M00427,M00428,M00431,M00918,M00939,M01840
chr1 1584223 1584224 rs4648757 NA
chr1 1596499 1596500 rs72634819 M00778
chr1 1596973 1596974 rs4074020 NA
chr1 1597019 1597020 rs72634820 NA
chr1 1610696 1610697 rs182818701 M00017,M00041,M00691,M00916,M00917
chr1 1619766 1619767 rs9442411 M00516,M00920
chr1 1700144 1700145 rs190387593 M00727,M00979,M01142,M01217,M01248,M01282,MA0115.1
chr1 1744742 1744743 rs75304780 NA
chr1 1823365 1823366 rs75718362 M01182
chr1 1850427 1850428 rs2295363 M01559,M01925,PBM0027
chr1 1853393 1853394 rs2144687 M00799,M01699,MA0004.1
chr1 1854766 1854767 rs74862224 M00032,M00108,M01002,M01167,M01660,M01981,M01983,M01986,M01988,M01990,MA0028.1,MA0076.1,PBM0095,PBM0103,PBM0104,PBM0107,PBM0114,PBM0126,PBM0130,PBM0132,PBM0135
chr1 1938472 1938473 rs6663186 M01511,M01957,PBM0022,PBM0079
chr1 1978633 1978634 rs192943569 M00412,MA0099.2
chr1 2005057 2005058 rs185572015 M00036,M00039,M00041,M00113,M00178,M00179,M00338,M00357,M00513,M00514,M00691,M00916,M00917,M00981,M01586,M01700,M01820,M01861,M01862,M01863,MA0018.2
chr1 2014478 2014479 rs186519525 M00032,M01163,M01167
chr1 2036200 2036201 rs182855348 M00778,M01269,M01924,M01966
chr1 2036731 2036732 rs187513679 M01673
chr1 2038042 2038043 rs79733586 M00055,M00615,M00654,M01610,M01699,MA0004.1
chr1 2060629 2060630 rs3107156 M00731,M01658,M01759,M02032
chr1 2061968 2061969 rs3107157 NA
chr1 2063163 2063164 rs2222217 NA
chr1 2065602 2065603 rs190694694 M00778
chr1 2069680 2069681 rs3753242 M00694
chr1 2075250 2075251 rs2503706 NA
chr1 2077127 2077128 rs383968 M00766
chr1 2095197 2095198 rs262648 NA
chr1 2111375 2111376 rs2480711 M00694
chr1 2112675 2112676 rs882786 NA
chr1 2118358 2118359 rs262684 NA
chr1 2118538 2118539 rs2503699 M00243,M00246,MA0162.1
chr1 2119832 2119833 rs2460002 M01909,PBM0087
chr1 2120201 2120202 rs189510744 M01544,PBM0103,PBM0126
chr1 2120624 2120625 rs2503700 NA
chr1 2139306 2139307 rs2503713 NA
chr1 2163109 2163110 rs188453286 M00017,M00041,M00178,M00359,M00797,M00916,M01820
chr1 2163934 2163935 rs187119296 M00155,M01673
chr1 2164470 2164471 rs77012502 M01613
chr1 2167257 2167258 rs180955264 M01639,M01976,M01979,M01980,M01992,M02040
chr1 2169214 2169215 rs696094 M01610
chr1 2216608 2216609 rs181093121 M00017,M00036,M00039,M00041,M00178,M00179,M00338,M00357,M00513,M00514,M00691,M00697,M00916,M00917,M00981,M01186,M01187,M01586,M01820,M01861,M01862,M01863,MA0018.2
chr1 2222559 2222560 rs903920 M01512,PBM0054
chr1 2222582 2222583 rs903919 M00778
chr1 2265793 2265794 rs7546567 M00749
chr1 2286830 2286831 rs188548455 M00332,M00801,M01933
chr1 2314215 2314216 rs72923105 M01625
chr1 2335872 2335873 rs58886116 PBM0095,PBM0100
chr1 2347464 2347465 rs77529941 NA
chr1 2369390 2369391 rs59220895 M01770
chr1 2372320 2372321 rs58946679 M00359,M00697,M01065,M01770
chr1 2392145 2392146 rs180694649 M00032,M01981,M01986,M01988,M01990,MA0076.1
chr1 2399613 2399614 rs2477695 M01770
chr1 2443654 2443655 rs733307 M00491,M01118
chr1 2444225 2444226 rs744112 M00055,M00111,M00112,M00121,M00182,M00187,M00220,M00236,M00251,M00369,M00370,M00371,M00375,M00539,M00615,M00660,M00694,M00796,M00799,M00942,M00944,M00945,M00946,M00985,M01034,M01065,M01558,M01577,M01793,M01818,M01843,M01954,MA0093.1,PBM0013,PBM0200
chr1 2444642 2444643 rs2494613 NA
chr1 2445088 2445089 rs2281853 M01658,M01759
chr1 2473224 2473225 rs188423726 M00055,M00118,M00119,M00121,M00122,M00182,M00187,M00236,M00366,M00367,M00368,M00369,M00370,M00371,M00399,M00434,M00435,M00440,M00441,M00442,M00615,M00796,M00799,M00942,M00943,M00944,M00945,M00946,M01034,M01065,M01145,M01154,M01564,M01577,M01610,M01699,M01818,M01830,M01838,MA0004.1,MA0059.1,MA0093.1,MA0147.1,PBM0013,PBM0089,PBM0175,PBM0188,PBM0195,PBM0200
chr1 2478185 2478186 rs191450978 M00654,M01512,PBM0054
chr1 2482907 2482908 rs188632624 M01673
chr1 2487662 2487663 rs2227312 M00428,M00942,M01909
chr1 2487854 2487855 rs192966578 M01512,M01523,M01541,PBM0054,PBM0078,PBM0084
chr1 2488559 2488560 rs2494614 M01902,MA0140.1
chr1 2517307 2517308 rs74390002 M00694
chr1 2556381 2556382 rs189975951 M00425,M00426,M00427,M00428,M00431,M00740,M00920,M00939
chr1 2574019 2574020 rs188253084 M01711,MA0099.2
chr1 2742545 2742546 rs188435314 M00017,M00036,M00039,M00041,M00338,M00801,M00916,M00917,M00981,M01186,M01187,M01586,M01820,M01862,M01863,MA0018.2
chr1 2801085 2801086 rs187622159 M00644,M00927
chr1 2827895 2827896 rs184280618 M00697,M00766,M00936,M01770,M01818,M01838
chr1 2982108 2982109 rs76561137 M00644
chr1 3018225 3018226 rs2993492 M00032,M00108,M01167,M01660,M01981,M01983,M01985,M01986,M01988,M01989,M01990,MA0028.1,MA0076.1,PBM0094,PBM0095,PBM0097,PBM0101,PBM0103,PBM0104,PBM0105,PBM0107,PBM0114,PBM0116,PBM0121,PBM0126,PBM0127,PBM0128,PBM0130,PBM0132,PBM0135
chr1 3056559 3056560 rs74391931 M00114,M01112,M01544
chr1 3067331 3067332 rs77715459 NA
chr1 3109150 3109151 rs7539775 M01625
chr1 3121036 3121037 rs77634671 M00115,M01611
chr1 3135823 3135824 rs189275633 M00041,M00178,M00179,M01820,M01861
chr1 3141370 3141371 rs2817152 M01544
chr1 3150747 3150748 rs2817161 M00115,M00199,MA0099.2
chr1 3155132 3155133 rs77644886 MA0099.2
chr1 3155545 3155546 rs2249319 M01948,M01951
chr1 3160022 3160023 rs188738846 M01635,M01649
chr1 3210399 3210400 rs2500293 M00440,M00942
chr1 3211457 3211458 rs4648377 M01658
chr1 3229968 3229969 rs57323723 M00017,M00041,M00691,M00703
chr1 3251486 3251487 rs2500265 M01660,PBM0087
chr1 3257508 3257509 rs181740110 M00654
chr1 3258954 3258955 rs190675107 M00375,M00694,M00697,M01065,M01815,M01838
chr1 3272544 3272545 rs189200471 M01249
chr1 3282876 3282877 rs78812251 M00263,M01249
chr1 3321940 3321941 rs55931338 M00182,M00369,M00441,M00694,M00944,M00946,M01838
chr1 3374942 3374943 rs56242281 M00428,M01935
chr1 3394120 3394121 rs56341824 M00359,M00654
chr1 3395810 3395811 rs188104036 M00008,M01219,MA0057.1
chr1 3437934 3437935 rs2794365 NA
chr1 3446295 3446296 rs35026651 M00270
chr1 3446950 3446951 rs189257939 M00174,M00517,M00924,M00926,M01267,MA0099.2
chr1 3458680 3458681 rs2794331 NA
chr1 3478595 3478596 rs2794333 M00801,M01635,M01649
chr1 3481968 3481969 rs2794352 M01200,M01259,M01269,MA0139.1
chr1 3482333 3482334 rs2821059 M00017,M00113,M00359,M00367,M00369,M00375,M00694,M00697,M00936,M00944,M00946,M01065,M01186,M01187,M01815,M01861
chr1 3500528 3500529 rs187122146 M01770
chr1 3555305 3555306 rs180855909 MA0099.2
chr1 3570882 3570883 rs6697769 NA
chr1 3573699 3573700 rs7534180 M00703,M01658,M01759
chr1 3605171 3605172 rs77613405 M01770,M01959
chr1 3635540 3635541 rs190347715 M01636,M01917,MA0099.2
chr1 3688029 3688030 rs3737592 M00986,M01104,M01961
chr1 3688052 3688053 rs79789173 M01660
chr1 3700617 3700618 rs74764187 M00644
chr1 3704168 3704169 rs181003259 M01658
chr1 3719889 3719890 rs6661554 NA
chr1 3740639 3740640 rs2368534 M00307
chr1 3744248 3744249 rs7511793 NA
chr1 3744260 3744261 rs7545274 NA
chr1 3745720 3745721 rs2275833 NA
chr1 3746584 3746585 rs2275827 MA0099.2
chr1 3747022 3747023 rs72640913 NA
chr1 3749609 3749610 rs6684759 NA
chr1 3758492 3758493 rs17412654 M01517,M01613
chr1 3762814 3762815 rs59414187 NA
chr1 3765670 3765671 rs61768932 NA
chr1 3766586 3766587 rs61768933 NA
chr1 3768567 3768568 rs72640928 NA
chr1 3772865 3772866 rs61768936 NA
chr1 3774602 3774603 rs6667526 NA
chr1 3776165 3776166 rs6660459 NA
chr1 3776189 3776190 rs6660467 NA
chr1 3776613 3776614 rs59165038 NA
chr1 3776677 3776678 rs58255137 NA
chr1 3778883 3778884 rs6670437 NA
chr1 3780983 3780984 rs6664953 M00425,M00426,M00427,M00428,M00431,M00740,M00918,M00920,M00939,M00940
chr1 3817660 3817661 rs3935778 MA0006.1
chr1 3823803 3823804 rs76419011 NA
chr1 3831335 3831336 rs78880082 M00425,M00428,M00919,M00920,M00939
chr1 4008643 4008644 rs187020354 M00251,M00367,M00369,M00375,M00483,M00694,M00697,M00936,M00944,M00946,M01584,M01770,M01861
chr1 4068051 4068052 rs6675979 M00017,M00036,M00039,M00041,M00113,M00178,M00179,M00338,M00375,M00513,M00691,M00694,M00697,M00916,M00917,M00944,M00946,M00981,M01186,M01187,M01586,M01812,M01820,M01861,M01862,M01863,MA0018.2
chr1 4086826 4086827 rs4478781 M00372,M00799,M00942,M01699,M01818,MA0004.1
chr1 4189880 4189881 rs183330709 M00372,M00615,M00942,M00945
chr1 4189940 4189941 rs115927183 M00372,M00615,M00942
chr1 4193872 4193873 rs6693173 MA0028.1
chr1 4277934 4277935 rs4654423 MA0156.1
chr1 4278372 4278373 rs77321050 M00942,M01843,MA0059.1
chr1 4440835 4440836 rs181327895 M00017,M00036,M00039,M00041,M00178,M00338,M00801,M00916,M00917,M00981,M01186,M01187,M01820,M01861,M01862,M01863,MA0018.2
chr1 4578203 4578204 rs183784571 M00036,M00113,M00916,M01586
chr1 4682738 4682739 rs185789076 M01658
chr1 4712987 4712988 rs55778567 M00517
chr1 4757548 4757549 rs72638805 M00916
chr1 4766738 4766739 rs35923204 M00115,M02011
chr1 4770356 4770357 rs75270388 M00425,M00426,M00427,M00740,M00918,M00939
chr1 4856320 4856321 rs77293842 M00801
chr1 4886403 4886404 rs182953086 M00722,M01658,M01759
chr1 4892386 4892387 rs190291916 M00032,M01163
chr1 4901337 4901338 rs183340309 M00039,M00041,M00338,M00916,M00917,M00981,M01187,M01820,M01861,M01862,MA0018.2
chr1 4908481 4908482 rs191701507 M00722,M01658
chr1 4916616 4916617 rs191152833 M01658,M01700
chr1 4920527 4920528 rs9726805 M00696,MA0125.1
chr1 5227637 5227638 rs187527654 M00041,M00338,M00691,M00917,M01862,MA0018.2
chr1 5287347 5287348 rs185866214 M00108,M00697,M01163,M01770,M01818,M01838,M01974,M01976,M01979,M01980,M01992,PBM0095,PBM0113,PBM0117,PBM0118,PBM0124
chr1 5326410 5326411 rs79863765 M00694,M00916,M01615
chr1 5359585 5359586 rs189801321 M00257,M00749,M01494,PBM0016
chr1 5411292 5411293 rs76228689 M00766,M00965
chr1 5617568 5617569 rs4265432 M00749
chr1 5625831 5625832 rs7523122 M00737,M00743,M00940,PBM0095
chr1 5637493 5637494 rs72858898 M01511,M01521,M01957,PBM0022,PBM0072,PBM0079
chr1 5764998 5764999 rs189828922 M00281
chr1 5806158 5806159 rs182349228 M00491
chr1 5910256 5910257 rs74051389 M01509,M01512,PBM0054,PBM0068
chr1 6011182 6011183 rs6658969 M01658
chr1 6019709 6019710 rs184719790 M00691,M00697,M01815
chr1 6050539 6050540 rs806107 NA
chr1 6051265 6051266 rs806108 M00313
chr1 6053629 6053630 rs806111 M01298
chr1 6088162 6088163 rs187372517 NA
chr1 6097742 6097743 rs76380023 M00737,MA0156.1,PBM0095
chr1 6187612 6187613 rs192665186 M00730,M01673
chr1 6201793 6201794 rs183382838 M00064,M00722,M01658
chr1 6201849 6201850 rs187744642 NA
chr1 6209273 6209274 rs199509655 NA
chr1 6231808 6231809 rs75414001 M01673,M01948
chr1 6300601 6300602 rs183470295 M01658
chr1 6308470 6308471 rs58716233 M00111,M00801
chr1 6351522 6351523 rs77091008 M00916,MA0117.1
chr1 6373970 6373971 rs76569367 M00766,M00965
chr1 6408273 6408274 rs742504 M01635
chr1 6412036 6412037 rs3789474 M00425,M00426,M00427,M00428,M00431,M00516,M00740,M00920,M00939
chr1 6423350 6423351 rs115043882 M01658
chr1 6423368 6423369 rs74049545 M00916
chr1 6423424 6423425 rs148737402 M00737
chr1 6507248 6507249 rs182999861 M00778,M01055
chr1 6532647 6532648 rs72861528 M00697,M01200,M01814,MA0139.1
chr1 6546686 6546687 rs61174940 M01770
chr1 6653055 6653056 rs185426059 M00055,M00235,M00944,M01610,M01699,M01843,M01951,M01954,MA0004.1
chr1 6653634 6653635 rs77005859 M01182
chr1 6659636 6659637 rs2232457 M00115,M01673,M02040
chr1 6659871 6659872 rs6678681 M01700,M01709
chr1 6689176 6689177 rs1974075 NA
chr1 6690139 6690140 rs742394 NA
chr1 6690929 6690930 rs28460408 M00322
chr1 6694858 6694859 rs78571546 NA
chr1 6695801 6695802 rs6577583 NA
chr1 6719734 6719735 rs201172 NA
chr1 6803518 6803519 rs191491261 M01658
chr1 7060999 7061000 rs74051077 MA0099.2
chr1 7209334 7209335 rs17030373 M00055,M00217,M00797,M00799,M00962,M01065,M01154,M01564,M01699,MA0004.1,MA0059.1,MA0093.1,PBM0089
chr1 7209433 7209434 rs17030376 M00778,MA0006.1
chr1 7268090 7268091 rs75133074 M01660,M01852
chr1 7491423 7491424 rs17030829 M00372,M00440,M00441,M00799,M00942,M01818,M01838,MA0004.1
chr1 7514392 7514393 rs187563578 M00049,M00615,M01838
chr1 7531269 7531270 rs78372694 M01673,M01948
chr1 7570686 7570687 rs77597425 M00017,M00039,M00041,M00338,M00691,M00801,M00916,M00917,M00981,M01186,M01187,M01628,M01701,M01812,M01820,M01861,M01862,MA0018.2
chr1 7589456 7589457 rs35960294 M00115
chr1 7739089 7739090 rs6687002 M00749
chr1 7887472 7887473 rs200486406 M00032,M01981,M01986,M01988,M01990,MA0076.1
chr1 7887492 7887493 rs228696 M00049
chr1 7911098 7911099 rs228651 NA
chr1 7911228 7911229 rs228650 NA
chr1 7916958 7916959 rs186633 NA
chr1 7949568 7949569 rs188998739 NA
chr1 7962849 7962850 rs189668778 M00654,M01658
chr1 7963003 7963004 rs182302617 M01200,M01259,MA0139.1
chr1 7983451 7983452 rs76198826 M00055,M01116,M01610
chr1 8118780 8118781 rs192102873 M00220,M00344,M01558
chr1 8207493 8207494 rs71639217 M00425,M00426,M00427,M00428,M00431,M00516,M00740,M00918,M00920,M00939
chr1 8227651 8227652 rs76743464 M00466,M01182
chr1 8227718 8227719 rs60598971 M00041,M00647,M01045,M01724,M01862
chr1 8229543 8229544 rs74053809 M00495,M00926,M01267
chr1 8250470 8250471 rs188692928 M00017,M00041,M00114,M00179,M00338,M00357,M01820
chr1 8260327 8260328 rs181365706 M01673
chr1 8262335 8262336 rs6696538 M00017,M00036,M00039,M00041,M00178,M00179,M00338,M00691,M00694,M00916,M00917,M00942,M00981,M01186,M01187,M01586,M01784,M01820,M01861,M01862,M01935,MA0018.2
chr1 8272513 8272514 rs188235080 M01673
chr1 8278898 8278899 rs428180 M00694
chr1 8318829 8318830 rs56718454 M01182
chr1 8342044 8342045 rs191387681 M00017,M00041,M00178,M00338,M00513,M00778,M00981,M01282,M01861
chr1 8374296 8374297 rs78641116 M00041,M00801
chr1 8388383 8388384 rs189506446 M00440,M00441,M00654,M00942,M01818,M01838
chr1 8403823 8403824 rs74528550 M00049,M00359
chr1 8405689 8405690 rs77883943 MA0057.1
chr1 8409138 8409139 rs2895933 M00986,M01643
chr1 8423876 8423877 rs2289732 M01660,MA0028.1
chr1 8434938 8434939 rs72864293 M00244,M00479,M01700,PBM0203
chr1 8689767 8689768 rs76054905 M00778
chr1 8772985 8772986 rs180799550 M00327,M00801
chr1 8968053 8968054 rs72859042 M00017,M00041,M00338,M00801,M00916,M00917,M00981,M01812,M01862,MA0018.2
chr1 9024320 9024321 rs4908798 M01581
chr1 9138201 9138202 rs190648647 M00281,M01770
chr1 9172108 9172109 rs183537650 M00017,M00178,M00916,M00981,M01586,M01861
chr1 9172368 9172369 rs191973281 MA0057.1
chr1 9188858 9188859 rs199898807 M00801
chr1 9206391 9206392 rs4908814 M01122,M01219,M01303,PBM0203
chr1 9212661 9212662 rs191766519 M01167,M01660,M01981,M01983,M01985,M01986,M01987,M01988,M01989,M01990,M01992,MA0028.1,MA0076.1,PBM0094,PBM0095,PBM0097,PBM0101,PBM0103,PBM0104,PBM0105,PBM0107,PBM0113,PBM0114,PBM0115,PBM0116,PBM0119,PBM0121,PBM0126,PBM0127,PBM0128,PBM0129,PBM0130,PBM0131,PBM0132,PBM0135
chr1 9222870 9222871 rs183678228 M00916
chr1 9223053 9223054 rs74572608 M00749
chr1 9290497 9290498 rs183750634 NA
chr1 9303952 9303953 rs6658895 M00017,M00039,M00041,M00114,M00178,M00179,M00338,M00357,M00513,M00691,M00916,M00917,M00981,M01186,M01820,M01861,M01862,M01863,MA0018.2
chr1 9335629 9335630 rs78771942 M00801
chr1 9335744 9335745 rs6688233 M00037,M00199,M00517,MA0099.2
chr1 9397322 9397323 rs80014315 MA0057.1
chr1 9409369 9409370 rs74619104 M00123,M00466,M00797,M01564,M01838,M01839,PBM0089
chr1 9473048 9473049 rs74051673 M01673
chr1 9486723 9486724 rs61784971 M01673
chr1 9515901 9515902 rs75616898 M00204,M00924,M00926,M01267,MA0099.2
chr1 9526950 9526951 rs190024942 M00428,M00516,M01200,M01259,MA0139.1
chr1 9561090 9561091 rs186234105 M00041
chr1 9571421 9571422 rs7542011 M00425,M00426,M00427,M00431,M00740
chr1 9620213 9620214 rs184695197 M00114,MA0099.2
chr1 9625077 9625078 rs74583703 M00654,M00916
chr1 9688511 9688512 rs4076986 M01612,M01701
chr1 9692304 9692305 rs57288622 M00220,M00344
chr1 9718086 9718087 rs6540991 M01660
chr1 9790277 9790278 rs78105956 M00737
chr1 9791474 9791475 rs78851078 M00036,M00041
chr1 9867425 9867426 rs80194238 M00722,M01658,M01759
chr1 9884445 9884446 rs6685957 M00752,M01649
chr1 9895876 9895877 rs61785195 M01625
chr1 9908679 9908680 rs7225 NA
chr1 9910084 9910085 rs72855797 M00281
chr1 9929966 9929967 rs935074 M01219,M02011
chr1 9935277 9935278 rs141996491 M00986,PBM0203
chr1 9954399 9954400 rs58389844 M00749,M01940
chr1 9990111 9990112 rs2289478 M00694
chr1 10063097 10063098 rs3003378 M00281
chr1 10209041 10209042 rs75691022 M01951
chr1 10253523 10253524 rs6541081 M00264,M01182,M01550,M01610,M01770,MA0088.1,PBM0023
chr1 10275591 10275592 rs2027330 NA
chr1 10285446 10285447 rs6541084 M00438
chr1 10285708 10285709 rs6541085 NA
chr1 10287311 10287312 rs7547513 NA
chr1 10308596 10308597 rs946504 NA
chr1 10314961 10314962 rs7368073 NA
chr1 10337132 10337133 rs1970379 M00630
chr1 10340498 10340499 rs4846211 NA
chr1 10342351 10342352 rs3748575 NA
chr1 10392238 10392239 rs184779973 M00426,M00427,M00428,M00431,M00939
chr1 10393613 10393614 rs35388505 NA
chr1 10393625 10393626 rs11121541 NA
chr1 10393729 10393730 rs61778376 M01736
chr1 10394535 10394536 rs2276100 NA
chr1 10402841 10402842 rs6541090 NA
chr1 10424800 10424801 rs61778399 NA
chr1 10426473 10426474 rs61778401 M01968
chr1 10432878 10432879 rs61778404 M00477
chr1 10447791 10447792 rs4846216 NA
chr1 10458479 10458480 rs6674949 NA
chr1 10459778 10459779 rs3737155 M00263,M01951
chr1 10463887 10463888 rs4846219 NA
chr1 10465298 10465299 rs35716098 NA
chr1 10466045 10466046 rs34075302 NA
chr1 10466110 10466111 rs34045426 NA
chr1 10467073 10467074 rs6541094 NA
chr1 10472025 10472026 rs4846221 NA
chr1 10474456 10474457 rs58014725 M01620
chr1 10526143 10526144 rs672606 NA
chr1 10534754 10534755 rs72869122 M00425,M00426,M00427,M00431,M00740
chr1 10536634 10536635 rs655271 NA
chr1 10542919 10542920 rs663864 NA
chr1 10549379 10549380 rs670666 NA
chr1 10550351 10550352 rs673254 NA
chr1 10563934 10563935 rs2186949 NA
chr1 10565946 10565947 rs1755592 NA
chr1 10566147 10566148 rs7543322 NA
chr1 10567057 10567058 rs602601 NA
chr1 10567121 10567122 rs604814 NA
chr1 10567207 10567208 rs604369 M01891
chr1 10567710 10567711 rs589151 M01625,M01733,M01839
chr1 10589835 10589836 rs7548453 NA
chr1 10597632 10597633 rs185204738 M01658
chr1 10738764 10738765 rs80038809 M01948
chr1 10740812 10740813 rs1776228 M00749
chr1 10887200 10887201 rs60131076 M01658
chr1 10907321 10907322 rs76506443 M00801
chr1 10908418 10908419 rs191031152 M00123,M00722,M00796,M01658,MA0058.1
chr1 10908742 10908743 rs79057459 M00108,M01660
chr1 10927589 10927590 rs57672845 M01635,M01649
chr1 10982657 10982658 rs192805332 M00041,M00155,M00647,M00766,M01724
chr1 11046283 11046284 rs72644055 M01613
chr1 11046654 11046655 rs72868197 M00697
chr1 11104844 11104845 rs9430347 M00067,M00182,M00369,M00442,M00615,M00799,M00942,M01116,M01610,M01838
chr1 11106934 11106935 rs72647262 M00916
chr1 11159937 11159938 rs201741002 M00359
chr1 11159988 11159989 rs17552387 M00654,M01673
chr1 11169238 11169239 rs28730680 M00050,M00425,M00426,M00427,M00428,M00431,M00516,M00738,M00740,M00918,M00919,M00920,M00939,MA0024.1
chr1 11322833 11322834 rs181249140 NA
chr1 11397750 11397751 rs192279544 M00139,M00693,M01200,M01259,MA0139.1
chr1 11435941 11435942 rs2335404 M01163
chr1 11540648 11540649 rs58130172 M00065,M01925,MA0091.1
chr1 11577186 11577187 rs6540981 M01673
chr1 11668624 11668625 rs74053192 M01658,M01759
chr1 11671908 11671909 rs75598045 M00400,M00440,M00441,M00799,M00942,M00944,M01699,M01838,MA0004.1
chr1 11695976 11695977 rs189112080 M01625
chr1 11719437 11719438 rs3117063 M01581
chr1 11736599 11736600 rs2336030 NA
chr1 11741795 11741796 rs2233006 M01282
chr1 11767970 11767971 rs184879915 M01673
chr1 11771495 11771496 rs76651564 M00654
chr1 11794144 11794145 rs76745995 M00220,M00344
chr1 11832622 11832623 rs77157935 M00428,M01096
chr1 11866183 11866184 rs45460391 NA
chr1 11955810 11955811 rs72640282 M01628,M01701
chr1 11965791 11965792 rs72640287 M01658,M01759
chr1 11967904 11967905 rs6662295 M00986
chr1 11968204 11968205 rs71647014 M00041,M01820
chr1 11968366 11968367 rs77029566 M00263,M00778,M01951
chr1 11968518 11968519 rs188217443 M01976,M01992,PBM0094,PBM0105,PBM0113
chr1 11975698 11975699 rs182167419 M00916,M01861
chr1 12040641 12040642 rs74371876 M00986
chr1 12074575 12074576 rs185629975 M00722,M00731,M00984,M01658,M01759,MA0102.2
chr1 12094783 12094784 rs77420903 M00986,M01104,M01629,M01709
chr1 12101953 12101954 rs181418643 M00372,M00400,M00441,M00942,M00974,M01585,M01838
chr1 12113952 12113953 rs28569970 M00778
chr1 12119095 12119096 rs182040789 M01673
chr1 12185014 12185015 rs181593320 M01200,M01259,M01947,MA0139.1
chr1 12205652 12205653 rs191242277 M01673
chr1 12206651 12206652 rs641941 M01673
chr1 12218851 12218852 rs191384854 M00425,M00740
chr1 12287269 12287270 rs28621804 M01002
chr1 12416367 12416368 rs191880525 M00050,M00428,M00431,M00736,M00737,M00738,M00739,M00940,M01114,MA0024.1
chr1 12568407 12568408 rs76386504 MA0100.1
chr1 12648381 12648382 rs78444419 M01906,MA0031.1
chr1 12680179 12680180 rs6689733 M01268,M01282
chr1 12681101 12681102 rs3000898 M01658
chr1 12857298 12857299 rs72862169 M01759
chr1 13863036 13863037 rs59690822 M02040,MA0028.1
chr1 13870624 13870625 rs182916537 M00793,M01200,M01259,M01925,MA0139.1
chr1 13990540 13990541 rs77546979 NA
chr1 13991618 13991619 rs2495036 M01610
chr1 13992267 13992268 rs61775075 M01673
chr1 14136517 14136518 rs184446741 NA
chr1 14141603 14141604 rs2495079 M00473,M00991
chr1 14155401 14155402 rs7520386 M00359,M01951
chr1 14155524 14155525 rs2495089 M01512,M01625,PBM0054
chr1 14196114 14196115 rs74586186 M00050,M00426,M00427,M00428,M00431,M00736,M00737,M00738,M00739,M00940,M01114,MA0024.1
chr1 14619236 14619237 rs77391905 M00115,M00801
chr1 14694784 14694785 rs181480677 M00036,M00041,M00338
chr1 14987491 14987492 rs182272447 M00017,M00036,M00041,M00327,M00338,M00917,M01820
chr1 14987610 14987611 rs79683328 M01576,PBM0093
chr1 15162401 15162402 rs78049388 M00037,M00115,M00199,M00517,MA0099.2
chr1 15250410 15250411 rs72638369 M00017,M00694
chr1 15279195 15279196 rs7528855 M00035,M00174,M00304,M00926,M01267,MA0099.2
chr1 15284970 15284971 rs74059702 M00032,M01976,M01985,M01992,M02040,PBM0113,PBM0135
chr1 15326076 15326077 rs182599097 M00049,M00697,M01636
chr1 15333747 15333748 rs6429700 M01538,M01544,PBM0009
chr1 15348224 15348225 rs61286021 M00801
chr1 15406670 15406671 rs189257038 M00722,M01658
chr1 15441923 15441924 rs190982701 MA0100.1
chr1 15458867 15458868 rs191312235 M00220,M00344,M00647,M00766,M01724
chr1 15480047 15480048 rs742675 M00778
chr1 15480739 15480740 rs192778310 M00001,M00644,PBM0145,PBM0162
chr1 15499233 15499234 rs72640794 M01299,M01516,M01517,M01519,M01576,M01903,M01946,PBM0035,PBM0085,PBM0093
chr1 15573656 15573657 rs189457294 M00356,M00441,M00615,M00654,M00694,M01182,M01770,M01818,M01838,PBM0203
chr1 15587347 15587348 rs56722038 M00174,M00490,M00495,M00926,M01267,MA0099.2
chr1 15599027 15599028 rs185146952 M00305,M01182
chr1 15611592 15611593 rs78885615 M00791,M01906
chr1 15612922 15612923 rs185793422 NA
chr1 15620636 15620637 rs35622037 M00032,M00108,M01167,M01981,M01982,M01983,M01985,M01986,M01987,M01988,M01989,M01990,M01992,MA0028.1,MA0076.1,PBM0094,PBM0095,PBM0097,PBM0103,PBM0104,PBM0105,PBM0114,PBM0116,PBM0121,PBM0126,PBM0127,PBM0132,PBM0135
chr1 15655943 15655944 rs56017972 M01925
chr1 15664346 15664347 rs72864900 M00696,MA0125.1
chr1 15673851 15673852 rs191111910 M00221,M00466,M00749,M01182,M01673
chr1 15674267 15674268 rs60687545 NA
chr1 15711362 15711363 rs2496337 M01673
chr1 15780034 15780035 rs56957477 M01576,PBM0093
chr1 15815578 15815579 rs6429746 NA
chr1 15844653 15844654 rs202189326 NA
chr1 15863958 15863959 rs181480141 M00017,M00041,M00178,M00179,M00338,M00917,M00981,M01820,M01861,M01862,MA0018.2
chr1 15873400 15873401 rs185438951 M00078
chr1 15914331 15914332 rs6666886 NA
chr1 15914460 15914461 rs6667064 NA
chr1 15920820 15920821 rs78917815 NA
chr1 15921152 15921153 rs72645864 NA
chr1 15930162 15930163 rs6686585 M01240,M01635,M01649,MA0100.1
chr1 15950551 15950552 rs59991988 NA
chr1 16042276 16042277 rs34385739 M01701
chr1 16067641 16067642 rs191174782 NA
chr1 16068920 16068921 rs182125973 M00115
chr1 16070828 16070829 rs182297483 M00654
chr1 16083897 16083898 rs71631750 M00777
chr1 16087163 16087164 rs867321 NA
chr1 16113036 16113037 rs2546 M01701
chr1 16115969 16115970 rs2862161 NA
chr1 16116888 16116889 rs4661650 NA
chr1 16117022 16117023 rs4661652 M01116,M01699,MA0004.1,MA0093.1,PBM0176,PBM0191
chr1 16117921 16117922 rs6701487 NA
chr1 16118172 16118173 rs4661653 NA
chr1 16118217 16118218 rs4661337 M01933
chr1 16120050 16120051 rs7552462 NA
chr1 16121660 16121661 rs6429780 NA
chr1 16175803 16175804 rs191926636 M00174,M01408,M01687,M01711,MA0099.2
chr1 16212909 16212910 rs192942621 M01770
chr1 16213453 16213454 rs186919541 M00722,M01658,M01759
chr1 16271259 16271260 rs9661939 M00425,M00426,M00427,M00431,M00940
chr1 16276481 16276482 rs72893633 M01976,M01979,M01980,M01992
chr1 16285341 16285342 rs848194 NA
chr1 16321522 16321523 rs4661681 M00425
chr1 16336089 16336090 rs191367276 M00041,M00981,M01586,M01700,M01861
chr1 16341524 16341525 rs1739839 M00778
chr1 16344986 16344987 rs72890696 M00017,M00036,M00039,M00041,M00113,M00178,M00179,M00338,M00513,M00514,M00691,M00694,M00697,M00916,M00917,M00981,M01186,M01187,M01586,M01820,M01861,M01862,M01863,MA0018.2
chr1 16365308 16365309 rs34919402 M00025,M00032,M01078,M01163,M01167,M01660,M01981,M01982,M01983,M01985,M01986,M01987,M01988,M01989,M01990,M01992,M02037,M02038,MA0028.1,MA0076.1,PBM0094,PBM0095,PBM0097,PBM0099,PBM0101,PBM0103,PBM0104,PBM0105,PBM0107,PBM0110,PBM0113,PBM0114,PBM0116,PBM0117,PBM0120,PBM0121,PBM0126,PBM0127,PBM0128,PBM0130,PBM0132,PBM0135
chr1 16400383 16400384 rs9659483 M01759,M01814
chr1 16405950 16405951 rs72636505 M01673
chr1 16409012 16409013 rs184005892 M00693,M01200,M01259,MA0139.1
chr1 16449383 16449384 rs58517471 M00730,M01635,M01649
chr1 16470415 16470416 rs77476332 M01512,PBM0054
chr1 16472833 16472834 rs3754333 M00491,M01494,PBM0016
chr1 16473093 16473094 rs182142794 M00400,M00986,M01544,M01643
chr1 16504380 16504381 rs7538833 NA
chr1 16504548 16504549 rs7538966 M01933
chr1 16505098 16505099 rs190960506 NA
chr1 16505303 16505304 rs6688638 M00986,M01940
chr1 16505907 16505908 rs4661718 NA
chr1 16506259 16506260 rs6679761 M01839
chr1 16507383 16507384 rs4233540 MA0006.1,PBM0081
chr1 16507617 16507618 rs6677710 NA
chr1 16508236 16508237 rs191272002 M00025,M00032,M01078,M01163,M01167,M01660,M01974,M01976,M01980,M01981,M01982,M01983,M01985,M01986,M01987,M01988,M01989,M01990,M01992,M02037,M02038,M02040,MA0028.1,MA0076.1,PBM0094,PBM0095,PBM0097,PBM0099,PBM0100,PBM0101,PBM0103,PBM0104,PBM0105,PBM0107,PBM0110,PBM0113,PBM0114,PBM0115,PBM0116,PBM0117,PBM0118,PBM0119,PBM0120,PBM0121,PBM0124,PBM0126,PBM0127,PBM0128,PBM0129,PBM0130,PBM0131,PBM0132,PBM0135
chr1 16509670 16509671 rs7538216 NA
chr1 16510797 16510798 rs4537547 M01298
chr1 16511538 16511539 rs924203 NA
chr1 16512347 16512348 rs9700627 NA
chr1 16513152 16513153 rs4661359 NA
chr1 16731645 16731646 rs3106498 M00801,M01511,M01957,PBM0022,PBM0079
chr1 16745666 16745667 rs74407262 M00041,M00453,M00917
chr1 16776867 16776868 rs279780 NA
chr1 17019672 17019673 rs2610631 M00752,M01002,M01636,M01660
chr1 17034109 17034110 rs55767123 M00049
chr1 17043445 17043446 rs191336603 M00644,M00993
chr1 17216239 17216240 rs192795893 M00244
chr1 17223267 17223268 rs184459522 M01492,M01511,M01517,M01521,M01639,M01642,M01914,PBM0022,PBM0072,PBM0085
chr1 17302004 17302005 rs77987717 M01658
chr1 17304024 17304025 rs75714042 M01002,M01576,M01946,PBM0093
chr1 17349829 17349830 rs2746472 NA
chr1 17380941 17380942 rs192902467 MA0099.2
chr1 17389495 17389496 rs28685682 M00007,M00032,M00108,M00339,M00340,M00771,M01078,M01163,M01167,M01208,M01876,M01976,M01981,M01982,M01983,M01985,M01986,M01987,M01988,M01989,M01990,M01992,M02037,MA0076.1,PBM0094,PBM0095,PBM0097,PBM0100,PBM0101,PBM0103,PBM0104,PBM0105,PBM0107,PBM0113,PBM0114,PBM0116,PBM0118,PBM0119,PBM0121,PBM0124,PBM0126,PBM0127,PBM0128,PBM0129,PBM0130,PBM0132,PBM0135
chr1 17402419 17402420 rs2647204 M00017,M00036,M00039,M00041,M00113,M00178,M00179,M00338,M00513,M00691,M00694,M00916,M00917,M00981,M01186,M01187,M01586,M01820,M01861,M01862,M01863,MA0018.2
chr1 17466374 17466375 rs2647148 M00650
chr1 17489303 17489304 rs187409089 M00050,M00426,M00427,M00428,M00431,M00516,M00736,M00737,M00738,M00739,M00940,M01114,M01839,M01962,MA0024.1
chr1 17510150 17510151 rs78476069 NA
chr1 17530639 17530640 rs183295720 M00041,M00917
chr1 17563966 17563967 rs2977306 M00706
chr1 17577245 17577246 rs190779766 M00049,MA0006.1
chr1 17593315 17593316 rs2272629 M00799,M01054,M01699,MA0004.1,PBM0077
chr1 17662803 17662804 rs1748032 M01625
chr1 17675712 17675713 rs71644039 MA0006.1
chr1 17746581 17746582 rs75102416 M01658,M01759
chr1 17752412 17752413 rs186130752 M00017,M00036,M00113,M00114,M00178,M00179,M00916,M00917,M00981,M01186,M01187,M01820,M01861,M01862,MA0018.2
chr1 17759038 17759039 rs186243111 M00041,M00338,M00679,M00691,M00916,M00917,MA0018.2
chr1 17768250 17768251 rs6664643 M00778,MA0006.1
chr1 17770324 17770325 rs75079366 M01673
chr1 17786999 17787000 rs7521647 M00049,M01639
chr1 17907178 17907179 rs76578963 MA0100.1
chr1 17918668 17918669 rs189896264 M00007,M00032,M00337,M00743,M01167,M01981,M01985,M01986,M01988,M01990,MA0076.1,PBM0095,PBM0127,PBM0130
chr1 17933329 17933330 rs75206004 M01544
chr1 18045944 18045945 rs75901006 M01701
chr1 18100593 18100594 rs60909868 M01660
chr1 18209883 18209884 rs947039 M00115
chr1 18210972 18210973 rs74057461 M01976
chr1 18368461 18368462 rs79435869 M01658
chr1 18454907 18454908 rs80201684 M01673
chr1 18468949 18468950 rs57236859 M00220,M01558
chr1 18492932 18492933 rs36014789 NA
chr1 18611015 18611016 rs223192 M01673
chr1 18611884 18611885 rs74380648 M01625
chr1 18807619 18807620 rs34109355 M00749,M01111,M01925,PBM0203
chr1 18812834 18812835 rs78863776 M00032,M00108,M01163,M01167,M01660,M01976,M01981,M01983,M01985,M01986,M01987,M01988,M01989,M01990,M01992,MA0028.1,MA0076.1,PBM0094,PBM0097,PBM0104,PBM0105,PBM0110,PBM0113,PBM0114,PBM0116,PBM0121,PBM0126,PBM0127,PBM0135
chr1 18812909 18812910 rs80109550 M00793,M01925
chr1 18902256 18902257 rs2816057 M01200,M01259,MA0139.1
chr1 18989213 18989214 rs80106766 M00251,M00359
chr1 19109544 19109545 rs189771045 M01658
chr1 19175972 19175973 rs35775756 M01182,M01770
chr1 19181214 19181215 rs79635934 M00017,M00036,M00039,M00041,M00178,M00179,M00338,M00513,M00514,M00691,M00801,M00916,M00917,M00981,M01186,M01187,M01820,M01861,M01862,M01863,MA0018.2
chr1 19202022 19202023 rs6661040 M00916
chr1 19212162 19212163 rs78668214 M00427,M00428,M00431,M00736,M00737,M00739,M01629,MA0024.1,MA0028.1
chr1 19226977 19226978 rs28674731 M01182,M01538,PBM0009
chr1 19227066 19227067 rs28373885 M01673
chr1 19229474 19229475 rs9426680 M00650,M02040
chr1 19229501 19229502 rs79336760 M00263,M01681,M02040
chr1 19239802 19239803 rs76754511 M00235,M01249
chr1 19239894 19239895 rs2024726 M01673,M02040,PBM0110
chr1 19245995 19245996 rs59133926 M00084,M00244,M00982,M01219,PBM0203
chr1 19253199 19253200 rs79631815 M00378,M00749,M00982
chr1 19253222 19253223 rs74961445 M00077,M00084,M00244,M01733,PBM0203
chr1 19281980 19281981 rs75754139 M00270,M01839,M01925,PBM0203
chr1 19289793 19289794 rs2313163 M00727,M01217,M01269,M01282
chr1 19299314 19299315 rs74490336 NA
chr1 19333903 19333904 rs28479607 M00032,M01163,M01167,M01981,M01983,M01985,M01986,M01988,M01990,MA0076.1,PBM0097,PBM0113,PBM0118,PBM0127
chr1 19336540 19336541 rs2038879 M01583,M01610
chr1 19578373 19578374 rs9804127 M00654,M01700
chr1 19596155 19596156 rs6665756 M00428,M01925
chr1 19651368 19651369 rs183286852 M00801
chr1 19679086 19679087 rs182422133 M00055,M00121,M00182,M00187,M00236,M00366,M00367,M00368,M00369,M00399,M00434,M00435,M00440,M00441,M00442,M00615,M00796,M00799,M00942,M00944,M00945,M00946,M01065,M01145,M01154,M01577,M01610,M01699,M01818,M01838,MA0004.1,MA0059.1,MA0093.1,PBM0188
chr1 19721505 19721506 rs61766714 M00263,M00778,M00920,M00976,M01096,M01156
chr1 19804067 19804068 rs182623404 MA0100.1
chr1 19892366 19892367 rs6426811 M00766,M00965
chr1 19923057 19923058 rs76467537 M00425,M00426,M00427,M00431,M00516,M00918,M00919,M00920,M00939
chr1 19923617 19923618 rs201508438 M00426,M00428
chr1 19977524 19977525 rs1894254 M01282
chr1 20037849 20037850 rs184069177 M01673
chr1 20119240 20119241 rs75748599 M00965,M01700
chr1 20158030 20158031 rs74535691 M00731,M01658,M01759
chr1 20198867 20198868 rs74644260 M01629,M01976
chr1 20225391 20225392 rs75770381 M00942
chr1 20244684 20244685 rs185102327 M01200,M01259,MA0139.1
chr1 20250798 20250799 rs2233687 M00778
chr1 20251886 20251887 rs72954853 M00752,M01512,M01924,M01966,PBM0054
chr1 20285214 20285215 rs72661022 NA
chr1 20293222 20293223 rs7412737 NA
chr1 20293467 20293468 rs2315070 NA
chr1 20293559 20293560 rs2872821 NA
chr1 20304856 20304857 rs2307246 NA
chr1 20304925 20304926 rs4744 NA
chr1 20308179 20308180 rs6675678 M00017,M00036,M00041,M00113,M00178,M00179,M00694,M00697,M00916,M00917,M00981,M01186,M01187,M01700,M01820,M01861,MA0018.2
chr1 20335137 20335138 rs71647137 M00281
chr1 20367609 20367610 rs72661063 NA
chr1 20373666 20373667 rs6693200 NA
chr1 20382143 20382144 rs72661072 PBM0047
chr1 20397156 20397157 rs576352 NA
chr1 20397239 20397240 rs656110 NA
chr1 20397714 20397715 rs653910 NA
chr1 20397800 20397801 rs515156 NA
chr1 20398042 20398043 rs513246 NA
chr1 20398710 20398711 rs6696512 NA
chr1 20400203 20400204 rs55828841 NA
chr1 20404522 20404523 rs3767230 NA
chr1 20427540 20427541 rs4655155 M00706
chr1 20454157 20454158 rs192362516 M00032,M01163,M01167,M01976,M01981,M01983,M01985,M01986,M01987,M01988,M01989,M01990,M01992,MA0076.1,PBM0095,PBM0097,PBM0100,PBM0101,PBM0103,PBM0104,PBM0105,PBM0107,PBM0113,PBM0114,PBM0116,PBM0117,PBM0118,PBM0119,PBM0121,PBM0124,PBM0126,PBM0127,PBM0128,PBM0129,PBM0130,PBM0132,PBM0135
chr1 20513039 20513040 rs7535938 M00691
chr1 20539522 20539523 rs35862517 M01200,M01259,M01610,MA0139.1
chr1 20592784 20592785 rs2018874 M00766
chr1 20618506 20618507 rs184375622 M00017,M00041,M00654,M00981
chr1 20813286 20813287 rs180937107 M00244,M01068,M01118,M01219,M01595
chr1 20834243 20834244 rs608578 M00986,M01104,M01961
chr1 20834609 20834610 rs6700034 NA
chr1 20879285 20879286 rs189388990 M00615,M01838
chr1 20902194 20902195 rs4655224 M01906,MA0157.1
chr1 20975462 20975463 rs2298300 M00017,M00041,M00179,M00338,M00946,M00981,M01186
chr1 20993161 20993162 rs3818392 NA
chr1 20993628 20993629 rs180783296 M00049,M01163,PBM0117,PBM0118,PBM0120,PBM0124
chr1 21060017 21060018 rs187044050 M01673
chr1 21303913 21303914 rs192841323 M00220,M00344,M01724
chr1 21370361 21370362 rs7547896 M00425,M00426,M00427,M00428,M00431,M00516,M00740,M00920,M01959
chr1 21588602 21588603 rs212532 M00017,M00036,M00039,M00041,M00113,M00178,M00179,M00338,M00513,M00514,M00691,M00916,M00917,M00981,M01186,M01187,M01586,M01724,M01820,M01861,M01862,M01863,MA0018.2
chr1 21596447 21596448 rs188531631 M00244
chr1 21603119 21603120 rs28367949 M01249,M01951
chr1 21617244 21617245 rs213045 M01770
chr1 21620339 21620340 rs213049 M01683
chr1 21651659 21651660 rs213027 M00182,M00367,M00441,M00615,M00944,M00946,M01584,M01770,M01818,M01838
chr1 21655883 21655884 rs213037 M01770
chr1 21658360 21658361 rs35338040 M00428
chr1 21660812 21660813 rs76113708 M00025,M00032,M00108,M01167,M01660,M01752,M01949,M01981,M01982,M01983,M01985,M01986,M01987,M01988,M01989,M01990,M01992,M02037,M02038,M02039,MA0076.1,PBM0095,PBM0097,PBM0100,PBM0101,PBM0103,PBM0104,PBM0107,PBM0113,PBM0114,PBM0115,PBM0116,PBM0118,PBM0119,PBM0121,PBM0126,PBM0127,PBM0128,PBM0129,PBM0130,PBM0132,PBM0135
chr1 21664822 21664823 rs3026814 M01906,MA0031.1
chr1 21682671 21682672 rs2774018 M00243,M00244,M00245,M00246,M01972,MA0162.1,PBM0203
chr1 21697320 21697321 rs184777458 M01660
chr1 21815790 21815791 rs72874216 NA
chr1 21835589 21835590 rs77354647 M01673
chr1 21850072 21850073 rs77344587 M00694,M01611
chr1 21882819 21882820 rs1780327 NA
chr1 21885120 21885121 rs1780326 M00083
chr1 21885574 21885575 rs76132187 M00263,M00799,M00942,M01577,M01610,M01699,M01951,M02011,MA0004.1,PBM0013,PBM0077,PBM0181,PBM0198
chr1 21890463 21890464 rs1767428 M00244,M00649,M01068,M01118,M01175,M01219,M01597,MA0057.1,PBM0203
chr1 21897704 21897705 rs181760579 NA
chr1 21926599 21926600 rs72660313 M00114
chr1 21942970 21942971 rs79714367 NA
chr1 21945529 21945530 rs77539762 M00428,M00736,M00737,M00739,M01114
chr1 21951630 21951631 rs829408 M00055,M00236,M00322,M00366,M00400,M00440,M00441,M00442,M00615,M00654,M00942,M00943,M00944,M01818,M01838,MA0104.2,MA0147.1
chr1 21956977 21956978 rs190630514 M01636,M01975,M01976,M01979,M01980,M01992,M02040,PBM0103,PBM0113,PBM0118,PBM0124,PBM0126,PBM0127,PBM0135
chr1 21962687 21962688 rs181550839 M00801
chr1 21985681 21985682 rs1767432 M01556,M01658,PBM0062
chr1 21988621 21988622 rs829374 NA
chr1 21993305 21993306 rs829378 M01951,MA0006.1
chr1 21999319 21999320 rs829401 NA
chr1 22000128 22000129 rs829402 MA0006.1
chr1 22102159 22102160 rs6668648 M00220,M00303,M00944,M01029
chr1 22110656 22110657 rs187887230 M00041,M00766,M01724
chr1 22148371 22148372 rs192782459 M00064,M00615,M00799,M01699,MA0004.1,MA0059.1,MA0093.1,PBM0188
chr1 22167784 22167785 rs2270695 NA
chr1 22439519 22439520 rs4654783 NA
chr1 22530015 22530016 rs181709845 NA
chr1 22578435 22578436 rs2143101 NA
chr1 22579629 22579630 rs7547619 M00986,M01643
chr1 22602767 22602768 rs190036817 NA
chr1 22658361 22658362 rs181002226 M00749,MA0006.1
chr1 22711472 22711473 rs6426749 M00357
chr1 22745775 22745776 rs4456069 M01613,M01642,M01658,PBM0022
chr1 22885514 22885515 rs72873590 M01658
chr1 22896720 22896721 rs72875409 M01625
chr1 22930762 22930763 rs189858454 M00801
chr1 22964795 22964796 rs75353031 M00084,M01175,M01714,MA0057.1
chr1 22972062 22972063 rs79362718 M00241,M00696,MA0125.1
chr1 23039582 23039583 rs79964614 M00697,M00916
chr1 23123914 23123915 rs188664541 M00749
chr1 23129141 23129142 rs76677301 NA
chr1 23145483 23145484 rs184917833 M01122
chr1 23186451 23186452 rs6426770 M01494,MA0006.1,PBM0016
chr1 23211522 23211523 rs74061064 M00926,M01267,MA0099.2,PBM0110
chr1 23212328 23212329 rs57787581 M01770,M01838
chr1 23243977 23243978 rs309492 M00115
chr1 23345711 23345712 rs74720855 M01156,MA0006.1
chr1 23504655 23504656 rs190095908 M00017,M00041,M00178,M00338,M00513,M00691,M00916,M00917,M00981,M01862,MA0018.2
chr1 23667740 23667741 rs2103910 M00307,M01736
chr1 23670071 23670072 rs184422878 M01673
chr1 23685488 23685489 rs79253736 NA
chr1 23688932 23688933 rs2849028 NA
chr1 23691612 23691613 rs2849026 NA
chr1 23693421 23693422 rs2849025 NA
chr1 23698119 23698120 rs754984 NA
chr1 23699167 23699168 rs2144734 NA
chr1 23699339 23699340 rs2749153 NA
chr1 23700810 23700811 rs9887921 NA
chr1 23701582 23701583 rs4649024 NA
chr1 23704811 23704812 rs183570544 M01096,M01635,M01649
chr1 23706759 23706760 rs664755 NA
chr1 23708485 23708486 rs7532311 NA
chr1 23748392 23748393 rs188455255 M00115,M01610,M01799
chr1 23751139 23751140 rs71514235 M00654,PBM0103,PBM0132,PBM0135
chr1 23778361 23778362 rs2077066 NA
chr1 23781641 23781642 rs4649090 M00511,M00727,M01142,M01589,MA0141.1,MA0160.1
chr1 23794781 23794782 rs7554117 NA
chr1 23804916 23804917 rs1986133 NA
chr1 23811487 23811488 rs4649093 NA
chr1 23849294 23849295 rs3218161 M00722,M01658,M01759
chr1 23939516 23939517 rs7545291 M00008,M00491,M01169
chr1 24020492 24020493 rs181403644 M01673
chr1 24045048 24045049 rs191503795 M01625
chr1 24194449 24194450 rs61996281 M00049
chr1 24239077 24239078 rs2501415 M01635,M01649
chr1 24434440 24434441 rs199929004 M00491
chr1 24435433 24435434 rs4648933 M00644
chr1 24450036 24450037 rs191534139 M00017,M00041
chr1 24481811 24481812 rs74060526 M02040
chr1 24518555 24518556 rs78784313 M01838
chr1 24528894 24528895 rs76738804 M00736,M00737,M00739,M00940
chr1 24669807 24669808 rs3887580 NA
chr1 24673281 24673282 rs2272932 NA
chr1 24699666 24699667 rs184941607 M00801
chr1 24716912 24716913 rs74996698 M01625
chr1 24718074 24718075 rs2294520 NA
chr1 24913894 24913895 rs77551748 M00693,M01259,MA0139.1
chr1 25046643 25046644 rs190856958 M00115,M00926,M01267,MA0099.2
chr1 25054222 25054223 rs7520844 M00917,M01186,M01862
chr1 25182115 25182116 rs55851873 M00345,MA0100.1
chr1 25184355 25184356 rs72874337 M01249,M01660
chr1 25234155 25234156 rs74060469 M00799,M01116,M01699,MA0004.1
chr1 25237810 25237811 rs1984521 M00986
chr1 25243009 25243010 rs58486394 M00178,M00514,M00916
chr1 25275854 25275855 rs151183121 M00196,M00255,M00654,M00932,M01303,M01714,M02011
chr1 25279209 25279210 rs187504623 MA0100.1
chr1 25283590 25283591 rs77337000 NA
chr1 25288738 25288739 rs188221910 MA0099.2
chr1 25292072 25292073 rs181705376 M00644
chr1 25293083 25293084 rs7536201 M00244,M00720,M00986,M01104,M01961,MA0162.1
chr1 25347869 25347870 rs78696239 M00491,M00730,M00986,M01104,M01961
chr1 25366986 25366987 rs404100 NA
chr1 25372370 25372371 rs72657099 M01658,M01759
chr1 25391232 25391233 rs79909943 M00199,M00204,M00926,M01267,M01713
chr1 25414277 25414278 rs192669944 M01544
chr1 25422389 25422390 rs187081912 M00801
chr1 25450244 25450245 rs183705693 M00199,M00517,MA0099.2
chr1 25495057 25495058 rs6600264 M00101,M00471,M01906
chr1 25495279 25495280 rs6600265 M01906,MA0157.1
chr1 25565959 25565960 rs76406958 M00616,M01658
chr1 25566562 25566563 rs74713797 M01544,M01636,M01660
chr1 25574092 25574093 rs6681356 M01649
chr1 25667910 25667911 rs3093578 NA
chr1 25668325 25668326 rs9645452 NA
chr1 25674912 25674913 rs3091241 NA
chr1 25676934 25676935 rs3091240 NA
chr1 25677843 25677844 rs3093614 M00101
chr1 25684011 25684012 rs3093632 NA
chr1 25685483 25685484 rs3093638 NA
chr1 25688275 25688276 rs9689 NA
chr1 25703775 25703776 rs614997 NA
chr1 25744467 25744468 rs1883427 NA
chr1 25753564 25753565 rs1811832 NA
chr1 25757995 25757996 rs909834 NA
chr1 25758654 25758655 rs873308 NA
chr1 25766487 25766488 rs35345536 NA
chr1 25776342 25776343 rs7548114 NA
chr1 25778105 25778106 rs7554255 NA
chr1 25778831 25778832 rs4649085 NA
chr1 25783822 25783823 rs34997029 NA
chr1 25790744 25790745 rs75263923 NA
chr1 25791206 25791207 rs34055966 NA
chr1 25803161 25803162 rs74063409 M00644,MA0006.1
chr1 25814226 25814227 rs77733111 M00737
chr1 25814245 25814246 rs150457372 M01200,M01219,M01259,M01925,MA0139.1
chr1 25853065 25853066 rs183044636 M00766,M00965,M01724
chr1 25865092 25865093 rs77877922 M00736,M00737,M00739,M01114,MA0028.1,PBM0120
chr1 25876168 25876169 rs72873723 M01673
chr1 25876408 25876409 rs72873726 M01673
chr1 25876515 25876516 rs74425832 M01182,M01889
chr1 25952858 25952859 rs188538334 M00163,M01581
chr1 26057415 26057416 rs78945826 M00017,M00041,M00178,M00694,M00697,M00801,M00916,M00917,M00981,M01186,M01187,M01615,M01701,M01862
chr1 26101576 26101577 rs72877404 M01692,M01770
chr1 26146538 26146539 rs2223224 M00654,M00938
chr1 26196852 26196853 rs807066 M01660,M01979
chr1 26207243 26207244 rs213621 NA
chr1 26208656 26208657 rs807069 NA
chr1 26260727 26260728 rs6698927 NA
chr1 26272138 26272139 rs56361727 NA
chr1 26277523 26277524 rs61776967 NA
chr1 26278699 26278700 rs1810985 NA
chr1 26282971 26282972 rs188982932 M00749,M01113,M01611
chr1 26345329 26345330 rs79666123 M00926,M01267,MA0099.2
chr1 26355270 26355271 rs4659402 MA0006.1
chr1 26355349 26355350 rs77723509 M01544,M01636,M01852
chr1 26431632 26431633 rs192642246 M01200,M01259,MA0139.1
chr1 26431930 26431931 rs61776577 M01556,M01658,M01774
chr1 26446587 26446588 rs2783620 MA0100.1
chr1 26492376 26492377 rs17163610 M01511,PBM0072
chr1 26496369 26496370 rs2232646 NA
chr1 26497339 26497340 rs8768 NA
chr1 26506355 26506356 rs191223406 M00801
chr1 26511699 26511700 rs2783680 NA
chr1 26539350 26539351 rs6659504 M01216
chr1 26543096 26543097 rs6690461 NA
chr1 26543420 26543421 rs60676610 NA
chr1 26545863 26545864 rs6700455 M00243,M00244,M00986,M01104,M01219,M01961,M01972,MA0162.1
chr1 26548054 26548055 rs60433268 M01216
chr1 26549398 26549399 rs17163720 NA
chr1 26556441 26556442 rs6699798 NA
chr1 26557617 26557618 rs57564009 NA
chr1 26559305 26559306 rs6691839 NA
chr1 26561219 26561220 rs6698557 M00017,M00697,M01725
chr1 26564229 26564230 rs17163746 M01567,M01636,PBM0066
chr1 26567936 26567937 rs28396236 NA
chr1 26568911 26568912 rs6658935 NA
chr1 26569820 26569821 rs57386998 NA
chr1 26573022 26573023 rs7527293 M01153
chr1 26575522 26575523 rs7417505 NA
chr1 26578232 26578233 rs17257176 M01113,M01611
chr1 26591254 26591255 rs17162105 NA
chr1 26592633 26592634 rs7552176 NA
chr1 26621100 26621101 rs6681452 NA
chr1 26626407 26626408 rs6659822 NA
chr1 26636663 26636664 rs6666722 NA
chr1 26637110 26637111 rs6679251 NA
chr1 26648380 26648381 rs17163868 NA
chr1 26693481 26693482 rs7554240 M00650
chr1 26757486 26757487 rs9438547 NA
chr1 26758772 26758773 rs6656196 M01055
chr1 26759148 26759149 rs3811461 M00492,M00986
chr1 26772457 26772458 rs7522551 NA
chr1 26779269 26779270 rs4659374 NA
chr1 26783766 26783767 rs9328728 NA
chr1 26786626 26786627 rs3816539 NA
chr1 26789786 26789787 rs6690458 NA
chr1 26793862 26793863 rs187646435 M01167,M01985,MA0028.1,PBM0094,PBM0105,PBM0127
chr1 26797507 26797508 rs2290588 NA
chr1 26798477 26798478 rs2494391 M00041,M00917,M01820,M01862,MA0018.2
chr1 26804089 26804090 rs4659375 M01700
chr1 26810460 26810461 rs7524245 NA
chr1 26823630 26823631 rs4659443 NA
chr1 26825115 26825116 rs4659444 M01186,M01187
chr1 26828181 26828182 rs6669111 M00108,M01167,M01660,M01876,M01985,M01987,M01989,PBM0095,PBM0103,PBM0126,PBM0130
chr1 26839909 26839910 rs61789119 NA
chr1 26840825 26840826 rs55840663 NA
chr1 26840903 26840904 rs56241541 NA
chr1 26846194 26846195 rs4970514 NA
chr1 26849311 26849312 rs4970466 NA
chr1 26849972 26849973 rs12093376 NA
chr1 26850664 26850665 rs7539320 NA
chr1 26869609 26869610 rs921893 NA
chr1 26915082 26915083 rs188052559 M01581
chr1 27027323 27027324 rs78520390 M00722,M01658
chr1 27070622 27070623 rs60348497 M00962
chr1 27098836 27098837 rs79525184 M00251,M00356,M00359,M00694,M00801,M00936,M01065,M01584,M01770,M01812
chr1 27126909 27126910 rs182656242 M01673
chr1 27160220 27160221 rs187726335 M00032,M01002,M01167,M01752,M01949,M01981,M01983,M01985,M01986,M01988,M01989,M01990,M02039,MA0076.1,PBM0095,PBM0097,PBM0101,PBM0103,PBM0104,PBM0107,PBM0114,PBM0116,PBM0121,PBM0127,PBM0130,PBM0132,PBM0135
chr1 27160277 27160278 rs75099667 M00644,M00927,MA0006.1
chr1 27234426 27234427 rs181609841 M01519,M01544,M01660,PBM0035
chr1 27319694 27319695 rs189805490 M00694
chr1 27384093 27384094 rs57533909 M01200,M01259,MA0139.1
chr1 27426218 27426219 rs5810 M01673
chr1 27481529 27481530 rs7542969 M00428,M00654,M01550,M01770,PBM0023
chr1 27668747 27668748 rs7533455 M01610,PBM0077,PBM0181,PBM0198
chr1 27677065 27677066 rs41291092 M00017,M00036,M00041,M00338,M00801,M00916,M00917,M01812,M01820
chr1 27702066 27702067 rs191146698 M00017,M00036,M00039,M00041,M00113,M00178,M00179,M00338,M00513,M00916,M00917,M00981,M01186,M01187,M01586,M01812,M01820,M01861,M01862,M01863,MA0018.2
chr1 27709857 27709858 rs734725 M01770,MA0104.2
chr1 27722018 27722019 rs34672418 M01673,M01812
chr1 27743023 27743024 rs2504766 M00032,M01167,M01752,M01949,M01981,M01983,M01985,M01986,M01988,M01990,MA0076.1,PBM0097,PBM0101,PBM0107,PBM0114,PBM0121,PBM0127
chr1 27770631 27770632 rs191447691 MA0099.2
chr1 27770663 27770664 rs184093683 MA0099.2
chr1 27809767 27809768 rs184062503 M00041,M00647,M01724
chr1 27816552 27816553 rs182099391 M00752,M01613
chr1 27817370 27817371 rs181898259 M01673,M01951
chr1 27849110 27849111 rs182127420 M01242,MA0006.1
chr1 27953373 27953374 rs56854702 NA
chr1 27957980 27957981 rs72655019 M01673
chr1 27958338 27958339 rs34806307 NA
chr1 27960010 27960011 rs6658795 M00041,M01673
chr1 27977299 27977300 rs76664850 M00055,M00182,M00366,M00368,M00434,M00435,M00440,M00441,M00442,M00799,M00942,M00944,M01610,M01699,M01718,M01818,M01838,MA0004.1,MA0059.1,MA0093.1,PBM0188
chr1 28014759 28014760 rs189421663 M00055,M00366,M00368,M00372,M00441,M00799,M00942,M00944,M01699,M01818,MA0004.1,MA0059.1,MA0093.1
chr1 28184788 28184789 rs188274449 M00706
chr1 28190256 28190257 rs183022180 M01673,M01799
chr1 28195156 28195157 rs17185024 M00428
chr1 28211383 28211384 rs2236074 M00017,M00041,M00338,M00801,M00917,M01186,M01889
chr1 28213156 28213157 rs6565 M00722,M01658
chr1 28241082 28241083 rs17185052 M00516,M01002
chr1 28265204 28265205 rs76661141 M01658
chr1 28390796 28390797 rs61216784 M00926,M01029,M01267,M01577,MA0099.2
chr1 28410517 28410518 rs72658372 M01658
chr1 28417902 28417903 rs76890118 M01200,M01259,MA0139.1
chr1 28496097 28496098 rs187276001 M01658
chr1 28514026 28514027 rs2989475 NA
chr1 28519851 28519852 rs905909 M00220,M00660,M00945,M00985,M01558,M01699,M01779,MA0004.1
chr1 28522891 28522892 rs2011083 M00307,M01736
chr1 28523704 28523705 rs788634 NA
chr1 28524364 28524365 rs788635 M01837
chr1 28533615 28533616 rs4243822 NA
chr1 28548704 28548705 rs539700 NA
chr1 28548927 28548928 rs521587 NA
chr1 28550447 28550448 rs4908393 NA
chr1 28559573 28559574 rs510803 NA
chr1 28562251 28562252 rs479572 NA
chr1 28562539 28562540 rs476843 M01639
chr1 28564278 28564279 rs9508 NA
chr1 28566172 28566173 rs580114 NA
chr1 28566403 28566404 rs518273 M01620
chr1 28566739 28566740 rs6688791 M01658
chr1 28567100 28567101 rs529726 M00263
chr1 28568096 28568097 rs548197 NA
chr1 28568257 28568258 rs498501 M00281
chr1 28568975 28568976 rs546706 NA
chr1 28569163 28569164 rs489589 M00433,M02011,MA0006.1
chr1 28570232 28570233 rs535708 NA
chr1 28571034 28571035 rs528482 NA
chr1 28574355 28574356 rs479144 NA
chr1 28575139 28575140 rs546569 NA
chr1 28585802 28585803 rs180878611 M01673
chr1 28617463 28617464 rs7556668 M00064,M01559,M01736,M01838,PBM0027
chr1 28704445 28704446 rs4908410 M02011
chr1 28764327 28764328 rs34636703 M01948
chr1 28776636 28776637 rs61783859 M01219
chr1 28795026 28795027 rs61785968 NA
chr1 28843709 28843710 rs187908369 M00926,M01267,MA0099.2
chr1 28844272 28844273 rs184069242 M01658,M01759
chr1 28879722 28879723 rs59610840 M00246,M01118,PBM0203
chr1 28906007 28906008 rs187652063 M01951
chr1 28920105 28920106 rs74065028 M00115,M01242
chr1 28960465 28960466 rs189578683 M00067,M02011
chr1 28969756 28969757 rs188459797 M01658,M01759
chr1 28980679 28980680 rs7365721 M00654
chr1 29139332 29139333 rs183972498 M00008,M00244,M00491,M00986,M01104,M01303,M01916,M01961,PBM0203
chr1 29211441 29211442 rs74404687 M01249
chr1 29213527 29213528 rs74065142 M00084,M00244,M00649,M01175,M01219,MA0057.1,PBM0203
chr1 29223784 29223785 rs35495299 NA
chr1 29348388 29348389 rs6704525 M00263
chr1 29399107 29399108 rs78656686 NA
chr1 29450636 29450637 rs185465396 M01700,M01701
chr1 29451597 29451598 rs3003630 M00017,M00036,M00041,M00111,M00239,M00338,M00513,M00691,M00694,M00917,M00946,M01820,M01861,MA0018.2
chr1 29520023 29520024 rs17363069 NA
chr1 29563612 29563613 rs186365254 M00476,M01906,MA0157.1
chr1 29584426 29584427 rs79739556 M01658
chr1 29610836 29610837 rs79172432 M00428,M00736,M00737,M00739,M01114,MA0024.1
chr1 30028970 30028971 rs28398406 M00749,M01182,M01980,M02040,PBM0113,PBM0118
chr1 30030778 30030779 rs55875980 M00049,M00325,M01028,M01105,M01256
chr1 30579035 30579036 rs187498536 M01906,MA0157.1
chr1 30669895 30669896 rs188825349 M00108,M01167,M01660,M01985,M01987,M01989,MA0028.1,PBM0135
chr1 30794718 30794719 rs7524023 M00696,MA0125.1
chr1 30853069 30853070 rs80290717 M01512,PBM0054
chr1 30859429 30859430 rs186287370 NA
chr1 30923650 30923651 rs74069059 M01200,M01259,MA0139.1
chr1 30924475 30924476 rs74069063 M00017,M00041,M00113,M00694,M00916
chr1 30941816 30941817 rs72891453 M00017,M00178,M00694,M00916,M00917,M00981,M01187,M01861
chr1 30942105 30942106 rs77101383 M00221,M00749
chr1 30986782 30986783 rs191191619 M00361,M00514,M00916
chr1 31070858 31070859 rs72652712 M00492,M01512,PBM0054
chr1 31072531 31072532 rs184891368 M00722,M00731,M01658,M01759
chr1 31158154 31158155 rs187541575 M00654
chr1 31216279 31216280 rs183394200 M00731,M01658,M01759
chr1 31217727 31217728 rs187814056 M01673,MA0006.1
chr1 31221065 31221066 rs72876496 M01906
chr1 31225711 31225712 rs190282439 M00263
chr1 31243210 31243211 rs60400414 M00425,M00426,M00427,M00428,M00431,M00516,M00740,M00920
chr1 31256585 31256586 rs74600273 M01048,M01282,MA0160.1
chr1 31273400 31273401 rs74063286 NA
chr1 31315598 31315599 rs78104822 M00032,M00108,M01167,M01660,M01981,M01983,M01985,M01986,M01988,M01989,M01990,M01992,MA0028.1,MA0076.1,PBM0094,PBM0095,PBM0097,PBM0100,PBM0101,PBM0103,PBM0104,PBM0105,PBM0107,PBM0114,PBM0116,PBM0119,PBM0121,PBM0126,PBM0127,PBM0129,PBM0130,PBM0132,PBM0135
chr1 31323547 31323548 rs2506964 NA
chr1 31324092 31324093 rs2491142 NA
chr1 31324317 31324318 rs2506966 NA
chr1 31326403 31326404 rs2807011 M01660
chr1 31350642 31350643 rs189031569 M00654,M01055,M01576,PBM0093
chr1 31354041 31354042 rs77981254 M00778,M01814
chr1 31356622 31356623 rs192560339 M00008,M00244,M01219,PBM0203
chr1 31448994 31448995 rs72884074 M01734
chr1 31567998 31567999 rs75620314 M01182,M02016
chr1 31574236 31574237 rs74063649 MA0100.1
chr1 31703344 31703345 rs186189983 M01658,PBM0062
chr1 31713369 31713370 rs77491657 M00644,M01180,M01802,M01803,M01804
chr1 31867640 31867641 rs182403527 M00067,M01096,M01951,M02011,MA0006.1,PBM0077
chr1 31880284 31880285 rs67272103 M00799,M01610,M01699,M01806,M01838,MA0004.1,PBM0142,PBM0173,PBM0181,PBM0198
chr1 31917903 31917904 rs72880172 M00644
chr1 32018479 32018480 rs6425767 NA
chr1 32034934 32034935 rs77720113 M00749
chr1 32170367 32170368 rs61779595 M00115
chr1 32180871 32180872 rs7551834 M00671,M01658
chr1 32205101 32205102 rs61747384 M01537,M01673,PBM0091
chr1 32210198 32210199 rs2297601 NA
chr1 32216860 32216861 rs185092943 M01660
chr1 32219173 32219174 rs78293627 M00032,M01078,M01163,M01167,M01981,M01983,M01985,M01987,M01989,PBM0104,PBM0113,PBM0117,PBM0118,PBM0120,PBM0126
chr1 32224127 32224128 rs75749937 M01576,PBM0093
chr1 32237678 32237679 rs77261898 M00244,M00246,M01629,PBM0101,PBM0203
chr1 32266025 32266026 rs552124 M00017,M00036,M00039,M00041,M00178,M00338,M00801,M00916,M00917,M00946,M00981,M01186,M01187,M01820,M01861,M01862,M01863,MA0018.2
chr1 32376783 32376784 rs184164559 MA0099.2
chr1 32405361 32405362 rs182640361 M01096,M01673
chr1 32410550 32410551 rs7518196 MA0099.2
chr1 32459536 32459537 rs7515237 M01167,M01981,M01983,M01985,M01987,M01989,M02040,PBM0104,PBM0116,PBM0126,PBM0135
chr1 32473927 32473928 rs186454865 M00263,M01635
chr1 32543317 32543318 rs4576694 NA
chr1 32546300 32546301 rs72666730 NA
chr1 32557672 32557673 rs744454 NA
chr1 32610910 32610911 rs188904475 M00722,M01658
chr1 32638670 32638671 rs72666771 NA
chr1 32651874 32651875 rs188209299 M00942,M01658
chr1 32665307 32665308 rs72666781 M00743
chr1 32673865 32673866 rs41302746 NA
chr1 32684406 32684407 rs56402553 M02011
chr1 32687776 32687777 rs17523023 NA
chr1 32688033 32688034 rs200407577 M00694,M00916
chr1 32694818 32694819 rs72666792 NA
chr1 32695472 32695473 rs72666793 NA
chr1 32705192 32705193 rs7521501 M00235,MA0006.1
chr1 32705720 32705721 rs3795428 M00332,M00697,M01550,PBM0023
chr1 32706790 32706791 rs3795425 M00644,PBM0137
chr1 32717401 32717402 rs192275177 M00697,M00749
chr1 32773114 32773115 rs79446085 M00188,M00924,MA0099.2
chr1 32781838 32781839 rs60719170 M00263
chr1 32790263 32790264 rs192991320 M00722,M01658
chr1 32810928 32810929 rs80272478 M00017,M00036,M00041,M00113,M00178,M00338,M00359,M00694,M00697,M00801,M00916,M00917,M00981,M01186,M01187,M01542,M01586,M01615,M01701,M01812,M01863,PBM0090
chr1 32816270 32816271 rs689905 M01658,PBM0047
chr1 32942661 32942662 rs4970524 M00799,M01699,M01951,MA0004.1
chr1 33077178 33077179 rs6658011 MA0057.1
chr1 33116205 33116206 rs41265851 M01613,M01916
chr1 33199295 33199296 rs75350320 M00243,M00244,M01494,M01700,PBM0016,PBM0203
chr1 33202698 33202699 rs2062152 NA
chr1 33202836 33202837 rs74962207 M00778
chr1 33338464 33338465 rs74597805 M00706,M01048
chr1 33426605 33426606 rs194658 M00730,M01673
chr1 33458802 33458803 rs760594 MA0100.1
chr1 33470617 33470618 rs187737408 M00654,M01779,M01838
chr1 33473050 33473051 rs75809045 MA0099.2
chr1 33502432 33502433 rs2335940 M01182,M01550,M01815,M01933,PBM0023
chr1 33594191 33594192 rs74065157 M00108,PBM0095
chr1 33698458 33698459 rs78505014 M01673
chr1 33698485 33698486 rs79910247 PBM0203
chr1 33780167 33780168 rs77992677 M00425,M00426,M00427,M00428,M00431,M00740,M00920,M00939,M01959
chr1 33781555 33781556 rs192115262 M00115
chr1 33813326 33813327 rs79691559 M01544,M01976,M01979,M01980,M01992,PBM0117,PBM0120
chr1 33816199 33816200 rs191149460 M01249
chr1 33831854 33831855 rs183917396 M00236,M00615,M00799,M01154,M01577,M01699,MA0004.1,MA0059.1,PBM0188
chr1 33862516 33862517 rs4652871 M00032,M00108,M01163,M01167,M01876,M01976,M01980,M01981,M01982,M01983,M01985,M01986,M01987,M01988,M01989,M01990,M01992,M02037,MA0076.1,PBM0095,PBM0097,PBM0101,PBM0103,PBM0104,PBM0107,PBM0113,PBM0114,PBM0116,PBM0118,PBM0121,PBM0126,PBM0127,PBM0128,PBM0130,PBM0132,PBM0135
chr1 33928615 33928616 rs72660135 M00139,M00778
chr1 33936346 33936347 rs6425820 NA
chr1 34002300 34002301 rs58244744 M00749
chr1 34098756 34098757 rs472484 M01673
chr1 34453014 34453015 rs187605911 NA
chr1 35063691 35063692 rs192051676 M01200,M01259,M01925,MA0139.1
chr1 35063734 35063735 rs185348588 M01610,PBM0095
chr1 35133677 35133678 rs182775170 M00017,M00041,M00178,M00179,M00338,M00513,M00691,M00917,M00981,M01820,M01861,M01862,MA0018.2
chr1 35318367 35318368 rs7529736 M00115,M00490,M00631,M01555,MA0099.2
chr1 35438479 35438480 rs7538699 M00696,MA0125.1
chr1 35451016 35451017 rs72907569 M00491,M00720,M01530,PBM0020
chr1 35497244 35497245 rs72909455 M00211,M01658
chr1 35497528 35497529 rs7552070 M00263
chr1 35625188 35625189 rs191375955 NA
chr1 36034042 36034043 rs185100660 M00115,PBM0090
chr1 36038774 36038775 rs6703909 M00425,M00426,M00427,M00428,M00431,M00516,M00918,M00919,M00920,M00939
chr1 36039057 36039058 rs181193900 M02040
chr1 36178589 36178590 rs67906703 NA
chr1 36185466 36185467 rs72659664 M01613,PBM0054
chr1 36242003 36242004 rs72659673 M00925,M00926
chr1 36245176 36245177 rs182561628 NA
chr1 36281335 36281336 rs727005 NA
chr1 36321066 36321067 rs77235743 M01925
chr1 36333465 36333466 rs188125211 NA
chr1 36370312 36370313 rs647255 M01658
chr1 36497497 36497498 rs172081 M00982,M01219
chr1 36627761 36627762 rs184240519 M00032,M01981,M01986,M01988,M01990,MA0076.1,PBM0127
chr1 36653676 36653677 rs522468 M01544
chr1 36705924 36705925 rs78234538 M00986
chr1 36751248 36751249 rs192103211 M01200,M01259,MA0139.1
chr1 36862294 36862295 rs6688171 M00650,M02040
chr1 36902640 36902641 rs189356932 M00199,MA0099.2
chr1 36911922 36911923 rs6696320 M00650
chr1 36937700 36937701 rs3917974 M00644,M00712
chr1 36938371 36938372 rs3918016 M01658
chr1 37328839 37328840 rs186327065 NA
chr1 37411577 37411578 rs550115 M00496,M01544,M01852,PBM0060
chr1 37416268 37416269 rs3767087 PBM0095
chr1 37559192 37559193 rs72653571 M01946
chr1 37754883 37754884 rs622826 M01658
chr1 37903960 37903961 rs4233211 M00425,M00426,M00427,M00431,M00516
chr1 37920624 37920625 rs184597630 M00428,M00693,M00939,M01200,M01259,M01925,MA0139.1
chr1 37923161 37923162 rs56093317 NA
chr1 37939093 37939094 rs6681785 NA
chr1 37953158 37953159 rs180758517 M01200,M01259,M01625,MA0139.1,PBM0140,PBM0156
chr1 37980445 37980446 rs215873 M00025,M00032,M00108,M00391,M00730,M01167,M01517,M01634,M01639,M01673,M01903,M01958,M01979,M01981,M01982,M01983,M01985,M01986,M01987,M01988,M01989,M01990,M01992,M02037,M02038,MA0076.1,PBM0085,PBM0130
chr1 38013999 38014000 rs189234239 M01511,PBM0079
chr1 38060499 38060500 rs181785447 M00722,M01658
chr1 38101463 38101464 rs76481355 M00115,M00986,M01104,M01961
chr1 38113722 38113723 rs190366641 M00220,M00344
chr1 38156426 38156427 rs678511 M00359,M00654
chr1 38181502 38181503 rs7512242 NA
chr1 38230160 38230161 rs58011114 M01249,M01700
chr1 38261483 38261484 rs200825934 M00801,M01839,M01933
chr1 38325422 38325423 rs41301050 M01634,M01639,M01903,M01976,M01979,M01992,M02040
chr1 38366906 38366907 rs28739509 NA
chr1 38395876 38395877 rs183311297 M00263,M00359,M01635
chr1 38397340 38397341 rs34655914 M00049,M00391,M00425,M00426,M00427,M00428,M00431,M00516,M00918,M00919,M00920,M00939,M00940,M01002,M01839
chr1 38412386 38412387 rs79787095 M01635,M01649
chr1 38465314 38465315 rs4634868 NA
chr1 38480929 38480930 rs5018050 M00647,M00766,M00965,M01724
chr1 38505695 38505696 rs77445766 M00108,M01660,MA0028.1
chr1 38541898 38541899 rs55708347 M00227,M01974,M01976,M01979,M01980,M01992,PBM0113
chr1 38639583 38639584 rs79447601 M01673
chr1 38941033 38941034 rs186734193 M01673
chr1 38941781 38941782 rs2494444 M00752,M01613
chr1 39074199 39074200 rs185383102 M01673
chr1 39111214 39111215 rs72656109 M01770,M01818,M01838
chr1 39324858 39324859 rs1925679 M00920,M01641
chr1 39339127 39339128 rs185218321 M01673
chr1 39377184 39377185 rs34862491 M00660,M01699,M01954,MA0004.1,MA0058.1
chr1 39408544 39408545 rs7410967 M01282
chr1 39453784 39453785 rs34848020 NA
chr1 39460381 39460382 rs6659697 M00801,M01812
chr1 39467614 39467615 rs4147761 NA
chr1 39467838 39467839 rs4147759 NA
chr1 39474053 39474054 rs4147751 NA
chr1 39477099 39477100 rs78268303 NA
chr1 39479165 39479166 rs17500924 NA
chr1 39496316 39496317 rs4660354 NA
chr1 39501275 39501276 rs78058161 M01802,M01803,M01804
chr1 39502643 39502644 rs79649444 NA
chr1 39511057 39511058 rs3901310 NA
chr1 39514769 39514770 rs76695120 NA
chr1 39517189 39517190 rs4661009 NA
chr1 39518477 39518478 rs78882847 M00220
chr1 39523820 39523821 rs77403189 NA
chr1 39528003 39528004 rs9787354 NA
chr1 39532976 39532977 rs2147592 NA
chr1 39554049 39554050 rs187484873 M00650
chr1 39571878 39571879 rs74069433 M01673,M01959
chr1 39651651 39651652 rs622621 M00199,M00924,MA0099.2
chr1 39671838 39671839 rs591994 M01249
chr1 39688458 39688459 rs4660550 NA
chr1 39832406 39832407 rs598415 M01736
chr1 39893092 39893093 rs625384 NA
chr1 39903128 39903129 rs596705 M02011
chr1 39908505 39908506 rs587404 NA
chr1 39922883 39922884 rs599892 NA
chr1 39922893 39922894 rs186549125 M00036,M00041,M00338,M00916,M00917,M00981,M01186,M01187,M01862,M01863,MA0018.2
chr1 39929239 39929240 rs7554206 M00500
chr1 40035927 40035928 rs3768321 NA
chr1 40123977 40123978 rs60167528 M00303,M01029,M01658,MA0058.1
chr1 40155507 40155508 rs184586957 M00281
chr1 40204592 40204593 rs202000106 M01673
chr1 40223127 40223128 rs3820618 M01516
chr1 40241945 40241946 rs1810488 M01541,M01544,M01976,M01979,M01980,PBM0060,PBM0085,PBM0095,PBM0097,PBM0103,PBM0107,PBM0113,PBM0114,PBM0121,PBM0126,PBM0127,PBM0132,PBM0135
chr1 40242928 40242929 rs2138686 NA
chr1 40244541 40244542 rs2780922 M00650,M01802,M01803,M01804
chr1 40252568 40252569 rs230326 NA
chr1 40258223 40258224 rs184090916 M01613,M01642
chr1 40282444 40282445 rs72666932 MA0006.1
chr1 40291430 40291431 rs78736234 M01673
chr1 40292141 40292142 rs61779810 M01581
chr1 40349332 40349333 rs61318917 NA
chr1 40369798 40369799 rs72666966 M00640,M00696,MA0125.1
chr1 40443055 40443056 rs56337507 M00731,M01658,M01759
chr1 40477634 40477635 rs61781357 M02011
chr1 40560235 40560236 rs4660387 NA
chr1 40671505 40671506 rs182427226 NA
chr1 40683932 40683933 rs189155452 M01658,MA0058.1
chr1 40692767 40692768 rs185480123 M00041,M00178,M00647,M00766,M00916,M00917,M01724,M01862,MA0018.2
chr1 40708021 40708022 rs190964266 M00491,M00694,M00697
chr1 40723353 40723354 rs77555550 M00644,M01700
chr1 40770116 40770117 rs189954693 M00801,M01812
chr1 40804367 40804368 rs186722681 M00778
chr1 40813931 40813932 rs4660403 NA
chr1 40814527 40814528 rs7522271 NA
chr1 40816803 40816804 rs209591 M00749
chr1 40852820 40852821 rs209584 NA
chr1 40853808 40853809 rs209585 M00986,M01104,M01961
chr1 40858682 40858683 rs382611 NA
chr1 40868953 40868954 rs387887 NA
chr1 40869083 40869084 rs388250 NA
chr1 40872194 40872195 rs209600 M01866
chr1 40939612 40939613 rs6600337 NA
chr1 40942130 40942131 rs72950082 NA
chr1 40953924 40953925 rs4660411 NA
chr1 40989619 40989620 rs6699445 NA
chr1 41165097 41165098 rs74068561 M00491
chr1 41298857 41298858 rs74071723 M00766,M00965
chr1 41314457 41314458 rs74068217 M00359
chr1 41343495 41343496 rs72951029 M00008,M00491
chr1 41361406 41361407 rs181443657 M00333,M00982,M01219
chr1 41374991 41374992 rs6664635 NA
chr1 41588956 41588957 rs186741167 M01259
chr1 41837783 41837784 rs4660530 M01573,M01611,PBM0019
chr1 41892363 41892364 rs2971989 M00492,M01512,M01974,M01976,M01979,M01980,M01985,M01992,M02040,PBM0022,PBM0054,PBM0095,PBM0113,PBM0132
chr1 41898580 41898581 rs1937999 M01200,M01259,MA0139.1
chr1 41958136 41958137 rs72947492 M01200,M01259,MA0139.1
chr1 41978921 41978922 rs200131251 M00115,M00204,M00490,M00495,M00926,M01267,M01713,MA0099.2
chr1 41980522 41980523 rs74071565 M00801
chr1 41999117 41999118 rs182703540 M01525,M01576,PBM0087,PBM0093
chr1 42122023 42122024 rs185190156 NA
chr1 42164854 42164855 rs191680734 M01635,M01649
chr1 42234591 42234592 rs188211744 M01078,M01167,M01629,M01981,M01983,M01985,M01987,M01989,M02040,PBM0095,PBM0103,PBM0104,PBM0110,PBM0116,PBM0126,PBM0132,PBM0135
chr1 42296151 42296152 rs192593495 M01660,MA0028.1
chr1 42358109 42358110 rs192178892 M01673,M02040
chr1 42417308 42417309 rs185793293 MA0099.2
chr1 42520996 42520997 rs184942438 M00007,M00032,M01163,M01982,M01986,MA0156.1,PBM0095,PBM0104,PBM0113,PBM0116,PBM0118,PBM0124,PBM0126,PBM0130
chr1 42725217 42725218 rs77205967 M00017,M00041,M00691,M00916,M00917
chr1 42907982 42907983 rs34724863 NA
chr1 42910151 42910152 rs72950549 NA
chr1 42910346 42910347 rs59024695 NA
chr1 42923652 42923653 rs6668099 M01581
chr1 43059554 43059555 rs182315424 M00262,M01635,M01649,M01660
chr1 43149887 43149888 rs6670466 M01610,M01673,M01889,M01951
chr1 43160832 43160833 rs184672561 M01658
chr1 43213102 43213103 rs3738498 M00986,M01104,M01961
chr1 43222778 43222779 rs80253257 M01658
chr1 43251362 43251363 rs61775636 NA
chr1 43265534 43265535 rs2760082 M01792
chr1 43265984 43265985 rs2816599 NA
chr1 43270927 43270928 rs323719 NA
chr1 43280037 43280038 rs68054072 NA
chr1 43281979 43281980 rs56361642 NA
chr1 43289803 43289804 rs7538928 M01700
chr1 43294438 43294439 rs35245962 M01494
chr1 43296172 43296173 rs33950227 NA
chr1 43296194 43296195 rs33953680 NA
chr1 43303364 43303365 rs17386162 NA
chr1 43304367 43304368 rs35761132 M01525,PBM0087
chr1 43394611 43394612 rs2228490 M01635,M01649
chr1 43407042 43407043 rs181319545 M00084,M00491
chr1 43413652 43413653 rs710222 NA
chr1 43414199 43414200 rs710221 M01663
chr1 43421162 43421163 rs185537887 M01658
chr1 43529515 43529516 rs79284251 M00359,M00801
chr1 43573835 43573836 rs549797 NA
chr1 43574378 43574379 rs605897 NA
chr1 43574794 43574795 rs607705 NA
chr1 43575391 43575392 rs4660245 NA
chr1 43575601 43575602 rs498166 NA
chr1 43587629 43587630 rs60157246 NA
chr1 43588245 43588246 rs552959 NA
chr1 43593004 43593005 rs620221 NA
chr1 43597189 43597190 rs57184722 NA
chr1 43598128 43598129 rs3903911 NA
chr1 43602383 43602384 rs559244 NA
chr1 43605364 43605365 rs629284 NA
chr1 43605869 43605870 rs545220 NA
chr1 43625396 43625397 rs61776913 NA
chr1 43796768 43796769 rs187438898 M00084,M01219
chr1 43839150 43839151 rs839767 M00037,M00284,M00517,M00752,M01709,MA0099.2
chr1 43997345 43997346 rs191051378 M00479,M00491,M01219
chr1 44004275 44004276 rs75966278 M00084,MA0057.1
chr1 44013354 44013355 rs2782641 NA
chr1 44014115 44014116 rs187487299 M00801
chr1 44014279 44014280 rs2842188 NA
chr1 44014572 44014573 rs2819333 NA
chr1 44014824 44014825 rs2819335 M00441,M01838,M01925
chr1 44014948 44014949 rs2842187 NA
chr1 44022026 44022027 rs2842178 NA
chr1 44043391 44043392 rs552638 NA
chr1 44045527 44045528 rs1808730 NA
chr1 44049155 44049156 rs3791134 NA
chr1 44049946 44049947 rs3791136 NA
chr1 44051573 44051574 rs6698389 M00263
chr1 44051629 44051630 rs61769642 NA
chr1 44051833 44051834 rs501299 NA
chr1 44058466 44058467 rs605709 NA
chr1 44059241 44059242 rs72673082 M01770
chr1 44060482 44060483 rs583040 M00359
chr1 44062158 44062159 rs673242 NA
chr1 44065147 44065148 rs56175694 PBM0033
chr1 44066423 44066424 rs596522 NA
chr1 44070690 44070691 rs17371903 NA
chr1 44223781 44223782 rs193151131 M00722,M01759
chr1 44235404 44235405 rs182070580 M00722,M01658
chr1 44249915 44249916 rs917293 M02011
chr1 44398059 44398060 rs74073326 M00359,M01182,M01933,M01951
chr1 44399175 44399176 rs2428958 M01951
chr1 44423123 44423124 rs186187535 M00041,M00338,MA0018.2
chr1 44430840 44430841 rs57798628 M01658
chr1 44481026 44481027 rs72884236 MA0057.1
chr1 44503782 44503783 rs34189025 NA
chr1 44678938 44678939 rs1778907 M01673
chr1 44859953 44859954 rs180938774 M01259
chr1 44977749 44977750 rs182940363 M01658
chr1 44997789 44997790 rs6669807 M00722,M00731,M00984,M01658,M01759
chr1 45013805 45013806 rs192153294 M00722,M01658
chr1 45053784 45053785 rs56307911 M00032,M00736,M00737,M00739,M00743,M00940,M01114,PBM0095
chr1 45140158 45140159 rs191462116 M00115
chr1 45187225 45187226 rs74226372 M01906,MA0031.1,MA0157.1
chr1 45241586 45241587 rs41269073 M00050,M00497,M00736,M00737,M00739
chr1 45266591 45266592 rs41311199 M01770
chr1 45292865 45292866 rs2295996 M01673
chr1 45307693 45307694 rs45573433 MA0028.1
chr1 45390946 45390947 rs79612151 M01259,M01838,M01925,MA0139.1
chr1 45476662 45476663 rs2298005 M00425,M00426,M00427,M00428,M00431,M00491,M00654,M00740,M00752,M00920,M00939,M01609,PBM0084
chr1 45600307 45600308 rs78600877 M01906,MA0157.1
chr1 45622950 45622951 rs189621453 M00220,M00344
chr1 45662728 45662729 rs186229331 M00722,M01658,M01948
chr1 45802669 45802670 rs3219476 NA
chr1 45860659 45860660 rs192073279 M00650
chr1 45973834 45973835 rs75126764 M00727,M01268,M01282
chr1 45983404 45983405 rs34960532 M00654
chr1 45987658 45987659 rs78627433 M00358,M00516,M00654,M00920,M01635,M01649,M01935
chr1 45987920 45987921 rs3790584 M00952,M01613
chr1 46011522 46011523 rs189536005 M01906
chr1 46020073 46020074 rs680267 M01182,M02040
chr1 46049209 46049210 rs76549382 M01948,PBM0081
chr1 46049246 46049247 rs75907083 M00697
chr1 46134053 46134054 rs6429574 NA
chr1 46229846 46229847 rs6678444 M00355,M01581
chr1 46290641 46290642 rs77326375 NA
chr1 46420415 46420416 rs78918308 M01282
chr1 46441272 46441273 rs9919273 M00032,M00111,M00500,M01078,M01167,M01208,M01981,M01983,M01985,M01986,M01988,M01990,MA0076.1,PBM0095,PBM0097,PBM0101,PBM0103,PBM0104,PBM0107,PBM0113,PBM0114,PBM0116,PBM0118,PBM0121,PBM0124,PBM0126,PBM0127,PBM0130,PBM0132,PBM0135
chr1 46505341 46505342 rs181868250 M01968,MA0099.2
chr1 46507692 46507693 rs192331848 M00270,M01673
chr1 46575629 46575630 rs74939917 M01734
chr1 46650044 46650045 rs35000902 M00253,M01613
chr1 46650063 46650064 rs2234268 M00801
chr1 46768969 46768970 rs184327209 M01635
chr1 46805221 46805222 rs4660344 M00169,M01023,M01516,M01946
chr1 46866996 46866997 rs74227911 M01556,M01658,PBM0062
chr1 46932074 46932075 rs184326356 M00419,M01770,M01976,M01979,M01980,M02040
chr1 46938352 46938353 rs4660938 M01658
chr1 46996870 46996871 rs187445863 M01113,M01611,M01658,M01874
chr1 47034927 47034928 rs1933934 NA
chr1 47050654 47050655 rs55680528 M00490,M00495,M00926,M01267,MA0099.2
chr1 47056346 47056347 rs3766231 NA
chr1 47058194 47058195 rs9659890 M00111
chr1 47059430 47059431 rs59446321 NA
chr1 47060077 47060078 rs7556307 NA
chr1 47061579 47061580 rs9804164 NA
chr1 47061654 47061655 rs9804165 M00220
chr1 47063084 47063085 rs7556481 NA
chr1 47069503 47069504 rs75421528 M01906
chr1 47075931 47075932 rs3818323 NA
chr1 47086256 47086257 rs6662520 NA
chr1 47088115 47088116 rs6669274 M00032,M01163
chr1 47091148 47091149 rs4518838 NA
chr1 47706969 47706970 rs911910 M00236,M00660,M00799,M01065,M01699,M01843,M01954,MA0004.1,MA0093.1
chr1 47779935 47779936 rs13375432 M01701
chr1 47779984 47779985 rs76864330 M01635,M01649
chr1 47799435 47799436 rs60352530 M01673
chr1 47845594 47845595 rs7523987 NA
chr1 47845710 47845711 rs72686249 NA
chr1 47848376 47848377 rs17370337 NA
chr1 47848610 47848611 rs7533562 NA
chr1 47852790 47852791 rs2622926 M00804,M00969,M00973
chr1 47855357 47855358 rs56391477 M00321,M00323,M00400
chr1 47857074 47857075 rs6662814 NA
chr1 47870563 47870564 rs6673934 NA
chr1 47871580 47871581 rs55718554 NA
chr1 47873683 47873684 rs2405922 M01586
chr1 47879792 47879793 rs6673882 NA
chr1 47929872 47929873 rs193230701 NA
chr1 48024772 48024773 rs2457070 NA
chr1 48325486 48325487 rs191811244 M00017,M00036,M00039,M00041,M00113,M00114,M00178,M00179,M00338,M00513,M00691,M00916,M00917,M00981,M01186,M01187,M01586,M01812,M01820,M01861,M01862,M01863,MA0018.2
chr1 48342347 48342348 rs79929245 M00986
chr1 48379260 48379261 rs183514680 M01249
chr1 48524916 48524917 rs190714431 M00016,M01985,MA0156.1,PBM0105,PBM0114,PBM0117,PBM0120
chr1 48599344 48599345 rs214184 NA
chr1 48602864 48602865 rs214181 NA
chr1 48609482 48609483 rs214231 NA
chr1 48708085 48708086 rs17104309 M00017,M00041,M00338,M00801
chr1 48750537 48750538 rs191743905 M01259,MA0139.1
chr1 48893848 48893849 rs4489605 NA
chr1 48900988 48900989 rs2016537 NA
chr1 48927921 48927922 rs61774389 NA
chr1 49080319 49080320 rs900862 MA0057.1
chr1 49159605 49159606 rs56242935 M00766,M00965
chr1 49348991 49348992 rs4926770 M00220,M01558
chr1 50058166 50058167 rs190554668 M00016,M01163,M01974,M01976,M01979,M01980,M01992,PBM0094,PBM0105,PBM0113,PBM0117,PBM0118,PBM0120,PBM0124
chr1 50716984 50716985 rs184421872 NA
chr1 50961961 50961962 rs74082538 M01770
chr1 51205684 51205685 rs75378640 M01980,MA0156.1
chr1 51426151 51426152 rs79564522 M01635,M01649
chr1 51435650 51435651 rs76280772 NA
chr1 51443065 51443066 rs182465021 M00469,M00470,M01182,MA0003.1
chr1 51510029 51510030 rs59066428 M01544
chr1 51685855 51685856 rs182456297 M00425,M00426
chr1 51702961 51702962 rs76501902 M01951
chr1 51810586 51810587 rs79266992 M00017,M00041,M00178,M00179,M00691,M00916,M00917,M01186,M01700,M01862,MA0018.2
chr1 51876781 51876782 rs72694198 M01610
chr1 51950521 51950522 rs6659310 M00017,M00178,M00916,M00917,M00936
chr1 51957372 51957373 rs77861606 M00466,M00797,M01249,MA0059.1,PBM0188
chr1 51962822 51962823 rs61294870 M01658
chr1 51967898 51967899 rs72674556 M00778
chr1 52019805 52019806 rs79294859 M01673
chr1 52041958 52041959 rs77241104 M00491
chr1 52042846 52042847 rs72663113 M01512,PBM0054
chr1 52368318 52368319 rs6698358 NA
chr1 52371522 52371523 rs34787709 NA
chr1 52374951 52374952 rs6698826 NA
chr1 52381551 52381552 rs4537499 M00126
chr1 52391031 52391032 rs1954260 NA
chr1 52402105 52402106 rs3765687 NA
chr1 52403275 52403276 rs6697270 NA
chr1 52418120 52418121 rs7541308 NA
chr1 52423133 52423134 rs6686975 NA
chr1 52431135 52431136 rs2783179 NA
chr1 52454773 52454774 rs191903697 M00235,M01951
chr1 52522525 52522526 rs2783192 M01906,MA0157.1
chr1 52703287 52703288 rs41313248 M01658,M01759
chr1 52746782 52746783 rs187944441 NA
chr1 52771707 52771708 rs79832276 M01249
chr1 52821661 52821662 rs41294500 M00032,M01167,M01981,M01983,M01985,M01986,M01988,M01989,M01990,MA0076.1,PBM0097,PBM0107,PBM0126,PBM0127,PBM0135
chr1 52834522 52834523 rs186167093 M00244,PBM0203
chr1 52861898 52861899 rs3087482 M01759
chr1 52875562 52875563 rs189029236 M01200,M01259,MA0139.1
chr1 53018011 53018012 rs7511710 MA0006.1
chr1 53129118 53129119 rs269322 NA
chr1 53133865 53133866 rs269319 NA
chr1 53135214 53135215 rs269318 NA
chr1 53135932 53135933 rs269316 NA
chr1 53137049 53137050 rs269315 NA
chr1 53137111 53137112 rs6672879 NA
chr1 53138455 53138456 rs269314 NA
chr1 53138803 53138804 rs269313 M01700
chr1 53142138 53142139 rs269307 NA
chr1 53142283 53142284 rs269306 M00801
chr1 53142917 53142918 rs269304 NA
chr1 53145019 53145020 rs269301 M01838
chr1 53145327 53145328 rs98441 M01589
chr1 53148278 53148279 rs269299 NA
chr1 53148679 53148680 rs35051689 NA
chr1 53150195 53150196 rs453501 NA
chr1 53152177 53152178 rs431262 M00237
chr1 53153431 53153432 rs443751 NA
chr1 53154107 53154108 rs366309 NA
chr1 53155866 53155867 rs428366 NA
chr1 53157746 53157747 rs392350 NA
chr1 53196665 53196666 rs2003250 M02040
chr1 53311390 53311391 rs72895492 NA
chr1 53314329 53314330 rs4926935 NA
chr1 53432785 53432786 rs56222568 NA
chr1 53452845 53452846 rs192272047 M01576,M01946
chr1 53534247 53534248 rs17107814 M01673,M01948,PBM0081
chr1 53559478 53559479 rs78308395 M00442,M00799,M00942,M01818,M01838
chr1 53607377 53607378 rs190172810 NA
chr1 53626625 53626626 rs7354975 M00942
chr1 53649064 53649065 rs186007498 M00017,M00041,M00513,M00691,M01636,M01724,M01862
chr1 53841163 53841164 rs185640071 M01512,PBM0054
chr1 53843538 53843539 rs57340188 NA
chr1 53843996 53843997 rs72899484 NA
chr1 53851037 53851038 rs57064784 M00736,M00737,M00739,M00940,M01114
chr1 53851499 53851500 rs4926990 M01639,M01663
chr1 53856090 53856091 rs78525813 NA
chr1 53860679 53860680 rs76998887 M00146,M00169
chr1 53965247 53965248 rs76666588 M00986,M01700
chr1 53986682 53986683 rs2316191 M00115
chr1 53992425 53992426 rs187639534 M00466,M00797,M01249
chr1 54010619 54010620 rs187187096 M01658
chr1 54051118 54051119 rs72904946 MA0100.1
chr1 54057625 54057626 rs185356834 M00108,M01660,M01976,M01980,M01992
chr1 54231831 54231832 rs41302750 M01078,M01167,M01976,M01981,M01983,M01985,M01987,M01988,MA0156.1,PBM0097,PBM0113,PBM0114,PBM0118,PBM0121,PBM0127
chr1 54326742 54326743 rs192378420 M01167,M01200,M01259,M01802,M01803,M01804,M01933,M01985,M01987,M01989,MA0139.1,PBM0206
chr1 54518433 54518434 rs6662697 M00263,M01673
chr1 54518724 54518725 rs41294776 M01673
chr1 54519294 54519295 rs41294780 M00049
chr1 54586088 54586089 rs181349677 M00359
chr1 54588897 54588898 rs57996008 NA
chr1 54599605 54599606 rs182417590 M01544
chr1 54620695 54620696 rs186346197 M01511,M01957,PBM0079
chr1 54625314 54625315 rs183771081 NA
chr1 54665123 54665124 rs946447 NA
chr1 54741119 54741120 rs4927080 M01182,M01933
chr1 54753599 54753600 rs182642368 M00041,M00917
chr1 54763814 54763815 rs190291263 MA0125.1
chr1 54813745 54813746 rs75970610 M01268,M01282
chr1 54827951 54827952 rs192868627 M00032,M01985,M01987,PBM0095,PBM0130
chr1 54842254 54842255 rs79893731 M00722,M01658
chr1 54945134 54945135 rs7548766 M00113,M00115
chr1 54955520 54955521 rs34964406 M00049
chr1 55043381 55043382 rs639736 M01511,PBM0022,PBM0079
chr1 55075992 55075993 rs3820113 NA
chr1 55088321 55088322 rs80201858 M00736,M00737,M00739,M00940
chr1 55114532 55114533 rs78290192 M01946
chr1 55115116 55115117 rs17110873 M01673
chr1 55266796 55266797 rs671108 M00801
chr1 55313160 55313161 rs590621 M01948,M01951
chr1 55327401 55327402 rs602671 M01658
chr1 55351666 55351667 rs75217923 M01613
chr1 55461963 55461964 rs182088117 M01976,M01980
chr1 55504649 55504650 rs2479409 M00017,M00041,M00338,M01812
chr1 55526459 55526460 rs28362273 M01658,M01759
chr1 55593569 55593570 rs183079844 M00017,M00916
chr1 55593889 55593890 rs187375790 M00801
chr1 55743098 55743099 rs2047418 M00244,M00245,M00246,M01113,M01611,M01972,MA0162.1,PBM0203
chr1 55743351 55743352 rs9787299 M00017,M00041,M00338,M00513,M00691,M01724,M01862
chr1 55755375 55755376 rs17111872 M00032,M00678,M01167,M01981,M01983,M01985,M01987,M01989,PBM0095,PBM0100,PBM0101,PBM0103,PBM0104,PBM0117,PBM0120,PBM0126,PBM0130
chr1 55776470 55776471 rs193155567 M00115,M01933
chr1 55841540 55841541 rs74072970 M01673
chr1 55895156 55895157 rs192147695 MA0099.2
chr1 55911135 55911136 rs7514291 M00788,M01116,M01610,M01673
chr1 56000878 56000879 rs356095 M00041,M01163,M01981,M01983,M01985,M01987,M01989,PBM0094,PBM0104,PBM0105,PBM0126,PBM0132,PBM0135
chr1 56162108 56162109 rs2671232 M00115,M00926,M01267,MA0099.2
chr1 56755117 56755118 rs181081881 M01259
chr1 56802702 56802703 rs72660490 M00722,M01658,M01759,MA0164.1
chr1 56935129 56935130 rs185122671 M00220,M00344
chr1 57030820 57030821 rs189176024 M01610,M01673
chr1 57149496 57149497 rs2796512 M00017,M00691,M00789,M00917,M01282
chr1 57359927 57359928 rs6696924 NA
chr1 57370434 57370435 rs592451 MA0099.2
chr1 57375717 57375718 rs682479 NA
chr1 57377081 57377082 rs74893427 M00425,M00427,M00431,M00740
chr1 57377171 57377172 rs638919 NA
chr1 57386274 57386275 rs713452 NA
chr1 57390428 57390429 rs587255 M01613,M01629
chr1 57394115 57394116 rs620993 NA
chr1 57394177 57394178 rs620891 NA
chr1 57395019 57395020 rs2795 M00778
chr1 57395420 57395421 rs653804 NA
chr1 57395700 57395701 rs603804 NA
chr1 57395749 57395750 rs641714 NA
chr1 57397038 57397039 rs684844 NA
chr1 57397081 57397082 rs684782 M00986,M01525,PBM0087
chr1 57397182 57397183 rs684304 NA
chr1 57397737 57397738 rs612563 M01620
chr1 57398377 57398378 rs668451 NA
chr1 57399535 57399536 rs652962 M01512,PBM0054
chr1 57399925 57399926 rs581992 NA
chr1 57403802 57403803 rs684216 NA
chr1 57405222 57405223 rs622904 NA
chr1 57406926 57406927 rs628745 NA
chr1 57407483 57407484 rs626457 NA
chr1 57984340 57984341 rs6681889 M00017,M00039,M00041,M00179,M00338,M00691,M00916,M00917,M00981,M01820,M01861,M01862,MA0018.2
chr1 58086485 58086486 rs6687594 M01635,M01649
chr1 58271337 58271338 rs7530332 M00017,M00036,M00039,M00041,M00113,M00178,M00179,M00357,M00513,M00694,M00916,M00917,M00981,M01186,M01187,M01586,M01820,M01861,M01863,MA0018.2
chr1 58452313 58452314 rs4912290 M00722,M01658
chr1 58513051 58513052 rs185233645 M00217,M00322,M00366,M00942,M01116,M01156,M01564,M01658,MA0104.2,MA0147.1,PBM0089,PBM0176,PBM0188,PBM0191
chr1 58555803 58555804 rs7554944 M01660,MA0028.1
chr1 58573144 58573145 rs185451032 M01581
chr1 58670166 58670167 rs78659477 M01200,M01259,MA0139.1
chr1 58713880 58713881 rs187401067 MA0028.1
chr1 59001114 59001115 rs6587828 NA
chr1 59011572 59011573 rs905567 NA
chr1 59011923 59011924 rs2087799 NA
chr1 59012403 59012404 rs1109896 M01700
chr1 59012430 59012431 rs1109895 NA
chr1 59014332 59014333 rs7547036 NA
chr1 59014380 59014381 rs7546900 NA
chr1 59016599 59016600 rs1775002 NA
chr1 59021615 59021616 rs7519463 NA
chr1 59025090 59025091 rs688068 NA
chr1 59025146 59025147 rs527702 NA
chr1 59027547 59027548 rs596043 NA
chr1 59027639 59027640 rs596534 NA
chr1 59028086 59028087 rs608991 NA
chr1 59030263 59030264 rs603031 NA
chr1 59034699 59034700 rs562166 NA
chr1 59034900 59034901 rs620342 NA
chr1 59036140 59036141 rs486463 M00016,M00032,M00971,M01078,M01163,M01167,M01981,M01983,M01985,M01987,M01989,PBM0095,PBM0101,PBM0103,PBM0104,PBM0113,PBM0114,PBM0116,PBM0117,PBM0118,PBM0120,PBM0121,PBM0124,PBM0126,PBM0127,PBM0130,PBM0135
chr1 59036911 59036912 rs602579 NA
chr1 59037599 59037600 rs232849 NA
chr1 59037651 59037652 rs232848 NA
chr1 59038548 59038549 rs232847 M00722,M01556,M01658,M01688
chr1 59117644 59117645 rs55677434 M01117,MA0028.1
chr1 59192426 59192427 rs72909609 M01182
chr1 59206383 59206384 rs72678817 M01299,M01511
chr1 59287008 59287009 rs78253460 M00251,M01770,M01838
chr1 59364916 59364917 rs78658066 NA
chr1 59465850 59465851 rs61789764 M00359,M01610,M01770
chr1 59486231 59486232 rs182629233 M00916
chr1 59511491 59511492 rs75788384 M00801
chr1 59612542 59612543 rs192990725 M00491,M01838
chr1 59732430 59732431 rs184768463 M01658
chr1 59758275 59758276 rs17119227 M01649
chr1 59829601 59829602 rs188314828 M00496,M00736,M00737,M00739,MA0156.1
chr1 59859564 59859565 rs186611460 M01544
chr1 60107522 60107523 rs75784512 M01925
chr1 60367239 60367240 rs2280275 M00359
chr1 60478646 60478647 rs191001136 M00017,M00039,M00041,M00178,M00179,M00338,M00513,M00691,M00916,M00917,M00981,M01186,M01820,M01861,M01862,M01863,MA0018.2
chr1 61198939 61198940 rs34290817 M01625
chr1 61436632 61436633 rs28522150 M00778
chr1 61515740 61515741 rs77743610 M01200,M01259,M01925,MA0139.1
chr1 61555202 61555203 rs187841990 M00440,M00441,M01838,M01843
chr1 61799087 61799088 rs187534901 M00017,M00041,M00178,M00338,M00513,M00916,M00917,M00981,M01186,M01862,M01863,MA0018.2
chr1 61948005 61948006 rs77330140 M00017,M00036,M00039,M00041,M00113,M00114,M00178,M00179,M00338,M00357,M00375,M00513,M00514,M00691,M00801,M00916,M00917,M00946,M00981,M01186,M01187,M01586,M01820,M01861,M01862,M01863,MA0018.2
chr1 61998079 61998080 rs192620829 M00041,M00357,M00917,M01820,MA0018.2
chr1 62109082 62109083 rs184683438 M00220
chr1 62186156 62186157 rs57770645 M00359
chr1 62191274 62191275 rs2051137 M00188,MA0099.2
chr1 62458079 62458080 rs1819471 M00517
chr1 62464886 62464887 rs944705 NA
chr1 62504122 62504123 rs6673889 NA
chr1 62504165 62504166 rs6685356 NA
chr1 62504714 62504715 rs6661849 NA
chr1 62509431 62509432 rs80220610 NA
chr1 62522283 62522284 rs7551942 NA
chr1 62527362 62527363 rs2498978 NA
chr1 62529093 62529094 rs6674784 NA
chr1 62529545 62529546 rs182015402 M00041,M00338,M00917,M00981,M01820,M01862,MA0018.2
chr1 62534937 62534938 rs6674622 M01610,M01673
chr1 62542716 62542717 rs6670849 NA
chr1 62633580 62633581 rs2457831 M00801
chr1 62678677 62678678 rs188088191 M00647,M01724
chr1 62703976 62703977 rs34591898 M00055,M00434,M00441,M00442,M00797,M00799,M00942,M01699,M01818,M01951,MA0004.1,MA0093.1,PBM0188
chr1 62737765 62737766 rs17123307 M00032,M00108,M00743,M01078,M01167,M01981,M01983,M01985,M01986,M01987,M01988,M01989,M01990,M01992,MA0076.1,PBM0095,PBM0097,PBM0101,PBM0103,PBM0104,PBM0107,PBM0113,PBM0114,PBM0116,PBM0121,PBM0126,PBM0127,PBM0128,PBM0130,PBM0132,PBM0135
chr1 62740605 62740606 rs189385854 M01525,M01658,PBM0087
chr1 62805111 62805112 rs74363664 M01639,MA0028.1
chr1 62900811 62900812 rs624700 M00263
chr1 62901242 62901243 rs626787 M01658
chr1 62902011 62902012 rs631982 M01613
chr1 63105252 63105253 rs6657050 M02011
chr1 63218178 63218179 rs190515744 M00650,M01700
chr1 63429926 63429927 rs78419150 M00264,M01974,M01976,M01979,M01980,M01992,PBM0095,PBM0113,PBM0118
chr1 63565152 63565153 rs80206427 M00017,M00036,M00039,M00041,M00114,M00178,M00179,M00338,M00357,M00691,M00916,M00917,M00981,M01186,M01820,M01861,M01862,MA0018.2
chr1 63716016 63716017 rs188512472 NA
chr1 63832935 63832936 rs75290485 MA0028.1
chr1 63958445 63958446 rs7550087 M01216
chr1 63964165 63964166 rs67831341 NA
chr1 64157704 64157705 rs6588060 M00644
chr1 64171215 64171216 rs187588027 M00017,M00039,M00041,M00113,M00178,M00179,M00338,M00357,M00513,M00691,M00694,M00916,M00917,M00981,M01186,M01187,M01820,M01861,M01862,M01863,MA0018.2
chr1 64239153 64239154 rs181565928 M01658
chr1 64358734 64358735 rs185297955 M01113,M01611,M01658
chr1 64359003 64359004 rs17125756 M00916
chr1 64600293 64600294 rs72686908 M01658
chr1 64773674 64773675 rs72928549 M00650,M02040
chr1 64820296 64820297 rs188898513 M00305,M01511,M01957,PBM0022,PBM0079
chr1 64918467 64918468 rs188004225 NA
chr1 64935776 64935777 rs60790964 M01625
chr1 65129566 65129567 rs181248033 M01200,M01259,MA0139.1
chr1 65493065 65493066 rs184414601 M00017,M00041,M00114,M00178,M00179,M00338,M00691,M00916,M00917,M00981,M01186,M01187,M01820,M01861,M01862,MA0018.2
chr1 65571886 65571887 rs17127327 M00270,M00797,M00799,M01116,M01699,MA0004.1,MA0093.1
chr1 65643915 65643916 rs76156405 M01906,MA0157.1
chr1 65861895 65861896 rs183639891 M00926,M00962,M01267,MA0099.2
chr1 65894812 65894813 rs77848204 NA
chr1 65900356 65900357 rs55889533 NA
chr1 65900689 65900690 rs55655800 NA
chr1 65901207 65901208 rs6658922 NA
chr1 66154121 66154122 rs184058057 M01282
chr1 66343020 66343021 rs79014169 M00650
chr1 66749612 66749613 rs181420320 MA0099.2
chr1 66798165 66798166 rs200929311 M01658
chr1 66803079 66803080 rs1890196 M00339,M00771,M01078,M01163,M01974,M01979,M01980,PBM0113,PBM0117,PBM0118,PBM0120,PBM0203
chr1 66838269 66838270 rs185910614 M00332,M01673
chr1 67115162 67115163 rs185578068 M00281
chr1 67461928 67461929 rs180935001 M01200,M01259,MA0139.1
chr1 67578541 67578542 rs188504505 M01658,M01759
chr1 67624268 67624269 rs186371130 M00281
chr1 67705594 67705595 rs185989902 M01658,M01700
chr1 67750425 67750426 rs187631775 M01576
chr1 67816700 67816701 rs61731150 M01658,M01962
chr1 67860296 67860297 rs17129983 NA
chr1 67950550 67950551 rs188575579 M00766,M00965,PBM0145,PBM0162
chr1 67962206 67962207 rs184000301 M00017,M00727,M01248,M01268,M01282,M01770
chr1 68000579 68000580 rs6657814 M01641,M01658
chr1 68166608 68166609 rs187133183 M01268,M01282
chr1 68607928 68607929 rs77256162 M00017,M00036,M00039,M00041,M00113,M00114,M00178,M00179,M00338,M00357,M00513,M00691,M00801,M00916,M00917,M00981,M01186,M01187,M01586,M01820,M01861,M01862,M01863,MA0018.2
chr1 68609354 68609355 rs2052958 NA
chr1 68632482 68632483 rs2566758 M00032,M01078,M01163,M01987,PBM0104,PBM0113,PBM0118,PBM0127,PBM0130,PBM0132
chr1 68640285 68640286 rs878548 NA
chr1 68998453 68998454 rs1924535 M01838
chr1 70191557 70191558 rs78104208 MA0156.1
chr1 70438118 70438119 rs6688049 NA
chr1 70820708 70820709 rs201691903 M00017,M00036,M00041,M00338,M00513,M00654,M00691,M00801,M00916,M00917,M00981,M01186,M01187,M01862,MA0018.2
chr1 70820879 70820880 rs55863806 M00244,MA0162.1
chr1 70842316 70842317 rs71651454 NA
chr1 70881777 70881778 rs182047358 M00722,M01658
chr1 71070049 71070050 rs2421801 M00491
chr1 71546931 71546932 rs187524234 M00801
chr1 72374205 72374206 rs76534059 M00017,M00041
chr1 73007068 73007069 rs782265 M00749,M01113
chr1 73599479 73599480 rs4428835 M01625
chr1 74663850 74663851 rs77030123 M00986,PBM0203
chr1 74929485 74929486 rs17095376 M00115,M00490,M00924,M00926,M01267,MA0099.2
chr1 75118801 75118802 rs74093501 M01556,M01658
chr1 75173883 75173884 rs60887187 NA
chr1 75198739 75198740 rs2345436 M02040
chr1 75199298 75199299 rs28568334 NA
chr1 75200696 75200697 rs3806160 NA
chr1 75206819 75206820 rs28857918 NA
chr1 75208033 75208034 rs28879157 M02032
chr1 75213043 75213044 rs28583318 M00263
chr1 75218703 75218704 rs4145871 NA
chr1 75260327 75260328 rs927904 NA
chr1 75268970 75268971 rs1980851 M01181
chr1 76104789 76104790 rs814872 NA
chr1 76109878 76109879 rs814876 NA
chr1 76118036 76118037 rs814881 NA
chr1 76118104 76118105 rs814882 NA
chr1 76123623 76123624 rs814893 NA
chr1 76125480 76125481 rs814849 NA
chr1 76125823 76125824 rs1831700 NA
chr1 76251883 76251884 rs76671446 M01673
chr1 76500937 76500938 rs1770895 M01259,M01980,MA0139.1
chr1 77489536 77489537 rs384473 M02040
chr1 77745320 77745321 rs193274487 M00801
chr1 77997767 77997768 rs2803170 NA
chr1 78225034 78225035 rs192113904 M00237,M01249
chr1 78596311 78596312 rs609390 NA
chr1 78597774 78597775 rs577978 NA
chr1 78599368 78599369 rs633227 NA
chr1 78603788 78603789 rs584660 NA
chr1 78603845 78603846 rs642248 NA
chr1 78604268 78604269 rs557688 NA
chr1 78604386 78604387 rs629947 NA
chr1 78604483 78604484 rs612486 M00428,M00736,M00739,M00940,M01840
chr1 78606347 78606348 rs600781 NA
chr1 78606675 78606676 rs659251 NA
chr1 78607350 78607351 rs644359 NA
chr1 78608696 78608697 rs513245 NA
chr1 78610868 78610869 rs561289 NA
chr1 78611066 78611067 rs637943 M00263
chr1 78611134 78611135 rs558643 NA
chr1 78611544 78611545 rs656372 NA
chr1 78612004 78612005 rs658212 NA
chr1 78612798 78612799 rs501774 NA
chr1 79002961 79002962 rs7539356 NA
chr1 79003257 79003258 rs898 NA
chr1 79005483 79005484 rs34635429 NA
chr1 79005550 79005551 rs41313355 NA
chr1 79009339 79009340 rs34727624 NA
chr1 79009369 79009370 rs36088152 M01884
chr1 79010857 79010858 rs71641401 NA
chr1 79011946 79011947 rs35735651 NA
chr1 79017681 79017682 rs71643203 NA
chr1 79019184 79019185 rs71643204 NA
chr1 79019455 79019456 rs74446750 NA
chr1 79019470 79019471 rs79200799 M00644,M01302,M01716,MA0055.1
chr1 79027791 79027792 rs71643205 NA
chr1 79061180 79061181 rs79501261 NA
chr1 79117164 79117165 rs74092056 M00644
chr1 79204583 79204584 rs2801031 NA
chr1 79704847 79704848 rs187639744 M00788,M00942,M01116,M01610
chr1 79726391 79726392 rs61766098 M00041
chr1 80516137 80516138 rs74823684 M01635,M01649,M02011
chr1 82123616 82123617 rs186956759 M01948,PBM0081
chr1 82266836 82266837 rs72717719 M00227,MA0100.1
chr1 82440983 82440984 rs61773965 M00778
chr1 83998318 83998319 rs34530510 M01985,M01988,MA0028.1,PBM0097,PBM0103,PBM0127
chr1 84016986 84016987 rs77020713 M01770
chr1 84024879 84024880 rs77680940 M01182
chr1 84680420 84680421 rs190096035 M00965
chr1 84721534 84721535 rs60249923 M01734
chr1 85038758 85038759 rs2911591 M01696
chr1 85039288 85039289 rs75853758 M00017,M00036,M00041,M00113,M00178,M00338,M00513,M00694,M00916,M00917,M01586,M01863,MA0018.2
chr1 85039827 85039828 rs41299545 NA
chr1 85039954 85039955 rs2303307 M00050,M00426,M00427,M00428,M00431,M00516,M00638,M00738,M00740,M00940,MA0024.1
chr1 85208546 85208547 rs189847966 M01576
chr1 85224513 85224514 rs182594696 M01948
chr1 85279076 85279077 rs9729018 NA
chr1 85283088 85283089 rs9662096 NA
chr1 85308829 85308830 rs9726895 NA
chr1 85313823 85313824 rs72718717 M01985,M02040,PBM0095,PBM0116
chr1 85327053 85327054 rs9324143 NA
chr1 85328789 85328790 rs34005376 NA
chr1 85463423 85463424 rs192726267 M00064,M00217,M00236,M00322,M00434,M00615,M00654,M00797,M00799,M01156,M01699,M01818,M01838,MA0004.1,MA0093.1,MA0104.2,MA0147.1,PBM0188
chr1 85463737 85463738 rs7522851 NA
chr1 85464045 85464046 rs74095727 MA0100.1
chr1 85717537 85717538 rs72952681 M00017,M00036,M00039,M00041,M00113,M00338,M00916,M00917,M00981,M01812,M01820,M01861,M01862,MA0018.2
chr1 85725031 85725032 rs75231029 M00017,M00036,M00041,M00113,M00178,M00239,M00338,M00513,M00691,M00697,M00917,M00946,M00981,M01186,M01187,M01861,MA0018.2
chr1 85781719 85781720 rs233108 M00139
chr1 85788489 85788490 rs233120 NA
chr1 85791833 85791834 rs180959627 M00032,M00108,M00654,M01876,MA0099.2
chr1 85793800 85793801 rs233127 NA
chr1 85795111 85795112 rs233130 NA
chr1 85795258 85795259 rs233131 NA
chr1 85796426 85796427 rs423105 NA
chr1 85796544 85796545 rs233132 M01544
chr1 85798854 85798855 rs233057 NA
chr1 85800384 85800385 rs233062 NA
chr1 85804248 85804249 rs173026 M01673
chr1 85804977 85804978 rs233067 NA
chr1 85805465 85805466 rs233069 NA
chr1 85806004 85806005 rs233071 NA
chr1 85823043 85823044 rs233091 NA
chr1 85826193 85826194 rs233099 NA
chr1 86045887 86045888 rs3753793 M01906,MA0157.1
chr1 86048578 86048579 rs9658587 M00270,M01658
chr1 86089068 86089069 rs17127983 M00703,M01658
chr1 86482157 86482158 rs7526060 M00778,MA0006.1
chr1 86527531 86527532 rs180962443 MA0100.1
chr1 86879853 86879854 rs79012140 M01559,M01925,PBM0027
chr1 87169609 87169610 rs75760032 M01658
chr1 87170492 87170493 rs263438 NA
chr1 87240084 87240085 rs735364 M00016,M00339,M00743,M00986,M01104,M01163,M01208,M01876,M01961,M01980,PBM0094,PBM0101,PBM0113,PBM0118,PBM0124
chr1 87454420 87454421 rs2390219 NA
chr1 87620262 87620263 rs181446683 M01658
chr1 88338122 88338123 rs188715074 M01699,M01951,MA0004.1,PBM0176,PBM0191
chr1 88571088 88571089 rs80124270 M00220,M00236,M00615,M00985,M01029,M01558,PBM0077
chr1 89061212 89061213 rs182844008 MA0099.2
chr1 89475841 89475842 rs2390677 M00975
chr1 89497304 89497305 rs75077331 NA
chr1 89500525 89500526 rs17434151 NA
chr1 89506981 89506982 rs7519963 NA
chr1 89664284 89664285 rs55924552 M00730,M01673
chr1 89666493 89666494 rs61798776 M00017,M00041,M00801,M01812
chr1 89989901 89989902 rs188224492 M00376,M00660,M00778,M01550,M01699,M01954,MA0004.1,PBM0023
chr1 90099035 90099036 rs6428559 M00322,M00778
chr1 90099213 90099214 rs6697866 M00492,M01512,PBM0054
chr1 90193751 90193752 rs4658135 NA
chr1 90204779 90204780 rs72712599 NA
chr1 90210776 90210777 rs17130872 NA
chr1 90219520 90219521 rs185522745 M01658,M01678
chr1 90223072 90223073 rs6694039 NA
chr1 90226864 90226865 rs4658317 NA
chr1 90228518 90228519 rs2065152 NA
chr1 90232179 90232180 rs4658318 NA
chr1 90236796 90236797 rs4658319 NA
chr1 90237261 90237262 rs471826 NA
chr1 90289656 90289657 rs79483439 M01586,MA0139.1
chr1 90361542 90361543 rs1938036 NA
chr1 90868707 90868708 rs180758194 M02011
chr1 90999842 90999843 rs57611456 M01649
chr1 91172998 91172999 rs183911673 M01673
chr1 91187165 91187166 rs74099728 M00919,M00920,M01663,M01840,M01925
chr1 91214524 91214525 rs67467392 MA0006.1
chr1 91425278 91425279 rs74099876 M01163
chr1 91449348 91449349 rs188495918 NA
chr1 91520478 91520479 rs80320809 M01163
chr1 91567123 91567124 rs188026090 M00492,M01734,MA0051.1
chr1 91869923 91869924 rs4658223 M00986
chr1 91869989 91869990 rs111846222 M01649
chr1 91964270 91964271 rs182668878 M00017,M00036,M00041,M00338,M00691,M00916,M00917,M00981,M01861,M01862,M01863,MA0018.2
chr1 91964288 91964289 rs186912066 M00694
chr1 91977165 91977166 rs201651444 M00017,M00041,M00801,M00916,M00917,M01862
chr1 92178537 92178538 rs7530435 M00050,M00427,M00428,M00431,M00738,M01503,MA0024.1,PBM0049
chr1 92270069 92270070 rs284160 M01660
chr1 92283273 92283274 rs77559829 M01269,M01282
chr1 92310873 92310874 rs6686126 M01673
chr1 92327876 92327877 rs2634019 M01625
chr1 92465752 92465753 rs186756119 M00971,M01163,M02041,M02042,PBM0106,PBM0125,PBM0133,PBM0134
chr1 92875915 92875916 rs733012 M00123,M01116,M01154,M01658,PBM0117,PBM0120
chr1 92950403 92950404 rs61779244 M01613
chr1 92951699 92951700 rs183565685 M00722,M01658,M01759
chr1 92970208 92970209 rs7514156 M01673
chr1 92970952 92970953 rs962222 M01906
chr1 93004620 93004621 rs189540897 M01701
chr1 93051075 93051076 rs72724515 NA
chr1 93072268 93072269 rs34812295 NA
chr1 93082693 93082694 rs56044027 NA
chr1 93108962 93108963 rs67646822 M00083
chr1 93111626 93111627 rs67026262 M01607
chr1 93111864 93111865 rs67876779 NA
chr1 93217951 93217952 rs35699160 NA
chr1 93243614 93243615 rs34843292 M00778
chr1 93253962 93253963 rs35901796 NA
chr1 93257212 93257213 rs59864761 M00694
chr1 93257618 93257619 rs34250288 NA
chr1 93284699 93284700 rs1929138 M00359,PBM0181,PBM0198
chr1 93425922 93425923 rs181544142 M00041,M00646,M00916,M00917,MA0018.2,MA0117.1
chr1 93470673 93470674 rs182252387 M01576
chr1 93480533 93480534 rs192199288 M00749
chr1 93624138 93624139 rs2749735 M00091,M01216
chr1 93632040 93632041 rs2783492 NA
chr1 93646619 93646620 rs2815408 M01511
chr1 93789147 93789148 rs7555292 NA
chr1 93791891 93791892 rs182263037 NA
chr1 93804176 93804177 rs6664886 M01182
chr1 93806474 93806475 rs4847411 NA
chr1 93807121 93807122 rs6541351 NA
chr1 93810226 93810227 rs2031223 NA
chr1 93813429 93813430 rs771464 NA
chr1 93817817 93817818 rs771460 NA
chr1 93847347 93847348 rs771480 NA
chr1 93853833 93853834 rs771474 NA
chr1 93857721 93857722 rs771472 NA
chr1 94058406 94058407 rs2281474 M01635,M01649
chr1 94058715 94058716 rs57012808 M01906,M01933,MA0157.1
chr1 94083371 94083372 rs6683296 M00017,M00041,M00178,M00179,M00513,M00514,M00654,M00691,M00916,M00917,M00981,M01861,M01862,MA0018.2
chr1 94137825 94137826 rs59387495 M01906
chr1 94204023 94204024 rs183042482 M00243,M00244,M00491,M00649,M01118,M01175,M01219
chr1 94316460 94316461 rs184743357 M00270,M01625,M01673
chr1 94429281 94429282 rs187640642 M01951
chr1 94488325 94488326 rs2282229 M00983,MA0099.2
chr1 94502205 94502206 rs188310042 M02011
chr1 94505603 94505604 rs61750126 M01182
chr1 94533026 94533027 rs74102102 M00024,M00050,M00736,M00737,M00738,M00739,M01114,MA0024.1
chr1 94587066 94587067 rs181573686 MA0099.2
chr1 94591794 94591795 rs34497591 M01673
chr1 95117193 95117194 rs79694860 MA0057.1
chr1 95151008 95151009 rs7522944 NA
chr1 95274662 95274663 rs9432580 NA
chr1 95276690 95276691 rs3860340 NA
chr1 95277962 95277963 rs3904550 NA
chr1 95278239 95278240 rs3904549 M01231
chr1 95281949 95281950 rs6541371 NA
chr1 95282343 95282344 rs3860344 NA
chr1 95284061 95284062 rs3860346 M01612
chr1 95284104 95284105 rs3890119 NA
chr1 95284555 95284556 rs2391404 NA
chr1 95286657 95286658 rs6676991 M00962
chr1 95287369 95287370 rs60716620 NA
chr1 95287686 95287687 rs9432382 M00691
chr1 95288851 95288852 rs6684134 M01610,MA0092.1
chr1 95290002 95290003 rs6687749 M00650
chr1 95290314 95290315 rs36094793 NA
chr1 95290493 95290494 rs7512591 NA
chr1 95469074 95469075 rs76357721 M00495,M00926,M01267,MA0099.2
chr1 95497602 95497603 rs186774340 M00220,M00344
chr1 95537275 95537276 rs190057996 M00926,M01267,M01946,MA0099.2
chr1 95541549 95541550 rs4335417 NA
chr1 95582349 95582350 rs78209808 M01096,M01625,M01649,M01802,M01803,M01804,PBM0206
chr1 95702581 95702582 rs62625008 NA
chr1 95739597 95739598 rs75524707 NA
chr1 95739677 95739678 rs55785200 NA
chr1 95739747 95739748 rs34266846 NA
chr1 97064230 97064231 rs187623381 M00017,M00036,M00039,M00041,M00179,M00338,M00916,M00917,M00981,M01820,M01861,M01862,MA0018.2
chr1 97115048 97115049 rs6673531 NA
chr1 97117143 97117144 rs4576698 NA
chr1 97120242 97120243 rs4950006 NA
chr1 97121545 97121546 rs6683790 NA
chr1 97129857 97129858 rs6698238 NA
chr1 97140192 97140193 rs2088255 NA
chr1 97154087 97154088 rs2021640 NA
chr1 97175110 97175111 rs6662347 NA
chr1 97183852 97183853 rs4949941 NA
chr1 97188393 97188394 rs7552545 NA
chr1 97216335 97216336 rs273877 NA
chr1 97220770 97220771 rs273876 NA
chr1 97226772 97226773 rs7548031 NA
chr1 97245893 97245894 rs273870 NA
chr1 97252940 97252941 rs541461 NA
chr1 97255771 97255772 rs6683362 NA
chr1 97259117 97259118 rs273863 NA
chr1 97263675 97263676 rs273865 NA
chr1 97266006 97266007 rs35137759 NA
chr1 97279691 97279692 rs273885 NA
chr1 97283947 97283948 rs3009394 NA
chr1 97461237 97461238 rs180840189 M01610,M01951
chr1 97506879 97506880 rs183353139 M01658
chr1 97923277 97923278 rs180844024 M00016,M00032,M00108,M00492,M01078,M01163,M01167,M01511,M01752,M01876,M01975,M01976,M01981,M01982,M01983,M01985,M01986,M01987,M01988,M01989,M01990,M01992,M02037,M02038,MA0028.1,MA0076.1,PBM0094,PBM0095,PBM0097,PBM0101,PBM0103,PBM0104,PBM0105,PBM0107,PBM0113,PBM0114,PBM0116,PBM0117,PBM0118,PBM0120,PBM0121,PBM0124,PBM0126,PBM0127,PBM0130,PBM0132,PBM0135
chr1 97976337 97976338 rs76807833 M01511,PBM0079
chr1 98100578 98100579 rs74782963 M01906
chr1 98293646 98293647 rs202198546 M00281,M00975
chr1 98372644 98372645 rs74450569 M00490,M00495,M00926,M01267,M01542,M01550,MA0099.2,PBM0023,PBM0090
chr1 98485926 98485927 rs9725319 M00766
chr1 98955306 98955307 rs183930855 NA
chr1 99127948 99127949 rs183449082 M01673
chr1 100193599 100193600 rs74934838 M00008,M00428,M00649
chr1 100259643 100259644 rs187526779 M01658
chr1 100332260 100332261 rs628842 NA
chr1 100500203 100500204 rs76132874 M01658
chr1 100540977 100540978 rs17121831 M01635,M01649
chr1 100566667 100566668 rs186647281 NA
chr1 100672792 100672793 rs184064254 M00041,M00801,M00916,M00917,M00981,M01187,M01862,MA0018.2
chr1 100731262 100731263 rs3806240 M00050,M00426,M00427,M00428,M00431,M00736,M00737,M00738,M00739,M00940,M01114,MA0024.1
chr1 100731299 100731300 rs3806241 M00281
chr1 100816470 100816471 rs78704631 M00425,M00426,M00427,M00428,M00431,M00516,M00740,M00918,M00919,M00920,M00939,M01096,M01959
chr1 100816606 100816607 rs181013295 M01113,M01611,M02040
chr1 100818463 100818464 rs594529 M00017,M00175,M00916
chr1 100818727 100818728 rs17420882 M00016,M01673,M01683,MA0028.1,PBM0094,PBM0099,PBM0105,PBM0110,PBM0117,PBM0120,PBM0137
chr1 100851589 100851590 rs6577169 M00916
chr1 100995782 100995783 rs6577174 M01544,PBM0060
chr1 100996697 100996698 rs72983599 M00644
chr1 101211939 101211940 rs2094241 M00796,M01658
chr1 101253614 101253615 rs72983374 M00155,M00766,M00965
chr1 101360683 101360684 rs3806163 M01096,M01649
chr1 101494275 101494276 rs6677329 M01613,M01662
chr1 101560408 101560409 rs181558491 NA
chr1 101610617 101610618 rs72987265 MA0006.1
chr1 101754193 101754194 rs6670321 M00425,M00426,M00427,M00431,M00740,M00939
chr1 101779970 101779971 rs180685893 M00711,MA0099.2
chr1 101837078 101837079 rs6688602 M01608
chr1 101851935 101851936 rs7517233 NA
chr1 101890308 101890309 rs182994728 M00722,M01658
chr1 101972278 101972279 rs189314030 M01906,MA0031.1,MA0157.1
chr1 102371450 102371451 rs79596177 M01980,MA0156.1
chr1 102431524 102431525 rs75304205 MA0100.1
chr1 102592451 102592452 rs74965846 NA
chr1 104333884 104333885 rs190458682 NA
chr1 104930544 104930545 rs186494721 M00722,M01658
chr1 106091811 106091812 rs184933078 NA
chr1 106337820 106337821 rs75632249 M00440,M00799,M00942
chr1 107572996 107572997 rs3108680 NA
chr1 107573564 107573565 rs2335077 NA
chr1 107583640 107583641 rs2335104 NA
chr1 107592958 107592959 rs1762509 NA
chr1 107593200 107593201 rs9435340 NA
chr1 107597987 107597988 rs1730850 NA
chr1 107599001 107599002 rs1762482 M01709
chr1 107599257 107599258 rs2232015 NA
chr1 107605610 107605611 rs1730865 NA
chr1 107614002 107614003 rs1730862 M00690
chr1 107617706 107617707 rs1730859 NA
chr1 107676211 107676212 rs188400364 M01658
chr1 108319964 108319965 rs17235990 MA0099.2
chr1 108477532 108477533 rs17020400 M00778
chr1 108508314 108508315 rs185594414 M00244,M00246
chr1 108508333 108508334 rs190396407 M01673,M01799
chr1 108559414 108559415 rs1781052 M00032,M01163,M01981,M01986,M01988,PBM0097,PBM0127
chr1 108743728 108743729 rs183368612 M01642,M01673,M01914
chr1 109370917 109370918 rs182009787 M00113,M00139,M00338,M00513,M00691,M01200,M01259,M01820,MA0139.1,PBM0140,PBM0156
chr1 109373319 109373320 rs200960053 M00115,M00654,MA0099.2
chr1 109468707 109468708 rs9729098 M01078,PBM0095
chr1 109476362 109476363 rs839852 NA
chr1 109522014 109522015 rs35954839 M00359,M01559,PBM0027
chr1 109539250 109539251 rs17566088 MA0099.2
chr1 109590161 109590162 rs186524945 M00017,M00036,M00039,M00041,M00113,M00178,M00179,M00338,M00513,M00691,M00694,M00697,M00916,M00917,M00981,M01186,M01187,M01586,M01820,M01861,M01862,M01863,MA0018.2
chr1 109618307 109618308 rs34069017 M01249,M01951
chr1 109630959 109630960 rs17566403 M00696,MA0125.1
chr1 109633223 109633224 rs189233477 MA0006.1
chr1 109643379 109643380 rs534027 MA0100.1
chr1 109678015 109678016 rs184910904 M00654,M01054,M01610,PBM0077,PBM0142,PBM0173
chr1 109724460 109724461 rs634699 M00108,M01660,MA0028.1
chr1 109733234 109733235 rs181873227 M01649
chr1 109740151 109740152 rs200219562 MA0099.2
chr1 109741164 109741165 rs41301271 M00115
chr1 109806549 109806550 rs56197083 M00001,M00693,M01838
chr1 109817191 109817192 rs7528419 NA
chr1 109817248 109817249 rs186412105 M00115
chr1 109817298 109817299 rs41279722 M00697,M01629
chr1 109817837 109817838 rs660240 NA
chr1 109818305 109818306 rs629301 NA
chr1 109818529 109818530 rs646776 NA
chr1 109819980 109819981 rs55882046 M01906
chr1 109934201 109934202 rs191486756 M00722,M01658
chr1 109935774 109935775 rs2140924 M01096,M01635,M01649
chr1 110004989 110004990 rs2140923 M01736
chr1 110025880 110025881 rs2781552 M00263
chr1 110026890 110026891 rs573491 NA
chr1 110027603 110027604 rs693663 M00778,MA0006.1
chr1 110124849 110124850 rs186952258 M00766,M00965
chr1 110171268 110171269 rs199683679 M00017,M00036,M00041,M00178,M00179,M00338,M00513,M00916,M00917,M00981,M01186,M01187,M01820,M01861,M01862,MA0018.2
chr1 110178134 110178135 rs61798351 M00644,M01512,PBM0054
chr1 110183020 110183021 rs3850616 MA0139.1
chr1 110187492 110187493 rs77074891 M01948
chr1 110191976 110191977 rs506912 NA
chr1 110198553 110198554 rs36210760 M01673,M01948
chr1 110200359 110200360 rs560018 NA
chr1 110213882 110213883 rs201799694 NA
chr1 110237224 110237225 rs193278800 M00650,M01298,M02040
chr1 110246809 110246810 rs35817611 NA
chr1 110253240 110253241 rs3754446 NA
chr1 110259361 110259362 rs3768487 NA
chr1 110262327 110262328 rs192880529 M00495,M00926,M01267
chr1 110265518 110265519 rs2209825 NA
chr1 110270907 110270908 rs4540683 NA
chr1 110272644 110272645 rs4970736 M01607
chr1 110309916 110309917 rs6703864 M01976,M01979,M01980,M01992,M02040,PBM0103,PBM0126,PBM0132,PBM0135
chr1 110328937 110328938 rs181031667 M00032,M00743,M01167,M01948,M01981,M01983,M01985,M01986,M01987,M01988,M01990,MA0076.1,PBM0095,PBM0103,PBM0127,PBM0130,PBM0132
chr1 110331637 110331638 rs192644209 M01200,M01925,MA0139.1
chr1 110435879 110435880 rs55785346 MA0006.1
chr1 110503048 110503049 rs188568253 M01673
chr1 110602974 110602975 rs74117332 M00654,M00942,M01550,PBM0023
chr1 110612661 110612662 rs3768470 M00227,M00644,M00993
chr1 110664611 110664612 rs61784476 MA0100.1
chr1 110737249 110737250 rs201181747 M00115
chr1 110759711 110759712 rs190057526 M00199,M00495,M00926,M01267
chr1 110778601 110778602 rs80060324 M00037,M00115,M00174,M00199,M01700,MA0099.2
chr1 110886537 110886538 rs4839342 M00425,M00426,M00427,M00431
chr1 110886772 110886773 rs4839343 M01658
chr1 111038802 111038803 rs193262942 M00766,M01200,M01259,MA0139.1
chr1 111506979 111506980 rs190291089 M00697,M01639
chr1 111526738 111526739 rs1981294 M00101
chr1 111528569 111528570 rs4838884 NA
chr1 111630352 111630353 rs6670688 NA
chr1 111682117 111682118 rs3762374 M01946
chr1 111688229 111688230 rs189522747 M01658
chr1 111728609 111728610 rs3818797 NA
chr1 111731157 111731158 rs2297703 M00279
chr1 111732710 111732711 rs2209457 NA
chr1 111736593 111736594 rs2282248 NA
chr1 111737397 111737398 rs9970286 NA
chr1 111738115 111738116 rs629608 NA
chr1 111741322 111741323 rs201350699 M01673
chr1 111743981 111743982 rs191778098 M00049,MA0099.2
chr1 111744527 111744528 rs35430374 NA
chr1 111756706 111756707 rs1886652 M01673,PBM0081
chr1 111760126 111760127 rs2820076 M00491
chr1 111763382 111763383 rs78063408 NA
chr1 111765670 111765671 rs79561756 M01200,M01259,MA0139.1
chr1 111768575 111768576 rs3118207 NA
chr1 111784348 111784349 rs2147786 M00084,MA0057.1
chr1 111965432 111965433 rs191784217 M00017,M00036,M00039,M00041,M00178,M00179,M00338,M00513,M00514,M00691,M00697,M00916,M00917,M00981,M01186,M01187,M01820,M01861,M01862,M01863,MA0018.2
chr1 111965785 111965786 rs74812825 M01948,M01951
chr1 112048263 112048264 rs2298191 M01770
chr1 112102923 112102924 rs78670830 M01613
chr1 112232285 112232286 rs78827220 M00722,M01658
chr1 112260838 112260839 rs72690795 M01673
chr1 112276394 112276395 rs186525352 M00017,M00041,M00178,M00357,M00916,M00917,M00981,M01586,M01861,MA0018.2
chr1 112385264 112385265 rs17028773 M01556,M01658
chr1 112440982 112440983 rs1805222 M00279,M00986
chr1 112480575 112480576 rs9429425 NA
chr1 112522495 112522496 rs72694640 M00942
chr1 112794976 112794977 rs17029857 M00492,M01974,M01975,M01976,M01979,M01980,M01985,M01992,PBM0097,PBM0113
chr1 112948131 112948132 rs3122287 NA
chr1 113044466 113044467 rs188479516 M01948
chr1 113050598 113050599 rs192727115 M00752,M01512,PBM0054
chr1 113092526 113092527 rs6537743 NA
chr1 113122955 113122956 rs7554345 NA
chr1 113132360 113132361 rs6669096 NA
chr1 113132392 113132393 rs6666579 NA
chr1 113136228 113136229 rs6682737 NA
chr1 113153535 113153536 rs35364712 M01613
chr1 113156425 113156426 rs1994604 NA
chr1 113247190 113247191 rs191820472 M00924,M01687,MA0099.2
chr1 113297559 113297560 rs79440036 M00731,M01658,M01759
chr1 113390051 113390052 rs182807260 M00722,M01658,M01759
chr1 113434311 113434312 rs7535389 M00041,M00178,M00917,M01820,M01862,MA0018.2
chr1 113491363 113491364 rs6663872 M00220,M00344
chr1 113498283 113498284 rs72683452 MA0100.1
chr1 113713616 113713617 rs186006099 M00428,M01096
chr1 113760212 113760213 rs79839908 M00962,M01156,M01249,MA0006.1
chr1 113932680 113932681 rs4839320 M00730,M01613,M01673,M01916
chr1 114018308 114018309 rs187650349 M01576
chr1 114099935 114099936 rs191185076 M00359
chr1 114115826 114115827 rs76752412 NA
chr1 114238919 114238920 rs76038270 NA
chr1 114255663 114255664 rs75564289 NA
chr1 114255827 114255828 rs17031795 NA
chr1 114354932 114354933 rs192007948 M00797,M00986,M01512,PBM0054
chr1 114377567 114377568 rs2476601 M00016,M01180
chr1 114443898 114443899 rs17464525 NA
chr1 114446703 114446704 rs28364561 M01658
chr1 114459194 114459195 rs878129 NA
chr1 114469582 114469583 rs1985435 NA
chr1 114469596 114469597 rs1985436 NA
chr1 114470918 114470919 rs188247510 M00199,MA0099.2
chr1 114521548 114521549 rs190746599 M00017,M00041,M00113,M00178,M00698,M00801,M00916,M00917,M00981,M01186,M01187,M01586,M01716,M01812,M01862,M01863,MA0018.2
chr1 114581974 114581975 rs60420764 M00055,M00441,M00942,M01699,M01818,MA0004.1,MA0093.1
chr1 114675628 114675629 rs670495 M01976
chr1 114858701 114858702 rs181131558 M00025,M00032,M00108,M01078,M01163,M01167,M01208,M01660,M01752,M01876,M01974,M01975,M01976,M01979,M01980,M01981,M01982,M01983,M01985,M01986,M01987,M01988,M01989,M01990,M01992,M02037,M02038,M02040,MA0076.1,PBM0094,PBM0095,PBM0097,PBM0100,PBM0101,PBM0103,PBM0104,PBM0105,PBM0107,PBM0113,PBM0114,PBM0115,PBM0116,PBM0118,PBM0119,PBM0121,PBM0124,PBM0126,PBM0127,PBM0128,PBM0129,PBM0130,PBM0131,PBM0132,PBM0135
chr1 114884178 114884179 rs486755 M01658,M01759
chr1 114884194 114884195 rs189336880 M00340,MA0156.1
chr1 114884922 114884923 rs190494978 PBM0036
chr1 114896085 114896086 rs76175252 M00694
chr1 114977943 114977944 rs180762175 M00115
chr1 115233829 115233830 rs74113510 M00766,M01607,M01658
chr1 115259150 115259151 rs61758213 M00425,M00426,M00427,M00740
chr1 115300369 115300370 rs6696332 M00644,M00712
chr1 115300850 115300851 rs181438687 M01673
chr1 116149491 116149492 rs61798997 NA
chr1 116151397 116151398 rs61798998 NA
chr1 116152692 116152693 rs61798999 NA
chr1 116154437 116154438 rs17034040 NA
chr1 116159247 116159248 rs6679680 NA
chr1 116159632 116159633 rs6669042 NA
chr1 116163757 116163758 rs61799046 NA
chr1 116165871 116165872 rs72701633 NA
chr1 116170760 116170761 rs17034079 NA
chr1 116172692 116172693 rs6695449 NA
chr1 116176750 116176751 rs79959555 NA
chr1 116178074 116178075 rs6694849 NA
chr1 116178221 116178222 rs6668316 NA
chr1 116375830 116375831 rs185805090 M00801
chr1 116431772 116431773 rs191721597 M01517,M01525,M01946,M01976,PBM0085,PBM0087
chr1 116439545 116439546 rs815112 M01734
chr1 116681985 116681986 rs72693711 M01217,M01282,M01985,MA0156.1
chr1 116704221 116704222 rs188695511 M00017,M00036,M00039,M00041,M00113,M00178,M00338,M00513,M00691,M00916,M00917,M00981,M01186,M01187,M01586,M01812,M01820,M01861,M01862,M01863,MA0018.2
chr1 116877649 116877650 rs191048457 M00007,M00032,M00108,M00339,M00340,M00771,M01078,M01163,M01167,M01876,M01976,M01980,M01981,M01982,M01983,M01985,M01986,M01987,M01988,M01989,M01990,M01992,M02037,MA0076.1,PBM0095,PBM0097,PBM0101,PBM0103,PBM0104,PBM0105,PBM0107,PBM0113,PBM0114,PBM0116,PBM0118,PBM0121,PBM0126,PBM0127,PBM0128,PBM0130,PBM0132,PBM0135
chr1 116895279 116895280 rs75835522 M01701,M01951
chr1 116924795 116924796 rs74897411 M01581,M01582
chr1 116948711 116948712 rs850610 PBM0095
chr1 117047155 117047156 rs182717561 M00115,MA0099.2
chr1 117050863 117050864 rs17035926 M00821,M00983,MA0099.2
chr1 117080165 117080166 rs6677309 NA
chr1 117096300 117096301 rs78814052 M01673
chr1 117113858 117113859 rs192293175 M00801
chr1 117118621 117118622 rs186521209 M01673
chr1 117189592 117189593 rs182913067 M00017,M00036,M00039,M00041,M00113,M00178,M00179,M00338,M00513,M00514,M00691,M00697,M00801,M00916,M00917,M00981,M01186,M01187,M01586,M01812,M01820,M01861,M01862,M01863,MA0018.2
chr1 117228772 117228773 rs699710 M00016,M01974,M01976,M01980,MA0156.1
chr1 117233160 117233161 rs187276526 M00017,M00039,M00041,M00113,M00338,M00513,M00691,M00917,M01820,M01862,MA0018.2
chr1 117305540 117305541 rs60107928 M00697,M00749
chr1 117360481 117360482 rs75194252 M00002,M01625,M01709
chr1 117361974 117361975 rs181697969 M00032,M00108,M01163,M01167,M01660,M01981,M01982,M01983,M01985,M01986,M01987,M01988,M01989,M01990,M01992,M02037,M02038,MA0028.1,MA0076.1,PBM0094,PBM0095,PBM0097,PBM0101,PBM0103,PBM0104,PBM0105,PBM0107,PBM0110,PBM0113,PBM0114,PBM0116,PBM0118,PBM0121,PBM0126,PBM0127,PBM0128,PBM0130,PBM0132,PBM0135
chr1 117453289 117453290 rs74925023 M00654,M01839
chr1 117456034 117456035 rs181282586 M00084,M01511,PBM0079
chr1 117641825 117641826 rs6690149 PBM0018
chr1 117645633 117645634 rs3965 NA
chr1 117650609 117650610 rs1749862 NA
chr1 117651777 117651778 rs6682751 NA
chr1 117660753 117660754 rs749902 NA
chr1 117672751 117672752 rs9645340 NA
chr1 117755657 117755658 rs6689548 M01673,M01770
chr1 118090786 118090787 rs2358936 NA
chr1 118090977 118090978 rs61807779 M00640
chr1 118229312 118229313 rs61069330 M01658,M01759
chr1 118253550 118253551 rs181070202 M00693,M01200,M01259,MA0139.1,PBM0140,PBM0156
chr1 118289935 118289936 rs192665351 MA0057.1
chr1 118472423 118472424 rs6696148 NA
chr1 118639638 118639639 rs190707731 M00220,M00344,M00647,M00766,M01724
chr1 119560325 119560326 rs2765542 NA
chr1 119561364 119561365 rs2645305 NA
chr1 119563410 119563411 rs2765543 M00749
chr1 119573193 119573194 rs2645292 NA
chr1 119577836 119577837 rs2247883 NA
chr1 119581403 119581404 rs2794314 NA
chr1 119582447 119582448 rs2645295 NA
chr1 119585496 119585497 rs2765531 NA
chr1 119587439 119587440 rs2794313 NA
chr1 119590419 119590420 rs2645301 NA
chr1 119591545 119591546 rs2765532 NA
chr1 119594235 119594236 rs7532510 NA
chr1 119597394 119597395 rs2765533 NA
chr1 119599807 119599808 rs56130333 NA
chr1 119621893 119621894 rs7525871 NA
chr1 119818220 119818221 rs181592871 M00693,M01200,M01259,M01925,MA0139.1
chr1 119910315 119910316 rs185683698 M01200,M01259,MA0139.1
chr1 119984681 119984682 rs189124480 NA
chr1 120086882 120086883 rs2362817 MA0028.1
chr1 120086896 120086897 rs77481386 M01673
chr1 120092437 120092438 rs188411993 M01200,M01259,MA0139.1
chr1 120189522 120189523 rs182257179 M01658
chr1 120217994 120217995 rs75648174 M01544
chr1 120344043 120344044 rs6428841 NA
chr1 120415300 120415301 rs187363263 M00036,M00041,M00178,M00179,M00338,M00513,M00916,M00917,M00981,M01186,M01187,M01586,M01820,M01861,M01862,MA0018.2
chr1 120428967 120428968 rs187585787 NA
chr1 120437883 120437884 rs2641348 M00241
chr1 120443539 120443540 rs2641346 NA
chr1 120446062 120446063 rs2641352 NA
chr1 120451189 120451190 rs3897478 NA
chr1 120455309 120455310 rs699779 NA
chr1 120455585 120455586 rs835576 NA
chr1 120456562 120456563 rs835575 M00101,M01576
chr1 120458003 120458004 rs6685892 NA
chr1 120461252 120461253 rs2793829 NA
chr1 120472506 120472507 rs2493391 NA
chr1 120473065 120473066 rs2493390 NA
chr1 120474177 120474178 rs2493389 NA
chr1 120480708 120480709 rs2453058 NA
chr1 120492199 120492200 rs2493415 NA
chr1 120506107 120506108 rs2934381 NA
chr1 120516617 120516618 rs2641317 NA
chr1 120519617 120519618 rs56302051 NA
chr1 120523901 120523902 rs2793831 NA
chr1 120529749 120529750 rs2453040 NA
chr1 120686090 120686091 rs5013292 M01673
chr1 121260891 121260892 rs76926000 M00466,M01249
chr1 121317904 121317905 rs186003135 M00491,M00720
chr1 121328835 121328836 rs189903771 M01673
chr1 142853867 142853868 rs190795519 M00108,M01163,M01974,M01976,M01979,M01980,M01985,M01986,M01987,M01988,M01989,M01992,M02040,MA0076.1,PBM0094,PBM0095,PBM0097,PBM0101,PBM0103,PBM0104,PBM0105,PBM0107,PBM0113,PBM0114,PBM0116,PBM0117,PBM0118,PBM0120,PBM0121,PBM0124,PBM0126,PBM0127,PBM0128,PBM0130,PBM0132,PBM0135
chr1 144811324 144811325 rs71231750 NA
chr1 144931606 144931607 rs6673292 M00425,M00426,M00427,M00428,M00431,M00740,M01550,PBM0023
chr1 144932144 144932145 rs187903156 M00263,M01609,M01673,M01948,M01951
chr1 145383169 145383170 rs2985422 M00789
chr1 145383282 145383283 rs57611867 M01948
chr1 145395609 145395610 rs188442736 M01673
chr1 145396978 145396979 rs191999897 M01635,M01649
chr1 145396993 145396994 rs76665216 M01673
chr1 145397867 145397868 rs182101238 M01635,M01649
chr1 145439218 145439219 rs184266008 M00491
chr1 145454996 145454997 rs2181900 M00263,M00333,M01249
chr1 145535813 145535814 rs36073645 M01925
chr1 145565215 145565216 rs78754845 M01658
chr1 145730744 145730745 rs74119447 M00425,M00426,M00427,M00428,M00431,M00740,M00918,M00939
chr1 146570104 146570105 rs7514818 M01673
chr1 146579534 146579535 rs55963049 M01658
chr1 146697032 146697033 rs28381167 M00237,M00243,M00244,M00938,M00986,M01104,M01714,M01736,M01961,MA0162.1,PBM0203
chr1 146710161 146710162 rs7537703 M01610,M01770
chr1 146989678 146989679 rs681814 M01200,M01259,MA0139.1
chr1 147124725 147124726 rs9660040 NA
chr1 147124959 147124960 rs28700004 NA
chr1 147125234 147125235 rs4950465 M00263,M00322
chr1 147131464 147131465 rs6674938 NA
chr1 147131944 147131945 rs2275552 NA
chr1 147219498 147219499 rs190810733 M01544
chr1 147236655 147236656 rs791270 M02040
chr1 147248511 147248512 rs77287233 M00041,M00801
chr1 147262612 147262613 rs185095278 M00182,M00187,M00366,M00369,M00435,M00440,M00615,M00942,M00944,M00945,M00946,M01154,M01699,M02011,MA0004.1,MA0059.1,MA0147.1
chr1 147365019 147365020 rs2352834 M01200,M01259,MA0139.1
chr1 147370046 147370047 rs58677965 M01673
chr1 147789414 147789415 rs181514232 NA
chr1 147807180 147807181 rs2992459 M01660
chr1 149136330 149136331 rs193219606 M00916
chr1 149674791 149674792 rs55803744 NA
chr1 149871590 149871591 rs202230203 M00373,M01673
chr1 150053036 150053037 rs76571528 M00722,M01658
chr1 150064998 150064999 rs187932948 M00263
chr1 150114082 150114083 rs7517537 M00740,M01613
chr1 150134381 150134382 rs115722287 M00491,M00518
chr1 150135544 150135545 rs187124086 M01770
chr1 150229497 150229498 rs185376151 M00644
chr1 150276021 150276022 rs509345 NA
chr1 150336318 150336319 rs59682561 M01240,MA0100.1
chr1 150545623 150545624 rs3795702 M00916
chr1 150552136 150552137 rs28365857 M00017,M00036,M00041,M00113,M00114,M00178,M00179,M00338,M00513,M00514,M00691,M00916,M00917,M00981,M01096,M01186,M01187,M01559,M01586,M01635,M01649,M01812,M01820,M01861,M01862,M01925,MA0018.2,PBM0027
chr1 150746405 150746406 rs59337856 NA
chr1 150748802 150748803 rs6660084 M01625
chr1 150766821 150766822 rs4319334 NA
chr1 150774464 150774465 rs4509581 NA
chr1 150799754 150799755 rs1889740 NA
chr1 150815410 150815411 rs3768013 NA
chr1 150818233 150818234 rs7514004 NA
chr1 150821846 150821847 rs7532045 NA
chr1 150871296 150871297 rs6686064 NA
chr1 150954670 150954671 rs607518 M00697,M01182,M02040
chr1 151030735 151030736 rs78432543 M00032,M00108,M00766,M00801,M01167,M01876,M01976,M01981,M01982,M01983,M01985,M01986,M01987,M01988,M01989,M01990,M01992,MA0076.1,PBM0095,PBM0097,PBM0101,PBM0103,PBM0104,PBM0107,PBM0113,PBM0114,PBM0116,PBM0121,PBM0126,PBM0127,PBM0128,PBM0130,PBM0132,PBM0135
chr1 151127141 151127142 rs192877322 M01582
chr1 151137143 151137144 rs6587557 M00197,M00703,M01701
chr1 151138404 151138405 rs192693483 M01673
chr1 151144056 151144057 rs28730723 NA
chr1 151171908 151171909 rs6695901 NA
chr1 151195331 151195332 rs6678528 NA
chr1 151238221 151238222 rs2275900 M00050,M00426,M00427,M00428,M00431,M00738,M00940,M01114,MA0024.1
chr1 151239050 151239051 rs7489 NA
chr1 151272869 151272870 rs191300733 M00766
chr1 151512032 151512033 rs183106958 M00644,MA0048.1
chr1 151567115 151567116 rs185219813 M00017,M00036,M00041,M00113,M00178,M00513,M00916,M00917,M00981,M01586,M01820,M01863,MA0018.2
chr1 151620907 151620908 rs181151377 M01581
chr1 151741694 151741695 rs61815091 NA
chr1 151742493 151742494 rs4995159 NA
chr1 151742553 151742554 rs4995158 NA
chr1 151743142 151743143 rs1781423 NA
chr1 151743363 151743364 rs1781420 NA
chr1 151747732 151747733 rs1781421 NA
chr1 151749513 151749514 rs4634911 NA
chr1 151750432 151750433 rs6679233 NA
chr1 151750639 151750640 rs1996731 NA
chr1 151753275 151753276 rs4240870 NA
chr1 151754111 151754112 rs35077383 NA
chr1 151757627 151757628 rs55982513 NA
chr1 151759038 151759039 rs4845355 NA
chr1 151759832 151759833 rs35834074 NA
chr1 151760047 151760048 rs61815098 NA
chr1 151760096 151760097 rs61815099 NA
chr1 151760597 151760598 rs6680404 NA
chr1 151831402 151831403 rs77423604 M01525,M01976,M01980,M01992,M02040,PBM0087,PBM0095,PBM0103,PBM0132,PBM0135
chr1 151845649 151845650 rs2338201 NA
chr1 151858887 151858888 rs6685187 NA
chr1 151878222 151878223 rs9943281 M01361,M01834
chr1 151897615 151897616 rs3007670 M00694
chr1 151898036 151898037 rs3007685 NA
chr1 151898748 151898749 rs2999541 M00034,M01629
chr1 151901341 151901342 rs9435964 NA
chr1 151903633 151903634 rs2999544 NA
chr1 151903822 151903823 rs2338209 NA
chr1 151907421 151907422 rs61817719 NA
chr1 151907838 151907839 rs2999546 M00712
chr1 151909452 151909453 rs6703448 NA
chr1 151910013 151910014 rs1844543 NA
chr1 151911779 151911780 rs2999506 NA
chr1 151914544 151914545 rs2932579 NA
chr1 151917392 151917393 rs2279501 NA
chr1 151917651 151917652 rs2279502 NA
chr1 151922807 151922808 rs2932586 NA
chr1 151927900 151927901 rs3007691 NA
chr1 151931299 151931300 rs2932583 NA
chr1 151933962 151933963 rs2932581 NA
chr1 151934446 151934447 rs2999508 NA
chr1 151946091 151946092 rs2999512 NA
chr1 151950404 151950405 rs75557494 M00615,M00654,M01584,M01770,M01818,M01838
chr1 151952884 151952885 rs2999528 NA
chr1 151953762 151953763 rs2932590 NA
chr1 151956813 151956814 rs2338019 M01065,M01843
chr1 151967835 151967836 rs3007708 NA
chr1 151971496 151971497 rs2999531 NA
chr1 151984546 151984547 rs2999561 NA
chr1 152423958 152423959 rs4845436 M01925
chr1 152595940 152595941 rs180802375 M01559,M01673,PBM0027
chr1 152733319 152733320 rs75424193 M01658
chr1 152779226 152779227 rs75284343 M00434,M00435,M00615,M00799,M00945,M01699,MA0004.1,MA0093.1,PBM0089
chr1 152853696 152853697 rs185843418 M01658
chr1 152933423 152933424 rs6664823 M01658
chr1 153166982 153166983 rs61801951 M00615,M01699,MA0004.1
chr1 153246223 153246224 rs189968629 M00722,M01658
chr1 153292638 153292639 rs821414 M01635,M01649
chr1 153318226 153318227 rs191208797 M01658
chr1 153366619 153366620 rs74115420 M01906,MA0157.1
chr1 153438330 153438331 rs76838528 M01673
chr1 153467864 153467865 rs76462935 M01658
chr1 153518085 153518086 rs187241849 M00244,M00245,MA0006.1,MA0162.1
chr1 153583985 153583986 rs9699949 NA
chr1 153584985 153584986 rs9700928 NA
chr1 153585583 153585584 rs9700179 M00083,M00468
chr1 153588207 153588208 rs9792963 NA
chr1 153588278 153588279 rs9792967 NA
chr1 153590253 153590254 rs9330298 M01200,M01259,MA0139.1
chr1 153591651 153591652 rs9726753 NA
chr1 153591769 153591770 rs9330299 NA
chr1 153592532 153592533 rs9330300 M00357,M01065
chr1 153594168 153594169 rs28662066 NA
chr1 153594622 153594623 rs9729773 NA
chr1 153600123 153600124 rs999418 NA
chr1 153606242 153606243 rs74831200 M01613
chr1 153615819 153615820 rs74844193 M00115
chr1 153637403 153637404 rs6427671 NA
chr1 153651396 153651397 rs75277373 M00400,M01635
chr1 153669825 153669826 rs192603980 M00737
chr1 153696664 153696665 rs7552428 NA
chr1 153699939 153699940 rs186591736 M00017,M00041,M00179,M01820,MA0117.1
chr1 153738273 153738274 rs187462253 M00766
chr1 153752192 153752193 rs182630055 M00017,M00039,M00041,M00113,M00178,M00179,M00338,M00513,M00691,M00916,M00917,M00981,M01186,M01187,M01820,M01861,M01862,M01863,MA0018.2
chr1 153778075 153778076 rs7520750 NA
chr1 153966659 153966660 rs4845360 NA
chr1 154019181 154019182 rs3001365 NA
chr1 154019942 154019943 rs2841104 NA
chr1 154024651 154024652 rs2790686 NA
chr1 154025192 154025193 rs2790685 NA
chr1 154025890 154025891 rs1819663 NA
chr1 154064699 154064700 rs190072865 M02011,PBM0077,PBM0181,PBM0198
chr1 154192744 154192745 rs187712710 M01673
chr1 154280621 154280622 rs4103781 M01673
chr1 154292498 154292499 rs1760798 NA
chr1 154306789 154306790 rs201417005 M00115,PBM0033
chr1 154346668 154346669 rs6662855 M00650
chr1 154389195 154389196 rs4075015 NA
chr1 154473425 154473426 rs183716125 M01658
chr1 154473548 154473549 rs193045603 M00801,M01812
chr1 154508436 154508437 rs9427415 M00032,M01985,PBM0095,PBM0130
chr1 154510490 154510491 rs78098548 NA
chr1 154530744 154530745 rs200634239 M00986,M01700
chr1 154699196 154699197 rs77994054 M00801
chr1 154745205 154745206 rs57184806 M00052,M00054,M00774,M01571,M01576,M01636,MA0061.1,MA0107.1,PBM0093
chr1 154792335 154792336 rs186042447 M00134,M00242,M00411,M00528,M00638,M00762,M00763,M00764,M00765,M01198,M01282,M02016,MA0065.2,MA0160.1
chr1 154810619 154810620 rs78446145 M00425,M00426,M00427,M00428,M00431,M00516
chr1 154824916 154824917 rs60296471 NA
chr1 154911256 154911257 rs4845693 NA
chr1 154915461 154915462 rs74116259 M01658
chr1 154934717 154934718 rs185225367 M00644
chr1 154934901 154934902 rs181337922 M00491
chr1 154945634 154945635 rs182207310 M00425,M00426,M00427,M00428,M00431,M00516,M00740,M00918,M00919,M00920,M00939,MA0024.1
chr1 154947186 154947187 rs200615372 M00654
chr1 154993374 154993375 rs4845703 NA
chr1 155034631 155034632 rs45444697 NA
chr1 155054584 155054585 rs188559072 M00345,MA0100.1
chr1 155057019 155057020 rs189438968 M01282
chr1 155057334 155057335 rs72702272 M01200,M01259,M01736,MA0139.1
chr1 155113103 155113104 rs4971073 M00730,M01635,M01649
chr1 155117725 155117726 rs185836145 NA
chr1 155211105 155211106 rs188978150 M01641,M01658
chr1 155240609 155240610 rs56180131 M01182
chr1 155274483 155274484 rs60650386 M01660
chr1 155277398 155277399 rs193285339 M00041,M00691,M00916,M00917,M01862,M01968
chr1 155535618 155535619 rs72704199 M00017,M00036,M00041,M00178,M00338,M00917,M00981,M01820,M01861,M01862,MA0018.2
chr1 155560813 155560814 rs58169358 M00799,M01054,M01699,MA0004.1,PBM0077,PBM0181,PBM0198
chr1 155561786 155561787 rs4971086 M01259
chr1 155612196 155612197 rs34632540 NA
chr1 155618629 155618630 rs2048431 M00736,M00737,M00739
chr1 155755096 155755097 rs822021 M01576
chr1 155861809 155861810 rs6670477 NA
chr1 155861979 155861980 rs66669006 M00357,M01065
chr1 155866152 155866153 rs72708205 NA
chr1 155878604 155878605 rs7545308 NA
chr1 155880007 155880008 rs867548 NA
chr1 155880158 155880159 rs867549 M00101
chr1 155880390 155880391 rs867550 M02040
chr1 155888665 155888666 rs66466805 NA
chr1 155914987 155914988 rs2016251 NA
chr1 155927751 155927752 rs2364403 NA
chr1 155945937 155945938 rs185954924 M00115
chr1 155983647 155983648 rs17381047 NA
chr1 155985809 155985810 rs34126883 NA
chr1 155988484 155988485 rs34995046 NA
chr1 155995259 155995260 rs79736935 M00916
chr1 156011443 156011444 rs2297792 NA
chr1 156052827 156052828 rs181826226 M01951,MA0006.1,MA0133.1
chr1 156093693 156093694 rs187519272 M01673
chr1 156125634 156125635 rs183686383 M00244,M00245
chr1 156127201 156127202 rs6685797 M00041,M00647,M01700,M01724
chr1 156147325 156147326 rs7695 NA
chr1 156163956 156163957 rs79014111 M01512,PBM0054
chr1 156215898 156215899 rs2075165 M01509,PBM0068
chr1 156219449 156219450 rs1804999 NA
chr1 156224303 156224304 rs7542798 NA
chr1 156224725 156224726 rs7542993 NA
chr1 156226949 156226950 rs6699349 NA
chr1 156228107 156228108 rs6669805 NA
chr1 156228543 156228544 rs6693732 M00017,M00694,M00697,M00944,M00946,M01186,M01187,M01861
chr1 156230001 156230002 rs2287026 NA
chr1 156230140 156230141 rs2287025 M00658
chr1 156230205 156230206 rs2287024 NA
chr1 156230935 156230936 rs759329 NA
chr1 156231265 156231266 rs759328 NA
chr1 156231483 156231484 rs2365152 NA
chr1 156231724 156231725 rs2093487 NA
chr1 156232736 156232737 rs61814770 NA
chr1 156234438 156234439 rs7512751 NA
chr1 156234637 156234638 rs7523099 NA
chr1 156235119 156235120 rs933489 NA
chr1 156245244 156245245 rs9943105 NA
chr1 156246472 156246473 rs7542045 NA
chr1 156256912 156256913 rs2104404 NA
chr1 156258502 156258503 rs4661038 NA
chr1 156261490 156261491 rs3795728 NA
chr1 156267803 156267804 rs34427109 NA
chr1 156268329 156268330 rs7523827 NA
chr1 156271325 156271326 rs60418539 M00263
chr1 156275280 156275281 rs7522860 PBM0022
chr1 156276215 156276216 rs6696400 NA
chr1 156293896 156293897 rs6672860 NA
chr1 156295452 156295453 rs61814799 NA
chr1 156300109 156300110 rs7543925 NA
chr1 156305161 156305162 rs35478936 M00640
chr1 156326790 156326791 rs187942506 MA0100.1
chr1 156340212 156340213 rs4661039 NA
chr1 156342916 156342917 rs4641304 NA
chr1 156343691 156343692 rs2842854 NA
chr1 156347130 156347131 rs2245623 M00500,M00679,M00971
chr1 156348343 156348344 rs2842851 NA
chr1 156348588 156348589 rs2842850 M00516,M00920,M00940
chr1 156348776 156348777 rs2764405 M00238,PBM0140,PBM0156
chr1 156349034 156349035 rs2842849 M00969
chr1 156350171 156350172 rs3001787 NA
chr1 156351065 156351066 rs942679 NA
chr1 156351698 156351699 rs3748569 NA
chr1 156351791 156351792 rs3748568 NA
chr1 156362403 156362404 rs189664032 M01571,M01576,M01636,PBM0093
chr1 156388060 156388061 rs57549302 M00084,M00244,M00649,M01118,M01219,MA0057.1,PBM0019,PBM0203
chr1 156448217 156448218 rs60354479 M00017,M00036,M00039,M00041,M00113,M00178,M00179,M00338,M00513,M00916,M00917,M00981,M01186,M01187,M01820,M01861,M01862,MA0018.2
chr1 156468691 156468692 rs72994652 M00722,M01538,M01658,PBM0009
chr1 156561650 156561651 rs7516274 M00067,M00235,M00654,PBM0188
chr1 156562944 156562945 rs184436372 M00199,M01550,MA0099.2,PBM0023
chr1 156571515 156571516 rs76072262 M01948
chr1 156597384 156597385 rs74666439 M00108,M01658,M01759
chr1 156627905 156627906 rs41267399 M00986
chr1 156628884 156628885 rs202001625 M01673
chr1 156631645 156631646 rs7531203 M01673
chr1 156634638 156634639 rs4661210 NA
chr1 156676333 156676334 rs74118741 M01660
chr1 156696805 156696806 rs200938811 M00801
chr1 156736812 156736813 rs57769918 M00425,M00426,M00427,M00428,M00431
chr1 156785355 156785356 rs2150906 M00007,M00801,PBM0105
chr1 156810271 156810272 rs76124685 M00032,M01167,M01981,M01983,M01985,M01986,M01988,M01990,MA0076.1,PBM0095,PBM0104,PBM0114,PBM0126,PBM0127
chr1 157060102 157060103 rs186201138 M00766,M01200,M01259,MA0139.1
chr1 157087446 157087447 rs187341800 M00115
chr1 157171893 157171894 rs73008310 M01512,PBM0054
chr1 157249173 157249174 rs68056627 M01701
chr1 157596137 157596138 rs2758640 M00926,M01267,M01636,M01660,MA0099.2
chr1 157768184 157768185 rs9426992 M00115,MA0099.2
chr1 157910301 157910302 rs1925036 NA
chr1 157914674 157914675 rs7542548 NA
chr1 157918760 157918761 rs3887587 NA
chr1 157923648 157923649 rs6676953 NA
chr1 158076590 158076591 rs73026668 M00032,M00253,M01167,M01981,M01983,M01985,M01986,M01988,M01990,MA0076.1,PBM0095
chr1 158119722 158119723 rs78291337 M00722,M01658,M01759
chr1 158497183 158497184 rs6657638 M01925
chr1 158577108 158577109 rs857685 NA
chr1 158597506 158597507 rs3737515 NA
chr1 158721515 158721516 rs385497 M00647,M01724
chr1 159047177 159047178 rs185210082 M00041,M00178,M00514,M00916,M00917,M01862,M01863,MA0018.2
chr1 159161653 159161654 rs186780538 M00359
chr1 159189315 159189316 rs3027070 M00032,M00921,M01981,M01983,M01988,MA0156.1,PBM0097,PBM0114,PBM0121,PBM0127
chr1 159375505 159375506 rs183614259 M00017,M00036,M00041,M00113,M00338,M00357,M00691,M00916,M00917,M00981,M01186,M01187,M01586,M01820,M01862,M01863,MA0018.2
chr1 159450412 159450413 rs76796388 M00016,PBM0095,PBM0101,PBM0104,PBM0105,PBM0114,PBM0121
chr1 159742404 159742405 rs75952821 M00322,M00435,M01154,M01699,M01838,MA0004.1,MA0059.1
chr1 159760305 159760306 rs56949458 M01200,M01259,MA0139.1
chr1 159790322 159790323 rs80044424 M00737,MA0057.1
chr1 159791463 159791464 rs60205880 M01200,M01259,MA0139.1
chr1 159798657 159798658 rs76892965 M01673
chr1 160044677 160044678 rs6688069 M00426,M00428
chr1 160048673 160048674 rs749226 M00801,M01241
chr1 160129255 160129256 rs200126980 M00916
chr1 160162904 160162905 rs74337382 M00244,M00479,M01733,PBM0145,PBM0162,PBM0203
chr1 160175918 160175919 rs77192586 M00115,M00303,M01034
chr1 160196622 160196623 rs80142865 M00017,M00036,M00039,M00041,M00113,M00178,M00179,M00338,M00513,M00514,M00691,M00801,M00916,M00917,M00981,M01186,M01187,M01586,M01812,M01820,M01861,M01862,M01863,MA0018.2
chr1 160317020 160317021 rs6668576 M00801
chr1 160350234 160350235 rs190487848 M02040
chr1 160399585 160399586 rs6688100 PBM0081
chr1 160423467 160423468 rs184750508 M00017,M00036,M00041,M00113,M00178,M00179,M00305,M00338,M00513,M00691,M00916,M00917,M00981,M01186,M01187,M01586,M01820,M01861,M01862,M01863,MA0018.2
chr1 160514660 160514661 rs183951909 M01200,M01259,MA0139.1
chr1 160519412 160519413 rs3766385 M00017,M00041,M00513
chr1 160575717 160575718 rs34338384 M00778
chr1 160592899 160592900 rs80276689 M01658
chr1 160614601 160614602 rs79296898 M00778
chr1 160617520 160617521 rs189316259 M01182,M01673
chr1 160675548 160675549 rs75314015 M00041
chr1 160677566 160677567 rs75629040 M00925,M00926,M01267
chr1 160683165 160683166 rs3753386 M01658
chr1 160692695 160692696 rs191436237 M00722,M01658
chr1 160737742 160737743 rs77106731 M01182
chr1 160783222 160783223 rs41266929 M00037,M00284,M00517,M00711,M00821,M00926,M00983,M01267,MA0099.2,MA0150.1
chr1 160804933 160804934 rs7518342 M01200,M01259,MA0139.1
chr1 160806889 160806890 rs78457550 M01658
chr1 160807876 160807877 rs190781216 M01181,MA0099.2
chr1 160854619 160854620 rs35779394 M01200,M01259,MA0139.1
chr1 160903499 160903500 rs184610558 MA0057.1
chr1 160921359 160921360 rs4656972 NA
chr1 160941575 160941576 rs190954808 M00722,M01619,M01658,M01759
chr1 160983668 160983669 rs2481082 M01649
chr1 160996970 160996971 rs57839241 MA0099.2
chr1 161013602 161013603 rs6427572 NA
chr1 161038778 161038779 rs191372849 M00017,M00036,M00041,M00178,M00338,M00513,M00916,M00917,M00981,M01700,M01820,M01862,M01863,MA0018.2
chr1 161074242 161074243 rs76707722 NA
chr1 161136913 161136914 rs200743154 M01673
chr1 161188248 161188249 rs74865766 M01660,M01736
chr1 161275728 161275729 rs34307129 M00425,M00426,M00427,M00431,M00740
chr1 161284164 161284165 rs201494750 M00017,M00041,M00178,M00322,M00400,M00916,M00917,M00981,M01186,M01187,M01861,M01862,MA0018.2
chr1 161293031 161293032 rs4272644 NA
chr1 161356456 161356457 rs192381000 M00017,M00036,M00039,M00041,M00113,M00178,M00179,M00338,M00513,M00916,M00917,M00981,M01186,M01187,M01724,M01820,M01861,M01862,M01863,MA0018.2
chr1 161388412 161388413 rs6678315 NA
chr1 161398015 161398016 rs188072485 M00032,M01167,M01949,M01981,M01983,M01985,M01986,M01988,M01990,MA0076.1,PBM0097,PBM0104,PBM0107,PBM0116,PBM0126,PBM0127,PBM0135
chr1 161522541 161522542 rs79740916 M00749
chr1 161559719 161559720 rs78603008 NA
chr1 161564369 161564370 rs72700090 NA
chr1 161581769 161581770 rs184893539 M01259
chr1 161593396 161593397 rs428194 M00032,M01167,M01658,M01759,M01981,M01983,M01985,M01986,M01988,M01990,MA0076.1,PBM0127,PBM0130
chr1 161699817 161699818 rs6686408 NA
chr1 161699920 161699921 rs6686535 M00263
chr1 161700826 161700827 rs2840310 NA
chr1 161706292 161706293 rs191147781 M00044,M01673
chr1 161986663 161986664 rs184122736 M00490,M00495,M00517,M00926,M01267,MA0099.2
chr1 162275928 162275929 rs74369644 M00115,M00778,M01814
chr1 162301984 162301985 rs183594335 M00032,M00108,M00771,M01078,M01167,M01876,M01985,M01987,M01989,M01992,PBM0095,PBM0116,PBM0121,PBM0126,PBM0130,PBM0135
chr1 162469090 162469091 rs6667797 NA
chr1 162486923 162486924 rs6427678 M00404
chr1 162493664 162493665 rs9405 NA
chr1 162515269 162515270 rs183223421 M00017,M00036,M00039,M00041,M00113,M00178,M00179,M00338,M00513,M00514,M00691,M00916,M00917,M00981,M01186,M01187,M01586,M01820,M01861,M01862,M01863,MA0018.2
chr1 162731123 162731124 rs183287339 M00017,M00036,M00039,M00041,M00113,M00114,M00178,M00338,M00513,M00801,M00916,M00917,M00981,M01186,M01187,M01812,M01820,M01861,M01862,M01863,MA0018.2
chr1 163117949 163117950 rs191173121 M00220,M00344,M00647,M01724
chr1 163150256 163150257 rs79948007 M01658
chr1 163292039 163292040 rs2292274 M00041,M00338,MA0018.2
chr1 164335996 164335997 rs520490 M00041,M00220,M00647,M00766,M00917,M01558,M01724,MA0018.2
chr1 164775246 164775247 rs3767369 M01200,M01259,MA0139.1
chr1 165239528 165239529 rs191766988 M00115
chr1 165325262 165325263 rs190171605 M00722,M01658
chr1 165451576 165451577 rs186451358 M00926,M01267
chr1 165550633 165550634 rs41267552 M00722,M01658
chr1 165567470 165567471 rs4147147 M00245,M00246,M00778
chr1 165567554 165567555 rs4147148 M01635
chr1 165567647 165567648 rs72696028 M00697,M00778
chr1 165600145 165600146 rs4147592 M01687,M01711
chr1 165600266 165600267 rs4147593 NA
chr1 165600605 165600606 rs4147594 NA
chr1 165601364 165601365 rs4147596 NA
chr1 165691767 165691768 rs28504591 M00965
chr1 165738077 165738078 rs75840847 M01925
chr1 165738182 165738183 rs73014658 M00697
chr1 165820382 165820383 rs73029465 M01511,PBM0022
chr1 165981827 165981828 rs73018832 M00425,M00427
chr1 166053355 166053356 rs181204259 M00115
chr1 166182267 166182268 rs189055107 M00394,M00396,M00696,MA0125.1
chr1 166277190 166277191 rs76473880 M01673
chr1 166473538 166473539 rs182800921 MA0100.1
chr1 166838074 166838075 rs7532247 NA
chr1 166845121 166845122 rs6427038 M00778
chr1 166863766 166863767 rs6688277 NA
chr1 166876078 166876079 rs7552562 NA
chr1 166877508 166877509 rs2837 NA
chr1 166899260 166899261 rs4657614 NA
chr1 166899806 166899807 rs2013526 NA
chr1 166968819 166968820 rs56114212 M00359,M01673
chr1 167052021 167052022 rs191983411 M01673
chr1 167411482 167411483 rs9287082 M01658
chr1 167432024 167432025 rs34429962 M00108,MA0028.1
chr1 167494076 167494077 rs858485 M00017,M00041,M00113,M00338,M00513,M00691,M00694,M00697,M00801,M00917,M00981,M01186,M01187,M01615,M01701,M01812,M01862,M01863,M01864
chr1 167569729 167569730 rs7514302 M01511,M01521,PBM0072
chr1 167593438 167593439 rs181713761 M00017,M00039,M00041,M00178,M00179,M00338,M00691,M00916,M00917,M00944,M00981,M01820,M01861,M01862,MA0018.2
chr1 167599532 167599533 rs3738220 M00244,M00246,M01635,M01925,PBM0203
chr1 167600572 167600573 rs184318586 M01948,PBM0081
chr1 167678542 167678543 rs191924254 M01613,M01916
chr1 167691722 167691723 rs55861261 M00491
chr1 167691749 167691750 rs75653497 M00986,M01909
chr1 167846627 167846628 rs203835 NA
chr1 167847583 167847584 rs203838 NA
chr1 167849317 167849318 rs203847 PBM0079
chr1 167849413 167849414 rs203849 M01620
chr1 167877646 167877647 rs203779 M00257
chr1 167882385 167882386 rs203782 NA
chr1 167907637 167907638 rs74120571 M01628,M01701
chr1 167929782 167929783 rs202266 NA
chr1 167964715 167964716 rs202257 M00155,M01153
chr1 167965816 167965817 rs73026150 M01701
chr1 167980975 167980976 rs172113 NA
chr1 167992343 167992344 rs201541 NA
chr1 167992882 167992883 rs201540 NA
chr1 168051265 168051266 rs275137 M01346
chr1 168056723 168056724 rs275143 NA
chr1 168105471 168105472 rs187297370 M00514,MA0099.2
chr1 168120464 168120465 rs4551572 M00650
chr1 168142488 168142489 rs4657739 NA
chr1 168144534 168144535 rs34132484 M00804
chr1 168147391 168147392 rs7552728 NA
chr1 168153089 168153090 rs2038035 NA
chr1 168155665 168155666 rs2050174 NA
chr1 168168749 168168750 rs2072778 NA
chr1 168207296 168207297 rs6664426 M01700
chr1 168210511 168210512 rs2280992 NA
chr1 168212233 168212234 rs2280989 NA
chr1 168215498 168215499 rs2205699 NA
chr1 168222622 168222623 rs4656573 NA
chr1 168238536 168238537 rs78196264 NA
chr1 168260922 168260923 rs187807187 M01673
chr1 168312081 168312082 rs2076061 M00115
chr1 168351045 168351046 rs186811125 NA
chr1 168378283 168378284 rs193015852 M00115,PBM0090
chr1 168409187 168409188 rs78451268 M00693,M01838,M01925
chr1 168479267 168479268 rs74970540 M01658,M01759
chr1 168524456 168524457 rs80304212 M00123,M01658
chr1 168543717 168543718 rs187752081 M01305,M01673,MA0090.1
chr1 168658298 168658299 rs34567405 M01906,MA0157.1
chr1 169075039 169075040 rs28362571 M00244,M00246,M01219
chr1 169076199 169076200 rs61204485 M00730,M01002,M01673
chr1 169085645 169085646 rs79823045 M01649,M01889
chr1 169140278 169140279 rs35631014 M01167,M01529,M01981,M01983,M01985,M01986,M01988,M01990,MA0076.1,PBM0018,PBM0095,PBM0101,PBM0114,PBM0121,PBM0127
chr1 169337375 169337376 rs2275299 M01906
chr1 169396619 169396620 rs2235195 M00730,M01673
chr1 169490591 169490592 rs9332655 M00965
chr1 169525765 169525766 rs2239853 NA
chr1 169526299 169526300 rs4656688 NA
chr1 169526366 169526367 rs4656689 M01852
chr1 169526424 169526425 rs4656188 NA
chr1 169526645 169526646 rs1894698 M00694
chr1 169526949 169526950 rs1894699 NA
chr1 169527225 169527226 rs1981491 M00696
chr1 169527944 169527945 rs7548857 NA
chr1 169528829 169528830 rs6427202 NA
chr1 169530836 169530837 rs1894702 NA
chr1 169531441 169531442 rs7540556 NA
chr1 169532632 169532633 rs4268401 NA
chr1 169532866 169532867 rs7554566 NA
chr1 169533223 169533224 rs61805771 NA
chr1 169533265 169533266 rs6678795 NA
chr1 169533345 169533346 rs61805772 NA
chr1 169533401 169533402 rs35852972 NA
chr1 169534513 169534514 rs2236870 NA
chr1 169534887 169534888 rs2040442 NA
chr1 169535352 169535353 rs6685578 NA
chr1 169536239 169536240 rs7542088 NA
chr1 169536337 169536338 rs7542345 NA
chr1 169538246 169538247 rs9332546 NA
chr1 169545127 169545128 rs4656695 NA
chr1 169545821 169545822 rs9332511 M01838
chr1 169554057 169554058 rs3753305 NA
chr1 169729480 169729481 rs76650865 M00251,M01610,M01770,M01806
chr1 169860472 169860473 rs3753311 M00032,M00108,M01167,M01660,M01752,M01981,M01982,M01983,M01985,M01986,M01988,M01989,M01990,M01992,M02037,M02038,MA0076.1,PBM0095,PBM0097,PBM0101,PBM0103,PBM0104,PBM0105,PBM0107,PBM0113,PBM0114,PBM0115,PBM0116,PBM0118,PBM0119,PBM0121,PBM0126,PBM0127,PBM0128,PBM0129,PBM0130,PBM0131,PBM0132,PBM0135
chr1 169897983 169897984 rs676020 M00115
chr1 170043903 170043904 rs522444 M01635,M01649
chr1 170043921 170043922 rs28364674 MA0099.2
chr1 170581636 170581637 rs183110703 M00650
chr1 170640587 170640588 rs192081968 M01673
chr1 171091874 171091875 rs1795240 NA
chr1 171110054 171110055 rs1736564 NA
chr1 171111364 171111365 rs1795241 M01610,M01770
chr1 171116403 171116404 rs1795243 NA
chr1 171119020 171119021 rs1795244 NA
chr1 171119199 171119200 rs1736567 NA
chr1 171126402 171126403 rs1736568 M01949
chr1 171283226 171283227 rs189010943 M00032,M01981,M01986,M01988,M01990,MA0076.1,PBM0097,PBM0127
chr1 171305947 171305948 rs7555359 NA
chr1 171308831 171308832 rs2223477 NA
chr1 171311795 171311796 rs34668298 NA
chr1 171312030 171312031 rs36112567 NA
chr1 171313740 171313741 rs7518648 NA
chr1 171313934 171313935 rs2235508 M01953
chr1 171313990 171313991 rs2235509 NA
chr1 171314141 171314142 rs2235510 M00187,M00697,M00944,M00946,M01701
chr1 171314256 171314257 rs2235511 NA
chr1 171315576 171315577 rs2143090 NA
chr1 171315645 171315646 rs2179375 NA
chr1 171316889 171316890 rs6425167 NA
chr1 171317157 171317158 rs7519001 NA
chr1 171317356 171317357 rs7548166 NA
chr1 171318480 171318481 rs6662297 NA
chr1 171319484 171319485 rs6656117 NA
chr1 171319529 171319530 rs67595287 NA
chr1 171322445 171322446 rs1963273 M01906,MA0157.1
chr1 171323027 171323028 rs4615872 NA
chr1 171323198 171323199 rs2011548 NA
chr1 171324347 171324348 rs6688317 NA
chr1 171328082 171328083 rs6425194 NA
chr1 171357713 171357714 rs180781731 M00801
chr1 171533032 171533033 rs7548158 M01658
chr1 171614369 171614370 rs7523603 M00111,M00513,M01660
chr1 171710404 171710405 rs2298914 NA
chr1 171714199 171714200 rs74530574 M00263,M01559,M01635,M01925,PBM0027
chr1 171720585 171720586 rs17649250 NA
chr1 171724644 171724645 rs78075821 NA
chr1 172105256 172105257 rs17277015 NA
chr1 172152226 172152227 rs79598341 M01673,M01840
chr1 172368943 172368944 rs78876836 M01658,MA0058.1
chr1 172372259 172372260 rs7516301 M01082
chr1 172413525 172413526 rs4916258 M00032,M01167,M01981,M01983,M01986,MA0076.1
chr1 172415450 172415451 rs2269615 NA
chr1 172418267 172418268 rs2301455 NA
chr1 172418804 172418805 rs72725268 M01610
chr1 172419565 172419566 rs74126222 MA0006.1
chr1 172419959 172419960 rs739249 M00108,M01163
chr1 172431891 172431892 rs2018244 M00456
chr1 172432207 172432208 rs6660798 NA
chr1 172436834 172436835 rs7522692 NA
chr1 172438263 172438264 rs7518300 NA
chr1 172439442 172439443 rs2213738 NA
chr1 172502121 172502122 rs183725041 M00969,M01673
chr1 172502696 172502697 rs79939531 M00694,M00727,M01282,MA0160.1
chr1 172623870 172623871 rs183729086 M00037,M00174,M00821,M00983,MA0099.2,MA0150.1
chr1 172711928 172711929 rs7513833 M01641,MA0139.1
chr1 172715587 172715588 rs78230154 M00644
chr1 172903192 172903193 rs34665658 M00115,MA0099.2
chr1 173375996 173375997 rs6671832 M01613
chr1 173475756 173475757 rs182894235 M00134,M00411,M00528,M00763,M01728,M01838,MA0065.2,MA0114.1
chr1 173990263 173990264 rs77169234 M01299,M01511,M01521,M01914,M01957,PBM0022,PBM0072,PBM0079
chr1 174085353 174085354 rs181776222 M00924,M00926,M01267,MA0099.2
chr1 174113374 174113375 rs6685499 M01906,MA0157.1
chr1 174126362 174126363 rs74128314 M00108,M01660,MA0028.1,MA0076.1,PBM0127
chr1 174173874 174173875 rs78404251 M01512,PBM0054
chr1 174259080 174259081 rs4650990 M00687,M00696,MA0125.1
chr1 174768693 174768694 rs182148816 M00722,M01646,M01658
chr1 174984204 174984205 rs7554767 M00114
chr1 175165308 175165309 rs187581721 M00032,PBM0095,PBM0103,PBM0104,PBM0114,PBM0117,PBM0120,PBM0130
chr1 175171984 175171985 rs760490 NA
chr1 175178484 175178485 rs6665818 NA
chr1 175179316 175179317 rs6658036 M01613,M01642
chr1 175193107 175193108 rs2861165 NA
chr1 175201726 175201727 rs2012862 NA
chr1 175222742 175222743 rs7526683 M01734
chr1 175554118 175554119 rs77607475 M00916,M01186,M01187
chr1 175793529 175793530 rs190020740 NA
chr1 175920170 175920171 rs3934392 M00766
chr1 176119640 176119641 rs188068338 M00801
chr1 176176458 176176459 rs191639696 M01673
chr1 177790086 177790087 rs188352212 M00496,MA0156.1,PBM0127
chr1 177794603 177794604 rs4607829 M01544,M01636,M01852,PBM0060
chr1 178004341 178004342 rs7537460 M00359
chr1 178018773 178018774 rs181172544 M00220,M01699,MA0004.1,MA0058.1
chr1 178246238 178246239 rs4644452 NA
chr1 178388032 178388033 rs184016849 M01673
chr1 178501619 178501620 rs77854995 M00693,M01200,M01259,M01925,MA0006.1,MA0139.1
chr1 178515134 178515135 rs4650992 NA
chr1 178515186 178515187 rs4650993 NA
chr1 178515311 178515312 rs4650994 NA
chr1 178517315 178517316 rs4650995 NA
chr1 178518635 178518636 rs4511075 NA
chr1 178520603 178520604 rs17276513 NA
chr1 178522641 178522642 rs35810840 NA
chr1 178524299 178524300 rs4500275 NA
chr1 178524595 178524596 rs4354501 NA
chr1 178526385 178526386 rs6701606 NA
chr1 178528086 178528087 rs4652304 NA
chr1 178528205 178528206 rs4652306 NA
chr1 178528221 178528222 rs4652307 NA
chr1 178528870 178528871 rs6660445 NA
chr1 178545226 178545227 rs192684137 M00244,M00245,MA0006.1
chr1 178576598 178576599 rs188722142 M00032,M01167,M01610,M01951,M01986,M01988,M01990,MA0076.1,PBM0095,PBM0104,PBM0107,PBM0114,PBM0127
chr1 179026566 179026567 rs7549040 NA
chr1 179028935 179028936 rs4322196 NA
chr1 179035461 179035462 rs3766628 M01612
chr1 179039692 179039693 rs4652351 NA
chr1 179040076 179040077 rs4297249 NA
chr1 179041010 179041011 rs3820163 NA
chr1 179041397 179041398 rs2025584 NA
chr1 179043538 179043539 rs3766626 NA
chr1 179046577 179046578 rs9727648 NA
chr1 179048486 179048487 rs79831434 M00359,M00801
chr1 179050975 179050976 rs59835487 M01658
chr1 179058084 179058085 rs72709449 M01544
chr1 179103833 179103834 rs72709461 NA
chr1 179189844 179189845 rs931441 M00722,M01658
chr1 179257374 179257375 rs72713501 M00428
chr1 179312101 179312102 rs4651024 NA
chr1 179314622 179314623 rs6425534 NA
chr1 179315298 179315299 rs2152320 NA
chr1 179320844 179320845 rs56303406 NA
chr1 179325505 179325506 rs2184575 NA
chr1 179326064 179326065 rs56149964 NA
chr1 179327016 179327017 rs45471092 NA
chr1 179331292 179331293 rs6682068 NA
chr1 179334711 179334712 rs56147147 M00658,M01172,M01204,M01884
chr1 179334839 179334840 rs55986478 NA
chr1 179334892 179334893 rs181973142 M00332,M01673
chr1 179334916 179334917 rs16853998 M01299,M01509,MA0100.1,PBM0068
chr1 179335057 179335058 rs55906130 M00516,M00920,M00940
chr1 179336237 179336238 rs57864135 NA
chr1 179520659 179520660 rs2274624 M00037,M00284,M00517,M00821,M00926,M00983,M01267,M01709,MA0099.2,MA0150.1
chr1 179701402 179701403 rs2504032 NA
chr1 179790899 179790900 rs57664351 M00752,M01613
chr1 179921130 179921131 rs186169265 M00041
chr1 180060229 180060230 rs9425860 NA
chr1 180060275 180060276 rs9425482 NA
chr1 180127696 180127697 rs3820310 M00017,M00036,M00039,M00041,M00113,M00114,M00178,M00179,M00338,M00375,M00513,M00691,M00694,M00697,M00916,M00917,M00946,M00981,M01186,M01187,M01820,M01861,M01862,MA0018.2
chr1 180157432 180157433 rs75388497 M01625
chr1 180157592 180157593 rs3767169 M01660,PBM0094,PBM0104,PBM0105,PBM0113,PBM0118
chr1 180243523 180243524 rs7536561 NA
chr1 180886663 180886664 rs74133668 M00017,M00041,M00304,M00513,M01724,M01862
chr1 180903905 180903906 rs74133673 M00654,M01673
chr1 181023707 181023708 rs2331994 M01182
chr1 181026237 181026238 rs4652551 NA
chr1 181026557 181026558 rs4652552 NA
chr1 181026703 181026704 rs4652553 NA
chr1 181027085 181027086 rs7541386 NA
chr1 181027326 181027327 rs6688275 NA
chr1 181031211 181031212 rs3856064 NA
chr1 181038235 181038236 rs185315717 NA
chr1 181077475 181077476 rs72709676 M00263,M00615,M01673,M01951
chr1 181096255 181096256 rs79318523 M01182
chr1 181096374 181096375 rs6667888 M00050,M00426,M00427,M00428,M00431,M00736,M00737,M00738,M00739,M00938,M00940,M01114,M01503,MA0024.1,PBM0049
chr1 181096390 181096391 rs185022404 M00017,M00036,M00039,M00041,M00113,M00114,M00178,M00179,M00338,M00357,M00513,M00514,M00691,M00916,M00917,M00981,M01186,M01187,M01586,M01812,M01820,M01861,M01862,M01863,MA0018.2
chr1 181099051 181099052 rs61811676 M00223,M00225,M01208,M01595,M01974,M01976,M01979,M01980,M01992,PBM0113,PBM0118,PBM0124
chr1 181144596 181144597 rs77633435 NA
chr1 181394350 181394351 rs191597489 M00017,M00036,M00041,M00338,M00513,M00694,M00697,M00916,M00917,M00981,M01820,MA0018.2
chr1 181473900 181473901 rs188844117 M00281
chr1 182028215 182028216 rs2332967 M01544,PBM0103
chr1 182031562 182031563 rs6424835 NA
chr1 182270942 182270943 rs3895327 M00067,M00235,M00976,M01156,M01951,MA0006.1
chr1 182293823 182293824 rs7550389 NA
chr1 182397344 182397345 rs78115704 MA0099.2
chr1 182400512 182400513 rs75723593 M01658
chr1 182558397 182558398 rs589974 M00174,M01709,MA0099.2
chr1 182558446 182558447 rs185402037 M01641,M01658
chr1 182570434 182570435 rs74128986 M00696,MA0125.1
chr1 182633599 182633600 rs77558082 MA0099.2
chr1 182657803 182657804 rs77623904 M00926,M01267,M01521,M01914,M01917,PBM0072
chr1 182775582 182775583 rs183239338 M00712,M00973,M01925
chr1 182979376 182979377 rs61808068 M00789,MA0140.1
chr1 182982147 182982148 rs4350171 NA
chr1 183003074 183003075 rs186875408 NA
chr1 183007440 183007441 rs4396114 NA
chr1 183188298 183188299 rs188946026 M00017,M00041,M00178,M00513,M00916,M00917,M01820,M01862,MA0018.2
chr1 183201969 183201970 rs2296303 PBM0095
chr1 183256231 183256232 rs192472927 M01658
chr1 183278073 183278074 rs182694129 M00017,M00036,M00039,M00041,M00113,M00178,M00179,M00338,M00357,M00513,M00514,M00691,M00916,M00917,M00981,M01186,M01187,M01586,M01820,M01861,M01862,M01863,MA0018.2
chr1 183374271 183374272 rs193169716 M00220,M00251,M00985,M01558,PBM0200
chr1 183434806 183434807 rs7518244 M00307
chr1 183439482 183439483 rs2275675 M00654
chr1 183474849 183474850 rs2761581 NA
chr1 183669097 183669098 rs180722120 M00332,M00801,M01770
chr1 183740091 183740092 rs76611939 M01658
chr1 183746068 183746069 rs191140874 M00722,M01658
chr1 183782174 183782175 rs77043115 M00644
chr1 183812700 183812701 rs79426994 M00251,M01610,M01770,M01806
chr1 183867084 183867085 rs3814330 M01673
chr1 183867333 183867334 rs75244511 NA
chr1 184018474 184018475 rs1926872 NA
chr1 184020155 184020156 rs186941546 MA0099.2
chr1 184032402 184032403 rs1926921 NA
chr1 184034794 184034795 rs1952257 NA
chr1 184461075 184461076 rs181227546 M01519,M01544,M01660,PBM0035
chr1 184536984 184536985 rs78200459 M00722,M01658,M01759
chr1 184593988 184593989 rs41263678 M00115,M00490,M00495,M00926,M01267,MA0099.2
chr1 184638265 184638266 rs4498770 NA
chr1 184650017 184650018 rs9787132 M01910
chr1 184653520 184653521 rs2024764 NA
chr1 184655648 184655649 rs6673341 M01981
chr1 184681080 184681081 rs7525074 NA
chr1 184687714 184687715 rs2207733 NA
chr1 184701314 184701315 rs34618074 M00491
chr1 184715416 184715417 rs35478695 NA
chr1 184716559 184716560 rs971080 NA
chr1 184723776 184723777 rs185774628 M00322,M00373,M00425,M00426,M00427,M00428,M00431,M01609
chr1 184725098 184725099 rs861575 NA
chr1 184743100 184743101 rs187214957 M00119,M00121,M00122,M00182,M00187,M00236,M00367,M00369,M00434,M00440,M00442,M00615,M00796,M00799,M00942,M00944,M00945,M01034,M01145,M01154,M01564,M01610,M01658,M01699,M01818,M01838,MA0004.1,MA0058.1,MA0059.1,MA0093.1,MA0104.2,PBM0089,PBM0175,PBM0188,PBM0195,PBM0200
chr1 184752503 184752504 rs861611 M00654
chr1 184937384 184937385 rs234098 NA
chr1 185125826 185125827 rs181422823 M00108,M01660
chr1 185127224 185127225 rs57853329 M01163,M01876,M01951,M01976,PBM0101,PBM0113,PBM0118
chr1 185219369 185219370 rs7413268 M00428,M00736,M00739,M00940,M01114
chr1 185285741 185285742 rs78922500 M00749,PBM0201
chr1 185356496 185356497 rs187270948 M00220,M00344,M00647,M01724,PBM0167
chr1 185375965 185375966 rs9803977 NA
chr1 185508614 185508615 rs41456644 M00926,M01267,M01636,M01852,MA0099.2
chr1 185615576 185615577 rs77481342 M00624,M01906,MA0148.1
chr1 185621696 185621697 rs77704586 M01259
chr1 186253115 186253116 rs56261944 NA
chr1 186463783 186463784 rs36019747 M00220
chr1 186650162 186650163 rs20419 M00466,M01249
chr1 187109614 187109615 rs191898447 M01576,M01957,M01960,PBM0079,PBM0093
chr1 187336238 187336239 rs189474358 M00650
chr1 187846236 187846237 rs800821 M01299,MA0028.1
chr1 188986582 188986583 rs79852742 M00001
chr1 189306328 189306329 rs76044605 M01734
chr1 191395335 191395336 rs190434648 M01658
chr1 191525032 191525033 rs181277617 M01200,M01259,MA0139.1
chr1 191610667 191610668 rs2814579 M00035,M00037,M00174,M00175,M00821,M00926,M01070,M01267,MA0099.2,PBM0167
chr1 191787649 191787650 rs188213535 M00007,M01163,PBM0118
chr1 192572765 192572766 rs75231775 M01906,MA0157.1
chr1 192673221 192673222 rs78506257 M00041,M00178,M00917,M00981,M01187,M01861,MA0018.2
chr1 192930736 192930737 rs187959429 M00766,M00965
chr1 193071906 193071907 rs34589675 M00727,M01217,M01282
chr1 193092225 193092226 rs184859860 M00036,M00041,M00327,M00338,M00917,M00981,M01586,M01861,MA0018.2
chr1 193210414 193210415 rs6667670 M00722,M01658
chr1 193249372 193249373 rs188001961 M00916,M00917
chr1 193436343 193436344 rs73065737 M00749,M01837
chr1 193507146 193507147 rs78807330 M00722,M01658,M01678
chr1 193877449 193877450 rs482447 M01581,M02015
chr1 193966446 193966447 rs74131251 M01985,PBM0095,PBM0097,PBM0107
chr1 194386151 194386152 rs191711935 M00647,M01724
chr1 195182170 195182171 rs183674703 M01673
chr1 195657480 195657481 rs184107807 M00388,M00766,M00965
chr1 196117698 196117699 rs80112283 M00722,M01200,M01259,MA0139.1
chr1 196675355 196675356 rs2300429 NA
chr1 196676712 196676713 rs33915960 NA
chr1 196686917 196686918 rs6677604 M01572
chr1 196698462 196698463 rs6689009 NA
chr1 196704038 196704039 rs35253683 NA
chr1 196743926 196743927 rs385390 M01658
chr1 196743963 196743964 rs446868 M00722,M00731,M01658,M01759
chr1 196747833 196747834 rs449657 NA
chr1 196752034 196752035 rs78816974 NA
chr1 196757880 196757881 rs387107 NA
chr1 196764662 196764663 rs431408 NA
chr1 196764674 196764675 rs382381 NA
chr1 196768704 196768705 rs419627 NA
chr1 196772604 196772605 rs370924 NA
chr1 196822367 196822368 rs60642321 NA
chr1 196825286 196825287 rs7519758 NA
chr1 196926972 196926973 rs3748555 NA
chr1 196927770 196927771 rs9427652 NA
chr1 196932853 196932854 rs7541682 NA
chr1 197115344 197115345 rs61995747 M01838
chr1 197590189 197590190 rs4282851 M01249,PBM0077
chr1 197871515 197871516 rs74134507 M01718,M01838
chr1 198668740 198668741 rs202180702 M01673,M01700
chr1 198703959 198703960 rs188827113 M01658,M01759
chr1 198976683 198976684 rs80044508 M00722,M01658
chr1 199036843 199036844 rs79791920 M01673
chr1 199142513 199142514 rs192553308 M00041,M00338,M00917,M00981,MA0018.2
chr1 199195584 199195585 rs7551857 M01658
chr1 199479699 199479700 rs189118578 M01658
chr1 199901358 199901359 rs188736431 M00055,M00182,M00187,M00366,M00367,M00369,M00370,M00371,M00375,M00440,M00441,M00442,M00539,M00660,M00697,M00799,M00801,M00942,M00944,M00945,M00946,M00985,M01034,M01558,M01577,M01584,M01699,M01793,M01818,M01838,M01843,M01954,MA0004.1,MA0093.1,PBM0013
chr1 199911415 199911416 rs4596932 M00644,M01302,MA0055.1
chr1 200078005 200078006 rs2821324 NA
chr1 200081709 200081710 rs2737673 NA
chr1 200082050 200082051 rs2821328 NA
chr1 200082463 200082464 rs2821330 M01663
chr1 200082954 200082955 rs2249172 NA
chr1 200083183 200083184 rs2363572 NA
chr1 200083653 200083654 rs2249150 NA
chr1 200084742 200084743 rs2816973 NA
chr1 200084892 200084893 rs2248967 NA
chr1 200085713 200085714 rs2821332 NA
chr1 200086838 200086839 rs2737676 PBM0036
chr1 200088040 200088041 rs2737678 M01608
chr1 200088558 200088559 rs2737680 NA
chr1 200091863 200091864 rs2737681 NA
chr1 200092447 200092448 rs2737683 NA
chr1 200093252 200093253 rs2821333 MA0059.1
chr1 200093886 200093887 rs2821334 NA
chr1 200094346 200094347 rs2737686 NA
chr1 200095934 200095935 rs1986405 NA
chr1 200097647 200097648 rs2258280 NA
chr1 200099006 200099007 rs2816967 NA
chr1 200265676 200265677 rs188941181 M00694
chr1 200311245 200311246 rs56175752 M00965
chr1 200323701 200323702 rs76953849 M01249,M01700
chr1 200336074 200336075 rs2808510 M00041,M00113,M00338,M00691,M00917,M01186,M01187,M01812,M01820
chr1 200378517 200378518 rs200348763 M00017,M00036,M00041,M00179,M00338,M00359,M00391,M00513,M00691,M00697,M00916,M00917,M01186,M01187,M01586,M01820,M01862,MA0018.2,MA0117.1
chr1 200595564 200595565 rs66717951 NA
chr1 200595592 200595593 rs67040424 NA
chr1 200595656 200595657 rs35941344 NA
chr1 200596216 200596217 rs2809346 NA
chr1 200596262 200596263 rs2809345 NA
chr1 200619030 200619031 rs34428088 NA
chr1 200625042 200625043 rs35249716 NA
chr1 200642088 200642089 rs7551006 NA
chr1 200669179 200669180 rs6427847 M00517,MA0099.2
chr1 200748674 200748675 rs187364990 M00017,M00036,M00039,M00041,M00178,M00338,M00691,M00801,M00916,M00917,M00981,M01820,M01861,M01862,MA0018.2
chr1 200843348 200843349 rs192776624 M00017,M00041,M00113,M00178,M00917,M01820,M01863,MA0018.2,MA0117.1
chr1 200866130 200866131 rs296532 M00244,M01837,MA0162.1
chr1 200867491 200867492 rs2271018 M00491,M00986,M01683
chr1 200873120 200873121 rs186304650 M01658,MA0058.1
chr1 200939311 200939312 rs183405245 M00017,M00041,M00178,M00338,M00513,M00691,M00916,M00917,M01186,M01187,M01820,M01862
chr1 201012596 201012597 rs41267497 M00801,M00986
chr1 201081274 201081275 rs189451087 M00115,M01673
chr1 201132325 201132326 rs61030164 NA
chr1 201144537 201144538 rs61819513 M01838
chr1 201259980 201259981 rs700469 M00115
chr1 201366508 201366509 rs2719188 M00491,M00938
chr1 201367035 201367036 rs183060859 MA0093.1,MA0099.2
chr1 201376128 201376129 rs185588097 MA0099.2
chr1 201404993 201404994 rs181117014 M01200,M01259,MA0139.1
chr1 201457913 201457914 rs3738285 NA
chr1 201607048 201607049 rs189900501 M00281
chr1 201698042 201698043 rs239993 M00281
chr1 201811563 201811564 rs7534838 NA
chr1 201843805 201843806 rs34554059 NA
chr1 201855411 201855412 rs6427922 M00001,M00929,PBM0145,PBM0162
chr1 201858886 201858887 rs7539696 NA
chr1 201868332 201868333 rs3738290 NA
chr1 201873142 201873143 rs35349183 NA
chr1 201877903 201877904 rs67531894 NA
chr1 201910590 201910591 rs75517190 M00986
chr1 201925854 201925855 rs2819373 NA
chr1 201927582 201927583 rs2819375 NA
chr1 201933007 201933008 rs2790899 NA
chr1 201938481 201938482 rs58623305 M01786
chr1 201938994 201938995 rs7513 NA
chr1 202038921 202038922 rs188927858 M00276,M01613
chr1 202095794 202095795 rs80068894 M00425,M00426,M00427,M00431,M00740,M00918,M00939,MA0024.1
chr1 202129195 202129196 rs73085637 M00938
chr1 202169345 202169346 rs186471668 M01200,M01259,M01838,M01925,MA0139.1
chr1 202243942 202243943 rs187291658 M01200,M01259,MA0139.1
chr1 202307586 202307587 rs788785 M00220,M00344
chr1 202408517 202408518 rs4950849 M00615,M01154,M01818,M01838,MA0059.1,PBM0181,PBM0198
chr1 202585935 202585936 rs57002854 NA
chr1 202587668 202587669 rs75695543 NA
chr1 202760797 202760798 rs77211444 M00694,M00801,M01615
chr1 202780806 202780807 rs2275897 NA
chr1 202830895 202830896 rs183431056 M00359
chr1 202831088 202831089 rs79355950 M01660
chr1 202874785 202874786 rs4950889 NA
chr1 202878491 202878492 rs3820152 NA
chr1 202881301 202881302 rs6692075 NA
chr1 202888455 202888456 rs6662398 NA
chr1 202909973 202909974 rs7539542 NA
chr1 202910686 202910687 rs61822676 M00749,M01966
chr1 202926997 202926998 rs186082621 MA0006.1,PBM0023
chr1 202983872 202983873 rs72754738 MA0156.1
chr1 203000813 203000814 rs782795 MA0139.1
chr1 203051867 203051868 rs192949441 M00722,M01658,M01759
chr1 203093275 203093276 rs187937984 M00749
chr1 203163366 203163367 rs7541061 NA
chr1 203164847 203164848 rs4950882 NA
chr1 203166197 203166198 rs7556099 NA
chr1 203167870 203167871 rs2486065 NA
chr1 203168473 203168474 rs2153101 NA
chr1 203232770 203232771 rs7530789 MA0006.1
chr1 203255726 203255727 rs75511008 M00055,MA0006.1,MA0093.1
chr1 203320407 203320408 rs4971252 M01660
chr1 203321413 203321414 rs4971253 NA
chr1 203430025 203430026 rs7418341 NA
chr1 203571713 203571714 rs60735230 M01054,MA0004.1
chr1 203638549 203638550 rs4951333 M00731,M01658,M01759,M02032
chr1 203678292 203678293 rs184714813 M01257,M01581,M01582
chr1 203713227 203713228 rs189003048 M01673
chr1 203713632 203713633 rs183650000 M00722,M01658
chr1 203723368 203723369 rs182203165 M01182
chr1 203725411 203725412 rs77518302 M00722,M00731,M01658,M01759
chr1 203738764 203738765 rs4951180 M00263
chr1 203793680 203793681 rs184116995 NA
chr1 204021117 204021118 rs75813268 M00220,PBM0167
chr1 204027115 204027116 rs7513006 M00965
chr1 204121156 204121157 rs187440692 M00049,M00391,M01593
chr1 204141108 204141109 rs188149612 M00041,M00251,M00801,M00916,M01186,M01187,M01812
chr1 204183035 204183036 rs199500865 M00801
chr1 204227164 204227165 rs4951336 NA
chr1 204230051 204230052 rs4951338 M00017,M00041,M00111,M00239,M00338,M00917
chr1 204230580 204230581 rs3795569 NA
chr1 204254761 204254762 rs4548504 NA
chr1 204255847 204255848 rs4951353 M01511,M01980,PBM0079
chr1 204291343 204291344 rs79054247 M00650
chr1 204431964 204431965 rs61761700 M00220,M00344,M01724
chr1 204476156 204476157 rs188823613 NA
chr1 204554045 204554046 rs75075918 M01701
chr1 204655009 204655010 rs3806343 M01673
chr1 204680996 204680997 rs6696899 NA
chr1 204699480 204699481 rs6676726 MA0140.1
chr1 204717031 204717032 rs188103868 NA
chr1 204958559 204958560 rs16854890 M00801,M00916
chr1 204960888 204960889 rs56046355 M01249
chr1 205051870 205051871 rs6664397 NA
chr1 205052176 205052177 rs80005946 M01734
chr1 205062860 205062861 rs6593921 NA
chr1 205074018 205074019 rs6692170 NA
chr1 205078659 205078660 rs61822566 NA
chr1 205091097 205091098 rs187151466 M00425,M00426,M00427,M00431,M00918,M00940,M01114,M01840
chr1 205091426 205091427 rs17344537 M01673
chr1 205150783 205150784 rs7529448 PBM0201
chr1 205225479 205225480 rs61733639 M01200,M01259,MA0139.1
chr1 205242763 205242764 rs193238028 M00433,M00766,M01200,M01259,MA0139.1
chr1 205249449 205249450 rs9660992 M01770
chr1 205253838 205253839 rs3851296 M00496,M01523,PBM0078
chr1 205271006 205271007 rs74786162 M00050,M00736,M00737,M00739
chr1 205290494 205290495 rs202117685 M00244,M00491,M00986,M01104,M01961,PBM0203
chr1 205294284 205294285 rs79636505 M01673
chr1 205313646 205313647 rs4951199 M01673
chr1 205323605 205323606 rs191769741 M01200,M01259,M01889,MA0139.1
chr1 205425090 205425091 rs186909922 M01948
chr1 205455159 205455160 rs193296299 M00270,M00359
chr1 205470101 205470102 rs35488126 M00749
chr1 205493613 205493614 rs187962251 M00693,M01200,M01259,M01925,MA0139.1,PBM0140,PBM0156
chr1 205501180 205501181 rs3820377 M01840
chr1 205543766 205543767 rs7534154 NA
chr1 205559550 205559551 rs6593955 NA
chr1 205561371 205561372 rs7529077 M01249
chr1 205601201 205601202 rs187710824 M01509,M01673,PBM0068
chr1 205637500 205637501 rs7529037 NA
chr1 205638827 205638828 rs189422770 M00332,M01673
chr1 205648045 205648046 rs61824661 M00263,M01609,M01673,M01951,MA0076.1
chr1 205649536 205649537 rs189035913 M00644,M02011
chr1 205677147 205677148 rs3747973 M00694
chr1 205679238 205679239 rs823095 NA
chr1 205681369 205681370 rs823097 NA
chr1 205701077 205701078 rs823110 NA
chr1 205701869 205701870 rs823111 NA
chr1 205704579 205704580 rs1772148 M01610,MA0099.2
chr1 205711973 205711974 rs864783 M00742,M02015
chr1 205719531 205719532 rs823114 M01156
chr1 205720482 205720483 rs823116 NA
chr1 205732382 205732383 rs4338418 M00982,M01219
chr1 205735611 205735612 rs2014202 NA
chr1 205735890 205735891 rs7522056 NA
chr1 205739265 205739266 rs708723 M00037,MA0099.2
chr1 205744545 205744546 rs823144 M00938,M01118,M01673
chr1 205757527 205757528 rs184929594 M00017,M00036,M00041,M00178,M00338,M00357,M00916,M00917,M00981,M01186,M01862,M01863,MA0018.2
chr1 205757823 205757824 rs1775148 NA
chr1 206266000 206266001 rs190578170 M00041
chr1 206288229 206288230 rs186572801 M01538,M01736,M01976,M01979,M01980,M01992,PBM0009,PBM0087
chr1 206643779 206643780 rs41303984 M00496,M01511,M01932,PBM0022
chr1 206645542 206645543 rs35417888 M00495,M00926,M01267,MA0099.2
chr1 206663391 206663392 rs191041625 M00973,M01838,M01925
chr1 206666804 206666805 rs41299864 M00801,MA0018.2
chr1 206677192 206677193 rs80336602 M00694,M00697,M01607,M01861
chr1 206680695 206680696 rs188397663 M01673
chr1 206760685 206760686 rs7541445 NA
chr1 206764781 206764782 rs4844541 NA
chr1 206768372 206768373 rs4378203 NA
chr1 206777816 206777817 rs6692859 NA
chr1 206811016 206811017 rs182395266 M00801,M01812
chr1 206831993 206831994 rs57165632 M00154,M01200
chr1 206848139 206848140 rs4074958 M01511,M01613,M01642,M01916,M01959,PBM0022,PBM0079
chr1 206925843 206925844 rs7556267 NA
chr1 206939903 206939904 rs3024505 NA
chr1 206946633 206946634 rs1800871 M00694
chr1 206946896 206946897 rs1800896 M01169,MA0057.1
chr1 207103501 207103502 rs182628626 M00017,M00041,M00338,M00691,M01861,MA0018.2
chr1 207103798 207103799 rs77096421 M00924,MA0099.2
chr1 207195064 207195065 rs75117092 MA0100.1
chr1 207196789 207196790 rs35299018 M00425,M00426,M00427,M00428,M00431,M00654,M00740,M00918,M00919,M00920,M00939
chr1 207201630 207201631 rs184883582 M00722,M01658,M01759,M01949
chr1 207208436 207208437 rs2842734 M00115
chr1 207226772 207226773 rs191032412 M00730,M00752,M00986,M02011,PBM0171,PBM0172
chr1 207588150 207588151 rs61821107 M00778
chr1 207739077 207739078 rs189408273 M00017,M00041,M01139,M01200,M01259,M01586,M01709,MA0139.1
chr1 207752845 207752846 rs188494456 M00693,M01259,M01298,M01925,PBM0140,PBM0156
chr1 207793821 207793822 rs74153331 M01628,M01701
chr1 207885201 207885202 rs191999270 M00220
chr1 207917360 207917361 rs2761433 NA
chr1 207919967 207919968 rs2796264 M01513,M01947,PBM0082
chr1 207925191 207925192 rs2796268 M00050,M00428,M00736,M00737,M00738,M00739,M01112,M01512,MA0024.1,PBM0054
chr1 207925546 207925547 rs74477032 M00108,M00938,M01512,M01550,M01660,PBM0023,PBM0054
chr1 207928634 207928635 rs2724382 NA
chr1 207932616 207932617 rs2724387 NA
chr1 207935705 207935706 rs2724359 NA
chr1 207938708 207938709 rs2488253 M01181
chr1 207941538 207941539 rs2488254 NA
chr1 207941926 207941927 rs2796271 NA
chr1 207944958 207944959 rs2724361 NA
chr1 207948476 207948477 rs3109808 NA
chr1 207949016 207949017 rs2724381 NA
chr1 207949681 207949682 rs2724380 M01927
chr1 207951512 207951513 rs2796276 NA
chr1 207962269 207962270 rs859706 NA
chr1 207967718 207967719 rs7144 NA
chr1 208005362 208005363 rs79616665 MA0099.2
chr1 208013619 208013620 rs2745975 NA
chr1 208017071 208017072 rs2724394 M00123
chr1 208018366 208018367 rs2745980 NA
chr1 208019968 208019969 rs6697277 NA
chr1 208021556 208021557 rs3849274 NA
chr1 208063807 208063808 rs2745954 M00749,M01611
chr1 208275462 208275463 rs80301260 M00737
chr1 208293484 208293485 rs76566753 M00049,M00650,M02040
chr1 208426110 208426111 rs77259111 M00017,M00359,M00916
chr1 208776753 208776754 rs76609487 M00017,M00041,M00178,M00179,M00338,M00513,M00691,M00916,M00917,M01820,M01862,MA0018.2
chr1 208962438 208962439 rs180694254 M00492,M01548,MA0156.1,PBM0031
chr1 209783329 209783330 rs55853242 M00037,M00174,M00517
chr1 209801057 209801058 rs2072939 M00517,MA0099.2
chr1 209801109 209801110 rs61822212 M00304,M00644,M00712,PBM0042
chr1 209801350 209801351 rs75181751 M00694,M00801,M00936,M01186
chr1 209841425 209841426 rs186112126 M00270,M01523,M01673,PBM0078
chr1 209843802 209843803 rs188826378 M01298
chr1 209996541 209996542 rs9430018 MA0006.1,PBM0176,PBM0191
chr1 210023880 210023881 rs192338313 M00017,M00036,M00039,M00041,M00113,M00114,M00178,M00179,M00338,M00513,M00691,M00916,M00917,M00981,M01186,M01187,M01586,M01820,M01861,M01862,MA0018.2
chr1 210502087 210502088 rs56397999 MA0100.1
chr1 210502944 210502945 rs77585801 M00032,M01167,M01976,M01981,M01983,M01985,M01986,M01987,M01988,M01989,M01990,M01992,MA0076.1,PBM0095,PBM0097,PBM0101,PBM0107,PBM0126,PBM0127,PBM0135
chr1 210505518 210505519 rs56393518 M00425,M00426,M00427,M00431
chr1 210506130 210506131 rs191276891 M00115,M00188,MA0099.2
chr1 210570782 210570783 rs926581 M01951
chr1 210573883 210573884 rs199828596 M00722,M01658
chr1 210574945 210574946 rs3765862 M01658
chr1 210651066 210651067 rs2501897 M01925
chr1 211099389 211099390 rs189746987 M00647,M00766,M01724
chr1 211422733 211422734 rs74413513 NA
chr1 211643552 211643553 rs76913815 M01649
chr1 211687942 211687943 rs190157442 M01906,MA0157.1
chr1 211790022 211790023 rs79791395 M01217,M01282
chr1 211793218 211793219 rs74662824 NA
chr1 211803760 211803761 rs61851769 M00494,M00789,M01512,M01718
chr1 211806513 211806514 rs35478833 M00049,M01636
chr1 211810670 211810671 rs17017848 NA
chr1 211898415 211898416 rs61828242 NA
chr1 212185486 212185487 rs189039394 M01200,M01259,MA0139.1
chr1 212185592 212185593 rs78579767 M01658
chr1 212185608 212185609 rs150115193 M01108,M01219,MA0162.1
chr1 212402111 212402112 rs4951581 M00788,M01906,MA0157.1
chr1 212458390 212458391 rs2236598 M00425,M00426
chr1 212481741 212481742 rs190960932 M01701
chr1 212615950 212615951 rs201788672 M00017,M00036,M00039,M00041,M00113,M00178,M00179,M00338,M00691,M00916,M00917,M00981,M01186,M01187,M01812,M01820,M01861,M01862,M01863,MA0018.2
chr1 212631289 212631290 rs492231 M01200,M01259,M01925,MA0139.1
chr1 212650541 212650542 rs185557011 M00801
chr1 212662048 212662049 rs641053 M00017,M00036,M00041,M00113,M00178,M00338,M00513,M00916,M00981,M01186,M01187,M01586,M01861,M01862,M01863,MA0018.2,MA0133.1
chr1 212692029 212692030 rs647731 M01976,M01980
chr1 212830277 212830278 rs76366872 M00490,M00495,M00926,M01267,MA0099.2
chr1 212856984 212856985 rs2501856 MA0006.1
chr1 212858302 212858303 rs17019573 M00766,M00965,M01700
chr1 212873556 212873557 rs3754482 M00014,M01240,M01629,M01944,MA0100.1
chr1 212946029 212946030 rs7555930 NA
chr1 212965787 212965788 rs78659116 M01544,PBM0009
chr1 213030533 213030534 rs2279692 NA
chr1 213037660 213037661 rs963328 M01906,M01968
chr1 213042102 213042103 rs1874420 NA
chr1 213044140 213044141 rs6685877 NA
chr1 213044881 213044882 rs41296726 NA
chr1 213045185 213045186 rs4951644 M01635
chr1 213046235 213046236 rs1890932 NA
chr1 213046524 213046525 rs41297446 M02011
chr1 213050129 213050130 rs4951647 NA
chr1 213053060 213053061 rs72743967 NA
chr1 213053819 213053820 rs6540769 M01055
chr1 213054923 213054924 rs56178110 M01153
chr1 213055183 213055184 rs7512393 NA
chr1 213062812 213062813 rs41300993 NA
chr1 213064527 213064528 rs72743981 M00766
chr1 213068435 213068436 rs17019873 NA
chr1 213069304 213069305 rs41301027 NA
chr1 213088016 213088017 rs78692528 M01182,M01249,M01951
chr1 213089138 213089139 rs75806825 M00139,M00517
chr1 213189359 213189360 rs182438072 M01581
chr1 213261219 213261220 rs76847559 MA0057.1
chr1 213449848 213449849 rs73088020 M01182
chr1 213521506 213521507 rs75429015 M01976,M01979,M01980
chr1 213545183 213545184 rs182910292 M00017,M00041,M00917,M00981,M01586,M01861,M01862,MA0018.2
chr1 213625262 213625263 rs74139362 M00017,M00041,M00113,M00178,M00179,M00514,M00646,M00916,M00917,M00981,M01186,M01187,M01559,M01586,M01820,M01862,M01863,MA0018.2,MA0117.1,PBM0027
chr1 213665928 213665929 rs320373 M01906
chr1 213746834 213746835 rs72749606 M01181,M01610,M01806
chr1 213937563 213937564 rs17021397 M00492,M01557,MA0156.1
chr1 214296729 214296730 rs79405731 M01511,M01613,M01642,M01957,PBM0022,PBM0079
chr1 214428810 214428811 rs2119335 M01581
chr1 214452896 214452897 rs190147785 M00155
chr1 214593854 214593855 rs4540625 NA
chr1 214655939 214655940 rs186643566 NA
chr1 214776329 214776330 rs181544469 M01673
chr1 214967382 214967383 rs77791106 M01511,M01957,PBM0022,PBM0072,PBM0079
chr1 215563285 215563286 rs74903891 NA
chr1 215566252 215566253 rs188110496 NA
chr1 215616662 215616663 rs190401107 M00017,M00036,M00041,M00178,M00179,M00338,M00375,M00513,M00916,M00917,M00946,M00981,M01186,M01187,M01820,M01861,M01862,MA0018.2
chr1 215773845 215773846 rs34352533 M01658
chr1 216901855 216901856 rs72737401 M00243,M00244,M00982,M01219,PBM0203
chr1 217200952 217200953 rs6684076 M00722,M01658,M01814
chr1 217367182 217367183 rs190054969 MA0028.1
chr1 217476737 217476738 rs186334612 M00220,M00660,M00766,M00945,M01558,M01699,M01779,M01843,M01954,MA0004.1
chr1 218496065 218496066 rs56238934 NA
chr1 218525166 218525167 rs183048873 M01673
chr1 218534802 218534803 rs61067497 M00727,M01282,M01589,MA0160.1
chr1 218550731 218550732 rs186619667 M01673
chr1 219212080 219212081 rs78150017 M00696,MA0125.1
chr1 219348209 219348210 rs181095263 M00517,MA0099.2
chr1 219739965 219739966 rs4428898 NA
chr1 219833269 219833270 rs191245426 M00916,M01544
chr1 220057580 220057581 rs79568982 MA0006.1
chr1 220057654 220057655 rs74139222 M00801,M01511,PBM0022,PBM0079
chr1 220268173 220268174 rs182187116 M01182,M01951
chr1 220857505 220857506 rs191817544 M01581
chr1 220884497 220884498 rs439513 NA
chr1 220892011 220892012 rs337179 M00359
chr1 220892559 220892560 rs337177 NA
chr1 220907973 220907974 rs185241362 M00017,M00041,M00338,M00801
chr1 220926847 220926848 rs76178819 M00766,M00965,M01700
chr1 220948781 220948782 rs182061807 M00333,M00693,M01200,M01259,M01925,MA0139.1
chr1 220960062 220960063 rs72470569 M00049,M01660
chr1 221584942 221584943 rs74347646 MA0156.1,PBM0137
chr1 221623369 221623370 rs78170422 M00032,M01986,M01988,M01990,MA0076.1,PBM0127
chr1 221651415 221651416 rs80202810 M01607,M01701
chr1 221776349 221776350 rs189154402 NA
chr1 221866184 221866185 rs61820075 M00017,M00041,M00178,M00179,M00338,M00916,M00917,M01701,M01862
chr1 221899227 221899228 rs183430331 MA0099.2
chr1 221917277 221917278 rs77254465 M01249
chr1 221917326 221917327 rs78916837 M00654
chr1 222051692 222051693 rs183665932 M00490,M00495,M00926,M01267,MA0099.2,PBM0074
chr1 222217171 222217172 rs77136468 M00084,MA0057.1
chr1 222368816 222368817 rs73126914 M01734
chr1 222645370 222645371 rs35913230 MA0100.1
chr1 222739900 222739901 rs34851670 NA
chr1 222817619 222817620 rs187849941 M00749
chr1 222828235 222828236 rs73124844 M01948
chr1 223283217 223283218 rs5744184 M01163
chr1 223355612 223355613 rs73120204 M00064,M00366,M00945,M01818,M01838,MA0093.1,MA0104.2
chr1 223443686 223443687 rs17576822 NA
chr1 223444181 223444182 rs61837633 NA
chr1 223449016 223449017 rs17577025 NA
chr1 223451080 223451081 rs61837638 NA
chr1 223451749 223451750 rs9442043 NA
chr1 223454234 223454235 rs7412060 NA
chr1 223457460 223457461 rs61838191 NA
chr1 223458790 223458791 rs17479856 NA
chr1 223463093 223463094 rs17538964 NA
chr1 223466269 223466270 rs17518077 NA
chr1 223471263 223471264 rs28561511 M00973
chr1 223474580 223474581 rs1829310 NA
chr1 223475027 223475028 rs61838197 NA
chr1 223476230 223476231 rs61838199 NA
chr1 223529389 223529390 rs73124222 M00041
chr1 223813298 223813299 rs34993691 M00108,M01660,M01985,M01987,PBM0095
chr1 223816002 223816003 rs188470789 M01673
chr1 223899735 223899736 rs77566879 M00036,M00801,M01186,M01187
chr1 223916419 223916420 rs28370044 NA
chr1 223959653 223959654 rs77055466 M00115,M00332,M00495,M00926,M01267,M01713,MA0099.2
chr1 223963916 223963917 rs186252043 M01658,M01759
chr1 224051207 224051208 rs6658516 NA
chr1 224229636 224229637 rs4653642 M01658,M01759
chr1 224294325 224294326 rs4353057 M01658,M01759
chr1 224544528 224544529 rs7517754 M02011,PBM0171,PBM0172
chr1 224567003 224567004 rs4654037 NA
chr1 224572469 224572470 rs6672859 NA
chr1 224624390 224624391 rs6426123 NA
chr1 224628507 224628508 rs4653587 NA
chr1 224630043 224630044 rs7529310 NA
chr1 224650282 224650283 rs9970697 NA
chr1 224651781 224651782 rs7365151 NA
chr1 224973233 224973234 rs7535272 NA
chr1 224974617 224974618 rs185679588 MA0099.2
chr1 225013786 225013787 rs190243132 M01581
chr1 225082851 225082852 rs57762550 M01200,M01259,MA0139.1
chr1 225117369 225117370 rs189391711 M01687,M01770
chr1 225301486 225301487 rs190241261 M01974,M01976,M01979,M01980,M01992,PBM0113
chr1 225302505 225302506 rs183932337 M00049,M00986,M01940
chr1 225487574 225487575 rs76950873 M01259,MA0139.1
chr1 225585521 225585522 rs190525064 NA
chr1 225616377 225616378 rs75691342 M00491,MA0057.1
chr1 225642626 225642627 rs80108540 M00083,M00492,M00657,M01512,PBM0054
chr1 225663505 225663506 rs6702641 M00220,M00646,M00647,M01558
chr1 225859917 225859918 rs2840946 NA
chr1 225865577 225865578 rs2840956 NA
chr1 225865653 225865654 rs2840955 NA
chr1 225871504 225871505 rs2769688 NA
chr1 225871882 225871883 rs2769687 NA
chr1 225872631 225872632 rs2769685 NA
chr1 225873611 225873612 rs2615060 NA
chr1 225875916 225875917 rs72753068 NA
chr1 225880946 225880947 rs72753070 NA
chr1 225882292 225882293 rs181410037 M01282
chr1 225885156 225885157 rs902959 NA
chr1 225892024 225892025 rs7547430 NA
chr1 225895933 225895934 rs6426083 NA
chr1 225896633 225896634 rs76001142 NA
chr1 225899638 225899639 rs4653654 M01740
chr1 225909710 225909711 rs7525768 NA
chr1 225915467 225915468 rs4653660 NA
chr1 225916761 225916762 rs4653429 NA
chr1 225920221 225920222 rs74789462 NA
chr1 225921654 225921655 rs4653662 NA
chr1 225934657 225934658 rs2794396 NA
chr1 225938905 225938906 rs76724441 NA
chr1 225949253 225949254 rs7413208 NA
chr1 225952270 225952271 rs77920900 M00788
chr1 225956566 225956567 rs183782548 M00916
chr1 226012276 226012277 rs2854447 M00049,M01636
chr1 226012817 226012818 rs45539739 M01625
chr1 226063445 226063446 rs360092 M00244,M00444,M00982,M01068,M01118,M01122,M01169,M01219,M01597,M01733,M01816,MA0162.1,PBM0203
chr1 226065364 226065365 rs78293929 M01649
chr1 226066689 226066690 rs360098 NA
chr1 226066860 226066861 rs360099 M00749
chr1 226086335 226086336 rs360076 NA
chr1 226150338 226150339 rs60373147 M00801
chr1 226165420 226165421 rs186021679 M00986
chr1 226271186 226271187 rs190369390 M00703,M01673
chr1 226271469 226271470 rs77506926 M00986,M01512,M01643,M01914,PBM0054
chr1 226313670 226313671 rs1877156 NA
chr1 226511701 226511702 rs4653723 NA
chr1 226536644 226536645 rs874583 M01976,M01980
chr1 226693229 226693230 rs180839507 NA
chr1 226782651 226782652 rs185615671 M00425,M00426,M00427,M00428,M00431,M00740,M00920,M00939,M01959
chr1 226814417 226814418 rs186417595 M00236,M00797,M00799,M01699,MA0004.1,PBM0142,PBM0173,PBM0181,PBM0198,PBM0200
chr1 226820721 226820722 rs3820633 M00067,M01951,M02011,M02040,MA0006.1
chr1 226830911 226830912 rs184941773 M00986
chr1 226830947 226830948 rs883507 M00235,M00359,PBM0027
chr1 226860794 226860795 rs184053898 M01985,M02040
chr1 226864284 226864285 rs188822506 M00281,M01641
chr1 226887038 226887039 rs955650 M00017,M00691,M00916,M00917,M01586,M01820,M01861
chr1 226920729 226920730 rs708773 M01673
chr1 226926005 226926006 rs3754417 M00491,M01057
chr1 226987974 226987975 rs6689397 NA
chr1 227015551 227015552 rs6426549 NA
chr1 227069372 227069373 rs190645105 M00115,M00188,M00766
chr1 227073711 227073712 rs1794038 NA
chr1 227182178 227182179 rs61833999 M00244,M01219
chr1 227318923 227318924 rs76599385 M00801,M01700
chr1 227733222 227733223 rs78296050 M00942
chr1 227798321 227798322 rs3010193 M00032,MA0076.1,PBM0095,PBM0127,PBM0130
chr1 227817798 227817799 rs6679855 NA
chr1 227828715 227828716 rs6659012 NA
chr1 227831678 227831679 rs7521812 M00114
chr1 227853620 227853621 rs6426470 NA
chr1 227853815 227853816 rs6426471 NA
chr1 227871546 227871547 rs7536661 NA
chr1 227876781 227876782 rs7538206 NA
chr1 227918561 227918562 rs6664307 M00644,M00712
chr1 227922917 227922918 rs2295994 NA
chr1 227935443 227935444 rs2236359 NA
chr1 227936526 227936527 rs17555357 NA
chr1 227938414 227938415 rs7526021 NA
chr1 227961269 227961270 rs76173992 M01658
chr1 227963077 227963078 rs6696944 NA
chr1 227963123 227963124 rs6672002 NA
chr1 228129546 228129547 rs192922345 M00049
chr1 228130578 228130579 rs638877 M01673
chr1 228141435 228141436 rs193219704 M00041,M00801,M00916,M00917,M00981,M01812,MA0018.2
chr1 228223437 228223438 rs73110775 M00016,M00032,M01163,M01167,M01976,M01981,M01983,M01985,M01986,M01987,M01988,M01990,M01992,MA0076.1,PBM0095,PBM0097,PBM0101,PBM0103,PBM0104,PBM0107,PBM0113,PBM0114,PBM0116,PBM0117,PBM0118,PBM0120,PBM0121,PBM0124,PBM0127,PBM0130,PBM0132,PBM0135
chr1 228329655 228329656 rs185705530 M01673
chr1 228330042 228330043 rs143177445 M02011
chr1 228352159 228352160 rs4348717 M01658
chr1 228354283 228354284 rs185697769 M01200,M01259,MA0139.1
chr1 228361638 228361639 rs190655298 M00049,M00644,M01709,MA0048.1
chr1 228400809 228400810 rs191235424 M00108,M01118,M01512,M01660,M01876,PBM0054
chr1 228406674 228406675 rs1771485 M00788,MA0004.1
chr1 228424599 228424600 rs1757139 M00722,M01658
chr1 228461238 228461239 rs189809636 M00942,M01838
chr1 228464254 228464255 rs62621832 M00644,M00712
chr1 228499914 228499915 rs61825300 M00055,M00236,M00942,M00944,M01610,PBM0142,PBM0171,PBM0172,PBM0173
chr1 228500021 228500022 rs191995787 M01658
chr1 228592157 228592158 rs191704836 M00986
chr1 228640078 228640079 rs74513678 M00986,M01104,M01961
chr1 228707733 228707734 rs1925717 M00435,M00942
chr1 228782785 228782786 rs6426507 M01583,PBM0203
chr1 228871473 228871474 rs181166088 M00263
chr1 228888689 228888690 rs189195514 MA0099.2
chr1 228940700 228940701 rs77206352 M00644,M01139,M01709
chr1 228972571 228972572 rs2748104 M01625
chr1 228997019 228997020 rs186568633 M00801
chr1 229071214 229071215 rs183116164 MA0099.2
chr1 229158646 229158647 rs76825025 M01976,M01980
chr1 229176555 229176556 rs190089905 M00722,M01658
chr1 229357764 229357765 rs6688490 M01906,MA0157.1
chr1 229413434 229413435 rs9435831 NA
chr1 229420622 229420623 rs61825326 NA
chr1 229430309 229430310 rs9435802 M00654,M01550
chr1 229432576 229432577 rs9435803 NA
chr1 229440189 229440190 rs2069372 NA
chr1 229446840 229446841 rs9435837 M00175
chr1 229448394 229448395 rs9435804 NA
chr1 229449440 229449441 rs9435838 NA
chr1 229451461 229451462 rs9435805 NA
chr1 229455285 229455286 rs9435839 NA
chr1 229455875 229455876 rs9435806 NA
chr1 229461023 229461024 rs2282083 NA
chr1 229467398 229467399 rs238083 NA
chr1 229468095 229468096 rs238085 NA
chr1 229545572 229545573 rs871276 M00134,M00411,M00425,M00426,M00427,M00428,M00431,M01036
chr1 229644156 229644157 rs2295624 M00807,M01219
chr1 229699014 229699015 rs767301 M00055,M00434,M00435,M00441,M00799,M00942,M01699,MA0004.1,MA0093.1,PBM0188
chr1 229791726 229791727 rs61825539 M00693,M01925
chr1 230281952 230281953 rs6541296 M01653,M01658
chr1 230295690 230295691 rs4846914 NA
chr1 230296974 230296975 rs56217501 M00017,M00041,M00055,M00121,M00178,M00179,M00182,M00187,M00369,M00375,M00441,M00442,M00514,M00539,M00654,M00916,M00917,M00942,M00944,M00946,M00981,M01186,M01187,M01558,M01559,M01577,M01861,M01863,M01925,MA0018.2,PBM0013,PBM0027
chr1 230348553 230348554 rs74953412 M01658,PBM0110
chr1 230629226 230629227 rs71654334 M00425,M00426,M00427,M00428,M00431,M00740,M00918,M00939,MA0024.1
chr1 230776962 230776963 rs6668632 M01660,M01981,M01983,M01985,M01986,M01987,M01988,M01989,M01990,M01992,MA0028.1,MA0076.1,PBM0094,PBM0097,PBM0101,PBM0103,PBM0104,PBM0105,PBM0107,PBM0114,PBM0116,PBM0121,PBM0126,PBM0127,PBM0128,PBM0130,PBM0132,PBM0135
chr1 230841236 230841237 rs75676783 M01673
chr1 230851427 230851428 rs2493135 M00942
chr1 230889375 230889376 rs1887209 M00055,M00064,M00263,M00366,M00400,M00434,M00442,M00615,M00799,M00942,M00943,M00944,M00945,M01699,M01818,M01838,MA0004.1,MA0093.1,MA0104.2,MA0147.1,PBM0188
chr1 230909071 230909072 rs192101640 M01200,M01259,MA0139.1
chr1 231028031 231028032 rs6704527 M00032,M01078,M01163,M01167,M01876,M01974,M01980,M01981,M01983,M01985,M01986,M01987,M01988,M01989,M01990,MA0076.1,PBM0095,PBM0097,PBM0107,PBM0114,PBM0116,PBM0127,PBM0130,PBM0135
chr1 231173682 231173683 rs192018820 NA
chr1 231376326 231376327 rs184939662 M00017,M00041,M00338,M00513,M00691,M00801,M00916,M00917
chr1 231451636 231451637 rs192639343 M00375,M00694,M00697,M00801,M00944,M00946
chr1 231512767 231512768 rs2572253 M00032,M01167,M01981,M01983,M01985,M01986,M01988,M01990,MA0076.1,PBM0095,PBM0104,PBM0121,PBM0126,PBM0127,PBM0130
chr1 231739395 231739396 rs187023597 M00425,M00426,M00427,M00431,M00740
chr1 231763003 231763004 rs1865225 M01249
chr1 231763109 231763110 rs184741121 M00654
chr1 231861085 231861086 rs186844811 M00916,M01948,PBM0081
chr1 231942648 231942649 rs71638405 M00644
chr1 232192299 232192300 rs190322376 M00654,M01610,PBM0181,PBM0198
chr1 232664904 232664905 rs186967952 M01610,M01699,MA0004.1,PBM0176,PBM0191
chr1 232776556 232776557 rs7538873 NA
chr1 232777393 232777394 rs1931595 NA
chr1 232779186 232779187 rs6685037 NA
chr1 232779676 232779677 rs6678407 M00024
chr1 232806104 232806105 rs6682364 M00050,M00425,M00426,M00427,M00428,M00431,M00516,M00738,M00740,M00918,M00919,M00920,M00939,MA0024.1
chr1 232983712 232983713 rs2795439 M00359
chr1 233037319 233037320 rs188779332 M01673
chr1 233079611 233079612 rs6674852 M00017,M00036,M00041,M00113,M00359,M00694,M00916,M00917,M00936,M00981,M01065,M01700,M01770,M01820,M01862
chr1 233081592 233081593 rs6673130 NA
chr1 233085620 233085621 rs57358016 NA
chr1 233397097 233397098 rs45559931 M00035,M00174
chr1 233522383 233522384 rs7541758 NA
chr1 233523894 233523895 rs4649223 NA
chr1 233528817 233528818 rs56369669 NA
chr1 233529471 233529472 rs4649310 M01718
chr1 233555405 233555406 rs183695851 M00243,M00986,M01972,MA0162.1,PBM0203
chr1 233626401 233626402 rs180852736 M00281
chr1 234041316 234041317 rs79244900 M00017,M00041,M00178,M00179,M00338,M00513,M00916,M00917,M01700,M01820,M01862,M01863,MA0018.2
chr1 234129500 234129501 rs9435489 M00035,MA0099.2
chr1 234275383 234275384 rs80006451 M00017,M00036,M00039,M00041,M00113,M00178,M00338,M00513,M00691,M00801,M00916,M00917,M00946,M00981,M01186,M01187,M01820,M01861,M01862,M01863,MA0018.2
chr1 234322012 234322013 rs191729446 M00821,M00983,M01709,MA0099.2
chr1 234382131 234382132 rs539569 M01673
chr1 234408105 234408106 rs55817743 M01658
chr1 234445409 234445410 rs184169305 M00736,M00737,M00739
chr1 234446150 234446151 rs77136599 M00083,M00115
chr1 234450287 234450288 rs597474 M00220,M00344,M01558,PBM0167
chr1 234511502 234511503 rs7523348 M00024
chr1 234512684 234512685 rs7513305 M01565,PBM0044
chr1 234512766 234512767 rs7526656 NA
chr1 234526867 234526868 rs7524822 NA
chr1 234527991 234527992 rs3754318 NA
chr1 234528005 234528006 rs3754317 NA
chr1 234531008 234531009 rs4027040 NA
chr1 234610538 234610539 rs500513 NA
chr1 234634317 234634318 rs78205398 M00039,M00041,M00338,M00691,MA0018.2
chr1 234635025 234635026 rs186168522 M00263,M01635,M01649
chr1 234700635 234700636 rs188668524 M00174
chr1 234720467 234720468 rs183104006 M00696,MA0125.1
chr1 234775091 234775092 rs61823152 M01512,PBM0054
chr1 234793141 234793142 rs55963133 MA0099.2
chr1 234852330 234852331 rs527958 M00041,M00338
chr1 234852759 234852760 rs553427 M01636
chr1 234857756 234857757 rs185634834 M00778,M01660,PBM0035
chr1 234866397 234866398 rs6682502 M01673
chr1 234908711 234908712 rs75382186 M01658,M01759
chr1 235029700 235029701 rs2673966 M00037,M00204,M00284,M00517,M00821,M00926,M00983,M01267,MA0099.2,MA0150.1
chr1 235063248 235063249 rs184527250 M00017,M00041,M00338,M00513,M01724,M01862
chr1 235063505 235063506 rs2802939 M01182
chr1 235100009 235100010 rs74148619 M00736,M00737,M00739
chr1 235116771 235116772 rs191084401 M00491,M01556,M01683,PBM0062
chr1 235117099 235117100 rs187225421 M00032,M01986,M01990,MA0076.1,PBM0127
chr1 235122901 235122902 rs181852883 M00722,M01658,MA0006.1
chr1 235159161 235159162 rs28372194 NA
chr1 235166464 235166465 rs188663782 M01906
chr1 235183380 235183381 rs35025928 M00332,M00703,M01673
chr1 235249690 235249691 rs186121802 M01673
chr1 235474274 235474275 rs72758063 NA
chr1 235518217 235518218 rs189239045 M00801
chr1 235533173 235533174 rs72759703 NA
chr1 235575320 235575321 rs4659520 M00175
chr1 235578707 235578708 rs189709532 MA0099.2
chr1 235629801 235629802 rs704711 NA
chr1 235633060 235633061 rs834144 NA
chr1 235641635 235641636 rs291380 NA
chr1 235641744 235641745 rs696240 NA
chr1 235642605 235642606 rs397905 NA
chr1 235647630 235647631 rs291387 NA
chr1 235648646 235648647 rs291389 NA
chr1 235650414 235650415 rs291392 M01801
chr1 235652512 235652513 rs291396 NA
chr1 235653024 235653025 rs291397 NA
chr1 235653534 235653535 rs291398 NA
chr1 235654844 235654845 rs291400 NA
chr1 235659919 235659920 rs1812350 NA
chr1 235661543 235661544 rs696244 NA
chr1 235664641 235664642 rs291345 NA
chr1 235665762 235665763 rs291347 NA
chr1 235666158 235666159 rs704718 NA
chr1 235667185 235667186 rs704720 M00391,M00644
chr1 235667216 235667217 rs704721 NA
chr1 235667235 235667236 rs381674 NA
chr1 235667978 235667979 rs182366 NA
chr1 235677765 235677766 rs188338 NA
chr1 235680371 235680372 rs429328 NA
chr1 235683639 235683640 rs291356 NA
chr1 235684448 235684449 rs291357 M00766,M00965,M01724
chr1 235685567 235685568 rs291359 NA
chr1 235685669 235685670 rs291360 NA
chr1 235686543 235686544 rs291361 NA
chr1 235690779 235690780 rs291366 NA
chr1 235698702 235698703 rs6657909 NA
chr1 235795351 235795352 rs73122535 M00801
chr1 235805840 235805841 rs189965182 M00174,M00490,M00495,M00517,M00801,M00926,M01267,M01555,M01812,MA0099.2,PBM0074
chr1 235816305 235816306 rs59246111 M01734
chr1 235994593 235994594 rs74490024 M01673
chr1 235994655 235994656 rs187783952 M01612,MA0099.2
chr1 236025872 236025873 rs187730847 M00766,M00965
chr1 236051825 236051826 rs6683095 M01163,PBM0117
chr1 236118350 236118351 rs17616115 M01249
chr1 236203910 236203911 rs1885019 NA
chr1 236230316 236230317 rs76183323 M01658
chr1 236247026 236247027 rs191101155 M00115,MA0099.2
chr1 236261888 236261889 rs4006430 M01619
chr1 236264212 236264213 rs2734808 NA
chr1 236309397 236309398 rs7552758 M00766,M00965
chr1 236383130 236383131 rs941242 NA
chr1 236384816 236384817 rs2252057 NA
chr1 236384849 236384850 rs2477585 NA
chr1 236385359 236385360 rs2477587 NA
chr1 236385378 236385379 rs2463188 NA
chr1 236385570 236385571 rs2463187 NA
chr1 236385608 236385609 rs2477588 NA
chr1 236385618 236385619 rs2477589 NA
chr1 236385744 236385745 rs1726628 NA
chr1 236385958 236385959 rs1726627 NA
chr1 236386205 236386206 rs1726626 NA
chr1 236386217 236386218 rs1749561 M01112
chr1 236386271 236386272 rs1749560 NA
chr1 236386450 236386451 rs1749559 NA
chr1 236386964 236386965 rs1726623 NA
chr1 236387641 236387642 rs1749555 NA
chr1 236389129 236389130 rs2463184 NA
chr1 236396334 236396335 rs4659636 NA
chr1 236658019 236658020 rs4659457 M01219,MA0155.1
chr1 236675576 236675577 rs189269528 NA
chr1 236694935 236694936 rs819418 M01449
chr1 236697550 236697551 rs819426 NA
chr1 236697666 236697667 rs819427 NA
chr1 236700981 236700982 rs2737706 M01492
chr1 236701168 236701169 rs2737708 NA
chr1 236701194 236701195 rs2737709 NA
chr1 236963782 236963783 rs184652002 M01673
chr1 237228825 237228826 rs182767586 M00697
chr1 237575132 237575133 rs6673700 M00017,M00036,M00041,M00338,M00513,M00691,M00916,M00917,M00981,M01186,M01187,M01861,M01862,MA0018.2
chr1 237705625 237705626 rs2779375 M00220,M00344
chr1 238107247 238107248 rs2130550 M00227,M00694,M00801,M00916,M01615
chr1 238550243 238550244 rs184985852 NA
chr1 238578298 238578299 rs4090357 NA
chr1 239846379 239846380 rs6692711 M00115
chr1 240077308 240077309 rs4659554 NA
chr1 240081746 240081747 rs2184857 NA
chr1 240088042 240088043 rs2105112 NA
chr1 240115007 240115008 rs181704431 M00766,M01200,M01259,M01269,MA0139.1
chr1 240274829 240274830 rs191731340 M00281
chr1 240772042 240772043 rs77544345 M01946
chr1 241200618 241200619 rs189383883 M01946
chr1 241519950 241519951 rs6667683 M01660
chr1 241587085 241587086 rs192431924 M00926,M01267,MA0099.2
chr1 241694773 241694774 rs79209598 NA
chr1 241696246 241696247 rs77096071 M00017,M00041
chr1 241697083 241697084 rs4659609 M01635
chr1 241827476 241827477 rs77876033 M01512,PBM0054
chr1 242011243 242011244 rs1776181 M01906,MA0157.1
chr1 242147778 242147779 rs28482794 M00036,M00039,M00041,M00113,M00178,M00179,M00338,M00513,M00691,M00916,M00917,M00981,M01186,M01187,M01820,M01861,M01862,M01863,MA0018.2
chr1 242303122 242303123 rs78186142 M01673
chr1 242351355 242351356 rs181189962 M00017,M00036,M00041,M00338,M00801,M00916
chr1 242689051 242689052 rs184661537 M00801
chr1 242815298 242815299 rs185215626 M00693,M01838,M01925
chr1 243265040 243265041 rs185249046 M00017,M00041,M00113,M00178,M00338,M00513,M00691,M00697,M00916,M00917,M01186,M01544,M01862
chr1 243265287 243265288 rs183245916 M01673
chr1 243417852 243417853 rs902358 M01658
chr1 244173026 244173027 rs77580315 MA0156.1
chr1 244262888 244262889 rs58262433 M01576,M01840,PBM0093
chr1 244377849 244377850 rs7522710 NA
chr1 244397646 244397647 rs184990956 M01658
chr1 244463331 244463332 rs190131593 M00049
chr1 244514560 244514561 rs184810970 M00039,M00041,M00338,M00691,M00917,MA0018.2
chr1 244570525 244570526 rs186070306 M01673
chr1 244614496 244614497 rs3127466 M00491,M00986,M01104,M01219,M01303,M01961
chr1 244631873 244631874 rs3124060 NA
chr1 244634936 244634937 rs3006013 NA
chr1 244635443 244635444 rs3124062 NA
chr1 244635603 244635604 rs3124064 NA
chr1 244639128 244639129 rs3006016 NA
chr1 244826626 244826627 rs7542926 NA
chr1 244980973 244980974 rs187419120 M00727,M01282
chr1 245027235 245027236 rs199765762 M01219
chr1 245028026 245028027 rs181879638 M00032,M00108,M01163,M01167,M01981,M01983,M01985,M01986,M01987,M01988,M01989,M01990,MA0076.1,PBM0095,PBM0097,PBM0101,PBM0103,PBM0114,PBM0127,PBM0130,PBM0132
chr1 245028452 245028453 rs78304699 M01629,M02040
chr1 245171201 245171202 rs7540482 M00359,M00660,M00697,M00936,M01699,M01806,M01815,M01843,M01954,MA0004.1
chr1 245209133 245209134 rs4020082 M01613
chr1 245270612 245270613 rs6429523 M00244,M00982,M00986,M01122,PBM0203
chr1 245496036 245496037 rs6679455 M01096,M01649
chr1 245565677 245565678 rs482212 M02040
chr1 245605167 245605168 rs72761186 M01658,MA0058.1
chr1 245781204 245781205 rs1771519 M00736,M00737,M00739,M00940
chr1 245787784 245787785 rs181550669 M00722,M01658,M01759
chr1 246063858 246063859 rs2362255 MA0099.2
chr1 246231078 246231079 rs188659049 M01673
chr1 246268427 246268428 rs28581979 M00035,M00115,M00359
chr1 246382956 246382957 rs6696764 MA0006.1
chr1 246493328 246493329 rs997871 M00332,M00801
chr1 246529175 246529176 rs76844062 M00108,M01163
chr1 246642879 246642880 rs61839819 NA
chr1 246663051 246663052 rs61839841 NA
chr1 246665081 246665082 rs4654272 NA
chr1 246671854 246671855 rs61839847 M01181
chr1 246677818 246677819 rs181485334 M01673
chr1 246687548 246687549 rs3129585 NA
chr1 246691171 246691172 rs7418205 M01249,M01611
chr1 246704562 246704563 rs764243 NA
chr1 246705753 246705754 rs3124110 NA
chr1 246705934 246705935 rs3124112 NA
chr1 246707815 246707816 rs3124119 NA
chr1 246707857 246707858 rs3129568 NA
chr1 246708263 246708264 rs9661757 NA
chr1 246708989 246708990 rs3124120 NA
chr1 246710090 246710091 rs3124124 NA
chr1 246711076 246711077 rs35558093 NA
chr1 246711310 246711311 rs3129572 NA
chr1 246713046 246713047 rs7517472 NA
chr1 246713066 246713067 rs7517536 NA
chr1 246713239 246713240 rs7526671 NA
chr1 246713683 246713684 rs4654289 NA
chr1 246714149 246714150 rs7537146 M00749
chr1 246729407 246729408 rs199972874 M00014,M01503,M01673,PBM0049
chr1 246732946 246732947 rs3124073 M01639,M01903
chr1 246734651 246734652 rs3124074 NA
chr1 246765598 246765599 rs182287340 M00722,M01658,M01759
chr1 246839517 246839518 rs190834589 M02011,PBM0077
chr1 246852978 246852979 rs188869484 M01259,M01265,M01736,MA0139.1
chr1 246859892 246859893 rs58648824 M00654
chr1 246884463 246884464 rs7550467 NA
chr1 246888171 246888172 rs61852474 NA
chr1 246908223 246908224 rs185507560 M01298,M02040
chr1 247171389 247171390 rs61373194 M00658,M01876
chr1 247242031 247242032 rs3806269 NA
chr1 247251678 247251679 rs6680560 M00017,M00039,M00041,M00178,M00179,M00338,M00513,M00691,M00916,M00917,M00981,M01862,MA0018.2
chr1 247267667 247267668 rs2270616 M00345,MA0100.1
chr1 247282861 247282862 rs187093334 M00017,M00036,M00039,M00041,M00178,M00338,M00513,M00514,M00691,M00916,M00917,M00981,M01700,M01820,M01862,M01863,MA0018.2
chr1 247569440 247569441 rs35836583 M00694,M01770,M01838
chr1 247616055 247616056 rs192882096 M01576,PBM0093
chr1 247803612 247803613 rs78327823 NA
chr1 247844787 247844788 rs77478059 M01200,M01259,MA0139.1
chr1 247987600 247987601 rs76162209 M01673
chr1 248002039 248002040 rs34051168 M00696,MA0125.1
chr1 248039450 248039451 rs3811444 NA
chr1 248786107 248786108 rs75414302 NA
chr1 249080492 249080493 rs35895648 M00037,M00115,M00284,M00821,M00926,M00983,M01267,MA0099.2,MA0150.1
chr1 249099775 249099776 rs58736333 M00049,PBM0095,PBM0100,PBM0121,PBM0129
chr1 249109512 249109513 rs181200371 M00801
chr1 249157982 249157983 rs181252062 M01544
chr1 249167689 249167690 rs4926500 M00332,M01673
chr1 249168095 249168096 rs28582293 M01906
chr1 249168556 249168557 rs185527572 M01658
chr1 249192347 249192348 rs71642502 M00050,M00426,M00427,M00428,M00431,M00736,M00737,M00738,M00739,M00940,M01114,MA0024.1
chr10 155167 155168 rs35303760 M00965
chr10 183089 183090 rs186062408 M01673
chr10 332792 332793 rs3125029 NA
chr10 343166 343167 rs186524675 M00075,M00257,M00491,M01219
chr10 352703 352704 rs191530161 M00644
chr10 375248 375249 rs183790196 M00017,M00041,M00178,M00917,M00981,M01186,M01187,M01820,MA0018.2
chr10 375557 375558 rs188147630 M00730,M01673
chr10 432066 432067 rs189681585 MA0028.1
chr10 519929 519930 rs187081900 M01954,MA0004.1
chr10 530587 530588 rs185508587 MA0099.2
chr10 738629 738630 rs1750792 M00041
chr10 758335 758336 rs78493730 M01673
chr10 830919 830920 rs191587027 M00049,M00198,M01636
chr10 833477 833478 rs74578197 M01948
chr10 834921 834922 rs74117532 M01182,M01249
chr10 835541 835542 rs72776479 M01673
chr10 846558 846559 rs4881533 M01613
chr10 854404 854405 rs2148369 M00801
chr10 912044 912045 rs191428589 M00722,M01658,M01815
chr10 1016600 1016601 rs947403 M00697
chr10 1017230 1017231 rs186304829 M00017,M00801,M00981,M01187,M01615,M01628,M01701,M01862,M01863
chr10 1018128 1018129 rs4881543 NA
chr10 1018866 1018867 rs76466618 M01550,M01673,PBM0023
chr10 1019549 1019550 rs7094031 M01544,PBM0103,PBM0132
chr10 1020805 1020806 rs78048916 M01673
chr10 1022495 1022496 rs4881546 M01298
chr10 1024213 1024214 rs7069123 NA
chr10 1025738 1025739 rs4880749 NA
chr10 1029277 1029278 rs7906595 NA
chr10 1041486 1041487 rs7900801 NA
chr10 1046711 1046712 rs2306409 NA
chr10 1048142 1048143 rs7075050 NA
chr10 1048867 1048868 rs61833304 M01974,M01980,PBM0113,PBM0118,PBM0124,PBM0137
chr10 1055912 1055913 rs4881553 NA
chr10 1060635 1060636 rs4880755 NA
chr10 1060856 1060857 rs183128576 M00801
chr10 1061645 1061646 rs61830965 NA
chr10 1062474 1062475 rs7068703 NA
chr10 1065457 1065458 rs17851563 NA
chr10 1095227 1095228 rs187851069 M00017,M00041,M00178
chr10 1102612 1102613 rs2306403 M00516
chr10 1144629 1144630 rs3793774 M00032,M00108,M00778,M01167,M01660,M01976,M01981,M01983,M01985,M01986,M01987,M01988,M01989,M01990,M01992,MA0076.1,PBM0095,PBM0097,PBM0101,PBM0104,PBM0107,PBM0113,PBM0114,PBM0121,PBM0127,PBM0132,PBM0135
chr10 1151339 1151340 rs186704646 M01576
chr10 1411216 1411217 rs36151440 M01182
chr10 1500300 1500301 rs2813425 M01673
chr10 1619736 1619737 rs78752466 M00017,M00036,M00039,M00041,M00113,M00178,M00179,M00338,M00513,M00691,M00801,M00916,M00917,M00981,M01186,M01187,M01586,M01812,M01820,M01861,M01862,M01863,MA0018.2
chr10 1683640 1683641 rs6560751 M00722,M01658
chr10 1758346 1758347 rs74669725 M00986,PBM0203
chr10 1781657 1781658 rs58515512 M01701
chr10 2357511 2357512 rs5020022 M01951
chr10 2452621 2452622 rs77057262 M00801
chr10 2806248 2806249 rs187914853 M02040
chr10 2824518 2824519 rs192116995 M00041,M00691,MA0018.2
chr10 2834462 2834463 rs189379155 M01658
chr10 3094863 3094864 rs79922072 NA
chr10 3160950 3160951 rs200885866 M00041,M00197,M00338,M00513,M00981,M01186,M01187,M01862,MA0018.2
chr10 3162462 3162463 rs190716147 M01200,M01259,MA0139.1
chr10 3162943 3162944 rs7072286 NA
chr10 3164277 3164278 rs9423688 M00722,M01658
chr10 3172156 3172157 rs76466861 M00041,M00338,M00917,M01862
chr10 3227868 3227869 rs75883376 M00115
chr10 3239610 3239611 rs74112963 M00749,M01573,M01611,PBM0019
chr10 3284060 3284061 rs2814925 M00962,M01576
chr10 3299918 3299919 rs182781094 MA0028.1
chr10 3330447 3330448 rs7099588 M01182
chr10 3362866 3362867 rs185580707 M01658
chr10 3407851 3407852 rs182013325 M00727,M01217,M01282,MA0006.1
chr10 3441863 3441864 rs7394142 NA
chr10 3464249 3464250 rs4147144 M01660,M01976,M01979,M01980,M01992
chr10 3497796 3497797 rs74113172 M00017,M00916,M01862
chr10 3511288 3511289 rs189208534 M01673
chr10 3522707 3522708 rs79506913 M00037,M00517,MA0099.2
chr10 3558654 3558655 rs79850178 M01269,M01770
chr10 3695247 3695248 rs181622174 M00035,M00037,M00115,M00174,M00926,M01267,MA0099.2
chr10 3819395 3819396 rs185734991 MA0099.2
chr10 3827068 3827069 rs200912661 M00373,M00428,M01096,M01643
chr10 3871131 3871132 rs188720897 M00244,M00720,PBM0203
chr10 3915776 3915777 rs7077645 M00204,M00801,M00916,M00925,M00926,M01267,MA0099.2
chr10 3919000 3919001 rs7915947 M00188,MA0099.2
chr10 3930259 3930260 rs17135942 M00926,M01267
chr10 3932359 3932360 rs5020527 MA0057.1
chr10 3944005 3944006 rs72772918 M00778
chr10 4075667 4075668 rs186735419 M00801,M01346,M01407
chr10 4109812 4109813 rs17341514 MA0100.1
chr10 4216573 4216574 rs191904843 M01200,M01259,MA0139.1
chr10 4501963 4501964 rs187484107 MA0099.2
chr10 4529948 4529949 rs35003017 NA
chr10 4887531 4887532 rs2167701 NA
chr10 4892630 4892631 rs4880690 M01927
chr10 4892904 4892905 rs4880691 M00660,M00799,M01699,M01911,M01954,MA0004.1,PBM0077
chr10 4916613 4916614 rs4880699 NA
chr10 4919640 4919641 rs4460716 NA
chr10 4919844 4919845 rs4545440 NA
chr10 4923544 4923545 rs7922213 NA
chr10 4926265 4926266 rs4406725 NA
chr10 4929526 4929527 rs3924661 M00235
chr10 4981809 4981810 rs185621054 M01906
chr10 4989501 4989502 rs56834956 M01946
chr10 4989902 4989903 rs74113341 M00789,M01511,M01914
chr10 5023983 5023984 rs7906245 M01163,M01167,M01981,M01983,M01985,M01987,M01989,PBM0094,PBM0101,PBM0104,PBM0105,PBM0107,PBM0113,PBM0114,PBM0117,PBM0120,PBM0126,PBM0132,PBM0135
chr10 5027459 5027460 rs7914075 M00119,M00236,M00440,M00539,M00799,M00942,M00944,M01610,M01699,MA0004.1,PBM0077,PBM0142,PBM0173,PBM0200
chr10 5185724 5185725 rs60783817 M01635
chr10 5189743 5189744 rs77247546 M00697,M01814
chr10 5261490 5261491 rs77896903 M00727,M01282,MA0160.1
chr10 5334466 5334467 rs74114346 M00115,M01550,M01673,PBM0023
chr10 5359756 5359757 rs74114355 M01673,PBM0176,PBM0191
chr10 5385736 5385737 rs61854639 M00722,M01658
chr10 5613748 5613749 rs73606759 M01660
chr10 5627063 5627064 rs56172763 M00174,M01070
chr10 5638415 5638416 rs188977377 M01182,M01584,M01770,M01818,M01838
chr10 5645983 5645984 rs7098582 M01509,M01512,M01714,PBM0054
chr10 5691134 5691135 rs2386647 M01550,M01673,M01838,PBM0023
chr10 5702184 5702185 rs191515532 M00017,M00041,M00178,M00179,M00338,M00359,M00513,M00916,M00917,M00981,M01186,M01187
chr10 5702247 5702248 rs2386643 M01268,M01282
chr10 5708760 5708761 rs185648603 M01156,M01948
chr10 5708800 5708801 rs3814204 M01550,M01610,PBM0023
chr10 5708895 5708896 rs3814203 M01906,MA0157.1
chr10 5728136 5728137 rs72774050 M00694
chr10 5797588 5797589 rs2669133 M00801,M01511,M01932,M01957,PBM0022,PBM0079
chr10 5848837 5848838 rs7095103 M00624
chr10 5855631 5855632 rs188840393 M00049
chr10 5882492 5882493 rs183753239 M01613
chr10 5888904 5888905 rs7908028 M01629,M02040
chr10 5905045 5905046 rs187562803 M00797,M01838,M01839
chr10 5946473 5946474 rs684557 M00064,M00118,M00615,M00799,M00945,M01145,M01154,M01699,MA0004.1,MA0058.1,MA0059.1,MA0093.1,PBM0175,PBM0188,PBM0195,PBM0200
chr10 5991411 5991412 rs73618331 M00244
chr10 6017812 6017813 rs8177767 M01635
chr10 6019672 6019673 rs8177629 M00654,M01509,PBM0068
chr10 6020019 6020020 rs4749859 PBM0203
chr10 6020190 6020191 rs8177762 M00244,M01219,PBM0203
chr10 6077795 6077796 rs7910961 NA
chr10 6088698 6088699 rs791587 NA
chr10 6089341 6089342 rs791588 M01544
chr10 6131447 6131448 rs185693865 M00425,M00426,M00427,M00431,M00740,M00918,M00939,MA0100.1
chr10 6182641 6182642 rs3750672 M00358,M00359,M00697
chr10 6183591 6183592 rs4750015 M01660
chr10 6184341 6184342 rs76885083 MA0099.2
chr10 6185343 6185344 rs61839726 M00017,M00036,M00041,M00113,M00178,M00513,M00514,M00691,M00801,M00916,M00917,M00981,M01186,M01187,M01812,M01862,M01863,MA0018.2,PBM0090
chr10 6190693 6190694 rs190258515 M01658
chr10 6215212 6215213 rs79852465 M01625
chr10 6247421 6247422 rs57218031 M00654,M01700
chr10 6270791 6270792 rs77864661 M00469,M00470,MA0003.1
chr10 6292973 6292974 rs57319805 M00696,MA0125.1
chr10 6309491 6309492 rs72779733 M01673
chr10 6342086 6342087 rs185607686 M01658
chr10 6342122 6342123 rs942195 M00115
chr10 6371362 6371363 rs76634911 M01658,M01759
chr10 6390205 6390206 rs188253148 M01673
chr10 6457949 6457950 rs686333 M00220
chr10 6487834 6487835 rs189548602 M00041,M00338,M00691,M00916,M00981,M01200,M01259,M01925,MA0139.1
chr10 6500860 6500861 rs75495102 MA0028.1
chr10 6933213 6933214 rs76664190 M00697,M00778
chr10 7514021 7514022 rs2243630 NA
chr10 7575264 7575265 rs76642639 M00008,M00243,M00244,M00933,M01122,M01219,M01303,M01972,MA0079.2,MA0162.1,PBM0020,PBM0203
chr10 7582838 7582839 rs80183073 M01182
chr10 7692940 7692941 rs184796111 M00008,M00084,M00244,M00649,M00982,M00986,M01068,M01104,M01118,M01175,M01219,M01303,M01597,M01617,M01714,M01961,MA0057.1,MA0162.1,PBM0203
chr10 7795924 7795925 rs7067698 M00017,M00036,M00041,M00178,M00179,M00338,M00917,M00981,M01586,M01820,M01862,MA0018.2
chr10 7798545 7798546 rs183658820 M00766,M00794,M00965
chr10 7860264 7860265 rs2057604 M00916,M01673
chr10 7861981 7861982 rs7098551 M01635,M01649
chr10 7985038 7985039 rs75083134 M00697
chr10 8061965 8061966 rs181672388 M01581
chr10 8075875 8075876 rs79827711 M00425,M00426,M00427,M00428,M00431,M00516,M00740,M00918,M00919,M00920,M00939,M01959
chr10 8097549 8097550 rs28395794 M00049
chr10 8374653 8374654 rs61646416 M00263,M00466,M01249,M01303,MA0162.1
chr10 8380764 8380765 rs192729879 M01770,M01818,M01838
chr10 8446183 8446184 rs182497933 M01048,M01118,M01169,M01219,M01597,M01733,M01816,MA0162.1,PBM0203
chr10 9274444 9274445 rs77649453 MA0028.1,MA0069.1
chr10 9513092 9513093 rs7896707 M00115
chr10 10043794 10043795 rs59903514 M01976,M01980
chr10 10113799 10113800 rs189795694 M01576,PBM0093
chr10 10563158 10563159 rs187474510 M00204,M00926,M01267,MA0099.2
chr10 10587026 10587027 rs4749965 M01951
chr10 10832708 10832709 rs185086657 NA
chr10 11115609 11115610 rs191736870 M01658
chr10 11115723 11115724 rs2480797 M01701
chr10 11147742 11147743 rs184808502 M00050,M00427,M00428,M00431,M00736,M00737,M00738,M00739,M01114,MA0024.1
chr10 11154963 11154964 rs186041948 M00926,M01267,MA0099.2
chr10 11211354 11211355 rs185253441 M01673
chr10 11219788 11219789 rs182089165 M00244
chr10 11268137 11268138 rs4747896 M00722,M01658
chr10 11286837 11286838 rs190047783 M01673
chr10 11288389 11288390 rs2653523 M00017,M00036,M00039,M00041,M00113,M00178,M00179,M00338,M00691,M00916,M00917,M00981,M01186,M01187,M01820,M01861,M01862,M01863,MA0018.2
chr10 11306816 11306817 rs182846802 M00615,M01658,MA0058.1
chr10 11314746 11314747 rs57563425 MA0099.2
chr10 11322934 11322935 rs74115816 M00778,M01242
chr10 11337317 11337318 rs17454012 M00332,M00801
chr10 11386333 11386334 rs188359470 M01635,M01649
chr10 11476531 11476532 rs182194080 MA0139.1
chr10 11575894 11575895 rs188293112 M01673
chr10 11660891 11660892 rs77011439 M01055,M01673
chr10 11746273 11746274 rs56309919 M00155,M00727,M01142,M01217,M01248,M01282,MA0115.1
chr10 11779922 11779923 rs80067714 M00115
chr10 11784087 11784088 rs3814626 NA
chr10 11797133 11797134 rs7085654 NA
chr10 11800228 11800229 rs7088450 M00332,M01673
chr10 11800357 11800358 rs7101214 M00644,M00698,M00927
chr10 11821217 11821218 rs55790558 NA
chr10 11843050 11843051 rs942530 NA
chr10 12086411 12086412 rs7080554 M01249,PBM0077
chr10 12087793 12087794 rs185481435 M00017,M00036,M00039,M00041,M00178,M00179,M00338,M00513,M00691,M00697,M00916,M00917,M00981,M01186,M01820,M01861,M01862,M01863,MA0018.2
chr10 12170173 12170174 rs6602563 NA
chr10 12173756 12173757 rs67465850 NA
chr10 12180568 12180569 rs34170068 NA
chr10 12186448 12186449 rs7919751 NA
chr10 12192316 12192317 rs9329337 M01981,M01983,M01988,PBM0095
chr10 12209751 12209752 rs6686 NA
chr10 12210656 12210657 rs4750180 NA
chr10 12216105 12216106 rs3740022 M00697
chr10 12219591 12219592 rs4750184 M01770
chr10 12238201 12238202 rs186669832 M00444,M01219
chr10 12382642 12382643 rs79763343 M01976
chr10 12392608 12392609 rs6602582 M01673
chr10 12461535 12461536 rs185490290 M00722,M01658
chr10 12467369 12467370 rs187923582 M01673
chr10 12544332 12544333 rs190726047 M00017,M00694,M00916,M00917,M00981,M01862,M01863
chr10 12613167 12613168 rs2815616 M00650,M02040
chr10 12647965 12647966 rs76277744 M00440,M01838
chr10 12706945 12706946 rs77726212 M01565,M01581,PBM0044
chr10 12787508 12787509 rs191629744 M00041
chr10 12889762 12889763 rs1888663 M00693,M01200,M01240,M01259,M01925,MA0139.1
chr10 12962779 12962780 rs184852332 M00017,M00036,M00039,M00041,M00178,M00179,M00338,M00513,M00694,M00916,M00917,M00981,M01186,M01187,M01586,M01820,M01861,M01862,M01863,MA0018.2
chr10 12965653 12965654 rs17501542 M00115,PBM0023
chr10 13098258 13098259 rs181204398 M00017,M00036,M00039,M00041,M00178,M00179,M00338,M00513,M00916,M00917,M00981,M01586,M01820,M01861,M01862,MA0018.2
chr10 13124709 13124710 rs184431156 M01200,M01259
chr10 13262065 13262066 rs727518 M00041
chr10 13262105 13262106 rs185434976 M00277,M01625,PBM0140,PBM0145,PBM0156,PBM0162
chr10 13262209 13262210 rs61852872 M00749,M01611
chr10 13274159 13274160 rs182085178 M00220,M00766,M00944,M00946,M00965,M01558,PBM0200
chr10 13316642 13316643 rs825629 NA
chr10 13330401 13330402 rs473407 M00778,MA0006.1
chr10 13331096 13331097 rs189772084 M01576
chr10 13391689 13391690 rs77605094 M00244,M00373,M00986,M01104,M01219,M01303,M01494,M01530,M01714,M01961,M01972,MA0162.1,PBM0016,PBM0020,PBM0203
chr10 13490934 13490935 rs181206295 M01925
chr10 13525999 13526000 rs4748040 M00730,M01673
chr10 13749382 13749383 rs59076377 M01660
chr10 13803897 13803898 rs79275335 MA0099.2
chr10 13812955 13812956 rs190248431 M00017,M00036,M00039,M00041,M00113,M00178,M00338,M00513,M00916,M00917,M00981,M01186,M01187,M01586,M01812,M01820,M01861,M01862,M01863,MA0018.2
chr10 13815251 13815252 rs186900043 M00320,M00924,M00926,M01267,MA0099.2
chr10 13943705 13943706 rs74121774 M00041
chr10 14029638 14029639 rs7917296 MA0099.2
chr10 14050520 14050521 rs186780235 M00032,M01167,M01981,M01983,M01985,M01986,M01988,M01990,MA0076.1,PBM0095,PBM0103,PBM0114,PBM0127,PBM0130
chr10 14056450 14056451 rs191174698 MA0057.1
chr10 14061803 14061804 rs193020815 M01658
chr10 14077137 14077138 rs4237440 M00263
chr10 14226651 14226652 rs17327001 M01182,M01770,M01951,M02040
chr10 14228578 14228579 rs188588278 M00425,M00516,M00740
chr10 14424428 14424429 rs7076925 M00694
chr10 14427215 14427216 rs670201 M01673
chr10 14499182 14499183 rs78624347 M01082,M01625
chr10 14541098 14541099 rs183991270 M01200,M01259,MA0139.1
chr10 14541282 14541283 rs192251710 M00017,M00041,M00113,M00178,M00338,M00357,M00917,M00981,M01186,M01187,M01812,M01820,MA0018.2
chr10 14549315 14549316 rs187792608 M00722,M01658,M02014,MA0133.1
chr10 14579087 14579088 rs189462065 M00694,M00697,M01718
chr10 14602442 14602443 rs3740120 M00037,M00115,M00199,M00490,M00517,M02011,MA0099.2
chr10 14630212 14630213 rs77731874 M01249
chr10 14643938 14643939 rs188744591 M00801
chr10 14644270 14644271 rs182496941 M01658,M01759
chr10 14834959 14834960 rs190236177 M00263
chr10 14869670 14869671 rs186727709 M00220,M00344
chr10 14981079 14981080 rs41297004 M00467,M01673
chr10 14991452 14991453 rs7910278 M00032,M00108,M00339,M00771,M01078,M01167,M01876,M01980,M01981,M01983,M01985,M01987,M01988,M01989,PBM0095,PBM0100,PBM0101,PBM0103,PBM0104,PBM0107,PBM0113,PBM0114,PBM0116,PBM0117,PBM0120,PBM0121,PBM0126,PBM0128,PBM0130,PBM0132,PBM0135
chr10 15127165 15127166 rs7100256 M00220
chr10 15148578 15148579 rs7901643 M00948,M01200,MA0139.1
chr10 15209979 15209980 rs181102339 M00155,M00916,M01700
chr10 15210004 15210005 rs138235369 M00942
chr10 15351320 15351321 rs75606776 M00357,M00697,M01065,M01815
chr10 15365174 15365175 rs35878495 NA
chr10 15366361 15366362 rs1955346 NA
chr10 15376515 15376516 rs7897087 NA
chr10 15388902 15388903 rs3891994 M01636
chr10 15679516 15679517 rs76313187 M00456,M01581
chr10 15786444 15786445 rs187763272 M01200,M01259,MA0139.1
chr10 16251865 16251866 rs187110770 M00697
chr10 16479255 16479256 rs7910712 M00428,M00516,M00920,M01156,M01560,M01935,PBM0077
chr10 16612695 16612696 rs7082008 M00017,M00041,M00338,M00513
chr10 16625446 16625447 rs73599149 MA0028.1
chr10 16760768 16760769 rs4748313 M00647,M01724
chr10 16831564 16831565 rs7908227 NA
chr10 16853075 16853076 rs1797076 NA
chr10 16853251 16853252 rs1797077 NA
chr10 16857132 16857133 rs812426 NA
chr10 16857182 16857183 rs7916048 NA
chr10 16859399 16859400 rs2248852 M01620
chr10 16859617 16859618 rs811912 M00654,M01055,M01299,M01957,PBM0022
chr10 16861399 16861400 rs780632 NA
chr10 16863160 16863161 rs780633 NA
chr10 16864326 16864327 rs780634 NA
chr10 16874564 16874565 rs1797081 NA
chr10 16983538 16983539 rs73594260 NA
chr10 17243210 17243211 rs181738225 M01613
chr10 17291148 17291149 rs79506837 M00789
chr10 17332275 17332276 rs186517478 M00801,M01615
chr10 17551268 17551269 rs181138513 M00032,M00743,M01167,M01981,M01983,M01985,M01986,M01987,M01988,M01990,MA0076.1,PBM0095,PBM0127,PBM0130
chr10 17694785 17694786 rs189047967 M00926,M01267,MA0099.2
chr10 17716616 17716617 rs61842299 M00366,M00368,M00372,M00799,M00942,M01699,MA0004.1,MA0059.1,MA0093.1
chr10 17729535 17729536 rs183332886 M01701
chr10 17733245 17733246 rs187167501 M00263
chr10 18278062 18278063 rs7922102 M00359
chr10 18745878 18745879 rs187320523 M01163
chr10 18778794 18778795 rs79367091 M01770
chr10 18797683 18797684 rs7092620 M00017,M00039,M00041,M00178,M00338,M00691,M00917,M00981,M01182,M01567,M01700,M01820,M01861,M01862,MA0018.2,PBM0066
chr10 18825693 18825694 rs7082235 NA
chr10 18831696 18831697 rs7911922 NA
chr10 18836956 18836957 rs4747353 M00789
chr10 18852538 18852539 rs79214873 NA
chr10 21552676 21552677 rs185587927 M00041,M00155,M00220,M00344,M01558,M01724
chr10 21607185 21607186 rs7921194 M01976,M01980,M01992,M02040
chr10 21616751 21616752 rs78660034 M00654
chr10 21619032 21619033 rs76440804 M00017,M00239,M01282,MA0160.1
chr10 21852229 21852230 rs188799546 M00766,M00965
chr10 21855112 21855113 rs187586168 NA
chr10 21871926 21871927 rs187645705 NA
chr10 22021229 22021230 rs192692870 M01906,MA0157.1
chr10 22703139 22703140 rs7086239 M01946,PBM0127
chr10 22727783 22727784 rs75904042 M00235,M00654,M00778,M01559,PBM0027
chr10 22802938 22802939 rs185200622 M01906,MA0157.1
chr10 22839926 22839927 rs1926422 M00221,M00491,M00646,M00776
chr10 22851796 22851797 rs188147642 M00017,M00039,M00041,M00113,M00179,M00338,M00513,M00916,M00981,M01186,M01187,M01820,M01861,M01862,MA0018.2
chr10 22890430 22890431 rs2765994 NA
chr10 22905188 22905189 rs1778352 M00735,MA0099.2
chr10 22983016 22983017 rs186558052 M01673
chr10 22999293 22999294 rs7096631 M01635,M01649
chr10 23013182 23013183 rs192754943 M00017,M00039,M00041,M00178,M00179,M00338,M00691,M00916,M00917,M00981,M01820,M01861,M01863,MA0018.2
chr10 23114875 23114876 rs60388301 M00491
chr10 23138574 23138575 rs17529507 M01559,M01635,PBM0027
chr10 23188551 23188552 rs187576631 M00722,M00731,M01658,M01660,M01759
chr10 23359838 23359839 rs188808261 M00041,M00178,M01820,M01863
chr10 23388903 23388904 rs186265150 MA0099.2
chr10 23447464 23447465 rs184571135 M00801
chr10 23482592 23482593 rs201832721 M01658
chr10 23652074 23652075 rs192780960 MA0028.1
chr10 23652729 23652730 rs190135827 M01673
chr10 23794803 23794804 rs1877325 NA
chr10 23795198 23795199 rs1877328 NA
chr10 23799724 23799725 rs4434903 M01610
chr10 23801710 23801711 rs6482291 NA
chr10 23802004 23802005 rs6482292 NA
chr10 23802951 23802952 rs6482293 NA
chr10 23803002 23803003 rs7908703 NA
chr10 23804406 23804407 rs1985697 NA
chr10 23804768 23804769 rs1856113 NA
chr10 23806381 23806382 rs983990 NA
chr10 23823680 23823681 rs188860782 M00722,M01658,M01759
chr10 24431864 24431865 rs187710041 MA0057.1
chr10 24499151 24499152 rs184661498 M00115,M00490,M00495,M00615,M00926,M01267,MA0099.2
chr10 24562390 24562391 rs79518637 M00182,M00694,M00697,M00936,M01186,M01187,M01584,M01818,M01838
chr10 24608552 24608553 rs181459168 M00469,M00470,M00986,MA0003.1
chr10 24672829 24672830 rs187654655 M01649,PBM0181,PBM0198
chr10 24715795 24715796 rs80339577 M01544
chr10 25111110 25111111 rs182639136 M00924,MA0099.2
chr10 25240639 25240640 rs182057880 M00722,M01658,MA0027.1
chr10 25241877 25241878 rs187758139 M00032,M00743,MA0028.1
chr10 25271395 25271396 rs80214638 M01163
chr10 25402497 25402498 rs41304607 M01249
chr10 25463720 25463721 rs75418302 M01658
chr10 26271212 26271213 rs7923264 M01200,M01259,M01925,MA0139.1
chr10 26320310 26320311 rs72789960 M00244
chr10 26378313 26378314 rs189724934 M00121,M00220,M00442,M00796,M01793,M01843,MA0058.1,MA0059.1,PBM0188
chr10 26624616 26624617 rs76167494 M01976,M01980
chr10 26674768 26674769 rs189224523 M00049
chr10 26986377 26986378 rs2448115 M00327,M01282
chr10 27049404 27049405 rs77540022 M00640,M00696,MA0125.1
chr10 27074433 27074434 rs189486322 M00041,M00220,M00344,M01724
chr10 27075697 27075698 rs17754383 M01734
chr10 27224982 27224983 rs2765421 M00017,M00036,M00039,M00041,M00178,M00179,M00338,M00513,M00916,M00917,M00981,M01186,M01586,M01820,M01861,M01862,M01863,MA0018.2
chr10 27443622 27443623 rs3758403 M01634,M01639,M01648,M01903,M01958
chr10 27444249 27444250 rs3824594 M00017,M00036,M00039,M00041,M00178,M00179,M00338,M00357,M00375,M00513,M00691,M00694,M00697,M00916,M00917,M00944,M00946,M00981,M01186,M01187,M01586,M01820,M01861,M01862,MA0018.2
chr10 27444762 27444763 rs7900024 NA
chr10 27463113 27463114 rs7894187 NA
chr10 27463235 27463236 rs7910367 NA
chr10 27463654 27463655 rs9299837 NA
chr10 27464369 27464370 rs7918395 M01544
chr10 27464599 27464600 rs6482601 M00017,M00036,M00041,M00178,M00338,M00691,M00801,M00916,M00917,M00981,M01862,MA0018.2
chr10 27465827 27465828 rs2887190 NA
chr10 27466472 27466473 rs7091128 NA
chr10 27467485 27467486 rs7919316 NA
chr10 27477864 27477865 rs882474 NA
chr10 27481666 27481667 rs4749235 NA
chr10 27489802 27489803 rs4747588 NA
chr10 27492402 27492403 rs1970541 M02011
chr10 27504963 27504964 rs4749240 M01611
chr10 27513110 27513111 rs2243922 M01655
chr10 27515770 27515771 rs2780675 NA
chr10 27530102 27530103 rs182413694 M01673
chr10 27531099 27531100 rs670157 M00359,M01048,M01610,M01951,PBM0181,PBM0198
chr10 27634718 27634719 rs77042007 M01673
chr10 27794257 27794258 rs185101508 M01658
chr10 27947856 27947857 rs189653453 M01683,M02040,PBM0104
chr10 28020301 28020302 rs187260487 M00722,M01658
chr10 28031510 28031511 rs73604055 M01625
chr10 28558783 28558784 rs77159858 M01734
chr10 28592097 28592098 rs184330025 M00703,M01673
chr10 28592283 28592284 rs7902785 M00115,M00749,M01611
chr10 28598802 28598803 rs60705071 M00220,M01558
chr10 28747213 28747214 rs6481524 M00163,M00456,M01581
chr10 28794053 28794054 rs2486638 NA
chr10 28800022 28800023 rs2993986 NA
chr10 28800111 28800112 rs12411346 NA
chr10 28801341 28801342 rs2790447 NA
chr10 28801914 28801915 rs2993989 NA
chr10 28808098 28808099 rs2185293 NA
chr10 28809246 28809247 rs2807732 NA
chr10 28810377 28810378 rs2807730 NA
chr10 28814236 28814237 rs2993992 NA
chr10 28815432 28815433 rs2807728 NA
chr10 28819639 28819640 rs7918664 NA
chr10 28830206 28830207 rs76510553 M00115
chr10 28836230 28836231 rs7924241 NA
chr10 28836879 28836880 rs72809642 NA
chr10 28847299 28847300 rs34753167 NA
chr10 28849549 28849550 rs4749328 NA
chr10 28849931 28849932 rs4747623 NA
chr10 28864710 28864711 rs35712225 NA
chr10 28867396 28867397 rs6481534 NA
chr10 28869850 28869851 rs34908948 NA
chr10 28917242 28917243 rs73609833 M00693,M01200,M01259,M01620,M01925,MA0139.1
chr10 28922059 28922060 rs332193 NA
chr10 29205304 29205305 rs17754741 M00359
chr10 29211321 29211322 rs7899136 M00736,M00737,M00739,M00940,M01114,PBM0095
chr10 29286446 29286447 rs788052 M00727,M01217,M01282
chr10 29390120 29390121 rs563192 M00965
chr10 29431838 29431839 rs74130829 M01576,PBM0093
chr10 29440586 29440587 rs80299690 NA
chr10 29608259 29608260 rs1774935 M00916,M01658,M01701
chr10 29616373 29616374 rs74645126 MA0006.1
chr10 29734548 29734549 rs74578111 M01200,M01259
chr10 29879787 29879788 rs183015815 M01200,M01259,MA0139.1
chr10 30198075 30198076 rs36008346 M01182
chr10 30304838 30304839 rs75259358 M00017,M00036,M00039,M00041,M00178,M00179,M00338,M00916,M00917,M00981,M01187,M01820,M01861,M01862,MA0018.2
chr10 30336671 30336672 rs72810797 MA0006.1
chr10 30517591 30517592 rs538155 M01219
chr10 30731659 30731660 rs8176984 M00722,M00731,M01658,M01759
chr10 30777237 30777238 rs17229476 M00425,M01840
chr10 30818642 30818643 rs4749561 M01673
chr10 30831554 30831555 rs183942030 M00517,M00821,MA0099.2
chr10 30880325 30880326 rs4749570 NA
chr10 30993355 30993356 rs192302961 M00041,M00338,M00916,M00917,M01820,M01862
chr10 30994773 30994774 rs2011033 M01544
chr10 31032678 31032679 rs58975203 M00778,M01658
chr10 31211543 31211544 rs191102981 M00220,M00344,M00647,M01724
chr10 31248713 31248714 rs186353336 MA0099.2
chr10 31257559 31257560 rs2994641 NA
chr10 31416899 31416900 rs60321197 M00736,M00737,M00739,M00940,MA0156.1
chr10 31673069 31673070 rs77594707 MA0099.2
chr10 31870915 31870916 rs57152269 M01613
chr10 31892576 31892577 rs77608850 M00255,M00361,M01240,M01509,M01563,MA0100.1,PBM0068,PBM0090,PBM0091
chr10 31915911 31915912 rs191770773 M00233,M01061,M01581
chr10 31996809 31996810 rs181445112 MA0099.2
chr10 32210477 32210478 rs35844379 M00916,M00981,M01186,M01187
chr10 32229936 32229937 rs76394839 M00199,MA0099.2
chr10 32344746 32344747 rs211299 M01660
chr10 32356544 32356545 rs186507724 M00220,M00344
chr10 32382275 32382276 rs211365 M01576
chr10 32414157 32414158 rs185973282 M00694
chr10 32438394 32438395 rs188817492 M00017,M00036,M00039,M00041,M00113,M00178,M00179,M00338,M00375,M00513,M00691,M00694,M00697,M00916,M00917,M00946,M00981,M01186,M01187,M01586,M01820,M01861,M01862,M01863,MA0018.2
chr10 32444143 32444144 rs2998026 M01625
chr10 32513408 32513409 rs2769217 M01607,M01701,M01951
chr10 32528143 32528144 rs190171775 M00220,M00344,PBM0167
chr10 32789383 32789384 rs181784890 NA
chr10 33035371 33035372 rs75035804 M00425,M00426,M00427,M00428,M00431,M00740,M00918,M00939
chr10 33237519 33237520 rs55747851 M01268,M01282,M01902,PBM0090
chr10 33388076 33388077 rs74790356 PBM0203
chr10 33424636 33424637 rs2666235 NA
chr10 33439861 33439862 rs761929 M00084,MA0057.1,PBM0111,PBM0136
chr10 33444911 33444912 rs78343451 M00017,M00041,M00178,M00179,M00236,M00514,M00646,M00691,M00916,M00917,M01034,M01862,MA0018.2
chr10 33541172 33541173 rs188282261 MA0028.1
chr10 33552695 33552696 rs7079053 M00050,M00425,M00426,M00427,M00428,M00431,M00516,M00740,M00918,M00920,M00939,MA0024.1
chr10 33553256 33553257 rs2073320 M00174
chr10 33715337 33715338 rs7080417 M00731,M01759
chr10 33848335 33848336 rs7085284 M00722,M01658
chr10 34024489 34024490 rs7909475 M00490,M00517,M00654,MA0099.2
chr10 34075048 34075049 rs190018306 M00032,M01167,M01976,M01981,M01982,M01983,M01985,M01986,M01987,M01988,M01989,M01990,M01992,M02037,MA0076.1,PBM0095,PBM0097,PBM0107,PBM0116,PBM0126,PBM0127,PBM0128,PBM0130,PBM0132
chr10 34364472 34364473 rs74131464 M01946,M01949
chr10 34380538 34380539 rs183161610 M00220,M00344,M00965
chr10 34424443 34424444 rs183424209 M00041,M00338,M00691,MA0018.2
chr10 34494480 34494481 rs1837693 M01673
chr10 34502323 34502324 rs80145264 M00797,M01249,M01933
chr10 34768914 34768915 rs74132024 M00644
chr10 34771855 34771856 rs190519159 M00220,M00344
chr10 34816119 34816120 rs74132048 M01613
chr10 34826510 34826511 rs79553866 M01658,PBM0022
chr10 34939240 34939241 rs7907886 M00036,M00041,M00113,M00178,M00338,M00691,M00916,M00917,M00981,M01186,M01187,M01820,M01861
chr10 34943290 34943291 rs61420643 M01182,M01673
chr10 35047523 35047524 rs185122652 M00204,M00490,M00495,M00821,M00926,M01267,M01713,MA0099.2
chr10 35151677 35151678 rs192919106 NA
chr10 35159759 35159760 rs2492462 M00355,M01581
chr10 35169241 35169242 rs79423266 M00349,MA0140.1
chr10 35440580 35440581 rs878264 M00778
chr10 35473551 35473552 rs73260887 MA0006.1
chr10 35484708 35484709 rs185708006 M00036,M00041,M00338,M00916,M01186,M01187,M01586,M01820,M01862,M01863,MA0018.2
chr10 35484783 35484784 rs192268917 M00017,M00036,M00039,M00041,M00178,M00179,M00338,M00357,M00513,M00691,M00916,M00917,M00981,M01820,M01861,M01862,MA0018.2
chr10 35493404 35493405 rs192466316 NA
chr10 35512153 35512154 rs191017001 M01259,M01925
chr10 35572736 35572737 rs187237939 M00307,M00359
chr10 35872988 35872989 rs184930593 M00041,M00113,M00801,M01812
chr10 35873372 35873373 rs59379737 M00396,M00484,M01049,MA0125.1
chr10 37596724 37596725 rs7097277 M01635,M01649
chr10 37633442 37633443 rs7894974 M01658
chr10 37784510 37784511 rs186018379 M01259,MA0139.1
chr10 38146739 38146740 rs147955966 M00263,M01951
chr10 38146806 38146807 rs191609764 M00792,M01673
chr10 38247735 38247736 rs2738185 NA
chr10 38262195 38262196 rs2472149 NA
chr10 38305330 38305331 rs675628 NA
chr10 38306127 38306128 rs2738208 NA
chr10 38308126 38308127 rs9417283 NA
chr10 38308181 38308182 rs2738210 NA
chr10 38346016 38346017 rs61858885 NA
chr10 38359641 38359642 rs2505255 NA
chr10 38382920 38382921 rs2472176 M01560,M01635,PBM0041
chr10 38692085 38692086 rs4934947 M01673,M01802,M01803,M01804,M01951
chr10 42957001 42957002 rs2505789 NA
chr10 43072064 43072065 rs7072868 M00359
chr10 43249082 43249083 rs61844770 M01613,M01642,M01948,PBM0022
chr10 43278586 43278587 rs187977308 M00736,M00737,M00739,M01220
chr10 43375786 43375787 rs17346125 M00049,M01180
chr10 43562592 43562593 rs3026714 M00648,M00971,M01876,PBM0095
chr10 43570924 43570925 rs2505998 M00243,M00244,M00986,M01068,MA0162.1,PBM0203
chr10 43571421 43571422 rs80080342 M00644,M00698,M00927
chr10 43605859 43605860 rs1864402 M00055,M00236,M00359,M00373,M00376,M00660,M00796,M00944,M01034,M01065,M01550,M01699,M01843,M01954,MA0004.1,PBM0023,PBM0200
chr10 43742655 43742656 rs61580559 M01658,M01759
chr10 43750068 43750069 rs1879298 M00644,MA0048.1
chr10 43788889 43788890 rs73265912 M01673
chr10 43850869 43850870 rs181119128 M00766,M01700
chr10 43857744 43857745 rs184465009 M00235,M00333,M01249
chr10 43872726 43872727 rs4367906 NA
chr10 43913726 43913727 rs191067165 M00965
chr10 43916158 43916159 rs185411654 M00017,M00178,M00375,M00694,M00916,M00944,M00946,M01186,M01187,M01586,M01820,M01861,M01862
chr10 43922793 43922794 rs77919665 M00722,M00731,M01658,M01759
chr10 43950789 43950790 rs59615405 M01576,PBM0093
chr10 43950887 43950888 rs73255826 M01516,M01517,M01519,M01660,PBM0035,PBM0085
chr10 43950980 43950981 rs12359825 M01951
chr10 44018308 44018309 rs2999238 NA
chr10 44018319 44018320 rs3006364 M00114,M01820
chr10 44018428 44018429 rs2999239 NA
chr10 44020674 44020675 rs3006365 NA
chr10 44020707 44020708 rs2999240 NA
chr10 44022631 44022632 rs1856401 NA
chr10 44023185 44023186 rs3122230 NA
chr10 44027310 44027311 rs3124208 NA
chr10 44027355 44027356 rs3122231 NA
chr10 44027681 44027682 rs3006366 M00433
chr10 44028514 44028515 rs1832466 NA
chr10 44381483 44381484 rs189070386 M01925
chr10 44524213 44524214 rs55719822 M01906,MA0157.1
chr10 44749526 44749527 rs79529147 M01182,M01946
chr10 44754713 44754714 rs61856360 M00041,M00691
chr10 44757240 44757241 rs76913807 M00359
chr10 45316248 45316249 rs73275033 M00017,M00036,M00041,M00113,M00338,M00513,M00916,M00917,M00981,M01586,M01812,M01820,M01862,MA0018.2
chr10 45384810 45384811 rs4506594 M00221,M00749
chr10 45428521 45428522 rs187704768 M01635
chr10 45464199 45464200 rs182622368 M00615,M00986
chr10 45474246 45474247 rs190117877 M00108,M00778,M01660
chr10 45474339 45474340 rs2274888 M01636,M01660
chr10 45504260 45504261 rs181892022 M01259,M01503,MA0139.1
chr10 45745936 45745937 rs73279502 M00281
chr10 45748714 45748715 rs79812632 M00017,M00041,M00113,M00178,M00179,M00513,M00916,M00917,M00981,M01186,M01187,M01559,M01586,M01820,M01862,M01863,MA0018.2
chr10 45849884 45849885 rs76035182 M00199,M00490,MA0099.2
chr10 45870304 45870305 rs71494775 NA
chr10 45874166 45874167 rs191883449 M01658
chr10 45914749 45914750 rs184946540 M02011
chr10 45916052 45916053 rs186044491 M00916
chr10 45935562 45935563 rs3780913 M01660
chr10 45966421 45966422 rs901683 NA
chr10 46053060 46053061 rs9422657 M01906,MA0157.1
chr10 46070081 46070082 rs59620443 NA
chr10 46088043 46088044 rs79835233 M01628,M01701
chr10 46088128 46088129 rs35490739 M01673
chr10 46971302 46971303 rs3120445 M00237,M01560,M01770
chr10 47599914 47599915 rs190501959 M00115
chr10 47599967 47599968 rs1459772 M00749,M01925
chr10 47643473 47643474 rs185257341 M00017,M00041,M00179,M00338,M00513,M00691,M00697,M00916,M00917
chr10 47654350 47654351 rs77265546 M00049,M00306,M00986,M01104,M01643,M01961
chr10 47671291 47671292 rs185004939 M00697,M01673,M01935
chr10 47959744 47959745 rs61843914 M01251
chr10 48364527 48364528 rs77673183 M00466,M01249,M01976,M01979,M01980,M01992,M02040,PBM0103,PBM0104,PBM0110,PBM0126,PBM0132,PBM0135
chr10 48382102 48382103 rs74578742 M00942,M01577
chr10 48398607 48398608 rs189971698 M01200,M01259,M01925,MA0139.1
chr10 49395886 49395887 rs190543072 M01838
chr10 49497851 49497852 rs61840542 M00801,M00916
chr10 49497933 49497934 rs7898026 M00644
chr10 49608736 49608737 rs78585144 M00722,M00731,M01658,M01759
chr10 49647928 49647929 rs187774717 M00965
chr10 49714775 49714776 rs192884326 M01200,M01259,MA0139.1
chr10 49717179 49717180 rs188675804 M00017,M00036,M00039,M00041,M00178,M00179,M00338,M00513,M00691,M00697,M00916,M00917,M00981,M01820,M01861,M01862,M01863,MA0018.2
chr10 49816375 49816376 rs189245079 M01200,M01259,MA0139.1
chr10 49841051 49841052 rs55827713 M00220,M01558
chr10 49860152 49860153 rs2377613 M01658
chr10 49863792 49863793 rs79379952 M00017,M00041,M00178,M00179,M00338,M00513,M00514,M00691,M00697,M00916,M00917,M00981,M01186,M01187,M01820,M01861,M01862,MA0018.2
chr10 49892986 49892987 rs41311232 M00644
chr10 49956880 49956881 rs190715268 M01658
chr10 49981702 49981703 rs7919916 M01658
chr10 50008286 50008287 rs2448544 M01673
chr10 50091328 50091329 rs75950470 M01658
chr10 50165257 50165258 rs61733228 M00017,M00041,M00178,M00179,M00338,M00513,M00691,M00916,M00917,M00981,M01186,M01187,M01820,M01861,M01862,MA0018.2
chr10 50221376 50221377 rs80183992 M01625
chr10 50280926 50280927 rs59553572 NA
chr10 50302831 50302832 rs7101339 M00008,M00986,M01104,M01219,M01303,M01961,MA0079.2,MA0155.1
chr10 50350297 50350298 rs6537500 M00696,MA0125.1
chr10 50369791 50369792 rs41281945 M00926,M00983,M01267,MA0099.2
chr10 50396318 50396319 rs76486037 M00986,M01104,M01961
chr10 50396387 50396388 rs17009534 M01096,M01649
chr10 50402623 50402624 rs2377997 NA
chr10 50402815 50402816 rs2377995 M01548,PBM0031
chr10 50433511 50433512 rs76504617 M01595,M01974,M01976,M01980,MA0156.1,PBM0113,PBM0118
chr10 50837991 50837992 rs17010197 M00017,M00036,M00039,M00041,M00113,M00178,M00179,M00338,M00513,M00691,M00916,M00917,M00981,M01186,M01187,M01820,M01861,M01862,M01863,MA0018.2
chr10 50970436 50970437 rs186239834 M00017,M00041,M00178,M00179,M00338,M00375,M00513,M00916,M00917,M00946,M00981,M01186,M01673,M01861
chr10 51565488 51565489 rs185613511 M00108,M00428,M00516,M00736,M00737,M00739,M00920,M01114,M01167,M01660,M01839,M01935,M01985,M01987,M01989,PBM0095,PBM0104,PBM0116,PBM0126,PBM0130,PBM0135,PBM0171,PBM0172
chr10 52173430 52173431 rs61559519 M01610
chr10 52182429 52182430 rs185546718 M00731,M01658,M01759
chr10 52271971 52271972 rs186859722 M01673
chr10 52372712 52372713 rs185309766 M01584,M01770
chr10 52384271 52384272 rs182956995 M00654,M01673
chr10 52384912 52384913 rs74131448 M00025,M00032,M01167,M01660,M01981,M01982,M01983,M01985,M01986,M01987,M01988,M01989,M01990,M01992,M02037,M02038,MA0028.1,MA0076.1,PBM0094,PBM0095,PBM0097,PBM0100,PBM0101,PBM0103,PBM0104,PBM0105,PBM0107,PBM0116,PBM0117,PBM0119,PBM0126,PBM0127,PBM0128,PBM0129,PBM0130,PBM0132,PBM0135
chr10 52420019 52420020 rs17497903 M00025,M00644,M01167,M01660,M01976,M01980,M01981,M01982,M01983,M01985,M01986,M01987,M01988,M01989,M01990,M01992,M02037,MA0028.1,MA0076.1,PBM0094,PBM0095,PBM0097,PBM0101,PBM0103,PBM0104,PBM0105,PBM0107,PBM0110,PBM0113,PBM0114,PBM0115,PBM0116,PBM0117,PBM0118,PBM0119,PBM0120,PBM0121,PBM0124,PBM0126,PBM0127,PBM0128,PBM0130,PBM0131,PBM0132,PBM0135
chr10 52436581 52436582 rs3011740 M00359,M02011
chr10 52565939 52565940 rs4078160 M00722,M00731,M01658,M01759
chr10 52640861 52640862 rs189712336 NA
chr10 53459349 53459350 rs73343325 M01673
chr10 53502964 53502965 rs184596518 M01673
chr10 53593031 53593032 rs190158337 M00041,M00178,M00694,M00981,M01186,M01187,M01701,M01861,M01862
chr10 53764300 53764301 rs184925028 M01673
chr10 53798231 53798232 rs187730630 M01511,M01957,PBM0022,PBM0079
chr10 54074756 54074757 rs2241529 M00270,M01182,M01933
chr10 54528265 54528266 rs930507 M01282
chr10 54528297 54528298 rs930508 M00199,MA0099.2
chr10 54533872 54533873 rs3925313 NA
chr10 54535259 54535260 rs75733817 M01282,MA0160.1
chr10 54535839 54535840 rs2384046 NA
chr10 54536082 54536083 rs2384044 MA0102.2
chr10 54592755 54592756 rs2105370 MA0125.1
chr10 54724955 54724956 rs79734188 MA0099.2
chr10 54725037 54725038 rs191646628 M00050,M00428,M00736,M00737,M00738,M00739,M01114,MA0024.1
chr10 54725299 54725300 rs77951082 M01906,MA0157.1
chr10 55546226 55546227 rs184352934 M01673
chr10 56939541 56939542 rs185126310 M01818,M01838
chr10 57999716 57999717 rs2462471 M01610
chr10 58816387 58816388 rs183164149 M00244,M01219
chr10 59013955 59013956 rs80286010 M00032,M01167,M01876,M01981,M01983,M01985,M01986,M01987,M01988,M01989,MA0076.1,PBM0094,PBM0095,PBM0101,PBM0104,PBM0105,PBM0114,PBM0121,PBM0126,PBM0135
chr10 59122983 59122984 rs77877557 MA0156.1
chr10 59568126 59568127 rs78777618 M01770
chr10 60029282 60029283 rs2297887 M01182,M02016
chr10 60218076 60218077 rs78591498 M01249
chr10 60272464 60272465 rs184392244 M01249,M01612
chr10 60291049 60291050 rs74148872 M00017,M01259,MA0139.1
chr10 60401198 60401199 rs72802417 M00050,M00356,M00425,M00426,M00427,M00428,M00431,M00516,M00740,M00918,M00919,M00920,M00939,M00940,MA0024.1
chr10 60857106 60857107 rs57911847 NA
chr10 60935822 60935823 rs186363726 M00244
chr10 61289358 61289359 rs187166880 NA
chr10 61317099 61317100 rs190323597 M00084,M00140,M01117,M01366,M01466,MA0057.1
chr10 61391855 61391856 rs17190117 NA
chr10 61392659 61392660 rs4948345 NA
chr10 61396557 61396558 rs34111158 NA
chr10 61405467 61405468 rs4948349 NA
chr10 61412200 61412201 rs17776046 NA
chr10 61418690 61418691 rs1904071 NA
chr10 61422970 61422971 rs7093535 NA
chr10 61438325 61438326 rs35601453 NA
chr10 61461102 61461103 rs715941 NA
chr10 61462457 61462458 rs9651300 NA
chr10 61600909 61600910 rs7079588 M00017,M00036,M00039,M00041,M00113,M00178,M00338,M00513,M00691,M00801,M00916,M00917,M00981,M01820,M01861,M01862,MA0018.2
chr10 61793060 61793061 rs190324853 NA
chr10 62159350 62159351 rs72806146 M01607,M01937
chr10 62470036 62470037 rs7917241 M00032,M00340,M01078,M01163,M01167,M01981,M01983,M01985,M01987,M01988,MA0156.1,PBM0095,PBM0097,PBM0101,PBM0103,PBM0105,PBM0107,PBM0113,PBM0114,PBM0118,PBM0121,PBM0124,PBM0127
chr10 62512358 62512359 rs7092461 M00263,M00986,M01643,PBM0203
chr10 62580431 62580432 rs76378808 M00722,M01658,M01759
chr10 62724107 62724108 rs187195581 M01200,M01259,MA0139.1
chr10 62760717 62760718 rs75273490 M01770
chr10 63246744 63246745 rs2249939 M01282
chr10 63627785 63627786 rs185162916 M01635,M01649
chr10 63771575 63771576 rs56099732 M00722,M01658
chr10 64028680 64028681 rs61852964 M00049,M00940,M01617,M01940,PBM0083
chr10 64095092 64095093 rs192851939 M01734
chr10 64144062 64144063 rs80242014 M00722,M01658
chr10 64369590 64369591 rs192571361 M01658
chr10 64397517 64397518 rs189752050 NA
chr10 64413510 64413511 rs186761578 M01673
chr10 64441412 64441413 rs74156832 M01200,M01259,M01839,MA0139.1
chr10 64451318 64451319 rs187628509 M00236,M00615,M00799,M01116,M01145,M01154,M01699,MA0004.1,MA0058.1,MA0059.1,MA0093.1,PBM0175,PBM0195
chr10 64492901 64492902 rs185807186 M00926,M01267,MA0099.2
chr10 64532591 64532592 rs405346 M01673
chr10 64575343 64575344 rs187049646 M00986,M01673
chr10 64577344 64577345 rs475489 M00425,M00918,M00939
chr10 64894144 64894145 rs190130885 MA0099.2
chr10 65002127 65002128 rs188559332 M01701
chr10 65030515 65030516 rs75138142 M00495,M00926,M01267
chr10 65046851 65046852 rs192916353 M01658
chr10 65115099 65115100 rs58007125 M00984,M01511,M01957
chr10 65314013 65314014 rs184321847 M00394,M00396,M00696,MA0125.1
chr10 65389551 65389552 rs186744762 M02040
chr10 65626328 65626329 rs17826719 M00049,M01935
chr10 65647151 65647152 rs6479942 M00032,M01078,M01167,M01752,M01981,M01982,M01983,M01985,M01986,M01987,M01988,M01989,M01990,M01992,M02037,M02038,M02039,MA0076.1,PBM0095,PBM0097,PBM0100,PBM0101,PBM0103,PBM0104,PBM0107,PBM0114,PBM0116,PBM0119,PBM0121,PBM0126,PBM0127,PBM0128,PBM0129,PBM0130,PBM0132,PBM0135
chr10 65835448 65835449 rs2671514 M01282
chr10 66332067 66332068 rs183858265 M00220,M00344
chr10 67990436 67990437 rs922344 NA
chr10 67991829 67991830 rs1979363 NA
chr10 68009597 68009598 rs1911472 M00130,M01581,MA0041.1
chr10 68173103 68173104 rs78889257 M00359
chr10 68319465 68319466 rs180991352 MA0156.1
chr10 68805345 68805346 rs189905228 M00263,MA0006.1
chr10 69372674 69372675 rs73268181 M01673
chr10 69608434 69608435 rs7067593 M00263
chr10 69609304 69609305 rs7096745 M00491
chr10 69628955 69628956 rs7091600 NA
chr10 69807599 69807600 rs689211 NA
chr10 69834981 69834982 rs75793095 M00736,M00737,M00739,M01114,M01617,M01933
chr10 69888670 69888671 rs60452214 M00041,M00178,M00917,M00981,M01187,M01820,M01861,MA0018.2
chr10 69922734 69922735 rs2087344 NA
chr10 69923534 69923535 rs2255381 NA
chr10 69996623 69996624 rs4745951 M00108,M01981,M01983,M01985,M01986,M01988,M01990,MA0076.1,PBM0095,PBM0097,PBM0104,PBM0114,PBM0121,PBM0127,PBM0130
chr10 70035836 70035837 rs61854831 NA
chr10 70036455 70036456 rs55888445 NA
chr10 70037455 70037456 rs76854765 NA
chr10 70037853 70037854 rs2394469 NA
chr10 70042114 70042115 rs75326092 NA
chr10 70043720 70043721 rs1807347 NA
chr10 70043915 70043916 rs736535 NA
chr10 70044030 70044031 rs4142048 M00024,M00920,M00940,M01503,PBM0049
chr10 70044451 70044452 rs4142049 M01108
chr10 70044791 70044792 rs7081284 NA
chr10 70166585 70166586 rs74507746 M01673
chr10 70167478 70167479 rs80199870 M00801
chr10 70220404 70220405 rs189633323 M00220
chr10 70232140 70232141 rs7478105 NA
chr10 70233038 70233039 rs35465766 M01802,M01803,M01804
chr10 70235026 70235027 rs78957230 NA
chr10 70236305 70236306 rs3998867 NA
chr10 70239093 70239094 rs3945893 NA
chr10 70243728 70243729 rs7091312 NA
chr10 70245143 70245144 rs7906309 NA
chr10 70245646 70245647 rs61856470 NA
chr10 70265556 70265557 rs2795901 NA
chr10 70278815 70278816 rs9414982 M00251,M00357,M00359,M00801,M01065,M01806,M01812,PBM0090
chr10 70281893 70281894 rs7084085 NA
chr10 70444318 70444319 rs2030057 M00916
chr10 70480896 70480897 rs28365882 M00373,M00778,M00976,M01156,MA0006.1
chr10 70482692 70482693 rs61868148 NA
chr10 70486581 70486582 rs35719047 NA
chr10 70493038 70493039 rs34441078 NA
chr10 70493633 70493634 rs66684505 NA
chr10 70499411 70499412 rs34640305 NA
chr10 70508873 70508874 rs34521154 NA
chr10 70519746 70519747 rs2173370 NA
chr10 70529962 70529963 rs61869868 M01607
chr10 70536318 70536319 rs2894068 NA
chr10 70545278 70545279 rs61869871 NA
chr10 70552675 70552676 rs35528608 NA
chr10 70561730 70561731 rs61869879 NA
chr10 70570947 70570948 rs35949960 NA
chr10 70575397 70575398 rs61869906 NA
chr10 70577674 70577675 rs61869907 NA
chr10 70578137 70578138 rs35368174 NA
chr10 70586458 70586459 rs884181 NA
chr10 70603359 70603360 rs55746511 NA
chr10 70845937 70845938 rs34790195 M00792,M01673
chr10 70856454 70856455 rs2805907 M00749
chr10 70860474 70860475 rs2008553 M01673
chr10 70939981 70939982 rs181062326 M00115
chr10 70975052 70975053 rs58433451 NA
chr10 70975238 70975239 rs5030933 NA
chr10 70975380 70975381 rs5030935 M01660,PBM0079
chr10 70975896 70975897 rs5030937 NA
chr10 70975915 70975916 rs5030938 NA
chr10 70977558 70977559 rs7914256 M00041,M00647,M01724
chr10 70982141 70982142 rs78983061 M01259,MA0139.1
chr10 70982729 70982730 rs5030941 NA
chr10 70982940 70982941 rs4746822 NA
chr10 70986722 70986723 rs9645500 NA
chr10 71079708 71079709 rs181707527 M00017,M00036,M00041,M00113,M00178,M00338,M00916,M00917,M01187,M01812,M01820,M01863
chr10 71094503 71094504 rs17476364 M00698
chr10 71099108 71099109 rs72805692 NA
chr10 71099763 71099764 rs74138363 M00722,M01658,M01759
chr10 71104624 71104625 rs76306429 M00644,MA0048.1
chr10 71173306 71173307 rs75722111 M01219,M01838
chr10 71197362 71197363 rs7098586 M01576,PBM0093
chr10 71276206 71276207 rs190933852 M01200,M01259,MA0139.1
chr10 71327739 71327740 rs61850202 M01673
chr10 71390681 71390682 rs2244855 NA
chr10 71391706 71391707 rs2262274 NA
chr10 71391997 71391998 rs2616090 NA
chr10 71394338 71394339 rs2616087 M01626,M01919
chr10 71395004 71395005 rs2616086 NA
chr10 71395290 71395291 rs2812582 NA
chr10 71395634 71395635 rs2616085 M00644
chr10 71396268 71396269 rs2812584 NA
chr10 71398943 71398944 rs2616084 NA
chr10 71399131 71399132 rs2616083 NA
chr10 71399246 71399247 rs2812588 NA
chr10 71399787 71399788 rs2616082 NA
chr10 71404411 71404412 rs185519333 M00942,M01550,M01951,PBM0023,PBM0176,PBM0181,PBM0191,PBM0198
chr10 71405314 71405315 rs188812409 M01576,M01649,PBM0093
chr10 71445724 71445725 rs187461010 M00017,M00036,M00039,M00041,M00113,M00114,M00178,M00179,M00338,M00375,M00513,M00514,M00691,M00801,M00916,M00917,M00946,M00981,M01186,M01187,M01586,M01812,M01820,M01861,M01862,M01863,MA0018.2
chr10 71496835 71496836 rs34355431 M00696,MA0125.1
chr10 71627177 71627178 rs78366822 M01163,M01511,M01660,M01957,PBM0022,PBM0079,PBM0113,PBM0118,PBM0124
chr10 71716638 71716639 rs4746939 M00244,M00245,M00433,M01703,MA0162.1
chr10 71762281 71762282 rs189850317 M00650,M02040
chr10 71815115 71815116 rs188574587 M01658,M01759
chr10 71872134 71872135 rs2394655 M00237
chr10 71892386 71892387 rs182311658 M00654,M01673,M02040
chr10 71929822 71929823 rs181016369 M00373,M00694
chr10 71929946 71929947 rs191204328 M01512,PBM0054
chr10 72013879 72013880 rs41348750 M01701
chr10 72030467 72030468 rs189088249 M00749,M01837
chr10 72056445 72056446 rs191486994 M00024,M00050,M00427,M00428,M00431,M00516,M00736,M00737,M00738,M00739,M00940,M01114,M01503,MA0024.1,PBM0049
chr10 72076177 72076178 rs2006993 M00263,M00650
chr10 72163812 72163813 rs187225517 M00697
chr10 72164213 72164214 rs3750767 M01512,M01951,PBM0054
chr10 72182109 72182110 rs45450199 NA
chr10 72186318 72186319 rs7906903 M02011
chr10 72190572 72190573 rs999551 M01217
chr10 72191951 72191952 rs2279253 NA
chr10 72194338 72194339 rs2231954 NA
chr10 72206404 72206405 rs76072526 M01976,M01981,M01983,M01985,M01988,MA0156.1,PBM0097,PBM0101,PBM0121,PBM0127
chr10 72215318 72215319 rs183371366 PBM0095,PBM0100
chr10 72269279 72269280 rs189343728 M00115
chr10 72324846 72324847 rs76890397 M00693,M01200,M01259,MA0139.1
chr10 72329044 72329045 rs66821915 NA
chr10 72349675 72349676 rs189802607 M00017,M00036,M00039,M00041,M00113,M00178,M00179,M00338,M00357,M00513,M00691,M00694,M00697,M00916,M00917,M00981,M01186,M01187,M01586,M01820,M01861,M01862,M01863,MA0018.2
chr10 72381490 72381491 rs193036619 M01673
chr10 72442927 72442928 rs77592844 M01613
chr10 72593086 72593087 rs189393531 M00438,MA0099.2
chr10 72728035 72728036 rs7071532 M01673
chr10 72744629 72744630 rs756322 M01658,M01814
chr10 72745621 72745622 rs190912404 M01163,M01241
chr10 72824344 72824345 rs185635158 M01516,M01517,M01660,MA0139.1,PBM0035,PBM0085,PBM0127
chr10 73009178 73009179 rs80228623 M00491
chr10 73064196 73064197 rs61851306 NA
chr10 73065094 73065095 rs17628806 NA
chr10 73065628 73065629 rs61851308 NA
chr10 73067078 73067079 rs17546424 NA
chr10 73067452 73067453 rs17628908 NA
chr10 73069118 73069119 rs17546494 NA
chr10 73072603 73072604 rs61851313 NA
chr10 73075358 73075359 rs61851316 M02011
chr10 73100479 73100480 rs3781317 NA
chr10 73102364 73102365 rs55839648 M01639
chr10 73102536 73102537 rs56066650 NA
chr10 73102926 73102927 rs3781318 NA
chr10 73103903 73103904 rs41281300 NA
chr10 73138303 73138304 rs2894151 M00731,M01658,M01759
chr10 73296258 73296259 rs4747163 M00017,M00036,M00039,M00041,M00113,M00178,M00179,M00338,M00513,M00691,M00801,M00916,M00917,M00946,M00981,M01186,M01187,M01586,M01820,M01861,M01862,M01863,MA0018.2
chr10 73302927 73302928 rs7918285 M00650
chr10 73320141 73320142 rs7091884 M00918,M00939
chr10 73327572 73327573 rs4532950 NA
chr10 73327820 73327821 rs885014 NA
chr10 73328367 73328368 rs1867997 NA
chr10 73426783 73426784 rs192448355 M00055,M00118,M00217,M00615,M00799,M01145,M01154,M01585,M01699,M01818,M01843,M02011,MA0004.1,MA0059.1,MA0093.1,PBM0188
chr10 73428514 73428515 rs75094210 M00035,M00517,MA0099.2
chr10 73453300 73453301 rs180708869 MA0099.2
chr10 73453989 73453990 rs181255269 M00115,M01850
chr10 73456402 73456403 rs7094726 M00801,M01745
chr10 73486585 73486586 rs61852057 M01683
chr10 73487911 73487912 rs74147043 MA0157.1
chr10 73521337 73521338 rs41281324 M00660,M00799,M01577,M01699,M01793,M01838,M01911,M01954,MA0004.1,PBM0013,PBM0077
chr10 73527046 73527047 rs1867982 M00801
chr10 73625559 73625560 rs56106135 M00243,M00244,M00986,M01068,M01104,M01118,M01597,M01961,MA0162.1,PBM0203
chr10 73649778 73649779 rs7915996 M00359
chr10 73669620 73669621 rs76009476 M01658
chr10 73716016 73716017 rs57510345 M00766,MA0139.1
chr10 73723369 73723370 rs3808945 M00244,PBM0203
chr10 73724547 73724548 rs4148908 M00050,M00425,M00426,M00427,M00428,M00431,M00516,M00740,M00918,M00919,M00920,M00939,M00940,M01096,M01182,MA0024.1
chr10 73730383 73730384 rs184720708 M00986,M01643
chr10 73731316 73731317 rs181547354 M00084,M00491,MA0057.1
chr10 73734217 73734218 rs55981934 M01838,M01914
chr10 73736042 73736043 rs4148924 M00174
chr10 73736673 73736674 rs78943701 M01948,PBM0081
chr10 73768751 73768752 rs189173490 M01196,M01906,MA0119.1
chr10 73781173 73781174 rs74145524 M00696,MA0125.1
chr10 73790758 73790759 rs9888043 M00373,M00694,M00697,M01065,M01173
chr10 73798699 73798700 rs185932221 M00925,M00926,M01267,MA0099.2
chr10 73817077 73817078 rs79890395 M01673
chr10 73833907 73833908 rs896073 M00425,M00426,M00427,M00431,M00516,M00654,M00740,MA0024.1
chr10 73886306 73886307 rs3780949 NA
chr10 73987821 73987822 rs77908245 MA0028.1
chr10 74037488 74037489 rs79520530 M01649
chr10 74057843 74057844 rs6480616 M00113,M00114,M00307,M00916,PBM0077
chr10 74076889 74076890 rs193035937 M00032,M00743,M01167,M01985,M01986,M01988,M01990,MA0076.1,PBM0095,PBM0104,PBM0127
chr10 74091949 74091950 rs9416016 M00697,M00920,M01096,M01635,M01649,MA0048.1
chr10 74124206 74124207 rs72808177 MA0139.1
chr10 74124339 74124340 rs7921094 NA
chr10 74592609 74592610 rs192269350 M00731,M01658,M01759
chr10 74627339 74627340 rs187586966 M00650
chr10 74856516 74856517 rs56705460 M01673
chr10 75475418 75475419 rs187172385 M01219
chr10 75504432 75504433 rs4746144 M01673
chr10 75610179 75610180 rs185019900 M00982,M01219,M01559,M01837,PBM0027
chr10 75617343 75617344 rs2664280 M00926,M01267,MA0099.2
chr10 75619201 75619202 rs2664281 M00514,MA0099.2
chr10 75678691 75678692 rs2675665 M00722,M01658,M01759
chr10 75863485 75863486 rs189885561 M01200,M01259,M01925,MA0139.1
chr10 75936083 75936084 rs185299940 MA0100.1
chr10 76026315 76026316 rs4353215 M01581
chr10 76148756 76148757 rs78275538 M00017,M00036,M00039,M00041,M00113,M00178,M00179,M00338,M00513,M00514,M00691,M00697,M00801,M00916,M00917,M00981,M01186,M01187,M01820,M01861,M01862,M01863,MA0018.2
chr10 76179782 76179783 rs191590574 M00703,M00749
chr10 76432785 76432786 rs79560169 M00778
chr10 76546055 76546056 rs77567946 M01658
chr10 76777842 76777843 rs61151518 M00113,M00359,M00797,M00801,M01812,PBM0090
chr10 76822061 76822062 rs189867531 M01658
chr10 76868928 76868929 rs74146287 M00244,M01837,PBM0203
chr10 76961918 76961919 rs56134657 NA
chr10 76995903 76995904 rs905884 M00752,M01643,M01924,M01966
chr10 77163063 77163064 rs61745012 M00649,M01175,M01282,M01700,MA0159.1,PBM0203
chr10 77164059 77164060 rs59957669 M01559,M01925,PBM0027
chr10 77164163 77164164 rs58862464 M00654,M01635,M01951
chr10 77164627 77164628 rs190738501 M01970,M02011
chr10 77191052 77191053 rs192086615 M00737,PBM0054
chr10 77191440 77191441 rs55922628 M00111,M00654,M00986,M01104,M01961,M02036,PBM0203
chr10 77255373 77255374 rs4498932 M00778
chr10 77371530 77371531 rs182481707 M01641,M01658
chr10 77748086 77748087 rs56064406 NA
chr10 77778897 77778898 rs2395334 M00650
chr10 77818030 77818031 rs192796359 M00114,M00916,M00981,M01862
chr10 77888201 77888202 rs77923056 M00017,M00036,M00039,M00041,M00113,M00114,M00178,M00179,M00338,M00357,M00513,M00514,M00691,M00916,M00917,M00981,M01186,M01187,M01586,M01812,M01820,M01861,M01862,M01863,MA0018.2
chr10 77908875 77908876 rs191360192 M01576
chr10 77910643 77910644 rs80084077 M01673
chr10 78281180 78281181 rs7917297 M00263
chr10 78294662 78294663 rs75418747 M00749
chr10 78871832 78871833 rs192147051 M00069,M01200,M01259,MA0139.1
chr10 78891184 78891185 rs73291941 M01658
chr10 78933822 78933823 rs74143305 M01925
chr10 79044531 79044532 rs509722 NA
chr10 79049219 79049220 rs2607801 M00279,MA0100.1
chr10 79050160 79050161 rs520887 M00679
chr10 79050705 79050706 rs637847 M01492,M01636,M01642,M01917,PBM0083
chr10 79053956 79053957 rs592676 NA
chr10 79062173 79062174 rs561861 M00433
chr10 79141690 79141691 rs74680003 M00039,M00041,M00338,M00691,M01862,MA0018.2
chr10 79196390 79196391 rs76612285 M00511
chr10 79201277 79201278 rs78883304 M00801,M01948
chr10 79224260 79224261 rs185898882 M00115
chr10 79253095 79253096 rs72807593 M01770
chr10 79596128 79596129 rs183157798 M00801
chr10 79633764 79633765 rs184342590 M01658
chr10 79703254 79703255 rs61854186 M00701,M01182
chr10 79703308 79703309 rs149587967 M00115
chr10 79721316 79721317 rs4979933 M00024
chr10 79749000 79749001 rs7916442 M01981,M01983,M01985,M01986,M01988,M01990,MA0076.1,PBM0097,PBM0107,PBM0113,PBM0116,PBM0118,PBM0127,PBM0135
chr10 80135742 80135743 rs72808291 M00281
chr10 80225304 80225305 rs77213549 M00017,M00041,M00179,M00338,M00513,M00691,M00916,M00917,M01889
chr10 80288838 80288839 rs75169885 M00263
chr10 80391746 80391747 rs78419822 M00694
chr10 80404989 80404990 rs185070093 M01976,M01981,M01983,M01985,M01986,M01987,M01988,M01989,M01990,M01992,MA0076.1,PBM0095,PBM0097,PBM0104,PBM0107,PBM0114,PBM0116,PBM0126,PBM0130,PBM0132,PBM0135
chr10 80406305 80406306 rs188113659 M00220,M01558
chr10 80690329 80690330 rs7071551 M00965,PBM0022
chr10 80712966 80712967 rs189882122 M00373,PBM0203
chr10 80752420 80752421 rs186565696 M00244,M00649,M01175
chr10 80832380 80832381 rs7067958 M00696,MA0125.1
chr10 80856309 80856310 rs183208981 NA
chr10 80858496 80858497 rs182455877 M01658
chr10 80889195 80889196 rs183474259 M00425,M00426,M00427,M00428,M00431,M00740,M00920,M01959
chr10 80889210 80889211 rs74385409 M01625
chr10 80938454 80938455 rs78936318 M00243,M00244,M00270,M00373,M00982,M00986,M01104,M01122,M01219,M01303,M01494,M01961,M01972,MA0162.1,PBM0016,PBM0203
chr10 80944146 80944147 rs703978 MA0006.1
chr10 81004409 81004410 rs184556154 MA0028.1
chr10 81026462 81026463 rs72818245 M00032,M00743,M01167,M01981,M01983,M01985,M01986,M01987,M01988,M01989,M01990,MA0076.1,PBM0097,PBM0127,PBM0130,PBM0132
chr10 81044506 81044507 rs191344494 M00108,M01660
chr10 81078098 81078099 rs78815904 M00041,M00338,M00513,MA0018.2
chr10 81082964 81082965 rs182232291 M01673
chr10 81087022 81087023 rs75918225 M01673
chr10 81091740 81091741 rs192779405 M00801
chr10 81095819 81095820 rs79711308 MA0006.1
chr10 81142047 81142048 rs7085536 M01249
chr10 81163688 81163689 rs73297224 M00986,M01104,M01572,M01736,M01961,PBM0014
chr10 81206369 81206370 rs77410955 M01538,M01544,M01609,PBM0009
chr10 81250909 81250910 rs78222745 M00749,MA0154.1
chr10 81322153 81322154 rs17887142 M01625
chr10 81368715 81368716 rs183144370 M00279,M01200,M01259,M01538,M01641,M01925,MA0139.1,PBM0009
chr10 81583261 81583262 rs184555137 NA
chr10 81664795 81664796 rs4342971 M00644
chr10 81688603 81688604 rs2758557 NA
chr10 81689539 81689540 rs17879405 M01249
chr10 81691259 81691260 rs7893691 NA
chr10 81695207 81695208 rs1923537 NA
chr10 81698790 81698791 rs17881730 M01163
chr10 81782949 81782950 rs7912755 MA0140.1
chr10 81833029 81833030 rs181234789 M00359,M00654,M01550,M01812,M02011,PBM0023
chr10 81839672 81839673 rs74143272 M00041,M00916,M00917,MA0018.2
chr10 81864402 81864403 rs73297416 M01906,MA0157.1
chr10 81928877 81928878 rs201734622 M00049
chr10 81929020 81929021 rs201713183 M01200,M01259,M01925,MA0139.1,MA0155.1
chr10 81948054 81948055 rs34870056 M00279,M00697
chr10 81965654 81965655 rs7900214 M00237,M00737,M00739,M01282
chr10 82024215 82024216 rs73299582 M01249,M01770
chr10 82031443 82031444 rs188735963 M00055,M00441,M00799,M00942,M01699,M01818,MA0004.1,MA0093.1
chr10 82049803 82049804 rs78746172 M01494,M01673,PBM0016
chr10 82064014 82064015 rs2486304 M00496
chr10 82064103 82064104 rs2487074 NA
chr10 82070013 82070014 rs7072845 NA
chr10 82071262 82071263 rs7089058 NA
chr10 82075323 82075324 rs3120977 NA
chr10 82095275 82095276 rs7895042 NA
chr10 82104889 82104890 rs7082102 NA
chr10 82108935 82108936 rs4934081 M00263,M00650
chr10 82150305 82150306 rs7914621 NA
chr10 82150350 82150351 rs7896073 NA
chr10 82150634 82150635 rs7899545 M00305,M01511,M01521,M01642,M01957,PBM0022,PBM0072,PBM0079
chr10 82151597 82151598 rs4934126 M00108
chr10 82152637 82152638 rs7916349 NA
chr10 82152674 82152675 rs7907575 NA
chr10 82153166 82153167 rs7898124 NA
chr10 82153716 82153717 rs7912008 NA
chr10 82155233 82155234 rs80356237 M00425,M00426,M00428,M00431
chr10 82156041 82156042 rs7898787 NA
chr10 82157401 82157402 rs946890 NA
chr10 82160581 82160582 rs4934134 NA
chr10 82161087 82161088 rs7088374 NA
chr10 82232153 82232154 rs189720649 M00115,M00926,M01267,MA0099.2
chr10 82233618 82233619 rs78656135 MA0099.2
chr10 82237764 82237765 rs74143142 M00025,M01167,M01660,M01981,M01983,M01985,M01986,M01987,M01988,M01989,M01990,M01992,MA0028.1,MA0076.1,PBM0094,PBM0095,PBM0097,PBM0101,PBM0103,PBM0104,PBM0105,PBM0107,PBM0110,PBM0114,PBM0115,PBM0116,PBM0117,PBM0119,PBM0120,PBM0121,PBM0126,PBM0127,PBM0128,PBM0130,PBM0131,PBM0132,PBM0135
chr10 82258714 82258715 rs79960798 M00517
chr10 82296027 82296028 rs73307103 M01635,M01649
chr10 82300705 82300706 rs192198599 M00986
chr10 82340175 82340176 rs184683394 NA
chr10 82347480 82347481 rs181514492 M00925,M00926,M01267,MA0099.2
chr10 82358216 82358217 rs74639780 M00722,M01658
chr10 82361941 82361942 rs72805746 M00466,M00976,M01156,M01951
chr10 82396398 82396399 rs188635919 NA
chr10 82424126 82424127 rs7904536 M00441,M01610
chr10 82643383 82643384 rs75134661 MA0125.1
chr10 82684250 82684251 rs142205212 M00697,M01610,M01815,MA0100.1
chr10 82684281 82684282 rs57173771 M01200,M01259,M01838,M01925,MA0139.1
chr10 82705211 82705212 rs188785720 MA0139.1
chr10 82955824 82955825 rs190643143 M00749,M01658,M01814
chr10 83598884 83598885 rs77240544 M01658,MA0088.1
chr10 83779146 83779147 rs188041493 M01576
chr10 84702485 84702486 rs75821752 M01673
chr10 85285263 85285264 rs191012462 NA
chr10 85310001 85310002 rs682469 NA
chr10 85484911 85484912 rs182665342 M01673
chr10 85576875 85576876 rs56836855 M01968,MA0099.2
chr10 85668350 85668351 rs78392604 M01245,M01658
chr10 85899258 85899259 rs3829861 M00801
chr10 85961813 85961814 rs74145721 M01571,M01576,PBM0093
chr10 86073658 86073659 rs4934001 NA
chr10 86773244 86773245 rs185906842 M00650
chr10 87358979 87358980 rs77104446 M01951
chr10 87706533 87706534 rs74936072 M01544
chr10 87923113 87923114 rs4934158 M00749
chr10 87967268 87967269 rs74858663 M00696,MA0125.1
chr10 88108754 88108755 rs79316173 M00322,M01564,M01925,MA0006.1,PBM0089
chr10 88151940 88151941 rs192554505 MA0028.1
chr10 88335611 88335612 rs186565585 M01167,M01985,M01987,M01989,M02040,PBM0104,PBM0116,PBM0135
chr10 88349750 88349751 rs189303195 M00115
chr10 88408224 88408225 rs2675687 M00263,M00749,M01703
chr10 88515880 88515881 rs76252828 M00359,M00491
chr10 88720379 88720380 rs35518112 M01673
chr10 88960842 88960843 rs188422089 M00032,M01986,M01990,MA0076.1,PBM0127
chr10 88963363 88963364 rs190225024 M00108,M01512,M01660,PBM0054
chr10 88963374 88963375 rs7071567 M00654
chr10 89263848 89263849 rs74150470 M00514,M00925,M00926,M01267,MA0099.2
chr10 89273578 89273579 rs2311115 NA
chr10 89461471 89461472 rs4934362 M00517,M01113,M01611
chr10 89743158 89743159 rs188833888 M00263
chr10 89829722 89829723 rs61854370 M01660
chr10 89851402 89851403 rs78504103 M01658
chr10 89872698 89872699 rs60034915 M01673
chr10 90048730 90048731 rs75950636 M01658
chr10 90147121 90147122 rs74149714 MA0028.1
chr10 90593615 90593616 rs962772 M01512,PBM0054
chr10 90593691 90593692 rs962771 M00986
chr10 90614817 90614818 rs2478137 NA
chr10 90614919 90614920 rs2478138 NA
chr10 90619635 90619636 rs2481919 NA
chr10 90619694 90619695 rs2481920 NA
chr10 90630002 90630003 rs74488644 M00426,M00427,M00431,M00916
chr10 90640898 90640899 rs78546647 M01268,M01282
chr10 90977364 90977365 rs191208249 NA
chr10 91005853 91005854 rs2246833 NA
chr10 91053513 91053514 rs183322053 M00017,M00041,M00916,M00917
chr10 91107543 91107544 rs7081163 M00175,M00778
chr10 91134421 91134422 rs304507 MA0099.2
chr10 91174147 91174148 rs7083630 M00263,M01609,M01843,M01951
chr10 91404920 91404921 rs76972886 M00986
chr10 91847146 91847147 rs180911555 M00174,M00926,M01267,MA0099.2
chr10 92441596 92441597 rs186175749 NA
chr10 92693791 92693792 rs192453062 M00084,MA0057.1
chr10 92735472 92735473 rs4933202 M00650
chr10 92758974 92758975 rs61680513 M01673
chr10 92922926 92922927 rs184966063 M00373,M00491,M00986,M01303,M01541,M01643,PBM0203
chr10 93169406 93169407 rs74887456 M00016,M00083,M00108,M01974,M01976,M01979,M01980,M01992,PBM0094,PBM0105,PBM0113
chr10 93227323 93227324 rs74149221 M01625
chr10 93290394 93290395 rs187867678 M00220,M01558,M01724
chr10 93321965 93321966 rs2094710 NA
chr10 93323534 93323535 rs17106760 NA
chr10 93329122 93329123 rs72819252 NA
chr10 93363114 93363115 rs184593520 NA
chr10 94050516 94050517 rs7907392 M01544,M01660
chr10 94165455 94165456 rs74151620 M00644
chr10 94452671 94452672 rs191684511 M00697
chr10 94582921 94582922 rs192971868 M01200,M01259,MA0139.1
chr10 94640091 94640092 rs188423698 M01673
chr10 94643631 94643632 rs187470185 NA
chr10 94831757 94831758 rs184155968 M00391,M00730,M01249,M01635
chr10 95035643 95035644 rs787654 NA
chr10 95205472 95205473 rs189695474 M00049
chr10 95243175 95243176 rs7093704 NA
chr10 95243623 95243624 rs7097573 M01613
chr10 95244127 95244128 rs7921526 NA
chr10 95244153 95244154 rs7921639 M00220,M00344,M00647,M01724,PBM0167
chr10 95244269 95244270 rs7907110 NA
chr10 95244547 95244548 rs7894242 NA
chr10 95245466 95245467 rs7073466 M01117
chr10 95256274 95256275 rs1880263 M01770
chr10 95340755 95340756 rs187456044 M00281,M00975
chr10 95361820 95361821 rs73327285 M01906
chr10 95575116 95575117 rs73318412 M01673,M01876
chr10 95676510 95676511 rs184953558 M01259,MA0139.1
chr10 95680361 95680362 rs80013039 M00491,M01114,MA0057.1
chr10 95759563 95759564 rs76652154 M01946
chr10 95877251 95877252 rs74151047 M00017,M00041,M00338,M00916,M00917,M01820,M01862,MA0018.2
chr10 95883177 95883178 rs74151053 M01516,M01519,M01567,M01634,M01639,M01648,M01946,M01958,PBM0035,PBM0066
chr10 96075149 96075150 rs188577776 M00263,M00778,M01609,M01951
chr10 96122149 96122150 rs74919278 M00174,M00517,MA0099.2
chr10 96131473 96131474 rs35469099 M00650,M00752
chr10 96218378 96218379 rs75009872 M00359
chr10 96258621 96258622 rs56778943 NA
chr10 96284103 96284104 rs192492990 M01658
chr10 96309827 96309828 rs188838761 NA
chr10 96974749 96974750 rs181762926 M00037,M00517,MA0099.2
chr10 96995926 96995927 rs7100479 M00490,M00495,M00926,M01267,MA0099.2
chr10 97052508 97052509 rs45599631 M01613
chr10 97054902 97054903 rs35540768 M00032,M01078,M01163,M01167,M01790,M01974,M01980,M01981,M01983,M01985,M01986,M01987,M01988,M01989,MA0076.1,MA0144.1,PBM0095,PBM0097,PBM0101,PBM0104,PBM0116,PBM0121,PBM0126,PBM0127,PBM0130
chr10 97106672 97106673 rs192134646 M00916
chr10 97191972 97191973 rs190904261 M01658
chr10 97219230 97219231 rs7913557 NA
chr10 97219418 97219419 rs7899065 NA
chr10 97225553 97225554 rs533232 NA
chr10 97225830 97225831 rs557941 NA
chr10 97226428 97226429 rs540746 NA
chr10 97261343 97261344 rs74150919 M00357,M00694
chr10 97394620 97394621 rs185330946 M01906,MA0157.1
chr10 97421273 97421274 rs4918955 M01700
chr10 97423707 97423708 rs6946 NA
chr10 97440571 97440572 rs7072953 NA
chr10 97440811 97440812 rs7073010 NA
chr10 97442994 97442995 rs17461546 NA
chr10 97491669 97491670 rs61869573 NA
chr10 97504926 97504927 rs7918339 NA
chr10 97506704 97506705 rs17462179 NA
chr10 97513361 97513362 rs4918966 NA
chr10 97514187 97514188 rs3176895 NA
chr10 97524595 97524596 rs4320886 NA
chr10 97544632 97544633 rs187913293 M00654
chr10 97552969 97552970 rs2861151 M01673
chr10 97563006 97563007 rs4918970 NA
chr10 97568569 97568570 rs61869591 M01139
chr10 97570205 97570206 rs7900927 NA
chr10 97586078 97586079 rs3901451 NA
chr10 97591296 97591297 rs1891536 NA
chr10 97597843 97597844 rs76631854 M01673
chr10 97606601 97606602 rs7083411 NA
chr10 97608421 97608422 rs7089668 NA
chr10 97613602 97613603 rs4402217 NA
chr10 97623255 97623256 rs2861153 NA
chr10 97625098 97625099 rs4512761 NA
chr10 97638900 97638901 rs4918974 NA
chr10 97753973 97753974 rs186547532 M00490,M00517,MA0099.2
chr10 97850210 97850211 rs57744564 M01180,M01660
chr10 97995657 97995658 rs7084168 M00032,M01167,M01981,M01982,M01983,M01985,M01987,M01988,M01989,M01990,M02037,M02038,MA0076.1,PBM0095,PBM0097,PBM0100,PBM0101,PBM0127,PBM0128,PBM0130
chr10 98002774 98002775 rs190400623 M00916
chr10 98007544 98007545 rs9794109 M01673
chr10 98031180 98031181 rs190189586 M01948,PBM0081
chr10 98152688 98152689 rs35132272 MA0028.1
chr10 98378249 98378250 rs912480 NA
chr10 98380543 98380544 rs7914154 M01774
chr10 98381445 98381446 rs880348 NA
chr10 98408140 98408141 rs184958239 M00925,M00926,M01267,MA0099.2
chr10 98525059 98525060 rs188745704 M00697
chr10 98616384 98616385 rs182394242 M00034,M00801
chr10 98832792 98832793 rs193111382 NA
chr10 98841557 98841558 rs79446942 M01658,M01759
chr10 98899801 98899802 rs2784933 M00694
chr10 98909515 98909516 rs189202994 NA
chr10 98950977 98950978 rs1987229 NA
chr10 99013208 99013209 rs2487269 NA
chr10 99052768 99052769 rs184056281 M00115
chr10 99088418 99088419 rs4919090 M01658
chr10 99094486 99094487 rs79477640 M01946
chr10 99194095 99194096 rs192226417 M01906,MA0157.1
chr10 99258024 99258025 rs29001246 NA
chr10 99313444 99313445 rs59063780 M01200,M01259,MA0139.1
chr10 99334684 99334685 rs77258088 M01948
chr10 99382325 99382326 rs45628739 NA
chr10 99382406 99382407 rs45607432 NA
chr10 99413490 99413491 rs61863300 NA
chr10 99422647 99422648 rs7905087 NA
chr10 99426414 99426415 rs3750562 NA
chr10 99439687 99439688 rs2151930 NA
chr10 99441759 99441760 rs56302319 NA
chr10 99447458 99447459 rs185377938 M00425,M00427,M00740,M00918,M00939,PBM0117,PBM0120
chr10 99476914 99476915 rs7896853 NA
chr10 99478080 99478081 rs6584149 NA
chr10 99481017 99481018 rs7914697 NA
chr10 99482985 99482986 rs7900119 MA0006.1
chr10 99483036 99483037 rs7915100 NA
chr10 99484627 99484628 rs4919135 NA
chr10 99486643 99486644 rs4593946 NA
chr10 99487375 99487376 rs7076831 NA
chr10 99494739 99494740 rs946779 NA
chr10 99496717 99496718 rs145388410 MA0100.1
chr10 99496786 99496787 rs2297933 M01673,M01951
chr10 99496812 99496813 rs146829417 M01649,M02011
chr10 99497223 99497224 rs4917783 NA
chr10 99498233 99498234 rs3818876 NA
chr10 99509456 99509457 rs946778 NA
chr10 99509968 99509969 rs3750615 NA
chr10 99510067 99510068 rs3750614 NA
chr10 99511428 99511429 rs3814558 NA
chr10 99551635 99551636 rs79998444 M00016,M00083,M00339,M01163,M01208,M01974,M01976,M01979,M01980,M01992,PBM0094,PBM0104,PBM0105,PBM0113,PBM0117,PBM0118,PBM0120,PBM0124
chr10 99563875 99563876 rs184097052 M00017,M00179,M00338,M00513,M00916,M00917,M00981,M01186,M01187,M01862
chr10 99664755 99664756 rs78073750 M00539,M00660,M00796,M00799,M01577,M01699,M01793,M01843,M01911,M01954,MA0004.1,PBM0013,PBM0077,PBM0200
chr10 99675001 99675002 rs79533985 M01544,PBM0090
chr10 99700696 99700697 rs28710217 M00032,M01876,M01981,M01983,M01985,M01988,MA0076.1,MA0156.1,PBM0097,PBM0101,PBM0104,PBM0107,PBM0114,PBM0121,PBM0127
chr10 99790985 99790986 rs514554 M00920,M01635,M01649
chr10 99894300 99894301 rs192547303 M00694
chr10 99894985 99894986 rs71486145 M01002,M01182,M01940
chr10 100029075 100029076 rs182906609 M01673
chr10 100031088 100031089 rs193158684 M00017,M00039,M00041,M00178,M00179,M00338,M00513,M00917,M00981,M01820,M01862,MA0018.2
chr10 100142153 100142154 rs17109597 NA
chr10 100148541 100148542 rs2274248 NA
chr10 100155809 100155810 rs7907555 NA
chr10 100155962 100155963 rs7924303 NA
chr10 100156026 100156027 rs11598689 NA
chr10 100158921 100158922 rs7097625 NA
chr10 100160845 100160846 rs7073632 NA
chr10 100164324 100164325 rs733346 NA
chr10 100164488 100164489 rs188165712 M01113,M01611,M01658
chr10 100171027 100171028 rs3814141 M01673
chr10 100176868 100176869 rs701801 NA
chr10 100193678 100193679 rs1886728 NA
chr10 100227940 100227941 rs35613372 M00736,M00737,M00739,MA0028.1
chr10 100402247 100402248 rs77780654 M01658
chr10 100587253 100587254 rs7915251 M00650
chr10 100601849 100601850 rs191611611 M00650
chr10 101089809 101089810 rs74419794 MA0006.1
chr10 101094542 101094543 rs185898261 M00801
chr10 101123280 101123281 rs7911350 NA
chr10 101152400 101152401 rs189551303 M01200,M01259,MA0139.1
chr10 101195954 101195955 rs186584548 M01200,M01259,M01635,MA0139.1
chr10 101302033 101302034 rs189591896 M00220,M00344,M01558
chr10 101407706 101407707 rs78482248 NA
chr10 101418534 101418535 rs17642738 M01976,M01980
chr10 101418616 101418617 rs3758397 M01282
chr10 101526235 101526236 rs188794661 M00123,M01154,M01658,MA0058.1,MA0059.1
chr10 101545104 101545105 rs187946150 M00752,M01512,M01660,PBM0054
chr10 101592956 101592957 rs182523690 M00017,M00036,M00039,M00041,M00113,M00178,M00179,M00338,M00513,M00691,M00801,M00916,M00917,M00946,M00981,M01186,M01187,M01812,M01820,M01861,M01862,M01863,MA0018.2
chr10 101605692 101605693 rs3740065 M00251,M00359,M00694,M00801,M01186,M01187,M01806
chr10 101691805 101691806 rs80006396 M00801
chr10 101698729 101698730 rs61870676 M00491
chr10 101806251 101806252 rs4919420 M00650,M02040
chr10 101946013 101946014 rs10786583 M01673
chr10 101946032 101946033 rs28372851 M00226
chr10 101976144 101976145 rs17886054 M00942
chr10 101981152 101981153 rs17882431 NA
chr10 101983815 101983816 rs34027394 M01700
chr10 101987466 101987467 rs17885645 NA
chr10 101998413 101998414 rs3904036 NA
chr10 101999745 101999746 rs17729876 NA
chr10 102000700 102000701 rs17668255 M01241,M01269
chr10 102003905 102003906 rs17668357 MA0160.1
chr10 102024257 102024258 rs34762508 M00263
chr10 102026558 102026559 rs2039015 M00114
chr10 102030736 102030737 rs189185477 M00017,M00041,M00178,M00179,M00338,M00691,M00916,M00917,M00981,M01820,M01861,M01862,MA0018.2
chr10 102046379 102046380 rs33965491 NA
chr10 102050241 102050242 rs6584356 NA
chr10 102050639 102050640 rs71488055 NA
chr10 102052883 102052884 rs35662118 M01970
chr10 102063664 102063665 rs193177501 M01200,M01259,M01925,MA0139.1
chr10 102067698 102067699 rs6584360 M00115,M00199,MA0099.2
chr10 102099009 102099010 rs684295 M00644
chr10 102100742 102100743 rs191347860 M01906,M01968,MA0031.1,MA0157.1
chr10 102100885 102100886 rs655120 M01512,M01718,PBM0054
chr10 102239881 102239882 rs192043682 NA
chr10 102256495 102256496 rs2273694 NA
chr10 102261752 102261753 rs7090431 NA
chr10 102264671 102264672 rs7070776 NA
chr10 102266734 102266735 rs7080356 NA
chr10 102275779 102275780 rs3750630 NA
chr10 102331794 102331795 rs2495741 M00115,M00199,M01700,MA0099.2
chr10 102456399 102456400 rs186528387 M00355
chr10 102482797 102482798 rs79468388 M00722,M01658,M01759
chr10 102568510 102568511 rs7893559 M00084,MA0057.1
chr10 102589111 102589112 rs28416225 M00077,M01511,M01642,M01957,PBM0022,PBM0079
chr10 102593343 102593344 rs192739893 M00942
chr10 102612772 102612773 rs4545488 M01163,M01203,M01204
chr10 102624935 102624936 rs76676627 M00217,M00799,M00942,M00944,M01585,M01699,M01818,M01838,MA0004.1,MA0093.1,MA0147.1
chr10 102664607 102664608 rs57214420 NA
chr10 102670195 102670196 rs56317403 M01113,M01611
chr10 102672717 102672718 rs3802724 M01648,M01687
chr10 102672848 102672849 rs201316878 M00916
chr10 102673291 102673292 rs4917916 NA
chr10 102714886 102714887 rs4919509 NA
chr10 102722915 102722916 rs927302 M01700
chr10 102732812 102732813 rs41291460 NA
chr10 102733406 102733407 rs41291462 NA
chr10 102734777 102734778 rs4919510 NA
chr10 102735834 102735835 rs735137 NA
chr10 102738550 102738551 rs67813203 NA
chr10 102740270 102740271 rs67692077 NA
chr10 102744213 102744214 rs2295716 NA
chr10 102745061 102745062 rs722435 NA
chr10 102746502 102746503 rs2863095 NA
chr10 102752744 102752745 rs4919511 NA
chr10 102757933 102757934 rs7902510 NA
chr10 102760995 102760996 rs55646950 NA
chr10 102761457 102761458 rs750866 NA
chr10 102761800 102761801 rs701834 M01235
chr10 102762126 102762127 rs701835 NA
chr10 102781829 102781830 rs41291480 M00706,M01118,M01219,MA0057.1
chr10 102820183 102820184 rs182142936 M00731,M01658,M01759
chr10 102886023 102886024 rs2742052 M00359
chr10 103017240 103017241 rs56382812 M01581
chr10 103113536 103113537 rs183873925 M01673
chr10 103334980 103334981 rs3095794 M00425,M00426,M00427,M00431
chr10 103348061 103348062 rs200911060 M00281
chr10 103431559 103431560 rs182504691 M00236,M00539,M00660,M00796,M00799,M00985,M01550,M01577,M01699,M01793,M01838,M01911,M01954,MA0004.1,PBM0013,PBM0023,PBM0077,PBM0200
chr10 103543327 103543328 rs79799439 NA
chr10 103726614 103726615 rs111457052 M01658,M01700
chr10 103726650 103726651 rs75010625 M01550,M01673,PBM0023
chr10 103729589 103729590 rs3922860 M01673
chr10 103909636 103909637 rs181098381 M01658
chr10 103919385 103919386 rs75642211 M01564,M01658
chr10 104163746 104163747 rs181250655 MA0139.1
chr10 104179959 104179960 rs190522808 M01673
chr10 104181577 104181578 rs199729408 M00644,MA0048.1
chr10 104197326 104197327 rs72845701 M01612
chr10 104222376 104222377 rs4919643 NA
chr10 104223934 104223935 rs190156247 M01658
chr10 104262457 104262458 rs181270088 M00916,M01096,M01635,M01649
chr10 104405861 104405862 rs182823530 M00345,MA0100.1
chr10 104487381 104487382 rs2902548 NA
chr10 104504208 104504209 rs189409869 M01948
chr10 104512214 104512215 rs76192150 M00697
chr10 104529667 104529668 rs7092340 M01511,M01957
chr10 104531605 104531606 rs72845847 NA
chr10 104536770 104536771 rs4147155 NA
chr10 104571435 104571436 rs284863 NA
chr10 104572080 104572081 rs284862 NA
chr10 104574421 104574422 rs284855 NA
chr10 104574561 104574562 rs284854 NA
chr10 104577914 104577915 rs192569 M01241
chr10 104581287 104581288 rs619824 NA
chr10 104584329 104584330 rs4919682 NA
chr10 104585124 104585125 rs4919683 NA
chr10 104587361 104587362 rs4919685 NA
chr10 104594827 104594828 rs45583734 M01613
chr10 104594905 104594906 rs743575 NA
chr10 104595247 104595248 rs4919687 NA
chr10 104595419 104595420 rs3781287 NA
chr10 104595718 104595719 rs3781286 M01219
chr10 104596923 104596924 rs6163 M01681
chr10 104596980 104596981 rs6162 M01770
chr10 104597151 104597152 rs743572 NA
chr10 104605891 104605892 rs4919689 NA
chr10 104606635 104606636 rs7097872 NA
chr10 104609364 104609365 rs7092690 NA
chr10 104609465 104609466 rs7096183 NA
chr10 104609675 104609676 rs7096475 M01673
chr10 104610925 104610926 rs4290163 NA
chr10 104616499 104616500 rs4919690 M01610,M01701,PBM0023
chr10 104628761 104628762 rs192517279 M01641,M01658
chr10 104650709 104650710 rs180973069 M00766,M00965
chr10 104794085 104794086 rs76752100 M01581
chr10 104829101 104829102 rs1926034 M00123,M00654
chr10 104829776 104829777 rs193007765 M00041,M00338
chr10 104891974 104891975 rs2148197 M01736
chr10 104995485 104995486 rs7082288 M01736
chr10 105004655 105004656 rs77856146 M00749,M01002
chr10 105010417 105010418 rs61869771 M00801
chr10 105035337 105035338 rs2153771 M00041,MA0018.2
chr10 105110440 105110441 rs200681272 M00111,M01635,PBM0033
chr10 105219171 105219172 rs74465643 M01838
chr10 105225200 105225201 rs3014192 M01635,M01649
chr10 105303125 105303126 rs56758262 M00017,M00036,M00041,M00239,M00338,M00513,M00691,M00917
chr10 105319781 105319782 rs61326925 M00778,MA0006.1
chr10 105343834 105343835 rs182036392 M00345,M00749,M01113,M01611,M01658
chr10 105353045 105353046 rs902998 M00055,M00799,M01699,MA0004.1,MA0093.1,PBM0188
chr10 105365774 105365775 rs188486946 M01906,MA0157.1
chr10 105412472 105412473 rs902994 M00139,M00221,M00649,M00749,M01122,M01175,PBM0033
chr10 105428711 105428712 rs2295589 M01658
chr10 105452686 105452687 rs184726696 M00491,M01219
chr10 105455983 105455984 rs181829465 M01635
chr10 105519561 105519562 rs190553181 M00624,M01906
chr10 105533052 105533053 rs78280436 M00428,M00736,M00737,M00739,MA0024.1
chr10 105553931 105553932 rs7081295 M00017,M00041,M00691,M00917
chr10 105681566 105681567 rs187019236 M00017,M00036,M00039,M00041,M00178,M00179,M00338,M00513,M00691,M00694,M00916,M00917,M00981,M01186,M01187,M01820,M01861,M01862,M01863,MA0018.2
chr10 105746373 105746374 rs2487993 M01658,MA0059.1
chr10 105812480 105812481 rs190364596 M00154,M00361,M00766,M00965
chr10 105973096 105973097 rs191829087 M00017,M00036,M00039,M00041,M00178,M00338,M00513,M00679,M00691,M00801,M00916,M00917,M00981,M01186,M01820,M01861,M01862,M01863,MA0018.2
chr10 105978689 105978690 rs606697 M01658
chr10 106012902 106012903 rs74737757 M00345,MA0100.1
chr10 106028156 106028157 rs641071 M01641
chr10 106033438 106033439 rs568526 NA
chr10 106034620 106034621 rs183441930 M01658
chr10 106039302 106039303 rs276203 NA
chr10 106046402 106046403 rs276210 NA
chr10 106113477 106113478 rs79858905 M01635,M01649,M01839
chr10 106340685 106340686 rs180756216 M00017,M01673
chr10 106697077 106697078 rs190615455 M00440,M00942,M01699,M01838,MA0093.1
chr10 106921093 106921094 rs17118664 M00017,M00036,M00039,M00041,M00179,M00338,M00691,M00916,M00917,M00981,M01586,M01820,M01862,M01863,MA0018.2
chr10 106970509 106970510 rs73352813 M00115
chr10 106983027 106983028 rs191572726 M00041
chr10 107543655 107543656 rs7916775 M00425,M00426,M00427,M00431,M00918,M00939,M01503,PBM0049
chr10 107567641 107567642 rs2418775 M00236,M00654,M01818,M01838,M02011,MA0059.1
chr10 108471274 108471275 rs185501938 M01200,M01259,M01925,MA0139.1
chr10 108555731 108555732 rs190008302 M00722,M01658,MA0058.1
chr10 108609978 108609979 rs181861501 M01635,M01649
chr10 108614766 108614767 rs184623922 M01734
chr10 108770331 108770332 rs189033575 M00017,M00036,M00039,M00041,M00113,M00178,M00179,M00338,M00513,M00691,M00916,M00917,M00981,M01187,M01820,M01861,M01862,M01935,MA0018.2
chr10 108784788 108784789 rs6584783 M00731,M01658,M01759
chr10 109759811 109759812 rs188124599 MA0028.1
chr10 109864176 109864177 rs76629094 M01658
chr10 110009909 110009910 rs186500213 M01259
chr10 110119666 110119667 rs189722306 NA
chr10 110172287 110172288 rs1754616 M00722,M01658
chr10 110242611 110242612 rs187382933 NA
chr10 110715055 110715056 rs189489003 M00991
chr10 111441787 111441788 rs189519522 M01610
chr10 111489987 111489988 rs2900862 M00357,M00697,M01065,M01815
chr10 111626444 111626445 rs188436745 M01200,M01259,MA0139.1
chr10 111644038 111644039 rs189360159 M00032,M00108,M01002,M01167,M01660,M01981,M01983,M01985,M01986,M01988,M01989,M01990,M01992,MA0028.1,MA0076.1,PBM0095,PBM0097,PBM0101,PBM0104,PBM0121,PBM0126,PBM0127,PBM0130,PBM0135
chr10 111827869 111827870 rs7915781 M00332,M01673
chr10 111836775 111836776 rs180864002 M01658
chr10 111852020 111852021 rs2150210 NA
chr10 111863241 111863242 rs75847411 M00182,M00366,M00368,M00372,M00428,M00440,M00441,M00442,M00799,M00942,M00944,M01699,M01818,M01838,MA0004.1,MA0093.1
chr10 111984200 111984201 rs181047195 M01200,M01259,MA0139.1
chr10 112047650 112047651 rs188836908 M01576,PBM0093
chr10 112147890 112147891 rs183031803 M00237,M00244,M01219,M01837
chr10 112168451 112168452 rs185659935 M00032,M00108,M01167,M01660,M01752,M01949,M01981,M01982,M01983,M01985,M01986,M01987,M01988,M01989,M01990,M01992,M02037,M02038,MA0076.1,PBM0095,PBM0097,PBM0101,PBM0103,PBM0104,PBM0107,PBM0114,PBM0116,PBM0119,PBM0121,PBM0126,PBM0127,PBM0128,PBM0130,PBM0131,PBM0132,PBM0135
chr10 112185790 112185791 rs75107679 M01673
chr10 112264571 112264572 rs190642274 M00697
chr10 112268141 112268142 rs187904792 M00115,M01611
chr10 112549609 112549610 rs17127975 M00174,M00801,M00926,M01267,MA0099.2
chr10 112557339 112557340 rs76048624 NA
chr10 112562614 112562615 rs185297187 M00916
chr10 112602944 112602945 rs11195352 M00261,M00977,M01871
chr10 112603025 112603026 rs9633680 NA
chr10 112612470 112612471 rs1885796 M01673
chr10 113043136 113043137 rs74404839 M00697,M00703,M01607,M01701
chr10 113120075 113120076 rs74156371 M00697,M00778
chr10 113336653 113336654 rs186141269 M00115,M01550,PBM0023
chr10 113983657 113983658 rs191094958 M01673
chr10 113987399 113987400 rs79490708 M01673,M01951,MA0006.1
chr10 114068084 114068085 rs190591804 M00257,M00491,M00749,M01237
chr10 114074800 114074801 rs191218103 M01200,M01259,M01925,MA0139.1
chr10 114210892 114210893 rs61874560 M00017,M00041,M00178,M00916,M00917,M00981,M01862,M01863,MA0018.2
chr10 114279032 114279033 rs73365032 M01673
chr10 114477015 114477016 rs80247798 M00251,M00359,M00801,M01770
chr10 114499495 114499496 rs188246766 M01951
chr10 114578993 114578994 rs2479124 NA
chr10 114597108 114597109 rs545572 M00491,M00649,M01068,M01118,M01175,M01219,MA0057.1
chr10 114709338 114709339 rs79046415 M00491,M01219
chr10 114752502 114752503 rs17747324 NA
chr10 114807157 114807158 rs181617910 M00749
chr10 114920088 114920089 rs4081699 M00017,M00036,M00039,M00041,M00113,M00178,M00179,M00338,M00513,M00691,M00916,M00917,M00946,M00981,M01186,M01187,M01586,M01820,M01861,M01862,M01863,MA0018.2
chr10 114945073 114945074 rs191595401 M00359,M00801,M01186,M01187,M01615
chr10 115012899 115012900 rs192240029 M00084,M00444,M01068,M01530,M01660,MA0057.1,PBM0020,PBM0054,PBM0203
chr10 115024179 115024180 rs72828162 M01217,M01282
chr10 115091502 115091503 rs74157292 NA
chr10 115146435 115146436 rs514690 M00220,M01558
chr10 115214451 115214452 rs188083890 M00050,M00425,M00426,M00427,M00428,M00431,M00516,M00738,M00740,M00793,M00918,M00920,M00939,M00940,M01200,M01259,M01840,M01925,M01935,MA0024.1,MA0139.1
chr10 115322152 115322153 rs4545483 M00442,M00654,M00797
chr10 115322636 115322637 rs7902950 M00055,M00236,M00366,M00368,M00440,M00441,M00442,M00799,M00942,M01065,M01116,M01584,M01699,M01818,M01838,M01951,MA0004.1,MA0093.1
chr10 115439393 115439394 rs7918733 M00223,M00940,M01516,M01517,M01525,M01823,M01909,PBM0085,PBM0087
chr10 115439918 115439919 rs7922608 M01512,PBM0054
chr10 115440079 115440080 rs181735682 M00491
chr10 115464712 115464713 rs184052570 M00752,M00982,M01068,M01122,M01219
chr10 115613564 115613565 rs17228658 M00050,M00426,M00427,M00428,M00431,M00516,M00736,M00737,M00738,M00739,M00940,M01114,MA0024.1
chr10 115674221 115674222 rs190273915 M00425,M00426,M00427,M00428,M00431,M00740
chr10 115718543 115718544 rs78793615 M00694,M01048
chr10 115720029 115720030 rs58338978 M00986,M01512,PBM0054
chr10 115854618 115854619 rs189806393 M00017,M00036,M00041,M00338,M00513,M00916,M00917,M00981,M01820,M01861,MA0018.2
chr10 115863272 115863273 rs187107080 NA
chr10 115919055 115919056 rs79630979 M01163,M01172,MA0057.1
chr10 115933875 115933876 rs75407574 M00244
chr10 115933912 115933913 rs192664871 M00778,M00976,MA0006.1
chr10 116064432 116064433 rs200440623 M01925,M01935,M01962
chr10 116249599 116249600 rs7899160 M01660
chr10 116259619 116259620 rs73353743 M01673,M01948
chr10 116301293 116301294 rs2483571 M01700,MA0099.2
chr10 116407283 116407284 rs192276152 M00017,M00041,M00113,M00178,M00179,M00197,M00338,M00691,M00703,M00916,M00917,M00981,M01186,M01187,M01820,M01861,M01862,M01863,MA0018.2
chr10 116448731 116448732 rs190085116 M00017,M00039,M00041,M00338,M00513,M00691,M00916,M00917,M00981,M01820,M01861,M01862,MA0018.2
chr10 116752305 116752306 rs7084514 NA
chr10 117413114 117413115 rs184459777 M01516,M01519,M01660,PBM0035
chr10 117727934 117727935 rs192365366 M00017,M00036,M00039,M00041,M00113,M00178,M00179,M00338,M00513,M00514,M00691,M00694,M00697,M00916,M00917,M00981,M01186,M01187,M01586,M01820,M01861,M01862,M01863,MA0018.2
chr10 117846312 117846313 rs56909683 NA
chr10 117855195 117855196 rs7080660 M01544
chr10 117863548 117863549 rs187627357 M01673,M01948,PBM0081
chr10 117979317 117979318 rs4611119 M00017,M00916
chr10 118043661 118043662 rs73373017 M01512
chr10 118145070 118145071 rs185530518 M00017,M00036,M00041,M00113,M00179,M00338,M00375,M00916,M00917,M00946,M00981,M01186,M01187
chr10 118456149 118456150 rs3010476 M00697,M01770
chr10 118479771 118479772 rs191996741 M01219
chr10 118608101 118608102 rs9421246 M00244,PBM0203
chr10 118974783 118974784 rs2619108 M00017,M00036,M00041,M00916,M00917,M00981,M01186,M01187,M01586,M01812,M01862,M01863,MA0018.2
chr10 118980769 118980770 rs79310867 M00660,M00799,M01699,M01954,MA0004.1,MA0093.1
chr10 119125300 119125301 rs76402367 M00916
chr10 119221522 119221523 rs182676736 M00041,M00113,M00178,M00357,M00514,M00916,M00917,M01820,M01863,MA0018.2,MA0117.1
chr10 119645229 119645230 rs182374496 NA
chr10 120000901 120000902 rs189117006 M01613
chr10 120303894 120303895 rs76304093 M01182
chr10 120434829 120434830 rs7918383 NA
chr10 120452653 120452654 rs1886897 NA
chr10 120453489 120453490 rs7923434 NA
chr10 120475613 120475614 rs9703865 M02011
chr10 120481152 120481153 rs1925942 M00433,M01343
chr10 120484125 120484126 rs2296546 NA
chr10 120486026 120486027 rs4752191 NA
chr10 120486652 120486653 rs4272719 NA
chr10 120488042 120488043 rs2182307 M00804
chr10 120503785 120503786 rs4751670 NA
chr10 120505058 120505059 rs28820313 NA
chr10 120506683 120506684 rs4752195 M00752,MA0006.1
chr10 120508286 120508287 rs1886900 NA
chr10 120515181 120515182 rs4319431 M01701
chr10 120569495 120569496 rs34576207 M00660,M00697,M00942,M01065,M01116
chr10 120598233 120598234 rs79888137 M01636,M01660
chr10 120738575 120738576 rs76514754 M01511,M01957
chr10 120790376 120790377 rs183191544 M01673
chr10 120873630 120873631 rs79514881 MA0006.1
chr10 120909427 120909428 rs7897258 M00801
chr10 120909440 120909441 rs12411520 M00359,M01249
chr10 120917444 120917445 rs2275111 NA
chr10 120918949 120918950 rs925388 NA
chr10 120919178 120919179 rs3740558 M00049
chr10 120935774 120935775 rs35652120 M00730,M01629,M01635,M01914
chr10 120965384 120965385 rs79524347 M01658
chr10 120967614 120967615 rs189153116 M01544
chr10 120997521 120997522 rs181462236 M01876,M01976,M01987,M01989,PBM0120
chr10 121024943 121024944 rs79578493 M00115
chr10 121028722 121028723 rs75839391 M00115,M00263,M01550,M01951,PBM0023
chr10 121070358 121070359 rs73445481 M01658,M01678
chr10 121080668 121080669 rs187107174 MA0099.2
chr10 121101067 121101068 rs192121053 M00916,M01861,M01863
chr10 121119885 121119886 rs187123909 M01673
chr10 121131011 121131012 rs187053208 M00115
chr10 121172889 121172890 rs189702704 M00736,M00737,M00739
chr10 121281567 121281568 rs190472412 M01974,M01976,M01980,M01985,PBM0095,PBM0103,PBM0114,PBM0118,PBM0121,PBM0124
chr10 121310497 121310498 rs2917936 M00799,M00942,M01699,M01818,MA0004.1,MA0093.1
chr10 121367968 121367969 rs187868127 M00017,M00036,M00041,M00113,M00178,M00179,M00338,M00513,M00691,M00916,M00917,M00981,M01186,M01187,M01586,M01820,M01861,M01862,M01863,MA0018.2
chr10 121427615 121427616 rs78867430 M00118,M00217,M00236,M00615,M00799,M00962,M01145,M01154,M01564,M01577,M01610,M01699,M01838,MA0004.1,MA0059.1,MA0093.1,MA0104.2,MA0147.1,PBM0077,PBM0089,PBM0188,PBM0200
chr10 121438998 121438999 rs190950709 M00017,M00041,M00801
chr10 121486380 121486381 rs75554243 M01658
chr10 121546230 121546231 rs196206 NA
chr10 121584675 121584676 rs4752345 NA
chr10 121586881 121586882 rs3188055 NA
chr10 121593861 121593862 rs185475835 M00204,M00926,M01267,MA0099.2
chr10 121597159 121597160 rs2244165 NA
chr10 121623843 121623844 rs2456728 NA
chr10 121633537 121633538 rs2456715 NA
chr10 121638632 121638633 rs2456717 NA
chr10 121640210 121640211 rs2939932 NA
chr10 121641387 121641388 rs2939934 PBM0121
chr10 121647626 121647627 rs2475312 NA
chr10 121647727 121647728 rs2475311 NA
chr10 121649504 121649505 rs2475309 NA
chr10 121652922 121652923 rs2456724 NA
chr10 121668037 121668038 rs2475301 NA
chr10 121678895 121678896 rs2475300 NA
chr10 121679012 121679013 rs2475298 NA
chr10 121705780 121705781 rs7071594 NA
chr10 121709908 121709909 rs7914591 NA
chr10 121898993 121898994 rs7917890 M00749
chr10 121916141 121916142 rs77495733 M00926,M01267,MA0099.2
chr10 121966797 121966798 rs1929667 M01163,M01759,M01981,M01983,PBM0103,PBM0110,PBM0114,PBM0126
chr10 122048616 122048617 rs188565856 M00263
chr10 122197357 122197358 rs7081175 M01269,M01770,M01818,M01838,MA0059.1
chr10 122360917 122360918 rs75846899 M00722,M01658
chr10 122601460 122601461 rs74591517 M00722,M01658
chr10 122792203 122792204 rs75326570 M00428,M00736,M00739,PBM0120
chr10 122792280 122792281 rs79384211 M01607,M01793,M01911,MA0099.2,PBM0077
chr10 122815542 122815543 rs182811952 M01635,M01649
chr10 122914944 122914945 rs2130785 M00017,M00036,M00039,M00041,M00113,M00114,M00178,M00179,M00338,M00357,M00513,M00514,M00691,M00916,M00917,M00981,M01186,M01187,M01586,M01820,M01861,M01862,M01863,MA0018.2
chr10 123358362 123358363 rs45631560 M01673
chr10 123514037 123514038 rs190379448 MA0099.2
chr10 123646706 123646707 rs72838077 M00064,M00118,M00615,M00693,M00799,M00945,M01145,M01200,M01259,M01558,M01564,M01699,M01925,MA0004.1,MA0059.1,MA0093.1,MA0139.1,PBM0089,PBM0175,PBM0195
chr10 123660257 123660258 rs77806008 MA0139.1
chr10 123804074 123804075 rs78963871 M00114,M00694
chr10 123816254 123816255 rs2459101 M00007,M00032,M00339,M00340,M00771,M01078,M01163,M01167,M01208,M01876,M01981,M01983,M01985,M01987,M01989,PBM0094,PBM0095,PBM0101,PBM0104,PBM0105,PBM0107,PBM0113,PBM0114,PBM0116,PBM0117,PBM0118,PBM0120,PBM0126,PBM0130,PBM0132,PBM0135
chr10 123818561 123818562 rs9794179 NA
chr10 123819630 123819631 rs4752639 M01970
chr10 123822764 123822765 rs17102973 M01544
chr10 123865006 123865007 rs35131811 M00801,M01612,M01615
chr10 123872126 123872127 rs7084822 MA0100.1
chr10 123992716 123992717 rs182164341 M01576,PBM0093
chr10 124017876 124017877 rs75284708 M01208,M01538,M01974,PBM0009,PBM0095,PBM0103,PBM0104,PBM0113,PBM0114,PBM0130,PBM0132
chr10 124027432 124027433 rs3901289 M00134,M00158,M00411,M00528,M01031,M01282,M01728,MA0017.1,MA0114.1
chr10 124028835 124028836 rs73359742 M00108,M01629
chr10 124092707 124092708 rs193000255 M00926,M01267,MA0099.2
chr10 124095763 124095764 rs3817278 NA
chr10 124097754 124097755 rs2271597 NA
chr10 124176943 124176944 rs183462950 M00220,M00344,M01558
chr10 124193180 124193181 rs2280141 M00025,M01167,M01660,M01752,M01975,M01976,M01981,M01982,M01983,M01985,M01986,M01987,M01988,M01989,M01990,M01992,M02037,M02038,MA0076.1,PBM0094,PBM0095,PBM0097,PBM0100,PBM0101,PBM0103,PBM0104,PBM0105,PBM0107,PBM0113,PBM0114,PBM0115,PBM0116,PBM0119,PBM0121,PBM0126,PBM0127,PBM0128,PBM0129,PBM0130,PBM0132,PBM0135
chr10 124459987 124459988 rs73365236 M01658
chr10 124671654 124671655 rs7921647 NA
chr10 124671723 124671724 rs148886855 M00778
chr10 124675300 124675301 rs4311998 NA
chr10 124709355 124709356 rs9423291 NA
chr10 124779814 124779815 rs187204113 MA0057.1
chr10 124815393 124815394 rs7922412 NA
chr10 124834321 124834322 rs193252195 M01639,M02040
chr10 124883500 124883501 rs4980179 M02011
chr10 124894099 124894100 rs2118317 M01512,M01641,PBM0054
chr10 124896611 124896612 rs199720543 M00244,M01219,M01639,M01683,M02040
chr10 124898951 124898952 rs73362720 M00654
chr10 124902363 124902364 rs187995837 M01550,M01673
chr10 125150041 125150042 rs181346276 M01660
chr10 125161236 125161237 rs188740656 M01658
chr10 125202796 125202797 rs183997894 M01700,MA0100.1
chr10 125211320 125211321 rs189760022 M01240,MA0100.1
chr10 125273538 125273539 rs4980296 M01576,M01946,PBM0093
chr10 125313031 125313032 rs187254146 MA0006.1
chr10 125313539 125313540 rs192006434 M00041
chr10 125317999 125318000 rs181407350 M00491
chr10 125319041 125319042 rs7100825 M01200,M01259,M01925,MA0139.1
chr10 125330969 125330970 rs78865128 M00722,M01658
chr10 125415403 125415404 rs3862126 M01512,PBM0054
chr10 125441070 125441071 rs34015387 M00017,M00041,M00338,M00916,M00917,MA0018.2
chr10 125532759 125532760 rs61863761 M01658,M01759
chr10 125551079 125551080 rs189348864 M00017,M00036,M00039,M00041,M00113,M00178,M00179,M00338,M00513,M00691,M00916,M00917,M00981,M01820,M01861,M01862,M01863,MA0018.2
chr10 125657444 125657445 rs7092173 NA
chr10 125658020 125658021 rs1878621 NA
chr10 125661330 125661331 rs1914542 NA
chr10 125661409 125661410 rs1914543 M00113,M00175,M00644,M00697,M00801,M00916,M01812,MA0048.1
chr10 125662510 125662511 rs2138923 NA
chr10 125755082 125755083 rs190567143 M00986,M01104,M01839,M01961
chr10 125785337 125785338 rs76740885 M01673
chr10 125853721 125853722 rs189736581 M00466,M01180,M01249
chr10 125942282 125942283 rs190305383 M00722,M01658,M01759
chr10 126029912 126029913 rs6597695 M01249
chr10 126107505 126107506 rs4144117 M00332,M01687,M01711
chr10 126124881 126124882 rs7096118 M00722,M01658
chr10 126160494 126160495 rs61861927 M00730
chr10 126164865 126164866 rs190359269 M01673
chr10 126185324 126185325 rs41307540 M00221,M00697,M00749
chr10 126185706 126185707 rs3824809 NA
chr10 126293284 126293285 rs78762889 M00017,M00036,M00041,M00113,M00114,M00178,M00179,M00338,M00513,M00514,M00916,M00917,M00981,M01186,M01187,M01586,M01820,M01861,M01862,MA0018.2
chr10 126294666 126294667 rs4962391 M01673
chr10 126312028 126312029 rs200397847 NA
chr10 126314965 126314966 rs3781474 M00244,M00807,M00986,M01068,M01104,M01219,M01303,M01961,MA0162.1,PBM0203
chr10 126341470 126341471 rs186974650 M00801
chr10 126341488 126341489 rs118156404 M00235,M01249,MA0006.1
chr10 126375508 126375509 rs186453752 M00041,M00981,M01186,M01187,M01687,M01770
chr10 126385299 126385300 rs184523704 M00359,M00778,M01673
chr10 126404140 126404141 rs4962687 M00055,M00399,M00442,M00466,M00788,M00797,M00799,M00942,M01065,M01116,M01699,MA0004.1,MA0093.1
chr10 126413996 126413997 rs191392466 M01613
chr10 126424136 126424137 rs4962691 NA
chr10 126424822 126424823 rs4962692 NA
chr10 126424834 126424835 rs4962693 NA
chr10 126433569 126433570 rs3824765 M00496
chr10 126436716 126436717 rs4962694 NA
chr10 126453622 126453623 rs189765474 M00359,M01635
chr10 126461367 126461368 rs2363340 NA
chr10 126486644 126486645 rs182321846 M00650
chr10 126490897 126490898 rs183251079 M01544
chr10 126500540 126500541 rs61872095 NA
chr10 126512247 126512248 rs7097254 NA
chr10 126517988 126517989 rs2303611 NA
chr10 126539838 126539839 rs7097177 NA
chr10 126606193 126606194 rs190004835 M00425,M00940
chr10 126611154 126611155 rs7070792 M01049
chr10 126627279 126627280 rs7089120 NA
chr10 126645139 126645140 rs7079521 NA
chr10 126647051 126647052 rs4962712 M01429
chr10 126654642 126654643 rs4962412 NA
chr10 126654897 126654898 rs4246208 NA
chr10 126676685 126676686 rs3740535 NA
chr10 126679738 126679739 rs7902120 NA
chr10 126681822 126681823 rs77870298 M00017,M00332,M00916
chr10 126687144 126687145 rs2289432 NA
chr10 126690353 126690354 rs181927185 M00032,M01167,M01516,M01660,M01752,M01976,M01981,M01982,M01983,M01985,M01986,M01987,M01988,M01989,M01990,M01992,M02037,M02038,M02039,MA0076.1,PBM0094,PBM0095,PBM0097,PBM0101,PBM0103,PBM0104,PBM0105,PBM0107,PBM0110,PBM0113,PBM0114,PBM0115,PBM0116,PBM0119,PBM0121,PBM0126,PBM0127,PBM0128,PBM0129,PBM0130,PBM0131,PBM0132,PBM0135
chr10 126708018 126708019 rs73375120 M00737,M00739
chr10 126727547 126727548 rs77811388 M00425,M00426,M00427,M00428,M00431,M00918,M00939,M01503,M01840,PBM0049
chr10 126750533 126750534 rs2946999 M00425,M00426,M00427,M00428,M00431
chr10 126911184 126911185 rs9423030 M00032,M01167,M01752,M01981,M01983,M01985,M01986,M01988,M01990,MA0028.1,MA0076.1,PBM0097,PBM0121,PBM0127
chr10 127219678 127219679 rs185186622 M00237,M00778,M01242,MA0006.1
chr10 127224607 127224608 rs75726183 M01770
chr10 127287864 127287865 rs193294911 M01550,M01673,PBM0171,PBM0172,PBM0176,PBM0191
chr10 127296171 127296172 rs2569916 M01610,M01770,M01951
chr10 127408295 127408296 rs61743887 M00428,M00740,M01096
chr10 127478063 127478064 rs35711389 M02011
chr10 127511755 127511756 rs4256900 NA
chr10 127511789 127511790 rs4385801 M00236,M00237,M00243,M00244,M00245,M00246,M00263,M00654,M01951,M01972,MA0162.1,PBM0203
chr10 127540527 127540528 rs73381248 NA
chr10 127661979 127661980 rs1878025 M00041,M00338,M00916,M00917,M01820,M01862,MA0018.2
chr10 127675606 127675607 rs3812683 M00017,M00039,M00041,M00178,M00179,M00916,M00917,M01862,MA0018.2
chr10 127730595 127730596 rs61546477 M00281
chr10 127730727 127730728 rs34265990 M01673
chr10 128064754 128064755 rs187965633 M00017,M00036,M00039,M00041,M00338,M00513,M00691,M00801,M00916,M00917,M00981,M01812,M01820,M01861,M01862,MA0018.2
chr10 128157307 128157308 rs76454496 M00114,M01576,M01925
chr10 128286825 128286826 rs74158843 M00644
chr10 128593563 128593564 rs185700377 M01673
chr10 128594614 128594615 rs9423007 M01512,M01613,PBM0054
chr10 128873930 128873931 rs75690653 MA0057.1
chr10 129600951 129600952 rs190907412 M00281
chr10 129652260 129652261 rs180924851 M01673
chr10 129652463 129652464 rs4751542 MA0006.1
chr10 129652566 129652567 rs77330112 M01673
chr10 129653503 129653504 rs185544981 M01673
chr10 129671324 129671325 rs7915701 M01200,M01259,MA0139.1
chr10 129809829 129809830 rs193035380 M00108,M00752,M01660,M01979
chr10 129846852 129846853 rs188477897 M01649
chr10 129863369 129863370 rs1891817 M00115
chr10 129915695 129915696 rs187751124 M01925
chr10 129936712 129936713 rs7893738 M01700
chr10 130687024 130687025 rs75387453 M01653
chr10 130824369 130824370 rs35616653 M01660,MA0028.1
chr10 130901203 130901204 rs74160052 PBM0095,PBM0121
chr10 130937428 130937429 rs191940544 M01259,MA0139.1
chr10 131017822 131017823 rs181469040 M00017,M00036,M00039,M00041,M00113,M00178,M00179,M00338,M00357,M00375,M00513,M00514,M00691,M00801,M00916,M00917,M00946,M00981,M01186,M01187,M01586,M01812,M01820,M01861,M01862,M01863,MA0018.2
chr10 131299319 131299320 rs7098210 M00017,M00041,M00178,M00338,M00514,M00691,M00916,M00917,M01163,M01862,MA0018.2,PBM0117,PBM0118,PBM0120,PBM0124
chr10 131325585 131325586 rs78058181 M01576
chr10 131474246 131474247 rs7071424 M00654
chr10 131587353 131587354 rs191776560 M00220,M00344
chr10 131682854 131682855 rs182706940 M00017,M00036,M00039,M00041,M00113,M00178,M00338,M00513,M00514,M00691,M00801,M00916,M00917,M00981,M01186,M01187,M01812,M01820,M01861,M01862,M01863,MA0018.2
chr10 131756960 131756961 rs182910600 M01658
chr10 131865543 131865544 rs75209826 MA0028.1,PBM0094,PBM0104,PBM0105
chr10 131897028 131897029 rs184670764 M00801,M01948
chr10 131909290 131909291 rs74162552 M01511,M01521,M01613,M01642,M01957,PBM0022
chr10 131987376 131987377 rs79976723 M00359
chr10 131988310 131988311 rs7896018 M00263,M00428,M01609,PBM0203
chr10 132104330 132104331 rs2766072 M00375,M00942,M00944,M00946,M01699,MA0004.1,PBM0200
chr10 132518270 132518271 rs7096811 NA
chr10 132607462 132607463 rs77306601 M01182
chr10 132774791 132774792 rs184910149 NA
chr10 132816282 132816283 rs189917073 M00115,M00973
chr10 132887433 132887434 rs74160845 MA0028.1
chr10 133189398 133189399 rs3123208 NA
chr10 133270403 133270404 rs188837773 M00041,M00917,MA0018.2
chr10 133514081 133514082 rs77032707 MA0028.1
chr10 133589829 133589830 rs182400080 M00727,M01142,M01217,M01282
chr10 133593362 133593363 rs181002844 M00698,M01673
chr10 133638446 133638447 rs61864712 M01658
chr10 133657301 133657302 rs76875529 M00049,M00198
chr10 133666021 133666022 rs75144967 M00017,M00036,M00039,M00041,M00113,M00178,M00179,M00338,M00375,M00513,M00691,M00697,M00916,M00917,M00946,M00981,M01186,M01187,M01820,M01861,M01862,M01863,MA0018.2
chr10 133743165 133743166 rs9419338 NA
chr10 133833895 133833896 rs193010430 M01658
chr10 133836633 133836634 rs185457506 M00113,M00801,M01070,MA0117.1
chr10 133839343 133839344 rs72853120 NA
chr10 133848759 133848760 rs6560669 M00916,M00981,M01186,M01187,M01861
chr10 133876698 133876699 rs7099900 M01182
chr10 133948986 133948987 rs76401402 M01976,M01980
chr10 133960963 133960964 rs78826594 M01299,M01946,PBM0127
chr10 133979599 133979600 rs9419385 NA
chr10 133981681 133981682 rs4880338 NA
chr10 133983426 133983427 rs7096307 M00263
chr10 133984915 133984916 rs2035806 NA
chr10 133988227 133988228 rs7094598 M00388
chr10 133989373 133989374 rs4880339 NA
chr10 133989640 133989641 rs4880340 M00001,M00644,M00973
chr10 133991945 133991946 rs902635 NA
chr10 133992688 133992689 rs4880341 NA
chr10 133993558 133993559 rs2814166 M00986,M01104,M01961
chr10 134002147 134002148 rs2818423 NA
chr10 134002766 134002767 rs2101613 NA
chr10 134005371 134005372 rs2637625 M01249,M01625
chr10 134007007 134007008 rs7915723 M00217,M00615,M00799,M00962,M01145,M01154,M01564,M01699,MA0004.1,MA0059.1,MA0093.1,PBM0077,PBM0089,PBM0188,PBM0195,PBM0200
chr10 134011292 134011293 rs7072915 M01231
chr10 134018000 134018001 rs902627 NA
chr10 134046489 134046490 rs193238118 M01658,M01759
chr10 134078362 134078363 rs35057409 M01029,M01954,MA0004.1
chr10 134083824 134083825 rs35404606 NA
chr10 134091153 134091154 rs7093949 M00644
chr10 134109408 134109409 rs2492648 M00801,M01615,M01784
chr10 134158541 134158542 rs2698780 NA
chr10 134268113 134268114 rs7909396 M01282
chr10 134272411 134272412 rs7900090 M00237,M01673
chr10 134362215 134362216 rs187877879 NA
chr10 134374165 134374166 rs4431949 M00049
chr10 134377278 134377279 rs116263029 M01649
chr10 134384978 134384979 rs180987675 M01658
chr10 134404944 134404945 rs181830750 M00037,M00517,M00654,M00926,M00983,M01267,MA0099.2
chr10 134451219 134451220 rs73401233 M01613
chr10 134562520 134562521 rs188399110 M00017,M00041,M00178,M00338,M00513,MA0160.1
chr10 134576798 134576799 rs185322086 M00615,M01154,M01658,M01838,MA0058.1
chr10 134585144 134585145 rs188848865 M01613
chr10 134609438 134609439 rs187220136 M00647,M00766,M00965,M01724
chr10 134641628 134641629 rs193137945 M00722,M01658
chr10 134697726 134697727 rs187948430 M00251,M01770
chr10 134717925 134717926 rs58434233 M00766,M00965
chr10 134719959 134719960 rs182763080 M00799,M01096,M01558,M01911,M01951,PBM0077
chr10 134738507 134738508 rs182449703 M00017,M00036,M00039,M00041,M00178,M00179,M00338,M00513,M00981,M01186,M01861,M01862,MA0018.2
chr10 134755240 134755241 rs41306417 M01620,M01658
chr10 134818160 134818161 rs9663130 NA
chr10 134820346 134820347 rs7079970 M00055,M00119,M00236,M00615,M00799,M00944,M01065,M01116,M01154,M01610,MA0004.1,MA0059.1,PBM0200
chr10 134820452 134820453 rs7079118 NA
chr10 134827185 134827186 rs71503774 NA
chr10 134827195 134827196 rs7100314 NA
chr10 134827930 134827931 rs7893172 NA
chr10 134827993 134827994 rs72869793 M00799,M00942,M01111,MA0004.1,PBM0188
chr10 134829337 134829338 rs182891835 M00801
chr10 134834106 134834107 rs34410337 NA
chr10 134835119 134835120 rs34007410 NA
chr10 134843700 134843701 rs185830587 M00722,M01658
chr10 134846981 134846982 rs7073479 M01770
chr10 134906943 134906944 rs183098335 M01511,M01673,M01948,PBM0081
chr10 134930826 134930827 rs73399136 M02011,PBM0181,PBM0198
chr10 134934875 134934876 rs181133071 M01951
chr10 134942165 134942166 rs2806452 NA
chr10 134953360 134953361 rs4258296 M01947
chr10 134957259 134957260 rs7069109 M00388,M00428,M00940,M01503,PBM0049
chr10 134968112 134968113 rs7075645 M01962
chr10 134971601 134971602 rs4326710 NA
chr10 134975228 134975229 rs7918481 NA
chr10 134975548 134975549 rs7918089 NA
chr10 134978813 134978814 rs3008300 NA
chr10 134979962 134979963 rs2998153 M00237,M01242
chr10 134980112 134980113 rs3008301 NA
chr10 134980216 134980217 rs3008302 M00799,M00962,M01699,M01951,MA0004.1
chr10 134981689 134981690 rs2998152 NA
chr10 134981836 134981837 rs2998151 NA
chr10 134981941 134981942 rs3008303 NA
chr10 134982122 134982123 rs3008304 NA
chr10 135035872 135035873 rs61860639 M00435,M00942
chr10 135037760 135037761 rs9419032 M01167,M01660,M01985,M01986,M01988,M01990,M02040,MA0028.1,MA0076.1,PBM0095,PBM0097,PBM0104,PBM0114,PBM0126,PBM0127,PBM0135
chr10 135053720 135053721 rs9419033 M00749,M01714
chr10 135072877 135072878 rs191233695 M00017,M00036,M00039,M00041,M00178,M00327,M00338,M00801,M00916,M00917,M00946,M00981,M01186,M01187,M01820,M01861,M01862,M01863,MA0018.2
chr10 135092240 135092241 rs2275718 M01925
chr10 135153257 135153258 rs59544568 M00115,M01611
chr10 135160218 135160219 rs73389524 M00032,M01167,M01660,M01745,M01986,M01988,MA0076.1
chr10 135208391 135208392 rs41283337 M00235,M01609,M01951
chr10 135216077 135216078 rs41283343 NA
chr10 135285118 135285119 rs74690066 MA0100.1
chr10 135370342 135370343 rs8181464 M01759
chr10 135422544 135422545 rs4384343 M01925
chr11 209243 209244 rs186635958 M00722,M01658
chr11 219537 219538 rs4758633 NA
chr11 221321 221322 rs574185 NA
chr11 243267 243268 rs505404 NA
chr11 247159 247160 rs3830000 M00766,M00965
chr11 285652 285653 rs34459139 M01503
chr11 289552 289553 rs3932433 NA
chr11 290232 290233 rs3809109 M00942,M01663,M01925,M01970
chr11 295005 295006 rs2242564 M01156
chr11 300604 300605 rs72636981 M01925
chr11 306919 306920 rs7115703 NA
chr11 307035 307036 rs3809112 M00024
chr11 308064 308065 rs9704108 M00789,M01537,M01797,PBM0091
chr11 308575 308576 rs909097 M00017,M00697,M00916,M00936
chr11 316348 316349 rs7942247 NA
chr11 326951 326952 rs192028416 M01544
chr11 350674 350675 rs191434575 M01511
chr11 355956 355957 rs79990381 M00049,M01182
chr11 362062 362063 rs7114676 M00017,M00113,M00178,M00513,M00916,M00917
chr11 383923 383924 rs56365011 M01576,PBM0093
chr11 384066 384067 rs7483271 M00986,M01494
chr11 440856 440857 rs7931783 M01516,M01517,M01544,M01634,M01660,M01958,M01979,PBM0085,PBM0103,PBM0104,PBM0107,PBM0116,PBM0132,PBM0135
chr11 446165 446166 rs7117930 M00008,M00244,M00986,M01068,M01104,M01219,M01303,M01961,PBM0203
chr11 449937 449938 rs183836137 M00049
chr11 456105 456106 rs79923485 M00801,M00916,M01186,M01187,M01862
chr11 460764 460765 rs35389167 M01511,M01957,PBM0079
chr11 486026 486027 rs71487291 NA
chr11 494684 494685 rs200109318 M00108,MA0028.1
chr11 526183 526184 rs34755674 M01700
chr11 526355 526356 rs61877777 MA0133.1
chr11 527128 527129 rs35404811 NA
chr11 531164 531165 rs61877780 M00305
chr11 532922 532923 rs35601764 NA
chr11 533533 533534 rs200945755 M00466,M01249
chr11 533820 533821 rs193163027 M00032,M00743,M01167,M01951,M01981,M01983,M01985,M01986,M01988,M01990,MA0076.1,PBM0121,PBM0127,PBM0130,PBM0132
chr11 534196 534197 rs41258054 M01635,M01925
chr11 539057 539058 rs34046876 M00114
chr11 540004 540005 rs36002993 NA
chr11 548484 548485 rs61877799 NA
chr11 557659 557660 rs76495701 NA
chr11 565453 565454 rs1975883 NA
chr11 566392 566393 rs3740650 NA
chr11 572827 572828 rs4963137 NA
chr11 575552 575553 rs60568231 M01096,M01635,M01649
chr11 578758 578759 rs7932229 M00307
chr11 580308 580309 rs61170993 M00263,M01610
chr11 583766 583767 rs12797496 NA
chr11 583786 583787 rs7117022 NA
chr11 584111 584112 rs7120313 NA
chr11 590460 590461 rs192288806 M01113,M01611,M01658
chr11 601784 601785 rs2396545 NA
chr11 607174 607175 rs936468 PBM0117,PBM0120
chr11 611801 611802 rs17155933 M00986,M01909
chr11 612147 612148 rs7943546 M00372,M00942
chr11 617536 617537 rs2740380 M01639
chr11 618171 618172 rs6598008 NA
chr11 624994 624995 rs185915749 M01673
chr11 640892 640893 rs28702058 M01512,M01635,PBM0054
chr11 654090 654091 rs7112962 NA
chr11 658049 658050 rs7396568 NA
chr11 663173 663174 rs6421973 NA
chr11 663339 663340 rs6598003 NA
chr11 677199 677200 rs6597995 NA
chr11 679914 679915 rs28392994 NA
chr11 689866 689867 rs56663963 M00017,M00036,M00039,M00041,M00113,M00178,M00179,M00338,M00357,M00513,M00514,M00691,M00801,M00916,M00917,M00981,M01186,M01187,M01586,M01820,M01861,M01862,M01863,MA0018.2
chr11 692907 692908 rs6597991 M00107,M01156
chr11 693040 693041 rs7481774 M01673
chr11 707024 707025 rs76431003 NA
chr11 724501 724502 rs58462777 PBM0095
chr11 833667 833668 rs7924806 NA
chr11 834388 834389 rs72847212 NA
chr11 834596 834597 rs35079971 M01635,M01649
chr11 836042 836043 rs192915611 M00491,M00646,M01175
chr11 837120 837121 rs28655651 M00036,M00239
chr11 838633 838634 rs8672 NA
chr11 839077 839078 rs7929032 NA
chr11 839092 839093 rs7936838 NA
chr11 839126 839127 rs7928935 M00357,M01065,M01182
chr11 839185 839186 rs7936806 M00697,M00749,M01303
chr11 839628 839629 rs28735718 NA
chr11 839674 839675 rs28692469 NA
chr11 840318 840319 rs3059 NA
chr11 840476 840477 rs4895 M00263,M00333,M01249
chr11 840603 840604 rs28677123 PBM0090
chr11 840638 840639 rs28636471 NA
chr11 840739 840740 rs28551040 NA
chr11 842681 842682 rs9704919 PBM0090
chr11 852364 852365 rs4963208 M00973
chr11 856991 856992 rs4963207 M01156,MA0006.1
chr11 857649 857650 rs35570910 NA
chr11 858423 858424 rs7946539 NA
chr11 858819 858820 rs3923831 M00244,M00986,M01104,M01961,MA0162.1
chr11 859914 859915 rs36002505 NA
chr11 861813 861814 rs4963143 NA
chr11 865256 865257 rs7482414 NA
chr11 866793 866794 rs7091 NA
chr11 870445 870446 rs6682 NA
chr11 876754 876755 rs7941920 NA
chr11 879080 879081 rs7479057 NA
chr11 880317 880318 rs4963142 M01951
chr11 880466 880467 rs4963141 M00737
chr11 883478 883479 rs7125550 NA
chr11 883591 883592 rs7106881 NA
chr11 885694 885695 rs6597974 NA
chr11 888956 888957 rs28408826 NA
chr11 894873 894874 rs34360522 NA
chr11 898742 898743 rs61441819 M00121,M00122,M00182,M00187,M00220,M00236,M00356,M00358,M00359,M00366,M00367,M00369,M00370,M00371,M00375,M00399,M00434,M00440,M00441,M00442,M00539,M00615,M00660,M00694,M00796,M00799,M00942,M00943,M00944,M00945,M00946,M00985,M01034,M01065,M01154,M01558,M01577,M01584,M01610,M01699,M01793,M01818,M01838,M01843,M01850,M01954,MA0004.1,MA0093.1,PBM0013,PBM0188,PBM0200
chr11 971165 971166 rs7103585 M01576,M01949,M01981,M01983,M01988,MA0076.1,PBM0093,PBM0095,PBM0101,PBM0103,PBM0104,PBM0107,PBM0114,PBM0116,PBM0119,PBM0126,PBM0129,PBM0130,PBM0132,PBM0135
chr11 972269 972270 rs7933889 M02011
chr11 979089 979090 rs189792265 M00644,M01716,M02011
chr11 1039399 1039400 rs184084679 M01544,M01634,M01958
chr11 1047357 1047358 rs180946881 M00722,M00731,M01658,M01759
chr11 1052099 1052100 rs74045623 M01299,M01576,M01946,PBM0093
chr11 1055633 1055634 rs190852330 NA
chr11 1073563 1073564 rs41432948 M00055,M00217,M00440,M00797,M00799,M00942,M00962,M01065,M01585,M01699,M01843,MA0004.1,MA0059.1,MA0093.1,MA0147.1
chr11 1123442 1123443 rs79645252 M02011
chr11 1123755 1123756 rs7947691 M00115
chr11 1223029 1223030 rs192536617 M00037,M00174,M00284,M00517,MA0099.2
chr11 1244059 1244060 rs7115457 M00440,M00942
chr11 1258802 1258803 rs2014486 M01544,M01660
chr11 1276326 1276327 rs3829224 M01925
chr11 1315026 1315027 rs5743938 M00644,M00693,M00712,M01838,M01925
chr11 1325765 1325766 rs180764195 M00139,M00697,M00778,M01096
chr11 1332361 1332362 rs77124907 M01759
chr11 1414066 1414067 rs61867612 M01658
chr11 1424399 1424400 rs3934561 M00115
chr11 1468393 1468394 rs7933376 M00041,M00646,M00691,M00916,M00917,MA0018.2
chr11 1487023 1487024 rs28514987 M00359
chr11 1610561 1610562 rs76187492 M01673
chr11 1656940 1656941 rs7948849 M00801
chr11 1657512 1657513 rs187107435 M01581
chr11 1790118 1790119 rs191210085 M00322,M00697,M00749,M01839
chr11 1793946 1793947 rs192549040 M00491,M00706
chr11 1796139 1796140 rs191576379 M00749
chr11 1853106 1853107 rs616594 M00032,M00108,M00339,M01078,M01163,M01167,M01298,M01876,M01976,M01981,M01983,M01985,M01986,M01987,M01988,M01989,M01990,M01992,MA0076.1,PBM0095,PBM0097,PBM0100,PBM0101,PBM0103,PBM0104,PBM0107,PBM0113,PBM0114,PBM0116,PBM0118,PBM0119,PBM0121,PBM0126,PBM0127,PBM0130,PBM0132,PBM0135
chr11 1874220 1874221 rs907612 NA
chr11 1890320 1890321 rs61868776 M00008,M00749,M01219
chr11 1891324 1891325 rs7951837 M00730,M01249,M01635,M01649
chr11 1972656 1972657 rs181780866 M01282
chr11 1990441 1990442 rs192765240 M00752,M01544,M01639,M01903
chr11 2032333 2032334 rs189213943 M00025,M00032,M00108,M01078,M01167,M01660,M01752,M01976,M01981,M01982,M01983,M01985,M01986,M01987,M01988,M01989,M01990,M01992,M02037,M02038,M02039,M02040,MA0076.1,PBM0095,PBM0097,PBM0101,PBM0103,PBM0104,PBM0107,PBM0113,PBM0114,PBM0115,PBM0116,PBM0121,PBM0126,PBM0127,PBM0128,PBM0130,PBM0131,PBM0132,PBM0135
chr11 2060696 2060697 rs60483074 M00766,M00965,M01269
chr11 2060738 2060739 rs7129946 M01544,M01909
chr11 2110757 2110758 rs78732278 M01658
chr11 2115433 2115434 rs192458781 M00801
chr11 2149624 2149625 rs7107701 M00016,M00108,M01163,M01167,M01660,M01974,M01975,M01976,M01979,M01980,M01983,M01985,M01986,M01987,M01988,M01989,M01992,M02040,MA0076.1,PBM0094,PBM0095,PBM0097,PBM0101,PBM0103,PBM0104,PBM0105,PBM0110,PBM0113,PBM0114,PBM0116,PBM0117,PBM0118,PBM0120,PBM0121,PBM0124,PBM0126,PBM0127,PBM0130,PBM0132,PBM0135
chr11 2150686 2150687 rs61745039 M01948
chr11 2162929 2162930 rs190421362 M00644,M00940,M01298,MA0048.1
chr11 2173446 2173447 rs7924316 M01639
chr11 2194583 2194584 rs183084527 M01200,M01259,M01889,MA0139.1
chr11 2225295 2225296 rs183315417 M00778,MA0039.2
chr11 2233789 2233790 rs79950627 M00236,M00797,M00799,M01054,M01145,M01249,M01699,MA0004.1,PBM0077
chr11 2250712 2250713 rs4595544 M00221
chr11 2262146 2262147 rs4130434 NA
chr11 2284589 2284590 rs17659078 NA
chr11 2286242 2286243 rs739543 NA
chr11 2286347 2286348 rs72844139 NA
chr11 2290531 2290532 rs186700173 M00243,M00244,M00807,M00933,M00982,M00986,M01068,M01104,M01219,M01961,M01972,M02036,MA0079.2,MA0162.1,PBM0203
chr11 2294414 2294415 rs7396526 NA
chr11 2297585 2297586 rs4930067 NA
chr11 2297614 2297615 rs4930068 NA
chr11 2300716 2300717 rs4929972 NA
chr11 2300800 2300801 rs4929974 NA
chr11 2301197 2301198 rs7478847 NA
chr11 2305140 2305141 rs2412115 NA
chr11 2326741 2326742 rs75551620 M01200,M01259,M01925,MA0139.1
chr11 2326799 2326800 rs79064532 M00399,M00615,M00942
chr11 2338541 2338542 rs185799341 M01658
chr11 2387252 2387253 rs184806790 M00694,M00697
chr11 2449619 2449620 rs67439072 M00516,M00920,M01200,M01259,MA0139.1
chr11 2503536 2503537 rs193163329 M00055,M00182,M00187,M00366,M00367,M00369,M00440,M00441,M00442,M00799,M00942,M00944,M00946,M01065,M01116,M01584,M01585,M01610,M01699,M01818,M01838,MA0004.1,MA0093.1
chr11 2554148 2554149 rs179436 MA0100.1
chr11 2583815 2583816 rs75586022 M01576,M01946,PBM0093,PBM0110,PBM0117
chr11 2588397 2588398 rs61871513 M00644
chr11 2589275 2589276 rs181844010 M00766,M00965
chr11 2590496 2590497 rs179486 M00017,M00036,M00039,M00041,M00113,M00178,M00338,M00691,M00801,M00916,M00917,M00981,M01186,M01820,M01861,M01862,M01863,MA0018.2
chr11 2599359 2599360 rs75392110 M01576
chr11 2622474 2622475 rs7944932 M01658
chr11 2690339 2690340 rs190337886 M00942,M01951
chr11 2722064 2722065 rs185212877 M00491,M00938
chr11 2751414 2751415 rs231909 M01240,MA0100.1
chr11 2856657 2856658 rs4930011 MA0006.1
chr11 2860753 2860754 rs55873274 M01770,M01838
chr11 2924373 2924374 rs78375808 NA
chr11 2925230 2925231 rs448859 NA
chr11 2934127 2934128 rs185388245 M01625
chr11 2958817 2958818 rs2583435 M00788,M01951
chr11 2961902 2961903 rs184308712 MA0100.1
chr11 3010429 3010430 rs7105693 M00032,M00339,M00340,M00678,M01078,M01163,M01167,M01976,M01981,M01983,M01985,M01986,M01987,M01988,M01989,M01990,M01992,MA0076.1,PBM0095,PBM0097,PBM0100,PBM0101,PBM0103,PBM0104,PBM0107,PBM0113,PBM0114,PBM0116,PBM0118,PBM0119,PBM0121,PBM0124,PBM0126,PBM0127,PBM0128,PBM0129,PBM0130,PBM0132,PBM0135
chr11 3012398 3012399 rs183580405 M01701,M01951
chr11 3013032 3013033 rs184579194 M00032,M00108,M00497,M01167,M01660,M01752,M01981,M01983,M01985,M01986,M01988,M01989,M01990,M01992,M02039,MA0028.1,MA0076.1,PBM0095,PBM0097,PBM0101,PBM0104,PBM0107,PBM0113,PBM0114,PBM0116,PBM0118,PBM0121,PBM0124,PBM0126,PBM0127,PBM0130,PBM0135
chr11 3045418 3045419 rs184137211 NA
chr11 3060724 3060725 rs451041 NA
chr11 3079007 3079008 rs187025975 M00049,M01629,M01639
chr11 3123695 3123696 rs189369411 M00722,M01658
chr11 3157532 3157533 rs74049003 NA
chr11 3249038 3249039 rs34072539 M00113,M00114,M00251,M00694,M00697,M00936,M01065,M01186,M01187,M01544,M01815,M01861
chr11 3427517 3427518 rs189128523 M01658
chr11 3430093 3430094 rs60990702 M01512,PBM0054
chr11 3430142 3430143 rs111685844 M01200,M01259,MA0139.1
chr11 3611702 3611703 rs79832857 M01701
chr11 3620002 3620003 rs188223945 NA
chr11 3635984 3635985 rs191181972 M01658
chr11 3644268 3644269 rs885413 MA0057.1
chr11 3663586 3663587 rs185534003 M00428,M01096
chr11 3813625 3813626 rs61896921 M00647,M00766,M00965,M01724,MA0018.2
chr11 3818537 3818538 rs75235962 M01613,PBM0090
chr11 3818553 3818554 rs184776395 M00654,M01673
chr11 3826171 3826172 rs61896931 M00344,M00766,M00965
chr11 3827981 3827982 rs7117291 M00986,M01104,M01839,M01961
chr11 3847315 3847316 rs192311078 M00017,M00036,M00039,M00041,M00113,M00178,M00179,M00338,M00513,M00691,M00801,M00916,M00917,M00981,M01186,M01187,M01586,M01812,M01820,M01861,M01862,M01863,M01949,MA0018.2,PBM0090
chr11 3855867 3855868 rs4379840 M01658
chr11 3856515 3856516 rs190259533 M00115,MA0099.2
chr11 3858748 3858749 rs57000758 M00778
chr11 4079184 4079185 rs182580256 M00697
chr11 4094109 4094110 rs186928941 M00801,M01259,M01925,MA0139.1
chr11 4115748 4115749 rs72555752 M00333,M01613,M01916
chr11 4203500 4203501 rs182563080 M01200,M01259,M01687,M01711,MA0139.1
chr11 4591941 4591942 rs75927242 M00359,M01610,M01699,MA0004.1,PBM0142,PBM0173
chr11 4629020 4629021 rs80035042 M01660
chr11 4658572 4658573 rs73388807 M01673
chr11 5314206 5314207 rs79959176 M00017,M00694,M00697,M00917,M00936
chr11 5614346 5614347 rs7127928 M00032,M01163
chr11 5691004 5691005 rs4567498 M00766,M00965
chr11 5691190 5691191 rs4309185 NA
chr11 5700339 5700340 rs3740995 M00357
chr11 5705940 5705941 rs58371000 M01544
chr11 6238855 6238856 rs77795471 M00425,M00427,M00431,M00516,MA0024.1
chr11 6374688 6374689 rs77931219 M01925
chr11 6411224 6411225 rs186629492 MA0099.2
chr11 6428671 6428672 rs189549822 M00115
chr11 6650084 6650085 rs201230965 M00041,M00917,M01186,M01187
chr11 6668327 6668328 rs2063082 M00654,M01935
chr11 6704310 6704311 rs2292197 M01219,PBM0203
chr11 6766101 6766102 rs7931228 M01734
chr11 6778729 6778730 rs185226531 M01658
chr11 6925873 6925874 rs35771010 NA
chr11 6941287 6941288 rs7105082 NA
chr11 6949028 6949029 rs2307014 NA
chr11 6954538 6954539 rs4426121 NA
chr11 7277543 7277544 rs189331137 M01709
chr11 7329336 7329337 rs182025115 M01658
chr11 7534459 7534460 rs79612075 M00425,M00426,M00427,M00428,M00431,M00516,M00740,M00918,M00919,M00920,M00939,M01959
chr11 7541270 7541271 rs80125553 M00049
chr11 7541722 7541723 rs4078281 NA
chr11 7593035 7593036 rs6578875 M00654,M00916
chr11 7709732 7709733 rs75667685 M00916,M01948
chr11 7780587 7780588 rs7950212 M01658
chr11 7892910 7892911 rs4758247 M00115,MA0099.2
chr11 7967314 7967315 rs3911598 M01512,PBM0054
chr11 8114381 8114382 rs190446344 M01200,M01259,MA0139.1
chr11 8190363 8190364 rs79545167 M01613
chr11 8190669 8190670 rs74679656 M00976,M01055,M01156,MA0006.1
chr11 8285529 8285530 rs79488575 M01200,M01241,M01259,M01925,MA0139.1
chr11 8288214 8288215 rs187213620 M00440,M00799,M00942,M00944,M01699,M01818,M01838
chr11 8343538 8343539 rs61881891 M01660
chr11 8359491 8359492 rs76964382 M00986,M01576,PBM0093
chr11 8377889 8377890 rs7935302 NA
chr11 8380718 8380719 rs4237772 M00111,M00112,MA0006.1
chr11 8616721 8616722 rs192557631 M00036,M00801,M01268
chr11 8617549 8617550 rs4244804 NA
chr11 8704221 8704222 rs77383738 M01673,M01951
chr11 8705479 8705480 rs7951084 M00986
chr11 8705527 8705528 rs61875926 M00654,M00942
chr11 8706627 8706628 rs2073685 NA
chr11 8707082 8707083 rs2073686 M01700
chr11 8707232 8707233 rs6735 NA
chr11 8708526 8708527 rs35957960 NA
chr11 8709240 8709241 rs7945657 NA
chr11 8709336 8709337 rs2036422 M01509
chr11 8713805 8713806 rs35330493 NA
chr11 8714274 8714275 rs35104495 NA
chr11 8829966 8829967 rs3850934 M00220,M00944,M00946,M01558
chr11 8986047 8986048 rs2568091 M01976,M01979,M01980
chr11 9039550 9039551 rs188968287 M00483,M00801
chr11 9159774 9159775 rs73416044 M00084,M00244,PBM0203
chr11 9220515 9220516 rs7394471 NA
chr11 9282420 9282421 rs183608542 M01673
chr11 9482396 9482397 rs192540947 M00017,M00036,M00039,M00041,M00113,M00179,M00338,M00513,M00691,M00916,M00917,M00981,M01186,M01187,M01586,M01820,M01861,M01862,M01863,MA0018.2
chr11 9625962 9625963 rs192023611 NA
chr11 9639349 9639350 rs189071515 M00017,M00036,M00039,M00041,M00113,M00178,M00327,M00338,M00801,M00916,M00917,M00981,M01186,M01187,M01812,M01820,M01861,M01862,M01863,MA0018.2
chr11 9720456 9720457 rs2572947 M01658,M01759
chr11 9742186 9742187 rs74760547 M00237,MA0006.1
chr11 9751401 9751402 rs76012223 M01653,M01658
chr11 9780011 9780012 rs77259576 M00017,M00916
chr11 9969282 9969283 rs187909945 M00722,M01658,M01759
chr11 10144579 10144580 rs75264274 M00490,MA0099.2
chr11 10258068 10258069 rs185181797 M00263
chr11 10320075 10320076 rs185195209 M01658
chr11 10329735 10329736 rs35389379 MA0006.1,MA0048.1
chr11 10388781 10388782 rs2923084 NA
chr11 10478268 10478269 rs79057673 M00644
chr11 10478507 10478508 rs930672 M01658,M01759
chr11 10521763 10521764 rs3741041 NA
chr11 10523518 10523519 rs2071018 M01628,M01701
chr11 10530241 10530242 rs190299947 M01658
chr11 10545763 10545764 rs34466373 NA
chr11 10601395 10601396 rs72861083 NA
chr11 10623989 10623990 rs72862346 NA
chr11 10625145 10625146 rs7115735 NA
chr11 10632251 10632252 rs964426 NA
chr11 10632483 10632484 rs964425 NA
chr11 10666324 10666325 rs78919669 M00696,MA0125.1
chr11 10698484 10698485 rs184747896 NA
chr11 10699695 10699696 rs890115 NA
chr11 10816474 10816475 rs75143722 M00425,M00426,M00427,M00431,M00918,M00920,M00939,M01840
chr11 10826255 10826256 rs2242361 M01658
chr11 10829398 10829399 rs76250465 M00428,M01550,PBM0023
chr11 10830443 10830444 rs181871382 M01838
chr11 10900378 10900379 rs74397934 M01200,M01259,MA0139.1
chr11 10921495 10921496 rs189134569 M00801
chr11 11111524 11111525 rs17344332 M00722,M01658
chr11 11193225 11193226 rs76980452 M01658
chr11 11207984 11207985 rs183163144 M00032,M00108,M01660,M01981,M01986,M01990,MA0076.1,PBM0095
chr11 11269085 11269086 rs4441010 NA
chr11 11287747 11287748 rs192801212 M01200,M01259,M01925,MA0139.1
chr11 11303109 11303110 rs72859263 M01610,M01770
chr11 11318963 11318964 rs4075678 M01544,PBM0060
chr11 11446393 11446394 rs731226 M00965
chr11 11643549 11643550 rs79203343 NA
chr11 11789527 11789528 rs55898526 M01544,M01557,PBM0012
chr11 11835180 11835181 rs189193260 M01658,M01759
chr11 11863079 11863080 rs34718245 M00263
chr11 11994707 11994708 rs73417303 M00440,M00441,M00942,M00944,M01839,M01925,M01933
chr11 12022897 12022898 rs3750940 NA
chr11 12122093 12122094 rs7111481 M01609,M01948,M01951
chr11 12217889 12217890 rs193149297 M01701
chr11 12236890 12236891 rs1825641 M00281
chr11 12293097 12293098 rs7122932 NA
chr11 12293260 12293261 rs7123104 NA
chr11 12313353 12313354 rs184789121 M01658,M01759
chr11 12430902 12430903 rs74941803 M01980,MA0028.1
chr11 12462130 12462131 rs77844997 M00916
chr11 12603819 12603820 rs182287674 M01673
chr11 12621228 12621229 rs76670519 M01200,M01240,M01259,M01925,MA0100.1,MA0139.1
chr11 12702039 12702040 rs4408295 M00244,MA0162.1
chr11 12746508 12746509 rs183359045 M01946
chr11 12769569 12769570 rs57208592 M00263
chr11 12846117 12846118 rs192930938 M00644,M00993
chr11 12910494 12910495 rs182694683 M00693,M01200,M01259,M01925,MA0139.1
chr11 12923225 12923226 rs59656916 M01658
chr11 13034898 13034899 rs189569897 M00041
chr11 13060138 13060139 rs190376843 M00204,M00789,M00926,M01181,M01267,M01713
chr11 13095392 13095393 rs2583125 M00017,M00036,M00041,M00113,M00178,M00179,M00338,M00513,M00916,M00917,M00946,M00981,M01186,M01187,M01586,M01820,M01861,M01863,MA0018.2
chr11 13308715 13308716 rs4146389 M00017,M00041,M00338,M00916
chr11 13319831 13319832 rs58113038 M00743,M01167,M01660,M01752,M01981,M01982,M01983,M01985,M01986,M01987,M01988,M01989,M01990,M01992,M02037,MA0028.1,MA0076.1,PBM0094,PBM0097,PBM0104,PBM0105,PBM0107,PBM0110,PBM0113,PBM0114,PBM0116,PBM0121,PBM0126,PBM0127,PBM0128,PBM0130,PBM0132,PBM0135
chr11 13484616 13484617 rs80106255 M00049
chr11 13484953 13484954 rs186797002 M00055,M00217,M00799,M00942,M01585,M01699,MA0004.1,MA0059.1,MA0093.1,PBM0188
chr11 13982853 13982854 rs192181122 M01946
chr11 14038620 14038621 rs1969539 NA
chr11 14052347 14052348 rs61884835 NA
chr11 14157780 14157781 rs181193375 NA
chr11 14926930 14926931 rs76900932 M01660
chr11 14930266 14930267 rs192742143 M00693,M01200,M01259,M01625,MA0139.1
chr11 15094079 15094080 rs187838511 M00490,M00926,MA0099.2
chr11 15241251 15241252 rs191559945 M01658
chr11 15710083 15710084 rs7108738 NA
chr11 15792593 15792594 rs2004754 M01494,M01512,PBM0054
chr11 15933225 15933226 rs191612645 NA
chr11 16248019 16248020 rs2351958 M01700,MA0092.1
chr11 16251250 16251251 rs2030291 NA
chr11 16796808 16796809 rs181325475 M00035,M00821,M00983,M01660,M01700,MA0099.2,PBM0117,PBM0120
chr11 16803946 16803947 rs192771024 M00017,M00036,M00039,M00041,M00113,M00178,M00179,M00338,M00513,M00691,M00801,M00916,M00917,M00981,M01186,M01187,M01586,M01820,M01861,M01862,M01863,MA0018.2
chr11 16842104 16842105 rs55760503 M01635,M01649
chr11 16885023 16885024 rs424921 M00017,M00041,M00179,M00338,M00698,M00916,M00917,M00927,M01673,M01861
chr11 16946068 16946069 rs186651607 M01673
chr11 16957666 16957667 rs177562 M01613
chr11 16980681 16980682 rs72865768 M01701
chr11 16981212 16981213 rs17773381 M00722,M01658
chr11 17408304 17408305 rs77674298 M00017,M00041,M00113,M00178,M00514,M00916,M00917,M01820,M01863,MA0018.2,MA0117.1
chr11 17408830 17408831 rs1800467 M00654,M01770,M01818,M01838
chr11 17419616 17419617 rs17846760 M01658
chr11 17461745 17461746 rs7110117 M01658,M01759
chr11 17553549 17553550 rs190246258 M00251,M00356,M00375,M00691,M00694,M00697,M00801,M00916,M00936,M00944,M00946,M01186,M01187,M01812,M01861
chr11 17563701 17563702 rs187967343 NA
chr11 17765430 17765431 rs75933437 M00017,M00036,M00039,M00041,M00113,M00178,M00179,M00338,M00513,M00514,M00691,M00697,M00801,M00916,M00917,M00981,M01186,M01187,M01586,M01820,M01861,M01862,M01863,MA0018.2
chr11 17787116 17787117 rs192513102 M00263,M00281,M00801
chr11 17787789 17787790 rs73424019 M00442,M00654,M00946,M01550,M01610,M01770,M01951,PBM0023
chr11 17930719 17930720 rs193101002 NA
chr11 17954215 17954216 rs3993324 M01259,M01558,M01925,MA0139.1
chr11 18033758 18033759 rs79385581 M00041,M01820
chr11 18122996 18122997 rs7117439 M01673
chr11 18268060 18268061 rs75846249 M01613,M01916
chr11 18343821 18343822 rs3825025 M00400,M01660,MA0059.1
chr11 18350897 18350898 rs4150550 M01408
chr11 18354994 18354995 rs4150562 NA
chr11 18355598 18355599 rs4150566 M01740
chr11 18357179 18357180 rs4150579 M01306
chr11 18360130 18360131 rs4150588 NA
chr11 18365027 18365028 rs4150615 NA
chr11 18365113 18365114 rs4150616 NA
chr11 18365709 18365710 rs4150622 NA
chr11 18370738 18370739 rs4150641 NA
chr11 18374278 18374279 rs4150650 NA
chr11 18374424 18374425 rs4150651 NA
chr11 18379628 18379629 rs4150661 NA
chr11 18379838 18379839 rs3740711 NA
chr11 18383448 18383449 rs4150673 NA
chr11 18384937 18384938 rs9783347 NA
chr11 18392982 18392983 rs9988866 NA
chr11 18416965 18416966 rs75469962 M01673
chr11 18417990 18417991 rs78311829 M01906
chr11 18432189 18432190 rs58655904 M01240,M01641
chr11 18432374 18432375 rs60743577 M01513,M01947,PBM0082
chr11 18437363 18437364 rs56242938 NA
chr11 18438769 18438770 rs78454952 NA
chr11 18440210 18440211 rs187153588 M00766,M00965
chr11 18502499 18502500 rs192895620 M01658,MA0058.1
chr11 18544111 18544112 rs72871768 NA
chr11 18548366 18548367 rs186606933 M00391,M00801
chr11 18549302 18549303 rs35376013 M01906,MA0157.1
chr11 18613335 18613336 rs1972960 M01933
chr11 18619118 18619119 rs4757674 NA
chr11 18624288 18624289 rs2121387 NA
chr11 18639317 18639318 rs2896537 NA
chr11 18639362 18639363 rs4237722 M01611
chr11 18640476 18640477 rs4757676 PBM0110
chr11 18656931 18656932 rs2084220 NA
chr11 18705247 18705248 rs78271318 NA
chr11 18771648 18771649 rs930618 M00032,M00108,M01078,M01163,M01167,M01512,M01660,M01876,M01976,M01981,M01983,M01985,M01986,M01987,M01988,M01989,M01992,MA0076.1,PBM0054,PBM0094,PBM0095,PBM0097,PBM0100,PBM0101,PBM0103,PBM0104,PBM0105,PBM0107,PBM0113,PBM0114,PBM0116,PBM0118,PBM0121,PBM0126,PBM0129,PBM0130,PBM0135
chr11 18785642 18785643 rs185191892 M00017,M00041,M00513,M00916,M00917,M01186,M01187,M01586,M01863,MA0018.2
chr11 18790406 18790407 rs181115358 M01635
chr11 18797411 18797412 rs71486879 M00108,M01625
chr11 19046452 19046453 rs6483569 NA
chr11 19139199 19139200 rs185472874 M00041,M00338
chr11 19143469 19143470 rs76809293 NA
chr11 19265082 19265083 rs77259118 M01673
chr11 19281491 19281492 rs183553064 M01660
chr11 19349406 19349407 rs184389039 M00041
chr11 19381284 19381285 rs77945205 M01673
chr11 19528821 19528822 rs4423163 M00281
chr11 19539926 19539927 rs183679616 M01658
chr11 19546156 19546157 rs181915768 M00017,M00036,M00039,M00041,M00178,M00179,M00338,M00357,M00513,M00691,M00697,M00916,M00917,M00981,M01186,M01187,M01586,M01820,M01861,M01862,M01863,MA0018.2
chr11 19579295 19579296 rs73422209 M00032,M01163,M01167,M01876,M01974,M01979,M01980,M01981,M01983,M01985,M01986,M01987,M01988,M01989,M01990,MA0076.1,PBM0097,PBM0101,PBM0103,PBM0104,PBM0107,PBM0114,PBM0115,PBM0116,PBM0121,PBM0126,PBM0127,PBM0130,PBM0132,PBM0135
chr11 19585853 19585854 rs76139563 M00083,M00737,M01733
chr11 19760956 19760957 rs79271968 M01589,M01976,M01981,M01983,M01988,MA0156.1,PBM0097,PBM0121,PBM0127
chr11 19850103 19850104 rs7931271 M00801
chr11 19906794 19906795 rs2028603 NA
chr11 19973205 19973206 rs187335077 MA0139.1
chr11 19973859 19973860 rs189160122 M00017,M00041,M00178,M00338,M00691,M00917
chr11 20057370 20057371 rs6483634 MA0099.2
chr11 20090549 20090550 rs183923615 NA
chr11 20297613 20297614 rs4757918 M00084,M00491,MA0057.1,PBM0203
chr11 20389308 20389309 rs76261499 M00174,M00517,M00926,M00983,M01267,MA0099.2
chr11 20409253 20409254 rs77603287 M00008,M00491,M01303,MA0079.2,PBM0203
chr11 20442044 20442045 rs76069279 NA
chr11 20590465 20590466 rs186381440 M01511,M01512,M01957,PBM0054,PBM0079
chr11 20616396 20616397 rs77737232 M00237,M01635,M01649
chr11 21514551 21514552 rs74588953 MA0156.1
chr11 22206016 22206017 rs6483830 NA
chr11 22210314 22210315 rs7936722 NA
chr11 22211248 22211249 rs4922977 NA
chr11 22212032 22212033 rs4304773 NA
chr11 22216275 22216276 rs6483831 NA
chr11 22217446 22217447 rs4589299 NA
chr11 22218187 22218188 rs7118192 M00804
chr11 22222557 22222558 rs4444079 NA
chr11 22224522 22224523 rs4565894 NA
chr11 22243795 22243796 rs7935686 NA
chr11 22252666 22252667 rs7935209 NA
chr11 22466733 22466734 rs1814208 M02011,PBM0077
chr11 22646732 22646733 rs7103674 M01925
chr11 22690203 22690204 rs680436 NA
chr11 22695956 22695957 rs186816119 M01906,MA0157.1
chr11 22696691 22696692 rs380241 M01948,M02040
chr11 22696889 22696890 rs2279240 NA
chr11 22698722 22698723 rs4444081 NA
chr11 22698752 22698753 rs4312064 NA
chr11 22699693 22699694 rs7113084 NA
chr11 22700824 22700825 rs443661 NA
chr11 22701560 22701561 rs385907 NA
chr11 22701689 22701690 rs430864 NA
chr11 22701759 22701760 rs400782 M01660
chr11 22702337 22702338 rs2928345 M01748
chr11 22702396 22702397 rs7125750 NA
chr11 22704795 22704796 rs2956868 NA
chr11 22704847 22704848 rs2928343 NA
chr11 22706411 22706412 rs395810 NA
chr11 22706635 22706636 rs601069 NA
chr11 22706902 22706903 rs612567 NA
chr11 22707047 22707048 rs378431 NA
chr11 22707099 22707100 rs448264 NA
chr11 22814230 22814231 rs4922625 M01613
chr11 23042991 23042992 rs80209402 M01658
chr11 23302716 23302717 rs181196934 M00722,M00731,M01658,M01759
chr11 23561835 23561836 rs75828545 M00032,M01167,M01981,M01983,M01985,M01986,M01988,M01990,MA0076.1
chr11 26306601 26306602 rs183797712 M01200,M01259,M01718,MA0139.1
chr11 26370336 26370337 rs190663725 M00036,M00041,M00113,M00178,M00338,M00513,M00691,M00801,M00916,M00917,M00946,M00981,M01186,M01187,M01820,M01861,M01862,M01863,MA0018.2
chr11 26938456 26938457 rs56361643 M00223,M01946
chr11 27290676 27290677 rs192131711 M00640,M00696,MA0125.1
chr11 27296752 27296753 rs187681361 M00281
chr11 27423349 27423350 rs187582735 M00727,M01268,M01282
chr11 27528353 27528354 rs2242341 M00244,M00255,M00932,M00933,M00982,M01219,M01839,M01925,MA0079.2,MA0162.1,PBM0203
chr11 27544626 27544627 rs72891411 NA
chr11 27669119 27669120 rs75176485 M01658,M01759
chr11 28130666 28130667 rs180809030 M00115,M00246,MA0006.1
chr11 28131775 28131776 rs191165694 M00425,M00740,M00939
chr11 28954330 28954331 rs7945729 M00178,M00916,M00917
chr11 29005887 29005888 rs75807591 M00017,M00036,M00039,M00041,M00113,M00178,M00338,M00513,M00514,M00691,M00801,M00916,M00917,M00981,M01186,M01187,M01268,M01586,M01820,M01861,M01862,M01863,MA0018.2
chr11 29092483 29092484 rs7940267 NA
chr11 29303917 29303918 rs191573640 MA0099.2
chr11 29759845 29759846 rs56003576 M00647,M01724
chr11 30033999 30034000 rs202168576 M00111,M00801
chr11 30317221 30317222 rs78239899 PBM0203
chr11 30993632 30993633 rs291146 NA
chr11 30994752 30994753 rs291144 NA
chr11 30995722 30995723 rs291142 NA
chr11 30999461 30999462 rs290095 NA
chr11 31010454 31010455 rs9667150 NA
chr11 31011447 31011448 rs290107 NA
chr11 31128720 31128721 rs208078 M00491,M01200,M01259,MA0139.1
chr11 31590643 31590644 rs183581515 M01581
chr11 31802762 31802763 rs190410079 M00017,M00041,M00178,M00338,M00513,M00801,M00916,M00917,M00981,M01186,M01187,M01820,M01862,M01863,MA0018.2
chr11 32078056 32078057 rs185296572 M01629,M01992,M02040,PBM0110
chr11 32197934 32197935 rs185007526 M01200,M01259,MA0139.1
chr11 32206129 32206130 rs7119024 M00697
chr11 32302440 32302441 rs764670 M01946
chr11 32452474 32452475 rs3847590 M00491,M01303,MA0065.2
chr11 32605364 32605365 rs183375892 M00428
chr11 32851031 32851032 rs56119237 M01268,M01282
chr11 32902892 32902893 rs181011398 M01581
chr11 33183072 33183073 rs3808985 M00046,M01660
chr11 33233263 33233264 rs189087141 M00007,M00032,M01163,M01167,M01876,M01976,M01981,M01983,M01985,M01986,M01987,M01988,M01989,M01990,M01992,MA0076.1,PBM0095,PBM0097,PBM0100,PBM0101,PBM0103,PBM0107,PBM0113,PBM0114,PBM0116,PBM0118,PBM0119,PBM0121,PBM0124,PBM0126,PBM0127,PBM0128,PBM0129,PBM0130,PBM0132,PBM0135
chr11 33267161 33267162 rs181341510 M01576,M01946
chr11 33404627 33404628 rs2753412 M01660
chr11 33555312 33555313 rs181905950 M00115,M00174,M00204,M01713
chr11 33678415 33678416 rs80300489 M00017,M00041,M00338,M00916,M01186,M01187
chr11 33719820 33719821 rs831611 NA
chr11 33721174 33721175 rs4755893 M01701
chr11 33722492 33722493 rs189921080 M00491
chr11 33723210 33723211 rs831617 NA
chr11 33724779 33724780 rs704697 NA
chr11 33726979 33726980 rs7046 NA
chr11 33740779 33740780 rs831633 M01065
chr11 33741564 33741565 rs831631 M00731,M02032
chr11 33744663 33744664 rs831629 MA0164.1
chr11 33744844 33744845 rs831628 M00115
chr11 33746435 33746436 rs831625 M01937
chr11 33747332 33747333 rs861256 NA
chr11 33751051 33751052 rs2252927 NA
chr11 33759669 33759670 rs1718067 NA
chr11 33760479 33760480 rs2746602 NA
chr11 33761055 33761056 rs2686245 NA
chr11 33765256 33765257 rs831595 NA
chr11 33769220 33769221 rs7938603 NA
chr11 33775112 33775113 rs184718725 M00199,M00711,MA0099.2
chr11 33775793 33775794 rs2272064 NA
chr11 33781888 33781889 rs7116243 NA
chr11 33792950 33792951 rs4348870 NA
chr11 33797690 33797691 rs4756002 NA
chr11 33804556 33804557 rs884710 NA
chr11 33850310 33850311 rs191238751 M00041
chr11 33934227 33934228 rs142863655 M01673,MA0158.1
chr11 33934315 33934316 rs57684722 M01658
chr11 33942870 33942871 rs75791377 M00697
chr11 33942891 33942892 rs192494509 M00244,M00246
chr11 34235489 34235490 rs181823324 M00256,M00325,M00916,M01028,M01256,MA0138.2
chr11 34255650 34255651 rs2064989 M01649
chr11 34255732 34255733 rs79182613 M01673,MA0111.1
chr11 34256152 34256153 rs6484702 M00491
chr11 34343711 34343712 rs17342773 M00017,M00039,M00041,M00178,M00338,M00691,M00917,M00981,M01820,M01861,M01862,MA0018.2
chr11 34373305 34373306 rs78579322 M01673,PBM0081
chr11 34387010 34387011 rs79150971 M00973,M01838,M01925
chr11 34534598 34534599 rs188953021 M01658,PBM0033
chr11 34655935 34655936 rs968251 M00041,M00516,M00691,M00916,M00917
chr11 34847473 34847474 rs76738862 MA0100.1
chr11 34893129 34893130 rs2941049 M00654
chr11 34893258 34893259 rs2941048 M01620
chr11 34897181 34897182 rs2956082 NA
chr11 34898738 34898739 rs2956083 NA
chr11 34902102 34902103 rs2956085 NA
chr11 34905567 34905568 rs2985400 NA
chr11 34907260 34907261 rs2956089 NA
chr11 34910396 34910397 rs1977420 NA
chr11 34913264 34913265 rs2985388 NA
chr11 34916344 34916345 rs2986427 NA
chr11 34917808 34917809 rs2986428 NA
chr11 34922771 34922772 rs2915215 NA
chr11 34928912 34928913 rs2116084 NA
chr11 34930648 34930649 rs2915206 NA
chr11 34930730 34930731 rs2986420 M00433
chr11 34931552 34931553 rs2986419 NA
chr11 34934294 34934295 rs2986416 NA
chr11 34934307 34934308 rs2956117 NA
chr11 34937600 34937601 rs2016821 NA
chr11 34938114 34938115 rs2956110 M01673
chr11 34938782 34938783 rs2986414 NA
chr11 34940567 34940568 rs2956107 M01957,PBM0079,PBM0093
chr11 34941087 34941088 rs2915205 NA
chr11 34945227 34945228 rs2986409 NA
chr11 34954231 34954232 rs2031687 NA
chr11 34959455 34959456 rs2915193 NA
chr11 34963223 34963224 rs2915190 NA
chr11 35028510 35028511 rs57795451 M00037,M00199,M00490,M00517,M00924,MA0099.2
chr11 35051657 35051658 rs190084809 M00495,M00926,M01267
chr11 35122935 35122936 rs77873480 M00055,M00182,M00236,M00366,M00368,M00372,M00434,M00440,M00441,M00442,M00799,M00942,M00944,M01699,M01818,M01838,MA0004.1,MA0059.1,MA0093.1
chr11 35150504 35150505 rs79713129 M00041,M00338,M00357
chr11 35160441 35160442 rs73453625 M00237,M00491
chr11 35165967 35165968 rs77431797 M00925,M00926,M01267,MA0099.2
chr11 35187780 35187781 rs78245234 M00281
chr11 35195273 35195274 rs76284161 M01658,M01759
chr11 35196338 35196339 rs73436934 M00926,M01267,M01713,MA0099.2
chr11 35270760 35270761 rs7130385 NA
chr11 35302667 35302668 rs2236273 M00749
chr11 35364568 35364569 rs2901534 M01182
chr11 35413015 35413016 rs185768509 M01658,M01759
chr11 35936583 35936584 rs75798901 M00722,M01658,M01759
chr11 35949485 35949486 rs181215022 M00697
chr11 36058766 36058767 rs754990 M00118,M00119,M00121,M00122,M00182,M00187,M00236,M00366,M00367,M00368,M00369,M00370,M00371,M00399,M00434,M00440,M00441,M00442,M00615,M00796,M00799,M00942,M00943,M00944,M00945,M00946,M01034,M01145,M01154,M01564,M01577,M01610,M01699,M01818,M01830,M01838,MA0004.1,MA0059.1,MA0093.1,MA0147.1,PBM0013,PBM0089,PBM0175,PBM0188,PBM0195,PBM0200
chr11 36090918 36090919 rs7952591 M01658,M01678
chr11 36285994 36285995 rs7951298 NA
chr11 36453505 36453506 rs746761 M00253,M00517,M01705
chr11 36510025 36510026 rs5030482 M00801,M01812
chr11 36530911 36530912 rs78196445 M00514,M01673
chr11 36580421 36580422 rs188367508 M00722,M01658
chr11 37216929 37216930 rs2085874 M00942
chr11 38615164 38615165 rs78665180 M00032,M00108,M01078,M01163,M01167,M01976,M01981,M01982,M01983,M01985,M01986,M01987,M01988,M01989,M01990,M01992,M02037,MA0076.1,PBM0094,PBM0097,PBM0101,PBM0103,PBM0104,PBM0105,PBM0107,PBM0110,PBM0113,PBM0114,PBM0116,PBM0118,PBM0121,PBM0126,PBM0127,PBM0128,PBM0130,PBM0132,PBM0135
chr11 38616688 38616689 rs74363916 NA
chr11 40191789 40191790 rs189404042 M00115,M00490,M00495,M00821,M00926,M01267,M01713,MA0099.2
chr11 40267764 40267765 rs2034639 M00220,M00804
chr11 41609196 41609197 rs191571565 M00801
chr11 42128024 42128025 rs4756686 M01581
chr11 42153283 42153284 rs183564292 M00647,M01724
chr11 42262144 42262145 rs187069776 M00238,MA0028.1
chr11 42670751 42670752 rs75794084 M00650
chr11 43043221 43043222 rs77090003 M01200,M01259,MA0139.1
chr11 43122141 43122142 rs7949209 M00646,M00650
chr11 43333224 43333225 rs5743209 M00696,MA0125.1
chr11 43381095 43381096 rs183332987 M00801,M01346
chr11 43701902 43701903 rs61883783 M01635,M01649
chr11 43753724 43753725 rs6485455 NA
chr11 43766901 43766902 rs6485456 NA
chr11 43769294 43769295 rs7115970 NA
chr11 43775733 43775734 rs4643069 NA
chr11 43776480 43776481 rs7115919 NA
chr11 43786312 43786313 rs7928134 NA
chr11 43794591 43794592 rs1878765 NA
chr11 43817729 43817730 rs4755744 NA
chr11 43820475 43820476 rs1878850 M00154
chr11 43820523 43820524 rs1878851 NA
chr11 43825480 43825481 rs6485464 NA
chr11 43846704 43846705 rs2037297 NA
chr11 43857927 43857928 rs7934707 NA
chr11 43858681 43858682 rs2139154 NA
chr11 43862324 43862325 rs9971535 NA
chr11 43863029 43863030 rs7111450 NA
chr11 43868042 43868043 rs6485474 NA
chr11 43868650 43868651 rs939015 NA
chr11 43872454 43872455 rs3781805 NA
chr11 43876434 43876435 rs3736505 NA
chr11 43939627 43939628 rs35220940 M00032,M00108,M01078,M01163,M01167,M01660,M01752,M01876,M01975,M01976,M01980,M01981,M01982,M01983,M01985,M01986,M01987,M01988,M01989,M01990,M01992,M02037,M02038,M02040,MA0076.1,PBM0094,PBM0095,PBM0097,PBM0101,PBM0103,PBM0104,PBM0105,PBM0107,PBM0113,PBM0114,PBM0115,PBM0116,PBM0117,PBM0118,PBM0119,PBM0120,PBM0121,PBM0124,PBM0126,PBM0127,PBM0128,PBM0129,PBM0130,PBM0131,PBM0132,PBM0135
chr11 43941561 43941562 rs202067270 M00017,M00036,M00039,M00041,M00113,M00178,M00179,M00338,M00513,M00691,M00694,M00697,M00916,M00917,M00981,M01186,M01187,M01586,M01820,M01861,M01862,M01863,MA0018.2
chr11 43966468 43966469 rs146507936 M01673
chr11 44013272 44013273 rs191056451 M01948
chr11 44087988 44087989 rs2074038 M00223,M00225,M00746,M01163,M01260,M01595,MA0137.2,MA0144.1,PBM0111,PBM0136
chr11 44091398 44091399 rs7951555 NA
chr11 44099587 44099588 rs3134907 NA
chr11 44103078 44103079 rs3134908 NA
chr11 44103176 44103177 rs3134909 NA
chr11 44104884 44104885 rs3107274 M01916
chr11 44122554 44122555 rs72900089 NA
chr11 44181731 44181732 rs76830800 M01576,M01662
chr11 44309492 44309493 rs186562550 M00115
chr11 44320869 44320870 rs192229597 M01976,M01980,M01992,M02040,PBM0087,PBM0095,PBM0103,PBM0132,PBM0135
chr11 44327796 44327797 rs7118653 M02040,PBM0087
chr11 44411604 44411605 rs192547246 M00916,M01812
chr11 44431342 44431343 rs189502417 M00188,M00926,M01267
chr11 44558067 44558068 rs754420 M00660,M01954,MA0004.1
chr11 44559927 44559928 rs80225313 M00986,M01104,M01961
chr11 44589278 44589279 rs35204532 M01641,M01658
chr11 44600109 44600110 rs75211204 M00722,M01658
chr11 44630791 44630792 rs78881068 M00778
chr11 44631222 44631223 rs186337750 M01658
chr11 44633394 44633395 rs193023458 M00281,M01662,M01749
chr11 44642734 44642735 rs192207493 M00514,M00801
chr11 44642867 44642868 rs184053010 M00693,M01200,M01259,M01925,MA0139.1,PBM0140,PBM0156
chr11 44656365 44656366 rs188438834 M00008,M00244,M01219,M01303,MA0079.2,PBM0033,PBM0203
chr11 44656675 44656676 rs187063799 M00049,M00986,M01583,M01634,M01636,M01639,M02040
chr11 44732808 44732809 rs181052317 M00281,M02032
chr11 44797139 44797140 rs76873282 M01200,M01259,MA0139.1
chr11 44799034 44799035 rs78848381 M01517,M01544,M01634,M01639,M01903,M01946,M01958,PBM0085
chr11 44817251 44817252 rs180750603 MA0028.1
chr11 44884542 44884543 rs74913989 M00801
chr11 45052238 45052239 rs191331710 M00115,MA0099.2
chr11 45125993 45125994 rs185345523 NA
chr11 45200873 45200874 rs182943641 M01249
chr11 45565538 45565539 rs2046735 M01673
chr11 45636181 45636182 rs74556639 M00017,M00036,M00041,M00338,M00691,M00916,M00917,M00981,M01186,M01187,M01862,M01863,MA0018.2
chr11 45698193 45698194 rs189433138 M01658
chr11 45776524 45776525 rs2467285 NA
chr11 45780584 45780585 rs2593741 M00032,M01167,M01981,M01982,M01983,M01985,M01986,M01988,M01989,M01990,M01992,MA0076.1,PBM0095,PBM0097,PBM0101,PBM0103,PBM0104,PBM0107,PBM0113,PBM0114,PBM0116,PBM0118,PBM0121,PBM0126,PBM0127,PBM0130,PBM0132,PBM0135
chr11 45782510 45782511 rs2593738 M00357,M01065
chr11 45797969 45797970 rs7938913 NA
chr11 45810651 45810652 rs7112326 NA
chr11 45864850 45864851 rs192634710 M01200,M01259,MA0139.1
chr11 46157567 46157568 rs78059714 M01658
chr11 46168980 46168981 rs78566239 PBM0095
chr11 46264858 46264859 rs58678374 M01641,M01658
chr11 46316799 46316800 rs55761379 M00084,MA0057.1
chr11 46366883 46366884 rs75185699 M01240,MA0100.1
chr11 46368240 46368241 rs61882678 M01658
chr11 46398915 46398916 rs34406563 M01658
chr11 46637065 46637066 rs77661663 M01701
chr11 46691736 46691737 rs4606447 NA
chr11 46704105 46704106 rs9704782 NA
chr11 46722220 46722221 rs7932354 M01113,M01611
chr11 46729871 46729872 rs57804402 NA
chr11 46730328 46730329 rs4752929 NA
chr11 46744924 46744925 rs2070852 M00746,MA0156.1,PBM0114,PBM0121
chr11 46759570 46759571 rs3136505 NA
chr11 46836164 46836165 rs6485695 NA
chr11 46914916 46914917 rs3763963 M00235,M00971,M01163,M01876,PBM0111,PBM0117,PBM0120,PBM0136
chr11 46915600 46915601 rs2903522 M01182,M01249
chr11 47161004 47161005 rs184209778 M00220,M00344,M00388,M00691,M00766,M01558
chr11 47246396 47246397 rs7395581 NA
chr11 47251198 47251199 rs830085 NA
chr11 47265744 47265745 rs74948330 NA
chr11 47282023 47282024 rs2279238 NA
chr11 47306629 47306630 rs35233100 NA
chr11 47312373 47312374 rs58023804 NA
chr11 47324861 47324862 rs4752978 NA
chr11 47333785 47333786 rs74236439 M01571
chr11 47339179 47339180 rs4752979 M00032,M01163,M01167,M01981,M01983,M01985,M01986,M01987,M01988,M01989,M01990,MA0076.1,PBM0095,PBM0097,PBM0103,PBM0104,PBM0110,PBM0114,PBM0117,PBM0118,PBM0120,PBM0121,PBM0126,PBM0127,PBM0130
chr11 47349845 47349846 rs753992 M00054,MA0061.1
chr11 47352137 47352138 rs4752983 M01636
chr11 47352756 47352757 rs3729805 NA
chr11 47354067 47354068 rs3729802 NA
chr11 47361856 47361857 rs7928073 M01242
chr11 47418108 47418109 rs1869314 M01838,M02011
chr11 47419128 47419129 rs7924485 M00263
chr11 47448546 47448547 rs61895077 M01635,M01649
chr11 47475188 47475189 rs35184771 NA
chr11 47539696 47539697 rs4752845 NA
chr11 47546110 47546111 rs181119715 M01673
chr11 47547045 47547046 rs34958982 NA
chr11 47568073 47568074 rs66749409 NA
chr11 47602728 47602729 rs2030166 NA
chr11 47609818 47609819 rs186932505 M01673
chr11 47643890 47643891 rs3817335 NA
chr11 47648041 47648042 rs4752856 NA
chr11 47655751 47655752 rs4752857 M01947
chr11 47769091 47769092 rs187348805 M00220,M00344,M00647,M01724
chr11 47811873 47811874 rs182468364 M00263
chr11 47885161 47885162 rs181888930 M01948
chr11 47937297 47937298 rs76590489 M00631,M01770
chr11 47942103 47942104 rs192885170 M01673
chr11 48056770 48056771 rs182199098 M00442,M00490,M01065,M01843,MA0099.2
chr11 48107728 48107729 rs78304146 NA
chr11 48138661 48138662 rs75769982 M00199,MA0099.2
chr11 48149351 48149352 rs2229703 M00017,M00036,M00039,M00041,M00113,M00114,M00178,M00179,M00338,M00513,M00691,M00916,M00917,M00981,M01186,M01187,M01812,M01820,M01861,M01862,M01863,MA0018.2
chr11 48568548 48568549 rs192151402 M01576,M01976,M01981,M01983,M01985,M01987,M01988,M01989,M01990,MA0028.1,MA0076.1,PBM0093,PBM0097,PBM0101,PBM0105,PBM0107,PBM0114,PBM0118,PBM0121,PBM0126,PBM0127
chr11 48985336 48985337 rs7950914 MA0099.2
chr11 49094886 49094887 rs2773237 NA
chr11 49111406 49111407 rs2727020 MA0156.1
chr11 49185878 49185879 rs192721207 MA0125.1
chr11 55125235 55125236 rs60953940 NA
chr11 55209909 55209910 rs185399650 M00396,M00696,MA0125.1
chr11 55390403 55390404 rs188991628 M01576,PBM0093
chr11 55781433 55781434 rs74688191 M01658,M01759
chr11 56195849 56195850 rs7924781 MA0156.1
chr11 56289588 56289589 rs586909 M01200,M01259,M01925,MA0139.1
chr11 56661466 56661467 rs7107998 NA
chr11 56670052 56670053 rs1783464 M01175,MA0057.1
chr11 56914857 56914858 rs480586 NA
chr11 56943220 56943221 rs514354 NA
chr11 56944974 56944975 rs622932 NA
chr11 56947527 56947528 rs2077190 NA
chr11 56950263 56950264 rs609763 NA
chr11 56951764 56951765 rs567766 NA
chr11 56952954 56952955 rs3017577 NA
chr11 56955090 56955091 rs948851 NA
chr11 56988450 56988451 rs4442567 NA
chr11 57080913 57080914 rs35721601 M00115,M00244,M00654,M00797,M01951
chr11 57089912 57089913 rs76191749 M00644,M01118,M01512,PBM0054
chr11 57158426 57158427 rs7106575 NA
chr11 57200380 57200381 rs190086785 M01002,M01660
chr11 57202183 57202184 rs2250887 M01948
chr11 57229637 57229638 rs2729379 NA
chr11 57248122 57248123 rs75303334 M00111,M00491
chr11 57315520 57315521 rs2729367 M01613
chr11 57321321 57321322 rs2729371 NA
chr11 57324427 57324428 rs2649652 PBM0077
chr11 57326926 57326927 rs2729374 NA
chr11 57327566 57327567 rs2649650 NA
chr11 57330649 57330650 rs2848625 NA
chr11 57334714 57334715 rs75928766 M00425,M00426,M00427,M00428,M00431,M00516,M00740,M00919,M00920,M00939,M01096,M01959
chr11 57347524 57347525 rs489858 NA
chr11 57353982 57353983 rs2729355 PBM0016
chr11 57355969 57355970 rs2729354 NA
chr11 57357592 57357593 rs1846567 NA
chr11 57362802 57362803 rs3758919 M01576,PBM0093
chr11 57435058 57435059 rs76284262 M00235,MA0006.1
chr11 57560741 57560742 rs186460425 M00041,M00801
chr11 57577816 57577817 rs189815667 M01581
chr11 57671459 57671460 rs148093371 M00466,M00797,M00962,M01249,PBM0077
chr11 57681827 57681828 rs641325 NA
chr11 57682010 57682011 rs681397 NA
chr11 57684004 57684005 rs600488 NA
chr11 57684679 57684680 rs591322 NA
chr11 57684948 57684949 rs615133 NA
chr11 57685195 57685196 rs633129 M00766,M00965
chr11 57685333 57685334 rs616911 NA
chr11 57738142 57738143 rs61905278 M00041,M00220,M00344,M01724
chr11 58060081 58060082 rs7109083 NA
chr11 58067728 58067729 rs4432038 M00220,M00344,M00647,M00766,M01558,M01724
chr11 58395265 58395266 rs80031672 M01701,M01748
chr11 58618098 58618099 rs535014 M01259
chr11 58668319 58668320 rs188559970 M00041
chr11 58670553 58670554 rs180765354 M00017,M00041,M00178,M00338,M00513,M00916,M00917,M00981,M01186,M01187,M01820,M01862,M01863,MA0018.2
chr11 58731110 58731111 rs77223851 M01673,PBM0062
chr11 58875344 58875345 rs188237747 M01635,M01649
chr11 58941449 58941450 rs693960 M00114,M00971
chr11 58965782 58965783 rs181695807 M01658
chr11 58975472 58975473 rs187612291 M01658
chr11 59127115 59127116 rs184385277 M00801
chr11 59305358 59305359 rs58389983 M00697
chr11 59318670 59318671 rs77865378 M00243,M00244,M00245,M00246,M01972,MA0162.1,PBM0203
chr11 59331241 59331242 rs142566527 M01658,M01784
chr11 59331275 59331276 rs518026 M00926,M01267
chr11 59554776 59554777 rs569031 M00678,M01974,M01976,M01980,M01992,PBM0113,PBM0117,PBM0120
chr11 59685310 59685311 rs188711394 MA0125.1
chr11 59824525 59824526 rs571760 NA
chr11 59943774 59943775 rs186882449 M00032,M01163,M01987,PBM0095,PBM0103,PBM0104,PBM0105,PBM0113,PBM0114,PBM0117,PBM0118,PBM0120,PBM0121,PBM0124,PBM0127,PBM0130,PBM0137
chr11 60019149 60019150 rs636317 M01200,M01259,MA0139.1
chr11 60059967 60059968 rs73487292 M00041,M00916,M00917,M00981,M01820,MA0018.2
chr11 60120538 60120539 rs1822366 NA
chr11 60127397 60127398 rs4939347 NA
chr11 60132046 60132047 rs7924583 NA
chr11 60132163 60132164 rs7952244 NA
chr11 60132303 60132304 rs894592 M01503
chr11 60132646 60132647 rs894591 NA
chr11 60135391 60135392 rs7936040 NA
chr11 60138200 60138201 rs3829247 NA
chr11 60142537 60142538 rs7944025 NA
chr11 60143406 60143407 rs6591576 NA
chr11 60144780 60144781 rs4290252 NA
chr11 60144809 60144810 rs4290253 NA
chr11 60145440 60145441 rs2233238 M00017,M00041,M00691,M00916,M00917
chr11 60156755 60156756 rs2289615 M01163
chr11 60257334 60257335 rs4939369 M01734
chr11 60331309 60331310 rs186838186 M00916,M01906,MA0157.1
chr11 60543010 60543011 rs188536266 M01200,M01259,M01925,MA0139.1
chr11 60544504 60544505 rs7946001 M00017,M00036,M00039,M00041,M00178,M00338,M00357,M00691,M00916,M00917,M00981,M01187,M01820,M01861,M01862,M01863,MA0018.2
chr11 60552701 60552702 rs6591624 M00084,M00425,M00426,M00427,M00428,M00431,M00516,M00649,M00918,M00919,M00920,M00939,M00940,M01175,M01219
chr11 60563234 60563235 rs4938980 M00965
chr11 60573541 60573542 rs76736235 M01660,PBM0095
chr11 60575842 60575843 rs187681126 MA0125.1
chr11 60576831 60576832 rs192204176 M01658
chr11 60620589 60620590 rs2428461 M00002,M00442,M00615,M00942,M00944
chr11 60667012 60667013 rs79339368 M01200,M01259,MA0139.1
chr11 60677904 60677905 rs4939477 M01635,M01649
chr11 60699529 60699530 rs180839936 M01512,M01839
chr11 60722130 60722131 rs190134123 NA
chr11 60825162 60825163 rs481231 NA
chr11 60828736 60828737 rs3019555 M01658
chr11 60838949 60838950 rs182475291 M00926,M01267
chr11 60839012 60839013 rs147357399 M00304,M00644
chr11 60860883 60860884 rs434311 M00516,M00920,M01660,M01839
chr11 60861992 60861993 rs192507717 M00722,M01658
chr11 61014694 61014695 rs78243949 M00749
chr11 61048195 61048196 rs78505441 M01658,M01759
chr11 61050700 61050701 rs76010005 M01576
chr11 61137146 61137147 rs7948623 M01610,M01799
chr11 61138237 61138238 rs191195676 M01658,M01759,MA0133.1
chr11 61160101 61160102 rs7107543 M00654
chr11 61196987 61196988 rs2277285 M01673,M01700
chr11 61345513 61345514 rs192097984 M01169,M01219
chr11 61369403 61369404 rs1791790 M01673
chr11 61449999 61450000 rs186686063 M00644
chr11 61569829 61569830 rs174546 M00238,M00425,M00740
chr11 61571347 61571348 rs174548 NA
chr11 61581763 61581764 rs174560 NA
chr11 61638919 61638920 rs58801739 M00055,M00441,M00442,M01838
chr11 61649029 61649030 rs76656467 NA
chr11 61658315 61658316 rs182617054 M01163,M01976,M01979,M01980,M01992,PBM0117,PBM0120
chr11 61664756 61664757 rs17764935 M00067,M00236,M01951,M02011
chr11 61671955 61671956 rs174472 M01906
chr11 61686143 61686144 rs188423819 M00466,M01182,M02040
chr11 61762913 61762914 rs7112078 M01906,MA0157.1
chr11 61793064 61793065 rs190991781 M00115,MA0099.2
chr11 61957314 61957315 rs184003868 M01658
chr11 62075855 62075856 rs61351061 M01581,M01819
chr11 62078818 62078819 rs75131949 NA
chr11 62084821 62084822 rs2513037 NA
chr11 62085082 62085083 rs1881534 NA
chr11 62087342 62087343 rs2463832 M00804
chr11 62094492 62094493 rs2463825 M01673
chr11 62097258 62097259 rs7125402 NA
chr11 62098386 62098387 rs2513071 NA
chr11 62098734 62098735 rs2513747 M01785
chr11 62100879 62100880 rs2513074 NA
chr11 62103419 62103420 rs2463822 NA
chr11 62103710 62103711 rs2513076 NA
chr11 62105390 62105391 rs2513749 NA
chr11 62105924 62105925 rs2513077 NA
chr11 62108247 62108248 rs2513052 M01217,MA0160.1
chr11 62109472 62109473 rs2513053 NA
chr11 62111661 62111662 rs2463821 NA
chr11 62112289 62112290 rs2463820 NA
chr11 62113089 62113090 rs72921498 NA
chr11 62115621 62115622 rs72921501 NA
chr11 62119494 62119495 rs2513737 NA
chr11 62121622 62121623 rs1881535 NA
chr11 62125013 62125014 rs7110781 M02011
chr11 62126493 62126494 rs2463836 NA
chr11 62129311 62129312 rs7481995 NA
chr11 62136151 62136152 rs7941556 NA
chr11 62136876 62136877 rs7112238 NA
chr11 62151874 62151875 rs28678254 MA0028.1
chr11 62156571 62156572 rs74692811 NA
chr11 62160724 62160725 rs6863 NA
chr11 62195426 62195427 rs76825304 M00916
chr11 62218497 62218498 rs2958533 NA
chr11 62277067 62277068 rs184661053 M00220,M00539,M00660,M00945,M00985,M01699,MA0004.1,PBM0200
chr11 62366232 62366233 rs184020763 M01673
chr11 62413623 62413624 rs189176523 M00979,MA0028.1
chr11 62419807 62419808 rs67909703 M00722,M01658
chr11 62432814 62432815 rs4489748 M00722,M01556,M01658,PBM0062
chr11 62446924 62446925 rs76786865 M00425,M00426,M00427,M00428,M00431,M00516,M00918,M00919,M00920,M00939
chr11 62495979 62495980 rs192663576 M01156,MA0006.1
chr11 62521662 62521663 rs3829248 MA0125.1
chr11 62554813 62554814 rs2584916 M00025,M00032,M00108,M00178,M00179,M00375,M00492,M00801,M00946,M01163,M01208,M01660,M01812,M01974,M01986,M01989,M01992,MA0062.2,PBM0022,PBM0095,PBM0100,PBM0104,PBM0113,PBM0116,PBM0118,PBM0119,PBM0124,PBM0126,PBM0128,PBM0129,PBM0130,PBM0135
chr11 62555241 62555242 rs2241908 NA
chr11 62563573 62563574 rs191034414 M00041
chr11 62577589 62577590 rs184848354 NA
chr11 62598670 62598671 rs79941543 M00792,M01673
chr11 62673506 62673507 rs181416821 M00749
chr11 62795372 62795373 rs6591725 M01946,PBM0121,PBM0127
chr11 62977679 62977680 rs76609434 M01660,MA0028.1
chr11 63036385 63036386 rs722508 M00746
chr11 63050278 63050279 rs527027 NA
chr11 63071008 63071009 rs534799 NA
chr11 63071862 63071863 rs505653 NA
chr11 63071915 63071916 rs474096 M00359
chr11 63073491 63073492 rs548885 NA
chr11 63079769 63079770 rs540582 M00154
chr11 63079983 63079984 rs538716 M01902
chr11 63080065 63080066 rs527869 NA
chr11 63091517 63091518 rs564917 MA0157.1
chr11 63096873 63096874 rs509638 NA
chr11 63100898 63100899 rs543715 NA
chr11 63101587 63101588 rs471135 NA
chr11 63103158 63103159 rs550809 NA
chr11 63119465 63119466 rs547428 NA
chr11 63123321 63123322 rs558903 NA
chr11 63127620 63127621 rs490724 M01812
chr11 63129781 63129782 rs517655 NA
chr11 63149269 63149270 rs558472 MA0059.1
chr11 63318724 63318725 rs4471424 NA
chr11 63320812 63320813 rs80014891 M01658
chr11 63327185 63327186 rs948796 M00055,M00615,M00799,M01699,MA0059.1
chr11 63330395 63330396 rs6591814 M01343
chr11 63360663 63360664 rs76071251 M01673
chr11 63382001 63382002 rs7482863 M01544,M01700
chr11 63385450 63385451 rs641638 NA
chr11 63529622 63529623 rs80127234 M00243,M00244,M00807,M00982,M00986,M01104,M01219,M01961,M01972,MA0162.1,PBM0203
chr11 63534298 63534299 rs182590489 M01673
chr11 63616212 63616213 rs6591824 NA
chr11 63682311 63682312 rs4375445 M00644,M00712
chr11 63688574 63688575 rs2875719 M00064,M00496,M00942,M00945
chr11 63706159 63706160 rs73494181 M00916,M01249
chr11 63742173 63742174 rs7130187 M00697
chr11 63768797 63768798 rs79355361 NA
chr11 63917977 63917978 rs189047255 M00307,M01308,M01906
chr11 63956838 63956839 rs7944061 NA
chr11 63959355 63959356 rs6591838 NA
chr11 63992662 63992663 rs181371827 M01635,M01649
chr11 64004875 64004876 rs201942734 M01770
chr11 64020783 64020784 rs7110262 M00359
chr11 64061646 64061647 rs183548325 M00115,M01550,M01951,PBM0023
chr11 64082354 64082355 rs41294414 M01658,M01759
chr11 64084958 64084959 rs200904021 M00466,M00986,M01104,M01924,M01961,M01966
chr11 64085892 64085893 rs200384441 M00986,M01104,M01635,M01961
chr11 64099217 64099218 rs187652556 MA0099.2
chr11 64102658 64102659 rs184522190 M00821,MA0099.2
chr11 64122566 64122567 rs189846712 M00778,M00976,MA0006.1
chr11 64151236 64151237 rs180924388 M01621,M01838,M01925
chr11 64179734 64179735 rs189045961 MA0057.1
chr11 64343121 64343122 rs76771975 M00801
chr11 64372301 64372302 rs7937990 NA
chr11 64382203 64382204 rs7929296 M01814,M01854
chr11 64402694 64402695 rs61884406 NA
chr11 64413967 64413968 rs56105921 NA
chr11 64415110 64415111 rs7128467 M00644
chr11 64418304 64418305 rs2285339 NA
chr11 64418947 64418948 rs201511158 M00017,M00036,M00041,M00113,M00178,M00179,M00357,M00916,M00917,M00981,M01186,M01187,M01586,M01820,M01861,M01862,M01863,MA0018.2
chr11 64422876 64422877 rs78961180 M00644
chr11 64423830 64423831 rs2269730 M01613
chr11 64425119 64425120 rs7117423 NA
chr11 64443464 64443465 rs530252 NA
chr11 64451280 64451281 rs17146216 NA
chr11 64453760 64453761 rs72927012 NA
chr11 64474558 64474559 rs55908793 M01504
chr11 64474751 64474752 rs2957564 NA
chr11 64513513 64513514 rs183502565 M00244,M01733,PBM0095,PBM0203
chr11 64546612 64546613 rs71526478 M00281,M00307,M01112
chr11 64620780 64620781 rs7948832 M01658
chr11 64622602 64622603 rs71581704 M00495,M00631,M00926,M01267
chr11 64622653 64622654 rs71468676 M00749
chr11 64626360 64626361 rs3937000 M00694,M01701
chr11 64636608 64636609 rs188912152 M00115
chr11 64661969 64661970 rs77692680 M00727,M01217,M01282
chr11 64683790 64683791 rs684095 M00270,M00399,M00491,M00969
chr11 64795272 64795273 rs183088110 M01658,M01759
chr11 64827764 64827765 rs183203937 M00041,M00178,M00916,M00917,M00981,M01187,M01861,M01862,MA0018.2
chr11 64835044 64835045 rs192980503 M00118,M00121,M00182,M00187,M00236,M00367,M00368,M00369,M00370,M00371,M00440,M00441,M00654,M00942,M00944,M00946,M01145,M01577,M01610,M01818,M01838,MA0059.1,MA0104.2,PBM0013,PBM0171,PBM0172
chr11 64851304 64851305 rs947799 M01673
chr11 64877946 64877947 rs73495060 M01200,M01259,MA0139.1
chr11 64880927 64880928 rs189101820 M01673
chr11 64884424 64884425 rs199555542 M00017,M00036,M00041,M00113,M00178,M00179,M00338,M00375,M00513,M00691,M00730,M00916,M00917,M00946,M00981,M01186,M01187,M01812,M01820,M01861,M01862,MA0018.2
chr11 64885101 64885102 rs34393594 M00722,M01658
chr11 64889617 64889618 rs769439 M00263
chr11 64947341 64947342 rs184054057 NA
chr11 64983277 64983278 rs533420 M00237,M00433
chr11 65003025 65003026 rs2904981 NA
chr11 65003196 65003197 rs3016002 NA
chr11 65012973 65012974 rs2904985 MA0006.1
chr11 65021611 65021612 rs626802 NA
chr11 65025877 65025878 rs499027 NA
chr11 65026461 65026462 rs676573 M00059
chr11 65026589 65026590 rs526502 NA
chr11 65030188 65030189 rs592050 M00280
chr11 65031220 65031221 rs2904986 NA
chr11 65033873 65033874 rs554122 NA
chr11 65036834 65036835 rs3016000 M01503,PBM0049
chr11 65039240 65039241 rs487568 NA
chr11 65039263 65039264 rs488289 NA
chr11 65040435 65040436 rs601310 NA
chr11 65042529 65042530 rs560097 M01576,PBM0093
chr11 65042940 65042941 rs1858783 M01608
chr11 65045277 65045278 rs482842 NA
chr11 65045614 65045615 rs507005 NA
chr11 65045724 65045725 rs668735 NA
chr11 65049277 65049278 rs611910 NA
chr11 65050181 65050182 rs667341 NA
chr11 65060426 65060427 rs673147 NA
chr11 65082672 65082673 rs4149813 M01948,M02040,PBM0084
chr11 65091490 65091491 rs186330996 M00036,M00041,M00338,M00513,M00917,M00981,M01186,M01187,M01820,M01861,M01862,M01863,MA0018.2
chr11 65095800 65095801 rs603286 NA
chr11 65104376 65104377 rs4930290 NA
chr11 65121779 65121780 rs73482268 M01635,M01649
chr11 65145869 65145870 rs182017054 M00114,M01240,MA0100.1
chr11 65172196 65172197 rs694243 NA
chr11 65173753 65173754 rs2904975 M01974,M01980,PBM0117
chr11 65191134 65191135 rs193283134 M00050,M00425,M00426,M00427,M00428,M00431,M00516,M00740,M00918,M00919,M00920,M00939,M00940,MA0024.1
chr11 65191207 65191208 rs512715 M00307
chr11 65195254 65195255 rs613316 M00238
chr11 65196930 65196931 rs595366 M00055,M00123,M01116,M01610
chr11 65197392 65197393 rs674485 NA
chr11 65239021 65239022 rs187331744 M01096,M01156,M01649,M02011
chr11 65242477 65242478 rs661403 M01641,M01658
chr11 65245329 65245330 rs187457119 MA0100.1
chr11 65257126 65257127 rs74766550 NA
chr11 65296638 65296639 rs77569865 M00111,M01282
chr11 65319711 65319712 rs72939112 M00711,M01913,MA0099.2
chr11 65327786 65327787 rs181121967 M00425
chr11 65336818 65336819 rs3782089 M01065,M01607,M01701
chr11 65336857 65336858 rs75956291 M01701
chr11 65337714 65337715 rs59286748 M01673
chr11 65387302 65387303 rs182150208 M01609,M01673,M01948,M01951
chr11 65399675 65399676 rs60378774 M01576,PBM0093
chr11 65406178 65406179 rs7944860 NA
chr11 65406392 65406393 rs2509948 NA
chr11 65463446 65463447 rs4930304 M00986,M01104,M01961
chr11 65476486 65476487 rs523029 NA
chr11 65477953 65477954 rs34007146 M00736,M00737,M00739,M00940,M01114
chr11 65485217 65485218 rs3372 NA
chr11 65487515 65487516 rs61736590 M00644
chr11 65577952 65577953 rs184548889 NA
chr11 65601559 65601560 rs17854357 NA
chr11 65622261 65622262 rs190950942 M00722,M01658
chr11 65623340 65623341 rs191736004 M01658
chr11 65624466 65624467 rs183546274 M00425,M00426,M00427,M00431,M00918,M00939,M01509,PBM0068
chr11 65624574 65624575 rs186767729 M00263,M01951
chr11 65626700 65626701 rs1939212 M00262
chr11 65652176 65652177 rs34484428 M00644,M00712
chr11 65661752 65661753 rs73494420 M01673
chr11 65677191 65677192 rs188667286 M02011
chr11 65694259 65694260 rs180855162 M00749,M01688,M01814
chr11 65694382 65694383 rs590318 NA
chr11 65699133 65699134 rs674363 NA
chr11 65724290 65724291 rs470192 M00263
chr11 65727300 65727301 rs491973 NA
chr11 65727798 65727799 rs593525 M01935
chr11 65730216 65730217 rs642293 NA
chr11 65732650 65732651 rs550435 M00644,M00730
chr11 65732799 65732800 rs552130 NA
chr11 65733288 65733289 rs556643 NA
chr11 65739548 65739549 rs501353 M01626,M01919
chr11 65744420 65744421 rs542332 NA
chr11 65747951 65747952 rs493899 M01636
chr11 65753739 65753740 rs659982 M00804
chr11 65769987 65769988 rs35208625 M01512,PBM0054
chr11 65810668 65810669 rs202116596 M00778,MA0006.1
chr11 65836512 65836513 rs186331942 M00017,M00036,M00041,M00113,M00114,M00178,M00338,M00916,M00917,M00981,M01186,M01187,M01812,M01820,M01861,MA0018.2
chr11 65881757 65881758 rs7932272 M01673
chr11 66006688 66006689 rs199806038 M00017,M00041,M00178,M00179,M00338,M00375,M00513,M00514,M00654,M00691,M00916,M00917,M00946,M00981,M01673,M01861,M01862,M01863,MA0018.2
chr11 66024354 66024355 rs61890332 M01925
chr11 66056563 66056564 rs76186148 M00263,M00428,M01663
chr11 66103564 66103565 rs192954875 M01240,MA0100.1
chr11 66175371 66175372 rs75469038 M00789,M01797,MA0140.1
chr11 66258953 66258954 rs201889756 M00986,M01104,M01961
chr11 66278153 66278154 rs55848325 M01544
chr11 66351548 66351549 rs4277117 NA
chr11 66362800 66362801 rs78819055 M01951
chr11 66362996 66362997 rs498045 M00722,M01658
chr11 66374910 66374911 rs80101575 M01625
chr11 66399680 66399681 rs484262 NA
chr11 66414914 66414915 rs624561 NA
chr11 66419553 66419554 rs481296 M01612
chr11 66448043 66448044 rs1987169 NA
chr11 66456932 66456933 rs508996 NA
chr11 66469031 66469032 rs532439 NA
chr11 66606969 66606970 rs78970046 M00017,M00036,M00039,M00041,M00113,M00178,M00179,M00338,M00357,M00513,M00691,M00694,M00697,M00916,M00917,M00946,M00981,M01186,M01187,M01586,M01812,M01820,M01861,M01862,M01863,MA0018.2
chr11 66610644 66610645 rs7570 M00466,M00797,M01249
chr11 66623410 66623411 rs77387425 M00399,M00440,M00942,M00944,PBM0188
chr11 66634396 66634397 rs7948839 M01852
chr11 66673525 66673526 rs191461925 M00243,M00244,M00246,MA0162.1,PBM0203
chr11 66738393 66738394 rs184955929 M01673
chr11 66821953 66821954 rs191214328 M02040
chr11 66849361 66849362 rs78379376 M01658
chr11 66981015 66981016 rs4930190 M00017,M00041,M00647,M01724
chr11 67039747 67039748 rs77216138 M01219,PBM0203
chr11 67042998 67042999 rs57748654 M00322,M00425,M00426,M00427,M00428,M00431,M00740,M00918,M00939,M00942,M01951,M01959
chr11 67054312 67054313 rs75963717 M00307,M01906
chr11 67058497 67058498 rs76764674 M01658
chr11 67071583 67071584 rs4244822 M01613
chr11 67112834 67112835 rs80148169 M01511,M01521,M01957,PBM0022,PBM0072,PBM0079
chr11 67187585 67187586 rs35876769 NA
chr11 67309900 67309901 rs191008845 M01658,M01700
chr11 67353149 67353150 rs675554 MA0006.1
chr11 67354985 67354986 rs640777 NA
chr11 67373914 67373915 rs191824873 M01673
chr11 67375183 67375184 rs7948073 NA
chr11 67381109 67381110 rs4148959 M00357
chr11 67381656 67381657 rs4148960 NA
chr11 67385260 67385261 rs2447596 M01968
chr11 67389531 67389532 rs2187002 NA
chr11 67391906 67391907 rs61894496 NA
chr11 67393733 67393734 rs2514017 NA
chr11 67397250 67397251 rs17851655 M00749
chr11 67399734 67399735 rs2514021 M01660,M01948
chr11 67402112 67402113 rs2514022 NA
chr11 67403074 67403075 rs2509709 NA
chr11 67416962 67416963 rs2514039 NA
chr11 67417084 67417085 rs2447584 MA0006.1
chr11 67417099 67417100 rs2361139 M01838
chr11 67420142 67420143 rs184964116 NA
chr11 67427137 67427138 rs77112660 M00049,M00703
chr11 67433895 67433896 rs201752937 NA
chr11 67573331 67573332 rs185482554 M00118,M00217,M00236,M00322,M00799,M01145,M01154,M01699,M01830,M01838,MA0004.1,MA0059.1,MA0093.1,MA0104.2,MA0147.1,PBM0077,PBM0175,PBM0181,PBM0188,PBM0195,PBM0198
chr11 67722193 67722194 rs308301 M00722,M01658
chr11 67767829 67767830 rs184231869 M00722,M01658
chr11 67772868 67772869 rs308326 NA
chr11 67776241 67776242 rs308338 M01541,M01629,PBM0104
chr11 67776685 67776686 rs308335 M01512,PBM0054
chr11 67778299 67778300 rs190671423 M01770,M01838
chr11 67778463 67778464 rs182842586 M00694
chr11 67778487 67778488 rs572574 M00309
chr11 67785467 67785468 rs598156 NA
chr11 67785554 67785555 rs581105 MA0076.1,PBM0127
chr11 67799730 67799731 rs3133266 M00017,M00036,M00039,M00041,M00113,M00178,M00179,M00338,M00513,M00654,M00691,M00916,M00917,M00946,M00981,M01186,M01187,M01812,M01820,M01861,M01862,M01863,MA0018.2
chr11 67805685 67805686 rs4147783 M01649
chr11 67887792 67887793 rs185221601 M00036,M00041,M00917,M00981,M01820,M01861,MA0018.2
chr11 67925775 67925776 rs36089209 M00041,M00178,M00917,M00981,M01861,MA0018.2
chr11 67984366 67984367 rs80017993 M00345,M01925
chr11 68015754 68015755 rs34198152 NA
chr11 68020161 68020162 rs6591336 NA
chr11 68023136 68023137 rs2512622 M00797
chr11 68023913 68023914 rs192117796 M01118,PBM0203
chr11 68024549 68024550 rs35151002 NA
chr11 68030172 68030173 rs3802746 NA
chr11 68033915 68033916 rs182925338 M00032,M01163,M01752,M01975,M01976,M01981,M01986,M01988,M01990,M02039,MA0076.1,PBM0097,PBM0127
chr11 68045486 68045487 rs450416 NA
chr11 68046961 68046962 rs453262 NA
chr11 68055189 68055190 rs2175589 NA
chr11 68058401 68058402 rs2458269 NA
chr11 68065824 68065825 rs73494696 MA0006.1
chr11 68074380 68074381 rs64388 NA
chr11 68074918 68074919 rs312010 NA
chr11 68088182 68088183 rs2510919 M01048,M01613
chr11 68098704 68098705 rs78303230 M00017,M00036,M00039,M00041,M00113,M00178,M00179,M00338,M00513,M00514,M00691,M00694,M00697,M00916,M00917,M00946,M00981,M01186,M01187,M01586,M01812,M01820,M01861,M01862,M01863,MA0018.2
chr11 68148057 68148058 rs183008985 M01658,M01700,M01759
chr11 68148832 68148833 rs182545900 M01658,M01700
chr11 68177727 68177728 rs667126 M00036,M00039,M00041,M00113,M00178,M00338,M00513,M00801,M00916,M00917,M00981,M01187,M01586,M01820,M01861,M01862,M01863,MA0018.2
chr11 68189944 68189945 rs599301 M01045,M01924
chr11 68192243 68192244 rs497261 M00305,M01613
chr11 68192345 68192346 rs599083 NA
chr11 68192420 68192421 rs683978 NA
chr11 68192517 68192518 rs554734 M00752,M01636
chr11 68194431 68194432 rs689075 NA
chr11 68194610 68194611 rs630225 NA
chr11 68196829 68196830 rs608343 M00394,M00396
chr11 68198251 68198252 rs3853616 NA
chr11 68202579 68202580 rs638076 NA
chr11 68202902 68202903 rs7950129 NA
chr11 68203624 68203625 rs653056 NA
chr11 68205577 68205578 rs901823 M00307
chr11 68226159 68226160 rs73516838 M00155,M01153
chr11 68231239 68231240 rs624003 M01923
chr11 68241832 68241833 rs643609 NA
chr11 68251053 68251054 rs596494 NA
chr11 68261397 68261398 rs7120876 NA
chr11 68263275 68263276 rs7129248 NA
chr11 68275850 68275851 rs498782 M00244
chr11 68347869 68347870 rs7108376 NA
chr11 68362432 68362433 rs4340059 NA
chr11 68381414 68381415 rs3740628 NA
chr11 68646844 68646845 rs680130 NA
chr11 68650063 68650064 rs592697 NA
chr11 68653231 68653232 rs544370 NA
chr11 68653431 68653432 rs654071 NA
chr11 68657733 68657734 rs514833 NA
chr11 68658297 68658298 rs488363 NA
chr11 68659487 68659488 rs660614 M00801
chr11 68662075 68662076 rs602805 NA
chr11 68668207 68668208 rs668576 NA
chr11 68668436 68668437 rs482172 NA
chr11 68669495 68669496 rs513359 NA
chr11 68671103 68671104 rs629426 NA
chr11 68672799 68672800 rs496616 NA
chr11 68674202 68674203 rs35380202 M01903
chr11 68679867 68679868 rs664930 NA
chr11 68681652 68681653 rs646586 NA
chr11 68700423 68700424 rs478647 NA
chr11 68703768 68703769 rs34658653 M00187,M00236,M00368,M00369,M00370,M00371,M00442,M00942,M00944,M00945,M00946,M01558,M01838,M01925,MA0147.1
chr11 68703958 68703959 rs622082 NA
chr11 68704263 68704264 rs546382 M01976
chr11 68707879 68707880 rs9095 M00322,M00442,M01610,MA0058.1,PBM0013
chr11 68715674 68715675 rs516425 NA
chr11 68718272 68718273 rs189284048 M01571,M01576,M01946,PBM0093
chr11 68718668 68718669 rs6591360 NA
chr11 68719283 68719284 rs6591361 NA
chr11 68781890 68781891 rs192321664 M00115
chr11 68811776 68811777 rs66958567 M01625,M01629
chr11 68823706 68823707 rs7927633 M00263,M01065,M01843,M01951,M02011
chr11 68828948 68828949 rs72919428 M00425,M00426,M00427,M00428,M00431,M00516,M00740,M00918,M00920,M00939,M01346,M01411,M01459,MA0024.1
chr11 68856335 68856336 rs187356019 M00235,M01200,M01259,M01641,MA0139.1
chr11 68857632 68857633 rs188865633 M00359
chr11 68890833 68890834 rs186131669 NA
chr11 68910578 68910579 rs2924540 M00749,M01611,PBM0023
chr11 68917334 68917335 rs76260402 M00986,M01104,M01629,M01961
chr11 68922971 68922972 rs192498808 M01658,M01688
chr11 68924509 68924510 rs77574832 M00050,M00426,M00427,M00428,M00431,M00516,M00736,M00737,M00738,M00739,M00920,M00940,MA0024.1
chr11 69064537 69064538 rs191221824 M00017,M00036,M00041,M00178,M00338,M00513,M00691,M00981,M01861,M01862,MA0018.2
chr11 69069000 69069001 rs185744273 M00479,M00986,M01104,M01961
chr11 69069225 69069226 rs189011095 M00037,M00174,M00517,MA0099.2
chr11 69140425 69140426 rs185203579 M01658
chr11 69150849 69150850 rs7108119 M00237,M00778,MA0006.1
chr11 69160665 69160666 rs7479048 M00263
chr11 69264621 69264622 rs7109934 M00644,M00712,M01541,PBM0084
chr11 69469334 69469335 rs3212910 NA
chr11 69469548 69469549 rs3212913 M00730,M01838
chr11 69469863 69469864 rs148288316 M00749
chr11 69469924 69469925 rs3212918 M00801
chr11 69469985 69469986 rs3212920 PBM0203
chr11 69485086 69485087 rs77550709 M00644
chr11 69498633 69498634 rs186280176 M00491
chr11 69525650 69525651 rs191722204 M00766,M00965
chr11 69570555 69570556 rs191644374 NA
chr11 69611474 69611475 rs76963371 M00115
chr11 69631072 69631073 rs201269397 M00064,M00660,M01838
chr11 69704272 69704273 rs28651622 M01576,PBM0093
chr11 69815771 69815772 rs188595879 M01629,M01976,M01980
chr11 69860921 69860922 rs883973 M01581
chr11 69861717 69861718 rs76408250 M00368,M00441,M00799,M00942,M01699,MA0059.1
chr11 69923537 69923538 rs1940238 M01658
chr11 70049450 70049451 rs41268209 M00986
chr11 70079941 70079942 rs138515929 M00466,M00797,M01182,M02040
chr11 70116124 70116125 rs75109171 M01948
chr11 70179548 70179549 rs76081452 M00017,M00036,M00039,M00041,M00113,M00178,M00179,M00338,M00357,M00359,M00513,M00514,M00691,M00801,M00916,M00917,M00981,M01186,M01187,M01586,M01812,M01820,M01861,M01862,M01863,MA0018.2
chr11 70187782 70187783 rs6592542 M00036,M00178,M00916,M00917,M01186,M01187,M01863
chr11 70244410 70244411 rs185999667 M00400,M01560,M01635
chr11 70303458 70303459 rs71467489 M02011
chr11 70423039 70423040 rs78525459 M01512,M01625,PBM0054
chr11 70444793 70444794 rs2840352 M00280,M01576,PBM0093
chr11 70484490 70484491 rs189415306 M01182
chr11 70489625 70489626 rs193040832 M01951
chr11 70505639 70505640 rs60418522 M00801
chr11 70516990 70516991 rs61497899 M00115,M00178,M00694
chr11 70642890 70642891 rs184909806 M01200,M01259,MA0139.1
chr11 70710307 70710308 rs190909447 M00281,M00975
chr11 70797264 70797265 rs192996754 M00017,M00036,M00041,M00338,M00691,M00917,M00981,M01861,M01862,MA0018.2
chr11 70797631 70797632 rs61386794 M00017,M00036,M00039,M00041,M00113,M00178,M00338,M00513,M00691,M00697,M00801,M00916,M00917,M00946,M00981,M01055,M01186,M01187,M01586,M01812,M01820,M01861,M01862,M01863,MA0018.2
chr11 70935073 70935074 rs185428940 M01658
chr11 71010488 71010489 rs181486845 M01838
chr11 71010702 71010703 rs76125110 MA0006.1
chr11 71113941 71113942 rs60503372 M00017,M00036,M00041,M00178,M00338,M00513,M00691,M00697,M00916,M00917,M00981,M01186,M01187,M01820,M01861,M01862,MA0018.2
chr11 71114061 71114062 rs4944884 NA
chr11 71129900 71129901 rs188573397 MA0099.2
chr11 71145940 71145941 rs1790345 NA
chr11 71158840 71158841 rs3750997 M01673
chr11 71254715 71254716 rs57397699 M00491
chr11 71256662 71256663 rs76384546 M00115,M00766,M00916
chr11 71264355 71264356 rs191335178 M00115,M00749
chr11 71292754 71292755 rs79222586 NA
chr11 71299524 71299525 rs7944847 M01096,M01635,M01649
chr11 71300429 71300430 rs181370473 NA
chr11 71300449 71300450 rs58779048 M01259
chr11 71314609 71314610 rs188121592 M00257,M00479,M00938,M01219
chr11 71365879 71365880 rs9735152 M00244,M00245,M00246
chr11 71474925 71474926 rs184960048 M00032,M00108,M01078,M01163,M01167,M01976,M01981,M01982,M01983,M01985,M01986,M01987,M01988,M01989,M01990,M01992,M02037,MA0076.1,PBM0094,PBM0097,PBM0101,PBM0104,PBM0105,PBM0107,PBM0113,PBM0114,PBM0116,PBM0121,PBM0126,PBM0127,PBM0128,PBM0130,PBM0132,PBM0135
chr11 71476345 71476346 rs186503327 M00050,M00516,M00736,M00737,M00738,M00739,M00778,M00940,M01114,M01839,MA0024.1
chr11 71648168 71648169 rs7102192 M00517
chr11 71708199 71708200 rs76430787 M00654
chr11 71714525 71714526 rs949324 M00017,M00036,M00039,M00041,M00113,M00178,M00179,M00338,M00357,M00513,M00691,M00694,M00916,M00917,M00946,M00981,M01186,M01187,M01558,M01586,M01820,M01861,M01862,M01863,MA0018.2
chr11 71726896 71726897 rs200470926 M00277,M00942,M01200,M01259,M01925,MA0139.1
chr11 71773288 71773289 rs585228 M00332,M00801
chr11 72020068 72020069 rs72968898 M01838
chr11 72145719 72145720 rs7950298 M00017,M00178,M00916,M01863
chr11 72255843 72255844 rs341081 M00017,M00036,M00039,M00041,M00113,M00178,M00179,M00338,M00375,M00513,M00514,M00691,M00697,M00801,M00916,M00917,M00946,M00981,M01186,M01187,M01586,M01812,M01820,M01861,M01862,M01863,MA0018.2
chr11 72296871 72296872 rs2280098 M00644,M00712
chr11 72325241 72325242 rs186899849 M01673
chr11 72336830 72336831 rs2047506 M00986,M01940
chr11 72380027 72380028 rs185055944 M01049,M01658
chr11 72387974 72387975 rs3758934 M00969,M00986,M01104,M01629,M01961
chr11 72447744 72447745 rs192431934 M01673
chr11 72477814 72477815 rs3862789 M00440,M00654,M00752,M00942
chr11 72542686 72542687 rs7936074 M00014,M00112,M01259,MA0139.1
chr11 72847242 72847243 rs187097506 NA
chr11 72852461 72852462 rs187904527 M00986,M01104,M01494,PBM0016
chr11 72885121 72885122 rs1783591 M00036,M00041,M00338,M00981,M01862,MA0018.2
chr11 72897846 72897847 rs192389057 M01492,PBM0083
chr11 72900950 72900951 rs181858008 M00514,M01034,MA0099.2,PBM0188
chr11 72949171 72949172 rs4944832 M00428
chr11 73018913 73018914 rs77535989 M01673
chr11 73036922 73036923 rs73542431 M01182
chr11 73061407 73061408 rs188447869 M00697,M00801,M00916
chr11 73115264 73115265 rs58619954 M01613,M01658
chr11 73242874 73242875 rs186145205 M01673
chr11 73309639 73309640 rs191478146 NA
chr11 73358662 73358663 rs667350 M01629,M01635,M01639
chr11 73363461 73363462 rs190695446 M01660
chr11 73365503 73365504 rs622833 M00017,M00036,M00039,M00041,M00178,M00338,M00697,M00916,M00917,M00981,M01187,M01820,M01861,M01862,MA0018.2
chr11 73383381 73383382 rs7126049 NA
chr11 73462327 73462328 rs868668 NA
chr11 73500925 73500926 rs7125433 NA
chr11 73577736 73577737 rs191364789 M01673
chr11 73588384 73588385 rs76764350 M00108,M00766,M01660,MA0028.1
chr11 73596671 73596672 rs187596574 NA
chr11 73611477 73611478 rs2067913 M01658
chr11 73615598 73615599 rs7942963 NA
chr11 73636212 73636213 rs60812833 M01216
chr11 73637708 73637709 rs181323442 M00017,M00036,M00041,M00338,M00916,M00917,M00981,M01186,M01187,M01820,M01861,M01862,MA0018.2
chr11 73678944 73678945 rs4944871 NA
chr11 73679218 73679219 rs2306817 M01525,PBM0087
chr11 73679231 73679232 rs2306818 NA
chr11 73679891 73679892 rs58125455 NA
chr11 73680127 73680128 rs72982970 NA
chr11 73680775 73680776 rs72982971 M00007,M00016,M00032,M00678,M01163,M01987,PBM0094,PBM0095,PBM0100,PBM0103,PBM0104,PBM0105,PBM0106,PBM0113,PBM0114,PBM0117,PBM0118,PBM0119,PBM0120,PBM0121,PBM0123,PBM0124,PBM0125,PBM0127,PBM0128,PBM0130,PBM0132,PBM0137
chr11 73681089 73681090 rs2306819 PBM0110
chr11 73681134 73681135 rs72982975 NA
chr11 73681346 73681347 rs2306820 NA
chr11 73683506 73683507 rs56007494 NA
chr11 73684072 73684073 rs72982981 NA
chr11 73684944 73684945 rs642154 NA
chr11 73688138 73688139 rs190487371 M00722,M01658
chr11 73689103 73689104 rs660339 M01635
chr11 73694753 73694754 rs659366 M00097,M00697,M01550,M01951,MA0006.1,MA0069.1,PBM0023
chr11 73695844 73695845 rs649446 NA
chr11 73738288 73738289 rs2007567 NA
chr11 73781713 73781714 rs4944036 M01268,M01282
chr11 73783436 73783437 rs4944878 NA
chr11 73783477 73783478 rs4944038 NA
chr11 73784615 73784616 rs7121868 NA
chr11 73785118 73785119 rs6592545 NA
chr11 73785325 73785326 rs4453265 NA
chr11 73787380 73787381 rs826062 NA
chr11 73789776 73789777 rs1726735 NA
chr11 73792722 73792723 rs826061 NA
chr11 73795410 73795411 rs7483884 NA
chr11 73801264 73801265 rs1790398 NA
chr11 73801661 73801662 rs1790399 NA
chr11 73822133 73822134 rs1790404 NA
chr11 73846844 73846845 rs1726752 NA
chr11 73865781 73865782 rs1726744 NA
chr11 73882259 73882260 rs1726746 MA0100.1
chr11 73887990 73887991 rs3018184 NA
chr11 73950859 73950860 rs6592551 NA
chr11 73956796 73956797 rs474835 NA
chr11 73963740 73963741 rs500608 NA
chr11 73994221 73994222 rs74523891 M00332,M01673
chr11 73994320 73994321 rs76465410 M00281
chr11 74099891 74099892 rs658126 M01700,MA0139.1
chr11 74184789 74184790 rs647655 M00055,M00441,M00788,M00942,M01065,M01116,M01610
chr11 74215941 74215942 rs589161 M01660
chr11 74234759 74234760 rs79863161 M00359
chr11 74321280 74321281 rs4944912 NA
chr11 74321348 74321349 rs4944913 NA
chr11 74325616 74325617 rs7101472 NA
chr11 74325657 74325658 rs4996254 NA
chr11 74327613 74327614 rs6592577 NA
chr11 74329614 74329615 rs4944052 NA
chr11 74330207 74330208 rs7943085 NA
chr11 74338534 74338535 rs59830047 NA
chr11 74361613 74361614 rs1944933 NA
chr11 74378945 74378946 rs4944933 NA
chr11 74451004 74451005 rs187339617 M01200,M01259,M01925,MA0139.1
chr11 74457055 74457056 rs61734374 NA
chr11 74475050 74475051 rs78685579 M00799,M01699,MA0004.1
chr11 74480547 74480548 rs4944061 NA
chr11 74481630 74481631 rs4944950 NA
chr11 74514602 74514603 rs61894779 NA
chr11 74553833 74553834 rs2298746 M00405
chr11 74558578 74558579 rs919877 NA
chr11 74559445 74559446 rs4944960 M00801
chr11 74563076 74563077 rs2304683 NA
chr11 74580964 74580965 rs59328242 NA
chr11 74644304 74644305 rs7102619 M00078,M00163
chr11 74659932 74659933 rs2119028 M01639
chr11 74660142 74660143 rs2165163 M01503,M01641,PBM0049
chr11 74697922 74697923 rs725460 NA
chr11 74720592 74720593 rs7483351 M00001,M00055,M00973
chr11 74724275 74724276 rs4944968 NA
chr11 74732409 74732410 rs4387374 NA
chr11 74736533 74736534 rs4245440 NA
chr11 74740765 74740766 rs56194145 NA
chr11 74853960 74853961 rs4944985 MA0139.1
chr11 74916163 74916164 rs77256014 M00050,M00425,M00426,M00427,M00428,M00431,M00516,M00738,M00740,M00918,M00919,M00920,M00938,M00939,M00940,M01200,M01259,M01925,MA0024.1,MA0139.1
chr11 74959964 74959965 rs55804732 M01701
chr11 74991385 74991386 rs188893425 M00693,M00796,M01200,M01259,M01736,M01838,M01925,MA0139.1
chr11 75061070 75061071 rs35404251 M00108,M01163
chr11 75097462 75097463 rs575781 M00041,M00981,M01634,M01639,M01861,M01958,MA0018.2
chr11 75124590 75124591 rs183540615 M00263
chr11 75188568 75188569 rs1790149 M00037,M00517,MA0099.2
chr11 75242185 75242186 rs60448422 M01716,M01925
chr11 75265673 75265674 rs34699546 M00644
chr11 75483904 75483905 rs7947512 M02011
chr11 75485759 75485760 rs185617843 MA0004.1
chr11 75521755 75521756 rs190533464 M00332,M00801
chr11 75774276 75774277 rs75402201 M01673
chr11 75890229 75890230 rs584406 M00749
chr11 75959442 75959443 rs190440193 NA
chr11 75977276 75977277 rs185679295 NA
chr11 76030312 76030313 rs7112778 M00766,M00965,M01927
chr11 76040217 76040218 rs181716801 M00108,M01660
chr11 76041229 76041230 rs188052781 MA0100.1
chr11 76047154 76047155 rs2618071 M01658
chr11 76121289 76121290 rs4945084 NA
chr11 76163150 76163151 rs4300410 NA
chr11 76183923 76183924 rs4245443 NA
chr11 76198619 76198620 rs7106564 NA
chr11 76205017 76205018 rs4945090 NA
chr11 76217543 76217544 rs2508761 NA
chr11 76227181 76227182 rs2508740 NA
chr11 76230356 76230357 rs2513505 M00804,M00973
chr11 76233653 76233654 rs2508759 NA
chr11 76234527 76234528 rs2513508 NA
chr11 76239149 76239150 rs2513523 NA
chr11 76252129 76252130 rs2508753 M01814
chr11 76261532 76261533 rs2513513 NA
chr11 76262651 76262652 rs8848 NA
chr11 76289540 76289541 rs28559296 M00736,M00737,M00739
chr11 76378311 76378312 rs75328616 M00041
chr11 76682747 76682748 rs4944132 NA
chr11 76683699 76683700 rs2156770 NA
chr11 76687034 76687035 rs1878630 NA
chr11 76689966 76689967 rs3914687 NA
chr11 76692054 76692055 rs7927367 NA
chr11 76694493 76694494 rs7113778 NA
chr11 76694520 76694521 rs7129388 NA
chr11 76696162 76696163 rs6592690 NA
chr11 76698502 76698503 rs7119492 M01948
chr11 76699186 76699187 rs4460836 NA
chr11 76700655 76700656 rs4945129 NA
chr11 76701364 76701365 rs3824889 NA
chr11 76708524 76708525 rs3781697 NA
chr11 76715301 76715302 rs7105694 NA
chr11 76721983 76721984 rs3851191 NA
chr11 76723279 76723280 rs7926409 NA
chr11 76731049 76731050 rs3740765 NA
chr11 76732307 76732308 rs7925774 NA
chr11 76739586 76739587 rs949340 NA
chr11 76740547 76740548 rs7123723 NA
chr11 76757252 76757253 rs183518047 M00049
chr11 76777585 76777586 rs3814709 M01673
chr11 76798369 76798370 rs74410272 M00993,M01182,MA0048.1
chr11 76802473 76802474 rs3781686 M00001,M00712,M00973,M01838
chr11 76807481 76807482 rs7944712 M00425,M00426,M00428
chr11 76827266 76827267 rs201223346 M00139,M00749,PBM0201
chr11 76835673 76835674 rs190405354 M00017,M00041,M00178,M00338,M00916,M00917,M00981,M01820,M01862,MA0018.2
chr11 76854416 76854417 rs188345859 M00017,M00039,M00041,M00178,M00179,M00338,M00513,M00916,M00917,M00944,M00981,M01186,M01586,M01820,M01861,M01862,MA0018.2
chr11 76888174 76888175 rs2076969 MA0028.1
chr11 76894948 76894949 rs1893759 NA
chr11 76895272 76895273 rs6592711 M00920,M00986,M01104,M01961
chr11 76899730 76899731 rs2155179 M00801
chr11 76906206 76906207 rs867506 M01925
chr11 76909141 76909142 rs3781693 NA
chr11 76909558 76909559 rs56174006 M00036,M00039,M00041,M00178,M00338,M00513,M00691,M00801,M00916,M00917,M00981,M01186,M01187,M01586,M01820,M01861,M01862,M01863,MA0018.2
chr11 77129863 77129864 rs187542443 M00694
chr11 77299276 77299277 rs181532954 M01512,PBM0054
chr11 77676887 77676888 rs73501837 M00108,M01163,M01167,M01974,M01975,M01976,M01979,M01980,M01983,M01985,M01986,M01987,M01988,M01992,M02040,PBM0094,PBM0097,PBM0101,PBM0105,PBM0110,PBM0113,PBM0116,PBM0117,PBM0118,PBM0120,PBM0121,PBM0124,PBM0126,PBM0127,PBM0130,PBM0135
chr11 77734250 77734251 rs201802138 M00801
chr11 77742871 77742872 rs191479759 M01658
chr11 77850678 77850679 rs202130704 M01976,M01980,M01992,M02040,PBM0116,PBM0118,PBM0121,PBM0126,PBM0135
chr11 77850808 77850809 rs582266 M00270,M01673
chr11 77850823 77850824 rs2156785 M00025,M00108,M01167,M01660,M01985,M01987,M01989,MA0028.1,PBM0095,PBM0101,PBM0104,PBM0126,PBM0130,PBM0135
chr11 77988905 77988906 rs186519439 NA
chr11 77995564 77995565 rs186315305 M00055,M00119,M00121,M00122,M00182,M00187,M00236,M00366,M00368,M00369,M00370,M00371,M00434,M00435,M00440,M00441,M00442,M00796,M00799,M00942,M00944,M00945,M00946,M01034,M01065,M01154,M01610,M01699,M01818,MA0004.1,MA0059.1,MA0093.1,PBM0089,PBM0181,PBM0188,PBM0198,PBM0200
chr11 78007919 78007920 rs4340079 M00425,M00426,M00427,M00740
chr11 78118852 78118853 rs55758833 NA
chr11 78122778 78122779 rs4944199 NA
chr11 78176149 78176150 rs183818293 M01544
chr11 78253633 78253634 rs76198437 M00722,M01658
chr11 78275718 78275719 rs17826541 M01658
chr11 78312380 78312381 rs183547903 M01951
chr11 78324575 78324576 rs73512804 M01976,M01980,MA0156.1,PBM0105,PBM0113,PBM0118,PBM0120,PBM0124
chr11 78696856 78696857 rs17754424 M00965
chr11 78777618 78777619 rs188408803 M01242,M01951
chr11 79103803 79103804 rs574864 M00694
chr11 79409103 79409104 rs188890994 M01658
chr11 79613686 79613687 rs72949951 M00281
chr11 79806322 79806323 rs61882899 M00694,M00916
chr11 79866667 79866668 rs187810024 M01200,M01259,MA0139.1
chr11 82230998 82230999 rs7102144 M01576,M01946,PBM0093
chr11 82529500 82529501 rs57797587 M01282,MA0160.1
chr11 82606384 82606385 rs7118894 M01216
chr11 82607655 82607656 rs2374347 NA
chr11 82610138 82610139 rs7104905 NA
chr11 82612841 82612842 rs3763814 M00263,M01951
chr11 82613020 82613021 rs3763813 M01612
chr11 82613209 82613210 rs74791332 M01249,PBM0077
chr11 82619217 82619218 rs2086298 NA
chr11 82620121 82620122 rs1904426 NA
chr11 82620555 82620556 rs7947047 NA
chr11 82620670 82620671 rs7947363 NA
chr11 82624486 82624487 rs6592088 NA
chr11 82625159 82625160 rs7124273 NA
chr11 82628029 82628030 rs7106519 NA
chr11 82630325 82630326 rs7115419 NA
chr11 82630701 82630702 rs7116170 NA
chr11 82632900 82632901 rs4508227 M02011
chr11 82638507 82638508 rs181550745 M01259
chr11 82640825 82640826 rs2170010 NA
chr11 82725361 82725362 rs61902285 NA
chr11 82766825 82766826 rs1943341 NA
chr11 82773046 82773047 rs7945516 M00055,M00986
chr11 82776860 82776861 rs4944425 NA
chr11 82781962 82781963 rs71465531 NA
chr11 82783813 82783814 rs3763812 NA
chr11 82855308 82855309 rs193174276 M00263
chr11 83228288 83228289 rs7127859 M01576
chr11 83267714 83267715 rs74238645 M00650
chr11 83295420 83295421 rs7104495 M01649
chr11 84130971 84130972 rs77672338 M01658
chr11 84253147 84253148 rs184646069 M01200,M01259,MA0139.1
chr11 85338607 85338608 rs188353936 M01673
chr11 85359212 85359213 rs60734322 M01512,M01625,PBM0054
chr11 85494224 85494225 rs565494 M01544
chr11 85627940 85627941 rs34609418 M00766,M01700
chr11 85736164 85736165 rs191973816 M02040
chr11 85758929 85758930 rs55815523 M00041,M00344,M00647,M01724
chr11 85773930 85773931 rs187183588 M00492,M01511,PBM0022,PBM0079
chr11 85780961 85780962 rs188367538 M00017,M00036,M00039,M00041,M00113,M00178,M00338,M00513,M00691,M00801,M00916,M00917,M00981,M01186,M01187,M01586,M01812,M01820,M01861,M01862,M01863,MA0018.2
chr11 85828263 85828264 rs190970981 M00926,M01267,MA0099.2
chr11 85921137 85921138 rs79224713 M01906,MA0157.1
chr11 85955403 85955404 rs77122393 M01673
chr11 86000079 86000080 rs76506987 M01673
chr11 86157712 86157713 rs79715123 M00236,M00660,M01699,M01954,MA0004.1
chr11 86167201 86167202 rs2125363 M01673
chr11 86196052 86196053 rs58410116 NA
chr11 86215324 86215325 rs76425848 M01658
chr11 86220821 86220822 rs7102806 NA
chr11 86226957 86226958 rs2125358 M01182
chr11 86230611 86230612 rs7122928 NA
chr11 86235207 86235208 rs80183317 M00041
chr11 86302405 86302406 rs7944874 M00789
chr11 86302766 86302767 rs7945260 M01701
chr11 86339870 86339871 rs1894012 NA
chr11 86346690 86346691 rs61182121 M00032,M01163,M01986,M01992,MA0156.1,PBM0095,PBM0100,PBM0104,PBM0130
chr11 86348696 86348697 rs4944613 NA
chr11 86749026 86749027 rs61906171 NA
chr11 86788063 86788064 rs2124581 M01610,M01951
chr11 86791876 86791877 rs2445584 M02011,PBM0077,PBM0181,PBM0198
chr11 86959577 86959578 rs184863816 M00041,MA0018.2
chr11 87220789 87220790 rs78463236 MA0057.1
chr11 87876910 87876911 rs302668 NA
chr11 87881235 87881236 rs302662 NA
chr11 87908345 87908346 rs302647 NA
chr11 87916671 87916672 rs302645 NA
chr11 87919480 87919481 rs586689 NA
chr11 87926514 87926515 rs76714710 M01701
chr11 87928709 87928710 rs649221 NA
chr11 88087273 88087274 rs78827279 M00801,M01953
chr11 88218654 88218655 rs7939608 M00425,M00426,M00427,M00431,M00516,M00920
chr11 88285783 88285784 rs72953088 M00693,M01200,M01259,M01925,MA0139.1
chr11 88364950 88364951 rs982011 NA
chr11 88616115 88616116 rs183756707 M00049
chr11 88938746 88938747 rs184032339 M01200,M01259,M01925,MA0139.1,PBM0140,PBM0156
chr11 90209657 90209658 rs185662585 M01673
chr11 90323166 90323167 rs78837380 MA0028.1
chr11 91969375 91969376 rs186008026 M00115
chr11 92361125 92361126 rs513830 M01636,MA0099.2
chr11 92911333 92911334 rs55818036 NA
chr11 92927276 92927277 rs1992803 NA
chr11 92932228 92932229 rs2121468 NA
chr11 93013124 93013125 rs182263973 M01658,M01678
chr11 93226618 93226619 rs2605607 M00139,M00359,M00697,M00749,M00778,M01559,M01611,PBM0027
chr11 93259777 93259778 rs2198797 NA
chr11 93370999 93371000 rs1939581 NA
chr11 93373508 93373509 rs4619111 NA
chr11 93374275 93374276 rs4753485 NA
chr11 93374971 93374972 rs9888134 NA
chr11 93459526 93459527 rs2155245 NA
chr11 93461400 93461401 rs2509840 M01658
chr11 93476626 93476627 rs7943266 M00491,M01118
chr11 93476859 93476860 rs7943525 NA
chr11 93480189 93480190 rs595650 M00433
chr11 93481154 93481155 rs665507 NA
chr11 93481907 93481908 rs640379 NA
chr11 93490218 93490219 rs602242 NA
chr11 93490306 93490307 rs602665 NA
chr11 93491178 93491179 rs616876 NA
chr11 93491463 93491464 rs653939 NA
chr11 93491644 93491645 rs618801 NA
chr11 93492202 93492203 rs640382 NA
chr11 93492231 93492232 rs631705 NA
chr11 93493690 93493691 rs606286 M01923
chr11 93493824 93493825 rs606749 NA
chr11 93493988 93493989 rs607615 NA
chr11 93494004 93494005 rs611762 NA
chr11 93496562 93496563 rs666136 NA
chr11 93498125 93498126 rs628661 M00433,M01983,M01985,PBM0097,PBM0121,PBM0126,PBM0130
chr11 93498551 93498552 rs630811 M00235,M00778
chr11 93498567 93498568 rs150590041 M01613
chr11 93499360 93499361 rs644535 NA
chr11 93504851 93504852 rs688634 NA
chr11 93506033 93506034 rs658181 NA
chr11 93507248 93507249 rs585713 NA
chr11 93507934 93507935 rs586293 NA
chr11 93508242 93508243 rs693947 NA
chr11 93510140 93510141 rs625249 NA
chr11 93510487 93510488 rs675501 M01970
chr11 93510647 93510648 rs623017 M01819
chr11 93510857 93510858 rs622147 NA
chr11 93512914 93512915 rs2434984 NA
chr11 93515057 93515058 rs598376 NA
chr11 93515102 93515103 rs598427 NA
chr11 93516771 93516772 rs652621 NA
chr11 93517298 93517299 rs655158 NA
chr11 93519736 93519737 rs658797 NA
chr11 93655051 93655052 rs181719069 M01200,M01259,MA0139.1
chr11 93714557 93714558 rs72964638 M01544,M01852
chr11 93868571 93868572 rs193212707 MA0100.1
chr11 93917114 93917115 rs72972566 M01658,M01759
chr11 94047033 94047034 rs189185543 M00263,M00650
chr11 94135689 94135690 rs78622978 M01906,MA0157.1
chr11 94217655 94217656 rs659349 NA
chr11 94249337 94249338 rs72980431 M00032,M01167,M01981,M01983,M01985,M01986,M01987,M01988,M01990,M01992,MA0076.1,PBM0095,PBM0114,PBM0127,PBM0130
chr11 94299848 94299849 rs191629485 M00041,M00691,M00916,M00917,M00981,M01186,M01187,M01862
chr11 94316838 94316839 rs60569310 M00916
chr11 94336129 94336130 rs608972 M00660,M01029,M01699,M01954,MA0004.1
chr11 94861972 94861973 rs61745320 M00017,M00036,M00039,M00041,M00113,M00178,M00179,M00338,M00513,M00691,M00697,M00801,M00916,M00917,M00946,M00981,M01186,M01187,M01812,M01820,M01861,M01862,M01863,MA0018.2
chr11 94867732 94867733 rs511248 NA
chr11 94874299 94874300 rs650125 NA
chr11 94880657 94880658 rs183229276 M01906,MA0157.1
chr11 94884424 94884425 rs521991 M00113,M00400,M01282,MA0160.1
chr11 94886462 94886463 rs533856 M00801
chr11 95088130 95088131 rs552827 M00766,M00965
chr11 95239191 95239192 rs60915257 M01658
chr11 95311421 95311422 rs4409785 M01925
chr11 95325124 95325125 rs57382943 MA0028.1,PBM0094,PBM0104,PBM0105
chr11 95523584 95523585 rs188204115 M01673
chr11 95523661 95523662 rs74638899 M00654
chr11 95641774 95641775 rs523934 NA
chr11 95657760 95657761 rs3808977 M01113,M01611
chr11 95669438 95669439 rs68129858 NA
chr11 95672428 95672429 rs7926195 NA
chr11 95794759 95794760 rs77324027 M00041,M00917,MA0018.2
chr11 95890365 95890366 rs183477747 M00199,M00517,MA0099.2
chr11 95987528 95987529 rs182399485 M00139,M00244
chr11 96106736 96106737 rs7936234 NA
chr11 96113440 96113441 rs2155574 M00433
chr11 96206458 96206459 rs190157958 M00942,M01699,MA0059.1
chr11 96958629 96958630 rs80306321 M00017,M00041,M00916,M01812
chr11 97900880 97900881 rs60329655 M00016,M01985,MA0156.1,PBM0101,PBM0105,PBM0114,PBM0121
chr11 99760426 99760427 rs185825729 M01770,M01838
chr11 100104996 100104997 rs184673685 M01576
chr11 100128350 100128351 rs180800064 M01200,M01259,MA0139.1
chr11 100489398 100489399 rs180873968 M01511,M01529,M01957,PBM0079
chr11 101299799 101299800 rs9787793 M00037,M00174,M00199,M00517,MA0099.2
chr11 101437495 101437496 rs190048094 M00108,M01974,M01976,M01979,M01980,M01985,M01992,PBM0113,PBM0118,PBM0130
chr11 101733700 101733701 rs185940881 M00115,M00174,M00490,M00495,M00517,MA0099.2
chr11 101785786 101785787 rs186513569 M00697
chr11 102209584 102209585 rs189021228 M00722,M01658
chr11 102239294 102239295 rs200567818 M00115
chr11 102252784 102252785 rs78066901 M00220,M00660,M00694,M00801,M00944,M00945,M01558,M01699,M01768,M01779,M01793,MA0004.1
chr11 102331895 102331896 rs188938315 M01217,M01282
chr11 102345233 102345234 rs480846 M00041
chr11 102375729 102375730 rs9704208 M00050,M00736,M00737,M00739,M00940,M01114,MA0024.1
chr11 102417681 102417682 rs190217923 M00916
chr11 102463606 102463607 rs1711442 M00017,M00036,M00041,M00917,M01186,M01187,M01862,M01863,MA0018.2
chr11 102511731 102511732 rs76068670 M01906,MA0031.1
chr11 102791152 102791153 rs7108124 M00025,M00032,M01167,M01660,M01752,M01976,M01982,M01985,M01986,M01987,M01988,M01989,M01990,M01992,M02037,M02038,M02040,MA0076.1,PBM0095,PBM0097,PBM0100,PBM0101,PBM0103,PBM0104,PBM0107,PBM0113,PBM0114,PBM0115,PBM0118,PBM0119,PBM0121,PBM0124,PBM0126,PBM0127,PBM0128,PBM0129,PBM0130,PBM0131,PBM0132,PBM0135
chr11 102856822 102856823 rs1939536 M01078,M01163,M01660,M01981,M01983,M01985,M01988
chr11 103279870 103279871 rs7943231 M01906
chr11 104840183 104840184 rs180791202 M01613
chr11 104865950 104865951 rs45438296 M01951
chr11 104869440 104869441 rs45615032 M01169,MA0057.1
chr11 104874968 104874969 rs45626131 M00017,M00041,M00178,M00338,M00916,M00917,M01701,M01863
chr11 104918131 104918132 rs501626 M00925,M00926,M01267,M01770,MA0099.2
chr11 105073625 105073626 rs79506795 M01512,PBM0054
chr11 105073790 105073791 rs187762466 M01976,M01980
chr11 105097679 105097680 rs189979678 M00495,M00926,M01267,M01713,MA0099.2
chr11 105184978 105184979 rs60592124 MA0156.1
chr11 105590372 105590373 rs184115930 M00490,M00495,M00924,M00926,M01267,MA0099.2
chr11 105947930 105947931 rs4440991 M00644,M01709
chr11 106592354 106592355 rs17105997 M00041,M00697,M00916,M00917,M01055,M01701,M01864
chr11 106698709 106698710 rs189052932 M00025,M00032,M00108,M01078,M01163,M01167,M01208,M01876,M01976,M01981,M01982,M01983,M01985,M01986,M01987,M01988,M01989,M01990,M01992,M02037,M02038,MA0076.1,PBM0094,PBM0095,PBM0097,PBM0100,PBM0101,PBM0103,PBM0104,PBM0105,PBM0107,PBM0113,PBM0114,PBM0115,PBM0116,PBM0118,PBM0119,PBM0121,PBM0124,PBM0126,PBM0127,PBM0128,PBM0129,PBM0130,PBM0131,PBM0132,PBM0135
chr11 106850658 106850659 rs73553898 MA0057.1
chr11 107141973 107141974 rs968454 NA
chr11 107167485 107167486 rs72486027 NA
chr11 107321155 107321156 rs568546 NA
chr11 107328480 107328481 rs79910756 M01511,M01512,PBM0022,PBM0054,PBM0079
chr11 107414988 107414989 rs79352144 M00017,M00036,M00039,M00041,M00113,M00178,M00338,M00513,M00691,M00801,M00916,M00917,M00981,M01186,M01187,M01586,M01812,M01820,M01861,M01862,M01863,MA0018.2
chr11 107420529 107420530 rs645056 M01608
chr11 107462941 107462942 rs73555593 M00962
chr11 107463510 107463511 rs611085 NA
chr11 107465179 107465180 rs4753808 M01610
chr11 107466236 107466237 rs7933941 NA
chr11 107469335 107469336 rs597383 NA
chr11 107469368 107469369 rs73557714 NA
chr11 107470520 107470521 rs73557724 NA
chr11 107471982 107471983 rs1939900 NA
chr11 107472286 107472287 rs668308 M02011,PBM0077
chr11 107575900 107575901 rs80051143 M01948
chr11 107641567 107641568 rs75644415 M00736,M00737,M00739,M00940,M01114
chr11 107734880 107734881 rs193253102 M01658,M01759
chr11 107799789 107799790 rs182936292 M01219
chr11 107940854 107940855 rs200850488 M00017,M00036,M00039,M00041,M00113,M00178,M00179,M00338,M00513,M00691,M00801,M00916,M00917,M00946,M00981,M01186,M01187,M01586,M01820,M01861,M01862,M01863,MA0018.2
chr11 108152407 108152408 rs76237919 M01759
chr11 109194035 109194036 rs182306150 M00017,M00039,M00041,M00178,M00338,M00691,M00917,M00981,M01861,M01862,MA0018.2
chr11 109734981 109734982 rs76735282 PBM0095
[truncated: 1,949,023 more chars]
