# Supplementary material for: High-throughput characterization of genetic effects on DNA–protein binding and gene transcription
Source: Genome Res. 2018 Nov;28(11):1701–8. doi: 10.1101/gr.237354.118 (PMC6211638; doi:10.1101/gr.237354.118)
Supplement: Supplemental Material [file supp_gr.237354.118_Supplemental_Table_S3.txt]

#Table S3: Annotations Used: GWAS. SNP annotations used for overlap with BiT-BUNDLE-seq and BiT-STARR-seq. First 4 columns are in the same order for each file (chr, pos, pos1, rsID). Column 5 contains the GWAS trait associated with the SNP.
chr pos pos1 rsID trait
NA NA NA rs116372990 Post bronchodilator FEV1/FVC ratio in COPD
NA NA NA rs116372990 Post bronchodilator FEV1 in COPD
chr16 57303193 57303194 rs11640439 Sleep duration
chr7 50428427 50428428 rs12718597 Mean corpuscular volume
NA NA NA rs17002253 Adverse response to lamotrigine and phenytoin
chr4 77771344 77771345 rs17002253 Adverse response to lamotrigine and phenytoin
NA NA NA rs17026396 Blood osmolality (transformed sodium)
chr3 3203503 3203504 rs17027750 Basophil percentage of granulocytes
chr3 3203503 3203504 rs17027750 Basophil percentage of white cells
chr2 43687878 43687879 rs17030845 Platelet count
NA NA NA rs17030845 Platelet count
chr2 121306439 121306440 rs17050272 Glomerular filtration rate (creatinine)
chr2 121306439 121306440 rs17050272 Urate levels
chr12 65005078 65005079 rs1716505 Platelet count
chr12 65005078 65005079 rs1716505 Mean platelet volume
NA NA NA rs1719271 Platelet count
chr20 48887267 48887268 rs17196752 Monocyte percentage of white cells
chr16 56994527 56994528 rs17231506 Advanced age-related macular degeneration
chr16 56994527 56994528 rs17231506 HDL cholesterol
chr19 11200007 11200008 rs17249141 LDL cholesterol
chr16 57024316 57024317 rs17290922 Schizophrenia
chr15 67442595 67442596 rs17293632 Ulcerative colitis
chr15 67442595 67442596 rs17293632 Inflammatory bowel disease
chr15 67442595 67442596 rs17293632 Crohn's disease
chr2 242053545 242053546 rs17382723 Height
NA NA NA rs17382723 Height
chr20 4101799 4101800 rs1741344 Height
chr16 86017662 86017663 rs17445836 Multiple sclerosis
chr16 86017662 86017663 rs17445836 Eosinophil counts
NA NA NA rs174546 Triglycerides
NA NA NA rs174546 Plasma omega-6 polyunsaturated fatty acid levels (gamma-linolenic acid)
NA NA NA rs174546 Trans fatty acid levels
NA NA NA rs174546 C-reactive protein levels or HDL-cholesterol levels (pleiotropy)
NA NA NA rs174546 C-reactive protein levels or triglyceride levels (pleiotropy)
NA NA NA rs174546 LDL cholesterol
NA NA NA rs174546 HDL cholesterol
NA NA NA rs174546 Glycerophospholipid levels
NA NA NA rs174546 Metabolic syndrome
NA NA NA rs174546 Cholesterol, total
chr11 61569829 61569830 rs174546 Triglycerides
chr11 61569829 61569830 rs174546 Plasma omega-6 polyunsaturated fatty acid levels (gamma-linolenic acid)
chr11 61569829 61569830 rs174546 Trans fatty acid levels
chr11 61569829 61569830 rs174546 C-reactive protein levels or HDL-cholesterol levels (pleiotropy)
chr11 61569829 61569830 rs174546 C-reactive protein levels or triglyceride levels (pleiotropy)
chr11 61569829 61569830 rs174546 LDL cholesterol
chr11 61569829 61569830 rs174546 HDL cholesterol
chr11 61569829 61569830 rs174546 Glycerophospholipid levels
chr11 61569829 61569830 rs174546 Metabolic syndrome
chr11 61569829 61569830 rs174546 Cholesterol, total
chr11 61571347 61571348 rs174548 Sum eosinophil basophil counts
chr11 61571347 61571348 rs174548 HDL cholesterol
chr11 61571347 61571348 rs174548 Hematology traits
chr11 61571347 61571348 rs174548 Trans fatty acid levels
chr11 61571347 61571348 rs174548 Metabolite levels
chr11 61571347 61571348 rs174548 Blood metabolite levels
chr11 61571347 61571348 rs174548 Triglycerides
chr11 61571347 61571348 rs174548 Delta-6 desaturase activity
chr11 61571347 61571348 rs174548 Plasma omega-6 polyunsaturated fatty acid levels (dihomo-gamma-linolenic acid)
chr11 61571347 61571348 rs174548 Blood metabolite ratios
chr11 61571347 61571348 rs174548 Platelet count
chr10 71094503 71094504 rs17476364 Hemoglobin concentration
chr10 71094503 71094504 rs17476364 Reticulocyte fraction of red cells
chr10 71094503 71094504 rs17476364 Red blood cell count
chr10 71094503 71094504 rs17476364 Hematocrit
chr10 71094503 71094504 rs17476364 High light scatter reticulocyte percentage of red cells
chr10 71094503 71094504 rs17476364 High light scatter reticulocyte count
chr10 71094503 71094504 rs17476364 Mean corpuscular hemoglobin
chr10 71094503 71094504 rs17476364 Mean corpuscular volume
chr10 71094503 71094504 rs17476364 Red cell distribution width
chr10 71094503 71094504 rs17476364 Reticulocyte count
chr2 37960612 37960613 rs17511102 Height
NA NA NA rs17511102 Height
chr14 75981855 75981856 rs175714 Lymphocyte counts
NA NA NA rs17714252 Cerebrospinal fluid biomarker levels
chr1 205757823 205757824 rs1775148 Prostate cancer
chr5 150323427 150323428 rs17800987 Inflammatory bowel disease
chr5 176831118 176831119 rs17876031 Stem cell growth factor beta levels
chr19 36642883 36642884 rs17879437 Neuritic plaque
chr1 171091874 171091875 rs1795240 Lentiform nucleus volume
chr10 16874564 16874565 rs1797081 Platelet distribution width
chr2 128176039 128176040 rs1799810 Self-rated health
chr6 26093140 26093141 rs1800562 Iron status biomarkers
chr6 26093140 26093141 rs1800562 Diastolic blood pressure
chr6 26093140 26093141 rs1800562 Glycated hemoglobin levels
chr6 26093140 26093141 rs1800562 Mean corpuscular hemoglobin
chr6 26093140 26093141 rs1800562 Hematocrit
chr6 26093140 26093141 rs1800562 Hemoglobin
chr6 26093140 26093141 rs1800562 Iron status biomarkers (total iron binding capacity)
chr6 26093140 26093141 rs1800562 Hepcidin levels
chr6 26093140 26093141 rs1800562 Red blood cell count
chr6 26093140 26093141 rs1800562 Red blood cell traits
chr6 26093140 26093141 rs1800562 Iron status biomarkers (iron levels)
chr6 26093140 26093141 rs1800562 Iron status biomarkers (transferrin saturation)
chr6 26093140 26093141 rs1800562 LDL cholesterol
chr6 26093140 26093141 rs1800562 Hematological parameters
chr6 26093140 26093141 rs1800562 Mean corpuscular volume
chr6 26093140 26093141 rs1800562 Alcohol consumption (transferrin glycosylation)
chr6 26093140 26093141 rs1800562 Iron status biomarkers (ferritin levels)
chr6 26093140 26093141 rs1800562 Cholesterol, total
chr6 26093140 26093141 rs1800562 Cardiovascular disease risk factors
chr6 26093140 26093141 rs1800562 Hematology traits
chr6 26093140 26093141 rs1800562 Iron status biomarkers (transferrin levels)
chr15 58723674 58723675 rs1800588 Triglycerides
chr15 58723674 58723675 rs1800588 HDL cholesterol
chr15 58723674 58723675 rs1800588 Triglyceride levels
chr15 58723674 58723675 rs1800588 Cholesterol, total
chr16 57015544 57015545 rs1800774 Total cholesterol levels
chr1 206946633 206946634 rs1800871 Gut microbiota (functional units)
chr1 206946633 206946634 rs1800871 Behcet's disease
chr5 176836531 176836532 rs1801020 Interleukin-16 levels
chr9 116151190 116151191 rs1805313 Lead levels in blood
chr16 56997232 56997233 rs1864163 Lipid metabolism phenotypes
chr16 56997232 56997233 rs1864163 HDL cholesterol
chr16 56997232 56997233 rs1864163 Age-related macular degeneration
chr16 56997232 56997233 rs1864163 Total cholesterol levels
chr10 73527046 73527047 rs1867982 Pulmonary function decline
chr10 73527046 73527047 rs1867982 Age at smoking initiation in chronic obstructive pulmonary disease
chr1 236025872 236025873 rs187730847 Post bronchodilator FEV1/FVC ratio
chr11 120254683 120254684 rs1892894 Intraocular pressure
chr1 184018474 184018475 rs1926872 Waist circumference
chr1 184018474 184018475 rs1926872 Height
NA NA NA rs1930961 Bipolar disorder with mood-incongruent psychosis
chr22 25875264 25875265 rs1930961 Bipolar disorder with mood-incongruent psychosis
chr14 70354857 70354858 rs1958078 Red cell distribution width
chr14 70354857 70354858 rs1958078 Mean corpuscular hemoglobin
chr8 18255708 18255709 rs1961456 Total cholesterol levels
chr6 26107462 26107463 rs198846 Mean corpuscular volume
chr6 26107462 26107463 rs198846 Hemoglobin
chr6 26107462 26107463 rs198846 Hemoglobin levels
chr6 26107462 26107463 rs198846 Blood pressure
chr6 26107462 26107463 rs198846 Mean corpuscular hemoglobin concentration
chr16 72108092 72108093 rs2000999 Total cholesterol levels
chr16 72108092 72108093 rs2000999 Cholesterol, total
chr16 72108092 72108093 rs2000999 LDL cholesterol
chr16 72108092 72108093 rs2000999 Blood protein levels
chr16 72108092 72108093 rs2000999 Haptoglobin levels
chr16 72108092 72108093 rs2000999 LDL cholesterol levels
NA NA NA rs2015599 Mean platelet volume
NA NA NA rs2015599 Platelet count
chr12 29435479 29435480 rs2015599 Mean platelet volume
chr12 29435479 29435480 rs2015599 Platelet count
chr12 53727954 53727955 rs2016266 Bone mineral density
NA NA NA rs2028299 Type 2 diabetes
chr15 90374256 90374257 rs2028299 Type 2 diabetes
chr2 121309487 121309488 rs2030746 LDL cholesterol
chr2 121309487 121309488 rs2030746 LDL cholesterol levels
chr2 121309487 121309488 rs2030746 Total cholesterol levels
chr19 58999349 58999350 rs2033711 Uric acid clearance
chr13 43052879 43052880 rs2062305 Crohn's disease
chr22 39747779 39747780 rs2069235 Primary biliary cholangitis
chr9 34649441 34649442 rs2070074 CTACK levels
chr15 58723938 58723939 rs2070895 Advanced age-related macular degeneration
chr15 58723938 58723939 rs2070895 Blood metabolite levels
chr15 58723938 58723939 rs2070895 Total cholesterol levels
chr11 44087988 44087989 rs2074038 IgA nephropathy
chr15 91009483 91009484 rs2074585 Basophil percentage of granulocytes
chr15 91009483 91009484 rs2074585 White blood cell count (basophil)
chr15 91009483 91009484 rs2074585 Basophil percentage of white cells
chr7 133984126 133984127 rs2075371 Mean platelet volume
NA NA NA rs2075371 Mean platelet volume
chr7 100240295 100240296 rs2075672 Mean corpuscular volume
chr7 100240295 100240296 rs2075672 Hematocrit
chr7 100240295 100240296 rs2075672 Red blood cell count
chr7 100240295 100240296 rs2075672 Platelet count
chr7 100240295 100240296 rs2075672 Hemoglobin levels
chr7 100240295 100240296 rs2075672 Mean corpuscular hemoglobin concentration
chr7 100240295 100240296 rs2075672 Red blood cell traits
NA NA NA rs2078179 Eosinophil percentage of white cells
chr3 196553866 196553867 rs2084385 Total ventricular volume (Alzheimer's disease interaction)
chr6 33540208 33540209 rs210134 Platelet count
chr6 33540208 33540209 rs210134 Chronic lymphocytic leukemia
chr6 33540208 33540209 rs210134 Mean platelet volume
chr12 8214855 8214856 rs2110070 Neutrophil percentage of white cells
NA NA NA rs2110070 Neutrophil percentage of white cells
chr15 80194246 80194247 rs2115536 Eosinophil counts
chr15 80194246 80194247 rs2115536 Neutrophil percentage of granulocytes
chr15 80194246 80194247 rs2115536 Sum eosinophil basophil counts
chr15 80194246 80194247 rs2115536 Eosinophil percentage of granulocytes
chr15 80194246 80194247 rs2115536 Eosinophil percentage of white cells
chr19 10334442 10334443 rs2116941 Pulse pressure
chr2 233513174 233513175 rs2140773 Liver enzyme levels (gamma-glutamyl transferase)
chr9 136921463 136921464 rs2157770 Mean platelet volume
chr13 113753163 113753164 rs2181540 End-stage coagulation
NA NA NA rs218238 Red blood cell traits
NA NA NA rs218238 Red blood cell count
chr4 55408874 55408875 rs218264 Hematocrit
chr4 55408874 55408875 rs218264 Hemoglobin concentration
chr1 111732710 111732711 rs2209457 Mean platelet volume
chr16 56969147 56969148 rs2217332 Metabolic syndrome
chr7 100769537 100769538 rs2227631 Plasminogen activator inhibitor type 1 levels (PAI-1)
NA NA NA rs2227831 Mean platelet volume
chr6 10995014 10995015 rs2236212 Plasma omega-3 polyunsaturated fatty acid levels (docosahexaenoic acid)
chr6 10995014 10995015 rs2236212 Plasma omega-6 polyunsaturated fatty acid levels (adrenic acid)
chr9 4844264 4844265 rs2236496 Mean corpuscular hemoglobin
chr9 4844264 4844265 rs2236496 Mean corpuscular volume
chr9 4844264 4844265 rs2236496 Red blood cell traits
chr4 1704541 1704542 rs2236995 Hip minimal joint space width
chr12 109962794 109962795 rs2241208 HDL cholesterol
NA NA NA rs2241210 HDL cholesterol levels
chr12 109950143 109950144 rs2241210 HDL cholesterol levels
NA NA NA rs2246941 Sum neutrophil eosinophil counts
NA NA NA rs2246941 Neutrophil count
NA NA NA rs2246942 Coronary artery disease (myocardial infartum, percutaneous transluminal coronary angioplasty, coronary artery bypass grafting, angina or chromic ischemic heart disease)
NA NA NA rs2250644 Fibrinogen levels
NA NA NA rs2253017 PR segment
chr2 201568432 201568433 rs2253612 Alcohol dependence
chr14 69408696 69408697 rs2268983 Smoking behavior
chr17 42294336 42294337 rs2269906 Mean corpuscular hemoglobin concentration
chr6 3077140 3077141 rs2272990 Preschool internalizing problems
chr12 57146068 57146069 rs2277339 Mean corpuscular volume
chr12 57146068 57146069 rs2277339 Menopause (age at onset)
chr12 57146068 57146069 rs2277339 Plateletcrit
chr20 34152781 34152782 rs2277862 Cholesterol, total
chr17 79168267 79168268 rs2279913 IgG glycosylation
chr19 10340911 10340912 rs2288937 Reticulocyte fraction of red cells
chr15 33010411 33010412 rs2293582 Colorectal cancer
chr6 33740024 33740025 rs2296743 Obesity-related traits
chr19 38794894 38794895 rs2304176 Cerebrospinal fluid biomarker levels
chr19 38794894 38794895 rs2304176 Mean platelet volume
chr19 50168870 50168871 rs2304206 Vitiligo
chr22 24250794 24250795 rs2330634 Macrophage Migration Inhibitory Factor levels
chr1 11736599 11736600 rs2336030 Visceral adipose tissue adjusted for BMI
NA NA NA rs2336384 Platelet count
chr1 155927751 155927752 rs2364403 Amyotrophic lateral sclerosis (age of onset)
chr11 601784 601785 rs2396545 Systemic lupus erythematosus and Systemic sclerosis
chr16 56352853 56352854 rs2398144 Morning vs. evening chronotype
chr4 54330866 54330867 rs2412488 DNA methylation (variation)
chr22 37470223 37470224 rs2413450 Mean corpuscular hemoglobin
chr22 37470223 37470224 rs2413450 Red blood cell traits
chr22 37470223 37470224 rs2413450 Mean corpuscular volume
chr22 37470223 37470224 rs2413450 Mean corpuscular hemoglobin concentration
chr22 37470223 37470224 rs2413450 Hematocrit
chr22 37470223 37470224 rs2413450 Hemoglobin levels
chr22 37470223 37470224 rs2413450 Hematological and biochemical traits
chr20 60969450 60969451 rs2427308 Colorectal cancer
chr11 62103419 62103420 rs2463822 Chronic obstructive pulmonary disease-related biomarkers
chr16 56990715 56990716 rs247617 HDL cholesterol
chr16 56990715 56990716 rs247617 LDL cholesterol
chr16 56990715 56990716 rs247617 Age-related diseases, mortality and associated endophenotypes
chr16 56990715 56990716 rs247617 Age-related disease endophenotypes
chr16 56990715 56990716 rs247617 Metabolite levels (lipoprotein measures)
chr16 56990715 56990716 rs247617 Metabolic syndrome
NA NA NA rs2476601 Sum basophil neutrophil counts
NA NA NA rs2476601 Systemic lupus erythematosus or rheumatoid arthritis
NA NA NA rs2476601 Myasthenia gravis
NA NA NA rs2476601 Rheumatoid arthritis
NA NA NA rs2476601 Lymphocyte counts
NA NA NA rs2476601 Crohn's disease
NA NA NA rs2476601 White blood cell count
NA NA NA rs2476601 Hypothyroidism
NA NA NA rs2476601 Late-onset myasthenia gravis
NA NA NA rs2476601 Vitiligo
NA NA NA rs2476601 Sum neutrophil eosinophil counts
NA NA NA rs2476601 Granulocyte count
NA NA NA rs2476601 Type 1 diabetes
NA NA NA rs2476601 Type 1 diabetes and autoimmune thyroid diseases
NA NA NA rs2476601 Myeloid white cell count
NA NA NA rs2476601 Systemic lupus erythematosus
NA NA NA rs2476601 Neutrophil count
chr1 114377567 114377568 rs2476601 Sum basophil neutrophil counts
chr1 114377567 114377568 rs2476601 Systemic lupus erythematosus or rheumatoid arthritis
chr1 114377567 114377568 rs2476601 Myasthenia gravis
chr1 114377567 114377568 rs2476601 Rheumatoid arthritis
chr1 114377567 114377568 rs2476601 Lymphocyte counts
chr1 114377567 114377568 rs2476601 Crohn's disease
chr1 114377567 114377568 rs2476601 White blood cell count
chr1 114377567 114377568 rs2476601 Hypothyroidism
chr1 114377567 114377568 rs2476601 Late-onset myasthenia gravis
chr1 114377567 114377568 rs2476601 Vitiligo
chr1 114377567 114377568 rs2476601 Sum neutrophil eosinophil counts
chr1 114377567 114377568 rs2476601 Granulocyte count
chr1 114377567 114377568 rs2476601 Type 1 diabetes
chr1 114377567 114377568 rs2476601 Type 1 diabetes and autoimmune thyroid diseases
chr1 114377567 114377568 rs2476601 Myeloid white cell count
chr1 114377567 114377568 rs2476601 Systemic lupus erythematosus
chr1 114377567 114377568 rs2476601 Neutrophil count
chr1 55504649 55504650 rs2479409 LDL cholesterol levels
chr1 55504649 55504650 rs2479409 Cholesterol, total
chr1 55504649 55504650 rs2479409 Total cholesterol levels
chr1 55504649 55504650 rs2479409 LDL cholesterol
NA NA NA rs2479409 LDL cholesterol levels
NA NA NA rs2479409 Cholesterol, total
NA NA NA rs2479409 Total cholesterol levels
NA NA NA rs2479409 LDL cholesterol
chr10 43570924 43570925 rs2505998 Hirschsprung disease
chr5 110859796 110859797 rs251130 Menarche (age at onset)
NA NA NA rs251130 Menarche (age at onset)
chr16 4013466 4013467 rs2531995 BMI
chr16 4013466 4013467 rs2531995 Obesity
NA NA NA rs2540948 Triglycerides
chr15 66070692 66070693 rs2572207 Red blood cell traits
chr15 66070692 66070693 rs2572207 Mean corpuscular hemoglobin
chr19 54676432 54676433 rs2576452 Blood metabolite ratios
NA NA NA rs2605393 Celiac disease
chr1 120437883 120437884 rs2641348 Inflammatory bowel disease
chr1 120437883 120437884 rs2641348 Crohn's disease
chr17 79218713 79218714 rs2659005 IgG glycosylation
chr3 128338599 128338600 rs2712381 Monocyte count
NA NA NA rs2712381 Monocyte count
chr8 145677010 145677011 rs2721195 Age at first birth
chr11 57355969 57355970 rs2729354 Blood protein levels
chr5 176842473 176842474 rs2731672 Metabolite levels
chr5 176842473 176842474 rs2731672 Blood metabolite ratios
chr5 176842473 176842474 rs2731672 Platelet function and related traits
chr5 176842473 176842474 rs2731672 Metabolite levels (small molecules and protein measures)
chr5 176842473 176842474 rs2731672 Circulating vasoactive peptide levels
chr5 176842473 176842474 rs2731672 Activated partial thromboplastin time
chr5 176842473 176842474 rs2731672 Circulating chromogranin peptide levels
chr22 24295285 24295286 rs2739330 Liver enzyme levels (gamma-glutamyl transferase)
chr1 200336074 200336075 rs2808510 Myopia
chr9 136923330 136923331 rs2810491 Platelet count
chr19 49233405 49233406 rs281408 Urinary metabolites (H-NMR features)
chr6 34546559 34546560 rs2814982 Cholesterol, total
chr6 34546559 34546560 rs2814982 Total cholesterol levels
chr10 101946032 101946033 rs28372851 Squamous cell lung carcinoma
NA NA NA rs2839186 Testicular germ cell tumor
chr21 47690067 47690068 rs2839186 Testicular germ cell tumor
chr19 34285367 34285368 rs28637706 beta-nerve growth factor levels
chr15 99194895 99194896 rs2871865 Height
chr10 104487381 104487382 rs2902548 Carotid plaque burden
NA NA NA rs2923084 HDL cholesterol
NA NA NA rs2923084 HDL cholesterol levels
chr11 10388781 10388782 rs2923084 HDL cholesterol
chr11 10388781 10388782 rs2923084 HDL cholesterol levels
chr16 81534789 81534790 rs2925979 Waist-to-hip ratio adjusted for body mass index
chr16 81534789 81534790 rs2925979 HDL cholesterol
chr16 81534789 81534790 rs2925979 Waist-to-hip ratio adjusted for BMI (adjusted for smoking behaviour)
chr16 81534789 81534790 rs2925979 Adiponectin levels
chr16 81534789 81534790 rs2925979 Waist-to-hip ratio adjusted for BMI (joint analysis for main effect and physical activity interaction)
chr16 81534789 81534790 rs2925979 Type 2 diabetes
chr16 81534789 81534790 rs2925979 HDL cholesterol levels
NA NA NA rs2925979 Waist-to-hip ratio adjusted for body mass index
NA NA NA rs2925979 HDL cholesterol
NA NA NA rs2925979 Waist-to-hip ratio adjusted for BMI (adjusted for smoking behaviour)
NA NA NA rs2925979 Adiponectin levels
NA NA NA rs2925979 Waist-to-hip ratio adjusted for BMI (joint analysis for main effect and physical activity interaction)
NA NA NA rs2925979 Type 2 diabetes
NA NA NA rs2925979 HDL cholesterol levels
chr8 126482620 126482621 rs2954022 Triglyceride levels
chr8 126482620 126482621 rs2954022 HDL cholesterol
chr18 60060734 60060735 rs2957128 Paget's disease
NA NA NA rs2958137 Platelet count
chr19 8469737 8469738 rs2967605 HDL cholesterol
chr14 105729791 105729792 rs3000073 Mean platelet volume
chr1 206939903 206939904 rs3024505 Ulcerative colitis
chr1 206939903 206939904 rs3024505 Crohn's disease
chr1 206939903 206939904 rs3024505 Type 1 diabetes
chr1 206939903 206939904 rs3024505 Inflammatory bowel disease
chr1 206939903 206939904 rs3024505 Systemic lupus erythematosus
chr11 87876910 87876911 rs302668 Frontotemporal dementia
NA NA NA rs302668 Frontotemporal dementia
chr9 136281752 136281753 rs3118663 Blood protein levels
chr9 136291062 136291063 rs3118667 ADAMTS13 activity
chr12 56115584 56115585 rs3138142 Spherical equivalent (joint analysis main effects and education interaction)
chr6 105392744 105392745 rs314263 Height
NA NA NA rs314263 Height
chr3 48731486 48731487 rs3172494 Educational attainment (years of education)
chr12 111884607 111884608 rs3184504 Reticulocyte count
chr12 111884607 111884608 rs3184504 Tonsillectomy
chr12 111884607 111884608 rs3184504 Hemoglobin levels
chr12 111884607 111884608 rs3184504 Hemoglobin concentration
chr12 111884607 111884608 rs3184504 Platelet count
chr12 111884607 111884608 rs3184504 Cancer
chr12 111884607 111884608 rs3184504 Coronary heart disease
chr12 111884607 111884608 rs3184504 Eosinophil counts
chr12 111884607 111884608 rs3184504 Coronary artery disease
chr12 111884607 111884608 rs3184504 Inflammatory bowel disease
chr12 111884607 111884608 rs3184504 Diastolic blood pressure
chr12 111884607 111884608 rs3184504 White blood cell count
chr12 111884607 111884608 rs3184504 Red blood cell count
chr12 111884607 111884608 rs3184504 Myeloid white cell count
chr12 111884607 111884608 rs3184504 Type 1 diabetes
chr12 111884607 111884608 rs3184504 Systolic blood pressure
chr12 111884607 111884608 rs3184504 Sum neutrophil eosinophil counts
chr12 111884607 111884608 rs3184504 Autoimmune hepatitis type-1
chr12 111884607 111884608 rs3184504 Sum basophil neutrophil counts
chr12 111884607 111884608 rs3184504 Cancer (pleiotropy)
chr12 111884607 111884608 rs3184504 Rheumatoid arthritis
chr12 111884607 111884608 rs3184504 Neutrophil count
chr12 111884607 111884608 rs3184504 Fibrinogen levels
chr12 111884607 111884608 rs3184504 Blood metabolite levels
chr12 111884607 111884608 rs3184504 Colorectal cancer
chr12 111884607 111884608 rs3184504 Hematocrit
chr12 111884607 111884608 rs3184504 Colorectal or endometrial cancer
chr12 111884607 111884608 rs3184504 Plateletcrit
chr12 111884607 111884608 rs3184504 Hypothyroidism
chr12 111884607 111884608 rs3184504 White blood cell count (eosinophil)
chr12 111884607 111884608 rs3184504 Red blood cell traits
chr12 111884607 111884608 rs3184504 Lymphocyte counts
chr12 111884607 111884608 rs3184504 Primary sclerosing cholangitis
chr12 111884607 111884608 rs3184504 Granulocyte count
chr12 111884607 111884608 rs3184504 Beta-2 microglubulin plasma levels
chr5 134240234 134240235 rs319598 Type 2 diabetes
chr3 49721531 49721532 rs3197999 Inflammatory bowel disease
chr3 49721531 49721532 rs3197999 Ulcerative colitis
chr3 49721531 49721532 rs3197999 Crohn's disease
chr3 49721531 49721532 rs3197999 Primary sclerosing cholangitis
chr16 15129939 15129940 rs3198697 Triglycerides
chr13 113793848 113793849 rs3211770 End-stage coagulation
chr14 60976536 60976537 rs33912345 Glaucoma (high intraocular pressure)
chr17 34303770 34303771 rs33995560 Blood protein levels
NA NA NA rs34038797 Lymphocyte counts
NA NA NA rs34038797 Plateletcrit
NA NA NA rs34038797 Platelet count
NA NA NA rs342275 Platelet count
chr7 106359215 106359216 rs342275 Platelet count
chr7 106372218 106372219 rs342293 Mean platelet volume
chr2 242698639 242698640 rs34290285 Asthma
chr2 242698639 242698640 rs34290285 Eosinophil counts
chr2 242698639 242698640 rs34290285 Neutrophil percentage of granulocytes
chr2 242698639 242698640 rs34290285 Eosinophil percentage of white cells
chr2 242698639 242698640 rs34290285 Eosinophil percentage of granulocytes
chr2 242698639 242698640 rs34290285 Sum eosinophil basophil counts
chr16 89887248 89887249 rs35096708 Skin aging (microtopography measurement)
chr5 1104937 1104938 rs35188965 Mean platelet volume
chr5 1104937 1104938 rs35188965 Sum neutrophil eosinophil counts
chr5 1104937 1104938 rs35188965 Myeloid white cell count
chr5 1104937 1104938 rs35188965 Neutrophil count
chr5 1104937 1104938 rs35188965 Red cell distribution width
chr5 1104937 1104938 rs35188965 Sum basophil neutrophil counts
chr5 1104937 1104938 rs35188965 Platelet distribution width
chr5 1104937 1104938 rs35188965 Granulocyte count
chr5 1104937 1104938 rs35188965 Mean corpuscular volume
chr5 1104937 1104938 rs35188965 Red blood cell count
chr15 91045407 91045408 rs3540 Lymphocyte counts
chr20 12962717 12962718 rs364585 LDL cholesterol levels
chr20 12962717 12962718 rs364585 LDL cholesterol
chr2 85806067 85806068 rs3731827 Prostate cancer
chr6 10982972 10982973 rs3734398 Plasma omega-3 polyunsaturated fatty acid levels (docosapentaenoic acid)
NA NA NA rs3736757 Obesity-related traits
chr1 158597506 158597507 rs3737515 Mean corpuscular volume
NA NA NA rs3737515 Mean corpuscular volume
chr12 57844048 57844049 rs3741414 Urate levels
chr12 57844048 57844049 rs3741414 Glomerular filtration rate (creatinine)
chr15 89445650 89445651 rs3743392 Blood protein levels
chr16 9213879 9213880 rs3743832 Behavioural disinhibition (generation interaction)
chr16 9213879 9213880 rs3743832 Non-substance related behavioral disinhibition
chr16 1004553 1004554 rs3751667 Glioma
chr16 1004553 1004554 rs3751667 Non-glioblastoma glioma
chr16 1004553 1004554 rs3751667 Glioblastoma
chr17 80405551 80405552 rs3751913 Follicular lymphoma
chr17 26206413 26206414 rs3751972 Fractional exhaled nitric oxide (childhood)
chr1 2069680 2069681 rs3753242 Response to antipsychotic treatment in schizophrenia (reasoning)
chr13 44457924 44457925 rs3764147 Crohn's disease
chr13 44457924 44457925 rs3764147 Leprosy
chr13 44457924 44457925 rs3764147 Inflammatory bowel disease
chr16 56993323 56993324 rs3764261 HDL cholesterol
chr16 56993323 56993324 rs3764261 HDL cholesterol levels
chr16 56993323 56993324 rs3764261 Waist circumference
chr16 56993323 56993324 rs3764261 Triglycerides
chr16 56993323 56993324 rs3764261 LDL cholesterol
chr16 56993323 56993324 rs3764261 Lipid traits
chr16 56993323 56993324 rs3764261 Hematological and biochemical traits
chr16 56993323 56993324 rs3764261 Lipid metabolism phenotypes
chr16 56993323 56993324 rs3764261 Exudative age-related macular degeneration
chr16 56993323 56993324 rs3764261 Total cholesterol levels
chr16 56993323 56993324 rs3764261 Cholesterol, total
chr16 56993323 56993324 rs3764261 Age-related macular degeneration
chr16 56993323 56993324 rs3764261 Triglyceride levels
chr16 56993323 56993324 rs3764261 HDL Cholesterol in HIV-infection
chr16 56993323 56993324 rs3764261 Metabolic syndrome
chr16 56993323 56993324 rs3764261 Metabolic syndrome (bivariate traits)
chr16 56993323 56993324 rs3764261 Lipoprotein-associated phospholipase A2 activity and mass
chr1 40035927 40035928 rs3768321 Red cell distribution width
chr1 40035927 40035928 rs3768321 Type 2 diabetes
chr2 37576135 37576136 rs3770752 Schizophrenia
chr7 97993361 97993362 rs3779195 Sex hormone-binding globulin levels
chr11 65336818 65336819 rs3782089 Height
chr14 70079299 70079300 rs3784143 Asthma
NA NA NA rs3788556 IgG glycosylation
chr2 218729864 218729865 rs3791950 Height
chr3 52913278 52913279 rs3796352 Immune reponse to smallpox (secreted IL-2)
chr6 11008621 11008622 rs3798713 Plasma omega-3 polyunsaturated fatty acid level (eicosapentaenoic acid)
chr11 111171708 111171709 rs3802842 Colorectal cancer
chr17 48919038 48919039 rs3803884 Blood protein levels
chr15 63333723 63333724 rs3809566 Platelet count
chr9 117552884 117552885 rs3810936 Crohn's disease
chr1 248039450 248039451 rs3811444 Red blood cell traits
chr1 248039450 248039451 rs3811444 High light scatter reticulocyte count
chr1 248039450 248039451 rs3811444 Immature fraction of reticulocytes
chr1 248039450 248039451 rs3811444 Red blood cell fatty acid levels
chr1 248039450 248039451 rs3811444 Mean corpuscular volume
chr1 248039450 248039451 rs3811444 Platelet count
chr1 248039450 248039451 rs3811444 Mean platelet volume
chr1 248039450 248039451 rs3811444 Mean corpuscular hemoglobin concentration
chr1 248039450 248039451 rs3811444 Hemoglobin concentration
chr1 248039450 248039451 rs3811444 White blood cell count
chr1 248039450 248039451 rs3811444 Red blood cell count
chr1 248039450 248039451 rs3811444 High light scatter reticulocyte percentage of red cells
chr6 7725759 7725760 rs3812163 Height
NA NA NA rs3812163 Height
chr13 114900149 114900150 rs3812831 Schizophrenia
chr5 10684941 10684942 rs3822411 Sum eosinophil basophil counts
chr7 128579665 128579666 rs3823536 Sjögren's syndrome
NA NA NA rs3824999 Colorectal cancer
NA NA NA rs3845905 Adverse response to chemotherapy (neutropenia/leucopenia) (carboplatin)
NA NA NA rs3845905 Adverse response to chemotherapy (neutropenia/leucopenia) (all platinum-based drugs)
chr3 66525962 66525963 rs3845905 Adverse response to chemotherapy (neutropenia/leucopenia) (carboplatin)
chr3 66525962 66525963 rs3845905 Adverse response to chemotherapy (neutropenia/leucopenia) (all platinum-based drugs)
NA NA NA rs3897478 Crohn's disease
chr1 120451189 120451190 rs3897478 Crohn's disease
NA NA NA rs392134 Neutrophil percentage of granulocytes
NA NA NA rs392134 Eosinophil percentage of granulocytes
chr17 19804246 19804247 rs397969 Platelet count
chr6 26285866 26285867 rs3999544 Lung cancer
NA NA NA rs4074793 Liver enzyme levels (gamma-glutamyl transferase)
chr9 139266495 139266496 rs4077515 IgA nephropathy
chr9 139266495 139266496 rs4077515 Crohn's disease
chr9 139266495 139266496 rs4077515 Inflammatory bowel disease
chr9 139266495 139266496 rs4077515 Ulcerative colitis
NA NA NA rs409801 Platelet count
chr17 56709033 56709034 rs411988 Iron status biomarkers (ferritin levels)
chr17 56709057 56709058 rs412000 Primary tooth development (time to first tooth eruption)
chr2 188333063 188333064 rs4140885 Heart rate
chr14 104357637 104357638 rs4144027 Blood metabolite levels
chr13 95898206 95898207 rs4148441 Platelet count
chr11 18357179 18357180 rs4150579 Survival in pancreatic cancer
chr11 18357179 18357180 rs4150579 Blood protein levels
chr20 30849516 30849517 rs4243971 Crohn's disease
chr20 30849516 30849517 rs4243971 Inflammatory bowel disease
NA NA NA rs4246905 Pediatric autoimmune diseases
NA NA NA rs4246905 Ulcerative colitis
NA NA NA rs4246905 Inflammatory bowel disease
NA NA NA rs4246905 Crohn's disease
NA NA NA rs4253416 Venous thromboembolism
chr17 16849138 16849139 rs4273077 Hematological and biochemical traits
chr17 16849138 16849139 rs4273077 Multiple myeloma
chr2 44072575 44072576 rs4299376 LDL cholesterol
chr2 44072575 44072576 rs4299376 Lipid metabolism phenotypes
chr2 44072575 44072576 rs4299376 Cholesterol, total
chr2 44072575 44072576 rs4299376 Coronary artery disease (myocardial infartum, percutaneous transluminal coronary angioplasty, coronary artery bypass grafting, angina or chromic ischemic heart disease)
NA NA NA rs4299376 LDL cholesterol
NA NA NA rs4299376 Lipid metabolism phenotypes
NA NA NA rs4299376 Cholesterol, total
NA NA NA rs4299376 Coronary artery disease (myocardial infartum, percutaneous transluminal coronary angioplasty, coronary artery bypass grafting, angina or chromic ischemic heart disease)
chr2 241495012 241495013 rs4305276 Mean platelet volume
chr11 95311421 95311422 rs4409785 Vitiligo
chr11 95311421 95311422 rs4409785 Rheumatoid arthritis
chr11 95311421 95311422 rs4409785 Multiple sclerosis
NA NA NA rs441460 Platelet count
chr6 25548287 25548288 rs441460 Platelet count
chr19 45422945 45422946 rs4420638 LDL cholesterol
chr19 45422945 45422946 rs4420638 Cerebrospinal fluid AB1-42 levels
chr19 45422945 45422946 rs4420638 Verbal declarative memory
chr19 45422945 45422946 rs4420638 HDL cholesterol levels
chr19 45422945 45422946 rs4420638 C-reactive protein levels or HDL-cholesterol levels (pleiotropy)
chr19 45422945 45422946 rs4420638 Cerebrospinal fluid t-tau:AB1-42 ratio
chr19 45422945 45422946 rs4420638 Cingulate cortical amyloid beta load
chr19 45422945 45422946 rs4420638 Blood protein levels
chr19 45422945 45422946 rs4420638 Longevity
chr19 45422945 45422946 rs4420638 Lipoprotein-associated phospholipase A2 activity and mass
chr19 45422945 45422946 rs4420638 C-reactive protein
chr19 45422945 45422946 rs4420638 Cholesterol, total
chr19 45422945 45422946 rs4420638 Cerebrospinal fluid t-tau levels
chr19 45422945 45422946 rs4420638 C-reactive protein levels
chr19 45422945 45422946 rs4420638 Coronary artery disease
chr19 45422945 45422946 rs4420638 Alzheimer disease and age of onset
chr19 45422945 45422946 rs4420638 Longevity (90 years and older)
chr19 45422945 45422946 rs4420638 Age-related disease endophenotypes
chr19 45422945 45422946 rs4420638 Triglycerides
chr19 45422945 45422946 rs4420638 Alzheimer's disease (late onset)
chr19 45422945 45422946 rs4420638 HDL cholesterol
chr19 45422945 45422946 rs4420638 Alzheimer's disease
chr19 45422945 45422946 rs4420638 Alzheimer's disease (age of onset)
chr19 45422945 45422946 rs4420638 Longevity (85 years and older)
chr19 45422945 45422946 rs4420638 Plateletcrit
chr19 45422945 45422946 rs4420638 Lipid traits
chr19 45422945 45422946 rs4420638 Age-related diseases, mortality and associated endophenotypes
chr19 45422945 45422946 rs4420638 LDL cholesterol to HDL cholesterol ratio
chr19 45422945 45422946 rs4420638 C-reactive protein levels or total cholesterol levels (pleiotropy)
chr19 45422945 45422946 rs4420638 Quantitative traits
chr19 45422945 45422946 rs4420638 C-reactive protein levels or triglyceride levels (pleiotropy)
chr19 45422945 45422946 rs4420638 C-reactive protein levels or LDL-cholesterol levels (pleiotropy)
chr19 45422945 45422946 rs4420638 Cognitive decline
chr19 45422945 45422946 rs4420638 Age-related macular degeneration
NA NA NA rs4459609 Diastolic blood pressure
chr17 61548947 61548948 rs4459609 Diastolic blood pressure
NA NA NA rs4530754 Total cholesterol levels
NA NA NA rs4530754 Cholesterol, total
NA NA NA rs4530754 LDL cholesterol
NA NA NA rs4530754 LDL cholesterol levels
chr6 158607472 158607473 rs4560672 Smoking quantity
NA NA NA rs4580893 Plateletcrit
chr9 136912625 136912626 rs459571 Platelet distribution width
chr1 178515311 178515312 rs4650994 HDL cholesterol levels
chr1 178515311 178515312 rs4650994 HDL cholesterol
chr3 52838401 52838402 rs4687552 Schizophrenia
chr5 79480619 79480620 rs4704624 Fasting blood glucose
NA NA NA rs4704624 Fasting blood glucose
chr6 10969140 10969141 rs4713103 Plasma omega-3 polyunsaturated fatty acid levels (docosapentaenoic acid)
chr6 10969140 10969141 rs4713103 Plasma omega-3 polyunsaturated fatty acid levels (docosahexaenoic acid)
NA NA NA rs4722762 Lymphocyte counts
chr7 28178261 28178262 rs4722762 Lymphocyte counts
chr8 41630404 41630405 rs4737009 Mean corpuscular hemoglobin concentration
chr8 41630404 41630405 rs4737009 Glycated hemoglobin levels
chr8 41630404 41630405 rs4737009 Lymphocyte percentage of white cells
chr8 41630446 41630447 rs4737010 Immature fraction of reticulocytes
chr8 41630446 41630447 rs4737010 Reticulocyte count
chr8 41630446 41630447 rs4737010 Lymphocyte counts
chr8 41630446 41630447 rs4737010 High light scatter reticulocyte percentage of red cells
chr8 41630446 41630447 rs4737010 Mean corpuscular hemoglobin concentration
chr8 41630446 41630447 rs4737010 High light scatter reticulocyte count
chr8 41630446 41630447 rs4737010 Reticulocyte fraction of red cells
chr8 41630446 41630447 rs4737010 Mean corpuscular volume
chr13 113776217 113776218 rs474671 Blood protein levels
chr10 70982940 70982941 rs4746822 Glycemic traits (pregnancy)
NA NA NA rs4746822 Glycemic traits (pregnancy)
NA NA NA rs4781563 Bilirubin levels
chr16 14045398 14045399 rs4781563 Bilirubin levels
chr16 29967433 29967434 rs4788196 Pubertal anthropometrics
chr17 80421869 80421870 rs4789693 Glucocorticoid-induced osteonecrosis
chr20 44545047 44545048 rs4810479 Metabolite levels
chr20 57587770 57587771 rs4812048 Mean platelet volume
NA NA NA rs4842838 Waist circumference
NA NA NA rs4842838 Height
chr15 84582123 84582124 rs4842838 Waist circumference
chr15 84582123 84582124 rs4842838 Height
chr1 230295690 230295691 rs4846914 HDL cholesterol levels
chr1 230295690 230295691 rs4846914 HDL cholesterol
chr1 230295690 230295691 rs4846914 Triglycerides
chr1 230295690 230295691 rs4846914 Triglyceride levels
chr13 113659107 113659108 rs4907479 Bladder cancer
NA NA NA rs4911180 Waist-to-hip ratio adjusted for body mass index
chr20 33972947 33972948 rs4911180 Waist-to-hip ratio adjusted for body mass index
chr20 32729443 32729444 rs4911414 Tanning
NA NA NA rs4911414 Tanning
chr20 33951798 33951799 rs4911492 Waist-to-hip ratio adjusted for body mass index
NA NA NA rs4911492 Waist-to-hip ratio adjusted for body mass index
chr10 104595247 104595248 rs4919687 Colorectal cancer
chr17 18753869 18753870 rs4924935 Pancreatic cancer
chr11 117003748 117003749 rs4938344 Cerebrospinal fluid biomarker levels
chr18 47167213 47167214 rs4939883 Lipid metabolism phenotypes
chr18 47167213 47167214 rs4939883 HDL cholesterol
chr18 47167213 47167214 rs4939883 Total cholesterol levels
chr18 47167213 47167214 rs4939883 Cholesterol, total
chr7 56097264 56097265 rs4948102 Plasma homocysteine levels (post-methionine load test)
NA NA NA rs4953318 Hematocrit
NA NA NA rs4953318 Red blood cell traits
NA NA NA rs4953318 Red blood cell count
NA NA NA rs496547 Hip minimal joint space width
chr11 243267 243268 rs505404 Platelet count
NA NA NA rs505404 Platelet count
chr13 113839746 113839747 rs515863 Blood protein levels
NA NA NA rs515863 Blood protein levels
NA NA NA rs520829 Lipoprotein (a) levels
chr9 136149829 136149830 rs532436 Myocardial infarction
NA NA NA rs559972 Platelet count
chr2 169763147 169763148 rs560887 Fasting plasma glucose
chr2 169763147 169763148 rs560887 Fasting glucose-related traits (BMI interaction)
chr2 169763147 169763148 rs560887 Glycated hemoglobin levels
chr2 169763147 169763148 rs560887 Metabolite levels (small molecules and protein measures)
chr2 169763147 169763148 rs560887 Fasting glucose-related traits
chr2 169763147 169763148 rs560887 Metabolite levels
chr2 169763147 169763148 rs560887 Glycemic traits (pregnancy)
chr2 169763147 169763148 rs560887 Metabolic traits
chr2 169763147 169763148 rs560887 Metabolic syndrome
chr16 56207768 56207769 rs56313388 Pulse pressure
chr18 57839768 57839769 rs571312 BMI
chr18 57839768 57839769 rs571312 C-reactive protein levels or triglyceride levels (pleiotropy)
chr15 74336632 74336633 rs5742915 Paget's disease
chr15 74336632 74336633 rs5742915 Height
chr22 21939674 21939675 rs5754217 Systemic lupus erythematosus
chr22 21939674 21939675 rs5754217 Mean corpuscular volume
chr22 21939674 21939675 rs5754217 Red blood cell traits
chr22 43115575 43115576 rs5758896 Hematocrit
chr22 43115575 43115576 rs5758896 Hemoglobin concentration
chr9 139356986 139356987 rs57994353 Cutaneous squamous cell carcinoma
chr9 139356986 139356987 rs57994353 Eosinophil counts
chr9 15305377 15305378 rs581080 HDL cholesterol
chr9 15305377 15305378 rs581080 Total cholesterol levels
chr9 15305377 15305378 rs581080 Cholesterol, total
chr9 15305377 15305378 rs581080 HDL cholesterol levels
chr20 44571316 44571317 rs58749629 Abdominal aortic aneurysm
NA NA NA rs590856 Red blood cell traits
chr6 139844428 139844429 rs590856 Red blood cell traits
NA NA NA rs59448276 Diisocyanate-induced asthma
chr19 49378244 49378245 rs595982 Red cell distribution width
NA NA NA rs595982 Red cell distribution width
chr11 68192345 68192346 rs599083 Bone mineral density
chr20 56058354 56058355 rs59972978 Alcohol consumption
NA NA NA rs6060369 Height
chr20 33907160 33907161 rs6060369 Height
chr20 33914207 33914208 rs6060373 Developmental dysplasia of the hip
chr20 33914207 33914208 rs6060373 Height
chr20 33914207 33914208 rs6060373 Spine bone size
NA NA NA rs6061231 Colorectal cancer
chr20 60956916 60956917 rs6061231 Colorectal cancer
chr17 4836380 4836381 rs6065 Platelet count
chr20 44534650 44534651 rs6065904 Pathological gambling
chr20 44534650 44534651 rs6065904 Gut microbiota (functional units)
chr20 44534650 44534651 rs6065904 Lipid metabolism phenotypes
chr20 44551854 44551855 rs6073958 Triglycerides
chr20 44551854 44551855 rs6073958 Metabolite levels (lipoprotein measures)
NA NA NA rs60843830 Spherical equivalent (joint analysis main effects and education interaction)
chr2 286755 286756 rs60843830 Spherical equivalent (joint analysis main effects and education interaction)
chr7 827324 827325 rs60871478 Cerebrospinal P-tau181p levels
chr20 33907908 33907909 rs6088791 QRS interval (sulfonylurea treatment interaction)
NA NA NA rs6088813 Height
chr20 33975180 33975181 rs6088813 Height
chr2 219472324 219472325 rs611203 Height
chr3 184090265 184090266 rs6141 Diisocyanate-induced asthma
chr3 184090265 184090266 rs6141 Platelet count
chr22 51063476 51063477 rs6151429 Blood metabolite levels
chr10 104596923 104596924 rs6163 Waist circumference
chr10 104596923 104596924 rs6163 Hip circumference
NA NA NA rs61966459 Mean corpuscular volume
NA NA NA rs61966459 Mean corpuscular hemoglobin
chr15 75515553 75515554 rs62027346 Lung cancer in ever smokers
chr19 4429006 4429007 rs62130978 Red cell distribution width
chr6 41167762 41167763 rs62396356 Monocyte count
chr7 155987459 155987460 rs62481625 Hepatocyte growth factor levels
chr1 57407483 57407484 rs626457 Blood protein levels
chr1 109818305 109818306 rs629301 Cholesterol, total
chr1 109818305 109818306 rs629301 Age-related diseases, mortality and associated endophenotypes
chr1 109818305 109818306 rs629301 Age-related disease endophenotypes
chr1 109818305 109818306 rs629301 C-reactive protein levels or total cholesterol levels (pleiotropy)
chr1 109818305 109818306 rs629301 LDL cholesterol
NA NA NA rs6426749 Bone mineral density
chr1 22711472 22711473 rs6426749 Bone mineral density
chr13 33680853 33680854 rs642899 Behavioural disinhibition (generation interaction)
chr1 109818529 109818530 rs646776 Coronary heart disease
chr1 109818529 109818530 rs646776 Myocardial infarction (early onset)
chr1 109818529 109818530 rs646776 LDL cholesterol
chr1 109818529 109818530 rs646776 Blood protein levels
chr1 109818529 109818530 rs646776 C-reactive protein levels or LDL-cholesterol levels (pleiotropy)
chr1 109818529 109818530 rs646776 Lipid metabolism phenotypes
chr1 109818529 109818530 rs646776 Coronary artery disease
chr1 109818529 109818530 rs646776 Cholesterol, total
chr1 109818529 109818530 rs646776 Response to statin therapy
chr1 109818529 109818530 rs646776 C-reactive protein levels or HDL-cholesterol levels (pleiotropy)
chr1 109818529 109818530 rs646776 Progranulin levels
chr2 31464384 31464385 rs649729 Reticulocyte fraction of red cells
chr2 31464384 31464385 rs649729 High light scatter reticulocyte count
chr2 31464384 31464385 rs649729 Mean platelet volume
chr2 31464384 31464385 rs649729 High light scatter reticulocyte percentage of red cells
chr16 57970864 57970865 rs6499924 Prudent dietary pattern
chr17 38095173 38095174 rs6503525 Asthma
chr19 11202305 11202306 rs6511720 Lipoprotein-associated phospholipase A2 activity and mass
chr19 11202305 11202306 rs6511720 Lipid metabolism phenotypes
chr19 11202305 11202306 rs6511720 LDL cholesterol
chr19 11202305 11202306 rs6511720 Abdominal aortic aneurysm
chr19 11202305 11202306 rs6511720 Carotid intima media thickness
chr19 11202305 11202306 rs6511720 Metabolite levels
chr19 11202305 11202306 rs6511720 Cholesterol, total
chr19 11202305 11202306 rs6511720 Coronary artery disease (myocardial infartum, percutaneous transluminal coronary angioplasty, coronary artery bypass grafting, angina or chromic ischemic heart disease)
chr19 11202305 11202306 rs6511720 Cardiovascular disease risk factors
chr17 78348493 78348494 rs6565681 Moyamoya disease
chr1 109817837 109817838 rs660240 LDL cholesterol
chr1 109817837 109817838 rs660240 Cardiovascular disease risk factors
NA NA NA rs663743 Leprosy
NA NA NA rs663743 Primary sclerosing cholangitis
chr19 41195169 41195170 rs66500423 Caffeine Metabolism
chr19 41195169 41195170 rs66500423 Lung cancer
chr19 41195169 41195170 rs66500423 Lung adenocarcinoma
chr1 196686917 196686918 rs6677604 Blood protein levels
chr1 196686917 196686918 rs6677604 Nephropathy
chr1 196686917 196686918 rs6677604 IgA nephropathy
chr1 151858887 151858888 rs6685187 Blood metabolite levels
chr2 8756182 8756183 rs6730558 Red cell distribution width
chr2 8756182 8756183 rs6730558 Mean corpuscular volume
chr2 21231523 21231524 rs676210 Lipid metabolism phenotypes
chr2 21231523 21231524 rs676210 LDL (oxidized)
NA NA NA rs676210 Lipid metabolism phenotypes
NA NA NA rs676210 LDL (oxidized)
NA NA NA rs6773931 Height
chr3 56735179 56735180 rs6773931 Height
chr20 12969399 12969400 rs680379 Sphingolipid levels
chr20 12969399 12969400 rs680379 Glycerophospholipid levels
chr20 12969399 12969400 rs680379 Very long-chain saturated fatty acid levels (fatty acid 20:0)
chr3 187740522 187740523 rs6808574 Type 2 diabetes
chr4 38677061 38677062 rs68191221 Eosinophil counts
chr4 38677061 38677062 rs68191221 Sum eosinophil basophil counts
NA NA NA rs68191221 Eosinophil counts
NA NA NA rs68191221 Sum eosinophil basophil counts
chr4 148401189 148401190 rs6841581 Coronary artery disease (myocardial infartum, percutaneous transluminal coronary angioplasty, coronary artery bypass grafting, angina or chromic ischemic heart disease)
chr4 148401189 148401190 rs6841581 Coronary artery disease or large artery stroke
chr19 45392253 45392254 rs6857 Alzheimer's disease
chr19 45392253 45392254 rs6857 Neurofibrillary tangles
chr19 45392253 45392254 rs6857 Frontotemporal dementia
chr19 45392253 45392254 rs6857 Body fat percentage
chr19 45392253 45392254 rs6857 Neuritic plaque
chr19 45392253 45392254 rs6857 Verbal declarative memory
chr19 45392253 45392254 rs6857 Type 2 diabetes
chr19 45392253 45392254 rs6857 Cerebral amyloid angiopathy
chr19 45392253 45392254 rs6857 Alzheimer's disease biomarkers
chr19 45392253 45392254 rs6857 Age-related macular degeneration
chr19 45392253 45392254 rs6857 Dementia and core Alzheimer's disease neuropathologic changes
chr5 156390296 156390297 rs6882076 Total cholesterol levels
chr5 156390296 156390297 rs6882076 LDL cholesterol levels
chr5 156390296 156390297 rs6882076 Triglycerides
chr5 156390296 156390297 rs6882076 LDL cholesterol
chr5 156390296 156390297 rs6882076 Cholesterol, total
chr5 31020520 31020521 rs6888304 Liver enzyme levels (gamma-glutamyl transferase)
chr6 10960157 10960158 rs6918936 Plasma omega-3 polyunsaturated fatty acid level (eicosapentaenoic acid)
chr7 2448492 2448493 rs6952809 Multiple sclerosis
chr7 6497500 6497501 rs6962012 Lymphocyte percentage of white cells
chr7 100512118 100512119 rs6976053 Plasminogen activator inhibitor type 1 levels (PAI-1)
chr9 21990456 21990457 rs7036656 White blood cell count
chr12 58162738 58162739 rs703842 Multiple sclerosis
NA NA NA rs7071206 Bone mineral density
chr11 15710083 15710084 rs7108738 Bone mineral density
chr11 306919 306920 rs7115703 Granulocyte percentage of myeloid white cells
chr16 56996210 56996211 rs711752 C-reactive protein levels or HDL-cholesterol levels (pleiotropy)
chr12 50263147 50263148 rs7132908 Childhood body mass index
chr12 110000192 110000193 rs7134594 HDL cholesterol
chr12 123771014 123771015 rs71444571 Lymphocyte percentage of white cells
chr14 101159415 101159416 rs7149242 Platelet count
chr14 65502238 65502239 rs7155454 Red blood cell traits
chr14 65502238 65502239 rs7155454 Mean corpuscular volume
chr14 65502238 65502239 rs7155454 Mean corpuscular hemoglobin
NA NA NA rs7163757 Type 2 diabetes
chr15 101206637 101206638 rs7167736 Chin dimples
chr16 57075179 57075180 rs7192652 Lymphocyte counts
chr16 30471108 30471109 rs7196129 Monocyte count
NA NA NA rs7196129 Monocyte count
chr3 141105569 141105570 rs724016 Hip circumference adjusted for BMI
chr3 141105569 141105570 rs724016 Height
chr3 141105569 141105570 rs724016 Infant length
chr3 141105569 141105570 rs724016 Crohn's disease
chr19 10449357 10449358 rs7258015 Systemic lupus erythematosus or rheumatoid arthritis
chr20 3193892 3193893 rs7270101 Chronic hepatitis C infection
NA NA NA rs727333 Estradiol plasma levels (breast cancer)
chr10 71099108 71099109 rs72805692 Immature fraction of reticulocytes
NA NA NA rs72805692 Immature fraction of reticulocytes
chr17 46123003 46123004 rs72823592 Epilepsy (generalized)
chr12 123767928 123767929 rs7306755 Educational attainment (college completion)
chr20 1516179 1516180 rs73076965 Mean platelet volume
chr13 114012897 114012898 rs7317038 Mean platelet volume
NA NA NA rs7317038 Mean platelet volume
NA NA NA rs73188815 Interferon gamma levels
chr19 4366218 4366219 rs732716 Mean corpuscular volume
chr15 33012501 33012502 rs73376930 Colorectal cancer
NA NA NA rs73376930 Colorectal cancer
chr20 55990404 55990405 rs737092 Mean corpuscular volume
chr20 55990404 55990405 rs737092 Red blood cell traits
chr20 55990404 55990405 rs737092 Immature fraction of reticulocytes
chr20 55990404 55990405 rs737092 Red blood cell count
chr20 55990404 55990405 rs737092 Mean corpuscular hemoglobin
chr19 17240392 17240393 rs73928486 Reticulocyte count
chr19 17240392 17240393 rs73928486 Mean corpuscular volume
chr11 47246396 47246397 rs7395581 HDL cholesterol
chr19 13024249 13024250 rs741702 Red blood cell traits
NA NA NA rs7428 Ear protrusion
chr2 85545489 85545490 rs7428 Ear protrusion
chr17 77781724 77781725 rs745570 Breast cancer
chr9 133464083 133464084 rs7466269 Bone mineral density
chr9 133464083 133464084 rs7466269 Height
chr15 28344237 28344238 rs7495174 Light vs. dark hair color
chr15 28344237 28344238 rs7495174 Blond vs non-blond hair color
chr15 28344237 28344238 rs7495174 Brown vs. non-brown hair color
chr15 28344237 28344238 rs7495174 Red vs non-red hair color
chr16 57006589 57006590 rs7499892 HDL cholesterol
chr16 57006589 57006590 rs7499892 Lipid metabolism phenotypes
chr16 57006589 57006590 rs7499892 Biochemical measures
chr1 150114082 150114083 rs7517537 Uric acid levels
NA NA NA rs7517537 Uric acid levels
chr1 109817191 109817192 rs7528419 Lipoprotein-associated phospholipase A2 activity and mass
chr1 109817191 109817192 rs7528419 Coronary artery disease
chr1 109817191 109817192 rs7528419 Myocardial infarction
chr1 109817191 109817192 rs7528419 Cholesterol, total
chr1 109817191 109817192 rs7528419 Coronary artery disease (myocardial infartum, percutaneous transluminal coronary angioplasty, coronary artery bypass grafting, angina or chromic ischemic heart disease)
chr1 25293083 25293084 rs7536201 Psoriasis vulgaris
NA NA NA rs7539542 Mean platelet volume
chr1 202909973 202909974 rs7539542 Mean platelet volume
chr2 85788174 85788175 rs7568458 Coronary artery disease
chr2 85788174 85788175 rs7568458 Coronary artery disease (myocardial infartum, percutaneous transluminal coronary angioplasty, coronary artery bypass grafting, angina or chromic ischemic heart disease)
chr2 85935281 85935282 rs7577293 Blood protein levels
chr2 188343496 188343497 rs7586970 Coronary heart disease
chr2 3648185 3648186 rs7588285 Blood protein levels
chr2 3648185 3648186 rs7588285 Fibrinogen levels
chr3 49971513 49971514 rs7613875 BMI
chr3 142355925 142355926 rs7615316 Mean corpuscular hemoglobin
chr3 142355925 142355926 rs7615316 Mean corpuscular volume
NA NA NA rs7615316 Mean corpuscular hemoglobin
NA NA NA rs7615316 Mean corpuscular volume
chr8 48885435 48885436 rs762679 Mean corpuscular volume
chr8 48885435 48885436 rs762679 Red blood cell count
NA NA NA rs7641175 Platelet count
NA NA NA rs7641175 Platelet distribution width
NA NA NA rs7641175 Mean platelet volume
NA NA NA rs7682241 Alopecia areata
chr4 145568351 145568352 rs7689420 Waist circumference
chr4 145568351 145568352 rs7689420 Height
chr7 100002771 100002772 rs76913697 Platelet distribution width
NA NA NA rs7729671 Smoking initiation
chr5 80648694 80648695 rs7729671 Smoking initiation
NA NA NA rs7731783 Methadone dose in opioid dependence
chr6 106435268 106435269 rs7746082 Crohn's disease
chr6 106435268 106435269 rs7746082 Ulcerative colitis
chr6 106435268 106435269 rs7746082 Inflammatory bowel disease
chr6 11655969 11655970 rs7759725 Daytime sleep phenotypes
NA NA NA rs7759725 Daytime sleep phenotypes
chr13 113781941 113781942 rs776905 Blood protein levels
NA NA NA rs776905 Blood protein levels
chr7 99991547 99991548 rs7803454 Advanced age-related macular degeneration
NA NA NA rs7803454 Advanced age-related macular degeneration
NA NA NA rs7811142 Platelet count
chr9 139111869 139111870 rs7849585 Height
chr9 124942543 124942544 rs7856367 Smoking initiation
NA NA NA rs7856367 Smoking initiation
chr11 134265966 134265967 rs7928758 Alcohol consumption (maxi-drinks)
chr11 46722220 46722221 rs7932354 Bone mineral density
chr12 122365582 122365583 rs7961894 Platelet count
chr12 122365582 122365583 rs7961894 Mean platelet volume
chr2 143886818 143886819 rs79716587 Lymphocyte counts
chr2 143886818 143886819 rs79716587 White blood cell count
chr12 7334812 7334813 rs7973719 IgG glycosylation
chr12 60086205 60086206 rs7976838 Response to zileuton treatment in asthma (FEV1 change interaction)
chr4 1734238 1734239 rs798766 Urinary bladder cancer
chr4 1734238 1734239 rs798766 Bladder cancer
chr14 75322793 75322794 rs8014204 Caffeine consumption
chr14 24883886 24883887 rs8017377 LDL cholesterol
chr14 24883886 24883887 rs8017377 LDL cholesterol levels
chr15 73978336 73978337 rs8038465 Liver enzyme levels (gamma-glutamyl transferase)
chr16 31404570 31404571 rs8050500 Red cell distribution width
chr16 57563670 57563671 rs8052123 Cataracts in type 2 diabetes
chr16 30726247 30726248 rs8058578 Multiple myeloma
chr16 56725172 56725173 rs8064100 Gambling
NA NA NA rs807029 Ejection fraction in Tripanosoma cruzi seropositivity
NA NA NA rs8076739 Mean platelet volume
chr19 38824580 38824581 rs8112211 Blood protein levels
NA NA NA rs8113613 High light scatter reticulocyte count
NA NA NA rs8113613 High light scatter reticulocyte percentage of red cells
chr20 35766336 35766337 rs8115854 Hippocampal atrophy
chr16 57058581 57058582 rs821470 Bipolar disorder and schizophrenia
chr16 56993885 56993886 rs821840 Triglycerides
NA NA NA rs821840 Triglycerides
NA NA NA rs823094 Pubertal anthropometrics
chr1 205719531 205719532 rs823114 Parkinson's disease
NA NA NA rs823114 Parkinson's disease
NA NA NA rs823118 Parkinson's disease
chr1 22000128 22000129 rs829402 High light scatter reticulocyte count
chr17 35848254 35848255 rs853195 Plateletcrit
chr17 35848254 35848255 rs853195 Platelet count
chr7 94954695 94954696 rs854572 Paraoxonase activity
chr22 37462935 37462936 rs855791 Mean corpuscular volume
chr22 37462935 37462936 rs855791 Hepcidin levels
chr22 37462935 37462936 rs855791 Iron status biomarkers
chr22 37462935 37462936 rs855791 Mean corpuscular hemoglobin
chr22 37462935 37462936 rs855791 Iron status biomarkers (iron levels)
chr22 37462935 37462936 rs855791 Hematocrit
chr22 37462935 37462936 rs855791 Hematology traits
chr22 37462935 37462936 rs855791 Mean corpuscular hemoglobin concentration
chr22 37462935 37462936 rs855791 Glycated hemoglobin levels
chr22 37462935 37462936 rs855791 Iron status biomarkers (transferrin saturation)
chr22 37462935 37462936 rs855791 Hepcidin/transferrin saturation ratio
chr22 37462935 37462936 rs855791 Iron status biomarkers (ferritin levels)
chr22 37462935 37462936 rs855791 Clinical laboratory measurements
chr22 37462935 37462936 rs855791 Hemoglobin
chr22 37462935 37462936 rs855791 Iron status biomarkers (transferrin levels)
chr22 37462935 37462936 rs855791 Red blood cell traits
chr17 35851176 35851177 rs865483 Monocyte count
chr20 33764553 33764554 rs867186 Protein C levels
chr20 33764553 33764554 rs867186 D-dimer levels
chr20 33764553 33764554 rs867186 Anticoagulant levels
chr20 33764553 33764554 rs867186 Blood protein levels
chr20 33764553 33764554 rs867186 Factor VII levels
chr20 33764553 33764554 rs867186 Hemostatic factors and hematological phenotypes
chr3 24347799 24347800 rs869785 Monocyte count
chr19 54677188 54677189 rs8736 Blood metabolite levels
chr16 4015728 4015729 rs879620 Hip circumference
chr8 135612744 135612745 rs894344 Systolic blood pressure
chr10 45966421 45966422 rs901683 Mean corpuscular volume
chr10 45966421 45966422 rs901683 Red blood cell traits
chr11 1874220 1874221 rs907612 Granulocyte percentage of myeloid white cells
chr11 1874220 1874221 rs907612 Monocyte percentage of white cells
chr11 1874220 1874221 rs907612 Monocyte count
chr7 30728451 30728452 rs917195 Type 2 diabetes
chr6 42925802 42925803 rs9296404 Plasma homocysteine levels (post-methionine load test)
NA NA NA rs9296736 Liver enzyme levels (gamma-glutamyl transferase)
chr16 50719102 50719103 rs9302752 Leprosy
NA NA NA rs9304742 Psoriasis
chr19 53451290 53451291 rs9304742 Psoriasis
NA NA NA rs9310736 Mean corpuscular volume
NA NA NA rs9310736 Red blood cell traits
NA NA NA rs9310736 Mean corpuscular hemoglobin
chr3 52338851 52338852 rs9311474 Electroencephalogram traits
NA NA NA rs9349204 Red blood cell traits
chr6 167383074 167383075 rs9355610 Graves' disease
chr6 161031252 161031253 rs9355814 Lipoprotein (a) levels
NA NA NA rs9373124 Other erythrocyte phenotypes
NA NA NA rs9373124 White blood cell types
chr6 135419630 135419631 rs9389268 Mean corpuscular volume
chr6 135419630 135419631 rs9389268 Mean corpuscular hemoglobin
NA NA NA rs9389268 Mean corpuscular volume
NA NA NA rs9389268 Mean corpuscular hemoglobin
chr6 135427158 135427159 rs9389269 Red blood cell traits
chr12 57023283 57023284 rs941207 Platelet count
chr19 2814180 2814181 rs941408 Total cholesterol levels
NA NA NA rs941408 Total cholesterol levels
chr6 33731786 33731787 rs943466 BMI
chr14 103572814 103572815 rs944002 Gamma gluatamyl transferase levels
chr14 103572814 103572815 rs944002 Liver enzyme levels (gamma-glutamyl transferase)
chr14 103572814 103572815 rs944002 Mean platelet volume
NA NA NA rs9487605 Inflammatory skin disease
chr6 111582884 111582885 rs9487605 Inflammatory skin disease
NA NA NA rs9488822 Cholesterol, total
NA NA NA rs9488822 LDL cholesterol
NA NA NA rs9527 Arsenic metabolism
chr4 2395296 2395297 rs959770 Schizophrenia
NA NA NA rs9611565 Vitiligo
chr15 40703210 40703211 rs9635324 Blood metabolite ratios
chr15 40703210 40703211 rs9635324 Blood metabolite levels
chr11 116648916 116648917 rs964184 Triglycerides
chr11 116648916 116648917 rs964184 Very long-chain saturated fatty acid levels (fatty acid 20:0)
chr11 116648916 116648917 rs964184 LDL cholesterol levels
chr11 116648916 116648917 rs964184 Mean platelet volume
chr11 116648916 116648917 rs964184 Cholesterol, total
chr11 116648916 116648917 rs964184 HDL cholesterol
chr11 116648916 116648917 rs964184 Red cell distribution width
chr11 116648916 116648917 rs964184 Coronary artery disease or large artery stroke
chr11 116648916 116648917 rs964184 Reticulocyte fraction of red cells
chr11 116648916 116648917 rs964184 High light scatter reticulocyte percentage of red cells
chr11 116648916 116648917 rs964184 Lipoprotein-associated phospholipase A2 activity and mass
chr11 116648916 116648917 rs964184 Metabolite levels (lipoprotein measures)
chr11 116648916 116648917 rs964184 LDL cholesterol
chr11 116648916 116648917 rs964184 Response to Vitamin E supplementation
chr11 116648916 116648917 rs964184 Metabolic syndrome
chr11 116648916 116648917 rs964184 Phospholipid levels (plasma)
chr11 116648916 116648917 rs964184 Postprandial triglyceride response to high fat diet meal
chr11 116648916 116648917 rs964184 Vitamin E levels
chr11 116648916 116648917 rs964184 Age-related disease endophenotypes
chr11 116648916 116648917 rs964184 Age-related diseases, mortality and associated endophenotypes
chr11 116648916 116648917 rs964184 Reticulocyte count
chr11 116648916 116648917 rs964184 Blood metabolite levels
chr11 116648916 116648917 rs964184 Coronary artery disease (myocardial infartum, percutaneous transluminal coronary angioplasty, coronary artery bypass grafting, angina or chromic ischemic heart disease)
chr11 116648916 116648917 rs964184 High light scatter reticulocyte count
chr11 116648916 116648917 rs964184 Coronary heart disease
chr11 116648916 116648917 rs964184 Total cholesterol levels
chr11 116648916 116648917 rs964184 Triglyceride levels
chr11 116648916 116648917 rs964184 Mean corpuscular hemoglobin concentration
chr11 116648916 116648917 rs964184 Circulating phylloquinone levels
chr11 116648916 116648917 rs964184 Very low density lipoprotein cholesterol levels
chr11 116648916 116648917 rs964184 Platelet distribution width
chr11 116648916 116648917 rs964184 Hypertriglyceridemia
chr11 116648916 116648917 rs964184 Metabolite levels
chr1 205249449 205249450 rs9660992 Mean corpuscular volume
chr1 205249449 205249450 rs9660992 Mean platelet volume
chr5 55861785 55861786 rs9686661 Triglycerides
chr5 55861785 55861786 rs9686661 Triglyceride levels
chr11 308064 308065 rs9704108 Platelet count
chr12 123771031 123771032 rs9739070 Allergy
chr11 18384937 18384938 rs9783347 Pancreatic cancer
NA NA NA rs9783347 Pancreatic cancer
chr3 141206799 141206800 rs9819371 White blood cell count
chr3 141206799 141206800 rs9819371 Granulocyte count
chr3 141206799 141206800 rs9819371 Sum neutrophil eosinophil counts
chr3 141206799 141206800 rs9819371 Myeloid white cell count
chr3 141206799 141206800 rs9819371 Sum basophil neutrophil counts
chr6 50803049 50803050 rs987237 BMI
chr6 50803049 50803050 rs987237 Childhood body mass index
chr6 50803049 50803050 rs987237 Adiposity
NA NA NA rs987237 BMI
NA NA NA rs987237 Childhood body mass index
NA NA NA rs987237 Adiposity
chr3 48487337 48487338 rs9876781 Longevity
chr5 110176127 110176128 rs9885413 Mortality in heart failure
chr2 42287305 42287306 rs988958 Hypospadias
chr17 48636533 48636534 rs989128 Type 2 diabetes
chr17 12896552 12896553 rs9908102 Schizophrenia
chr17 4624965 4624966 rs9913156 Lymphocyte counts
NA NA NA rs9923231 Warfarin maintenance dose
NA NA NA rs9931543 Subjective well-being
chr16 56128781 56128782 rs9931543 Subjective well-being
NA NA NA rs9939224 Metabolic syndrome (bivariate traits)
NA NA NA rs9987289 HDL Cholesterol - Triglycerides (HDLC-TG)
NA NA NA rs9987289 Cholesterol, total
NA NA NA rs9987289 C-reactive protein levels or triglyceride levels (pleiotropy)
NA NA NA rs9987289 C-reactive protein levels or HDL-cholesterol levels (pleiotropy)
NA NA NA rs9987289 HDL cholesterol
NA NA NA rs9987289 Total cholesterol levels
NA NA NA rs9987289 LDL cholesterol
NA NA NA rs9987289 Plasma lactate levels
NA NA NA rs9987289 LDL cholesterol levels
NA NA NA rs9987289 C-reactive protein levels or LDL-cholesterol levels (pleiotropy)
NA NA NA rs9987289 C-reactive protein levels
NA NA NA rs9987289 Metabolic syndrome (bivariate traits)
chr16 56985138 56985139 rs9989419 Lipid traits
chr16 56985138 56985139 rs9989419 HDL cholesterol
chr4 38680185 38680186 rs9992667 Eosinophil percentage of granulocytes
