# Supplementary material for: High-throughput characterization of genetic effects on DNA–protein binding and gene transcription
Source: Genome Res. 2018 Nov;28(11):1701–8. doi: 10.1101/gr.237354.118 (PMC6211638; doi:10.1101/gr.237354.118)
Supplement: Supplemental Material [file supp_gr.237354.118_Supplemental_Table_S4.txt]

#Table S4: Annotations Used: eQTL. SNP annotations used for overlap with BiT-BUNDLE-seq and BiT-STARR-seq. First 4 columns are in the same order for each file (chr, pos, pos1, rsID). eQTL SNPs. Column 5 contains the information for whether the eQTL was identified in cells infected with L (\textit{Listeria}), S (\textit{Salmonella}), or NI (not infected). Column 6 contains the gene associated with the eQTL. Column 7 contains the beta for the eQTL association. Column 8 contains the p-value for the eQTL association.
chr pos pos1 rsID .id gene eqtl_beta eqtl_p
chr1 855074 855075 rs6673914 L ENSG00000187642 0.113702217498698 0.0510679469889291
chr1 855074 855075 rs6673914 L ENSG00000187583 0.105606385409369 0.0856663122471961
chr1 855074 855075 rs6673914 L ENSG00000187608 119.46357989052 0.0887135101551726
chr1 855074 855075 rs6673914 L ENSG00000187634 -0.039836852120061 0.122616793603278
chr1 855074 855075 rs6673914 L ENSG00000188290 4.53226336835509 0.190707957848998
chr1 855074 855075 rs6673914 L ENSG00000187961 -0.167761524048032 0.195897109137415
chr1 855074 855075 rs6673914 L ENSG00000188976 0.112714053998004 0.882098340577097
chr1 874926 874927 rs2340591 L ENSG00000188157 2.4724822964432 0.266418326286811
chr1 874926 874927 rs2340591 L ENSG00000188157 2.4724822964432 0.266418326286811
chr1 874926 874927 rs2340591 L ENSG00000188976 -2.03197462686328 0.275265190906434
chr1 874926 874927 rs2340591 L ENSG00000188976 -2.03197462686328 0.275265190906434
chr1 874926 874927 rs2340591 L ENSG00000187961 0.264234433636513 0.407687705453187
chr1 874926 874927 rs2340591 L ENSG00000187961 0.264234433636513 0.407687705453187
chr1 874926 874927 rs2340591 L ENSG00000188290 6.6042524779881 0.438460375635104
chr1 874926 874927 rs2340591 L ENSG00000188290 6.6042524779881 0.438460375635104
chr1 874926 874927 rs2340591 L ENSG00000187642 -0.0586674102613038 0.68388893425685
chr1 874926 874927 rs2340591 L ENSG00000187642 -0.0586674102613038 0.68388893425685
chr1 874926 874927 rs2340591 L ENSG00000187608 -65.6145393596463 0.704851963154008
chr1 874926 874927 rs2340591 L ENSG00000187608 -65.6145393596463 0.704851963154008
chr1 874926 874927 rs2340591 L ENSG00000187583 0.0395825287036915 0.794149615229367
chr1 874926 874927 rs2340591 L ENSG00000187583 0.0395825287036915 0.794149615229367
chr1 874926 874927 rs2340591 L ENSG00000187634 -0.0128781135858364 0.839639736254308
chr1 874926 874927 rs2340591 L ENSG00000187634 -0.0128781135858364 0.839639736254308
chr1 911915 911916 rs74045046 L ENSG00000188290 8.98919298749355 0.0557027348731594
chr1 911915 911916 rs74045046 L ENSG00000188290 8.98919298749355 0.0557027348731594
chr1 911915 911916 rs74045046 L ENSG00000187608 180.303523419085 0.0587978362526569
chr1 911915 911916 rs74045046 L ENSG00000187608 180.303523419085 0.0587978362526569
chr1 911915 911916 rs74045046 L ENSG00000188157 0.975599780377766 0.429360026660616
chr1 911915 911916 rs74045046 L ENSG00000188157 0.975599780377766 0.429360026660616
chr1 911915 911916 rs74045046 L ENSG00000187634 -0.0272220517892426 0.439811666415002
chr1 911915 911916 rs74045046 L ENSG00000187634 -0.0272220517892426 0.439811666415002
chr1 911915 911916 rs74045046 L ENSG00000187961 0.12949181839343 0.464252351800223
chr1 911915 911916 rs74045046 L ENSG00000187961 0.12949181839343 0.464252351800223
chr1 911915 911916 rs74045046 L ENSG00000187642 0.0284386202671785 0.721791781430574
chr1 911915 911916 rs74045046 L ENSG00000187642 0.0284386202671785 0.721791781430574
chr1 911915 911916 rs74045046 L ENSG00000188976 -0.338140282240026 0.743734789340548
chr1 911915 911916 rs74045046 L ENSG00000188976 -0.338140282240026 0.743734789340548
chr1 911915 911916 rs74045046 L ENSG00000187583 -0.000983734725998995 0.990666396324313
chr1 911915 911916 rs74045046 L ENSG00000187583 -0.000983734725998995 0.990666396324313
chr1 948869 948870 rs4615788 L ENSG00000188290 8.22280754147689 0.0790093695727969
chr1 948869 948870 rs4615788 L ENSG00000188290 8.22280754147689 0.0790093695727969
chr1 948869 948870 rs4615788 L ENSG00000187961 -0.269691513058382 0.124439661742358
chr1 948869 948870 rs4615788 L ENSG00000187961 -0.269691513058382 0.124439661742358
chr1 948869 948870 rs4615788 L ENSG00000187634 0.0408194108977067 0.243877248797728
chr1 948869 948870 rs4615788 L ENSG00000187634 0.0408194108977067 0.243877248797728
chr1 948869 948870 rs4615788 L ENSG00000188157 1.15766740201581 0.345907678566698
chr1 948869 948870 rs4615788 L ENSG00000188157 1.15766740201581 0.345907678566698
chr1 948869 948870 rs4615788 L ENSG00000187642 -0.0727396124897131 0.359596313768837
chr1 948869 948870 rs4615788 L ENSG00000187642 -0.0727396124897131 0.359596313768837
chr1 948869 948870 rs4615788 L ENSG00000131591 0.302981302756539 0.394415667096483
chr1 948869 948870 rs4615788 L ENSG00000131591 0.302981302756539 0.394415667096483
chr1 948869 948870 rs4615788 L ENSG00000187583 0.0526729726120912 0.528880109425351
chr1 948869 948870 rs4615788 L ENSG00000187583 0.0526729726120912 0.528880109425351
chr1 948869 948870 rs4615788 L ENSG00000188976 0.491723018537826 0.63286704453733
chr1 948869 948870 rs4615788 L ENSG00000188976 0.491723018537826 0.63286704453733
chr1 948869 948870 rs4615788 L ENSG00000187608 -17.1122865751832 0.857926594054741
chr1 948869 948870 rs4615788 L ENSG00000187608 -17.1122865751832 0.857926594054741
chr1 1004945 1004946 rs4073175 L ENSG00000188290 -14.6967545853735 0.034659077472313
chr1 1004945 1004946 rs4073175 L ENSG00000187642 0.201309548470111 0.0876043530743912
chr1 1004945 1004946 rs4073175 L ENSG00000187583 0.166459728977385 0.180546176355983
chr1 1004945 1004946 rs4073175 L ENSG00000131591 0.652395394758526 0.217738906761331
chr1 1004945 1004946 rs4073175 L ENSG00000188157 -1.84255313656587 0.313887052407923
chr1 1004945 1004946 rs4073175 L ENSG00000187608 -84.468747136968 0.552903373246054
chr1 1055652 1055653 rs34808604 L ENSG00000188157 -2.19979418460726 0.145787513909669
chr1 1055652 1055653 rs34808604 L ENSG00000188157 -2.19979418460726 0.145787513909669
chr1 1055652 1055653 rs34808604 L ENSG00000186827 -10.0916231889345 0.18910444080831
chr1 1055652 1055653 rs34808604 L ENSG00000186827 -10.0916231889345 0.18910444080831
chr1 1055652 1055653 rs34808604 L ENSG00000186891 -6.09381269422319 0.252078558955829
chr1 1055652 1055653 rs34808604 L ENSG00000186891 -6.09381269422319 0.252078558955829
chr1 1055652 1055653 rs34808604 L ENSG00000131591 -0.206100414288097 0.639071632088869
chr1 1055652 1055653 rs34808604 L ENSG00000131591 -0.206100414288097 0.639071632088869
chr1 1055652 1055653 rs34808604 L ENSG00000078808 1.52053967649541 0.668143983063822
chr1 1055652 1055653 rs34808604 L ENSG00000078808 1.52053967649541 0.668143983063822
chr1 1057421 1057422 rs74977732 L ENSG00000186827 -11.8220354194158 0.100893025617929
chr1 1057421 1057422 rs74977732 L ENSG00000186827 -11.8220354194158 0.100893025617929
chr1 1057421 1057422 rs74977732 L ENSG00000186891 -6.09755401931272 0.222338039390089
chr1 1057421 1057422 rs74977732 L ENSG00000186891 -6.09755401931272 0.222338039390089
chr1 1057421 1057422 rs74977732 L ENSG00000078808 2.52177030897665 0.448821722653977
chr1 1057421 1057422 rs74977732 L ENSG00000078808 2.52177030897665 0.448821722653977
chr1 1057421 1057422 rs74977732 L ENSG00000131591 -0.233542530089366 0.571511621003161
chr1 1057421 1057422 rs74977732 L ENSG00000131591 -0.233542530089366 0.571511621003161
chr1 1057421 1057422 rs74977732 L ENSG00000188157 -0.7181812763727 0.614405256866656
chr1 1057421 1057422 rs74977732 L ENSG00000188157 -0.7181812763727 0.614405256866656
chr1 1060174 1060175 rs7556082 L ENSG00000188157 1.28351350276388 0.193489951628672
chr1 1060174 1060175 rs7556082 L ENSG00000188157 1.28351350276388 0.193489951628672
chr1 1060174 1060175 rs7556082 L ENSG00000078808 -1.67275006777692 0.469321313522879
chr1 1060174 1060175 rs7556082 L ENSG00000078808 -1.67275006777692 0.469321313522879
chr1 1060174 1060175 rs7556082 L ENSG00000186891 2.44179269704105 0.482283544994919
chr1 1060174 1060175 rs7556082 L ENSG00000186891 2.44179269704105 0.482283544994919
chr1 1060174 1060175 rs7556082 L ENSG00000186827 -3.36622396766029 0.50278873255254
chr1 1060174 1060175 rs7556082 L ENSG00000186827 -3.36622396766029 0.50278873255254
chr1 1060174 1060175 rs7556082 L ENSG00000131591 -0.0532416825024011 0.852673741308553
chr1 1060174 1060175 rs7556082 L ENSG00000131591 -0.0532416825024011 0.852673741308553
chr1 1095618 1095619 rs4970419 L ENSG00000186891 7.24042000274622 0.0270467761836173
chr1 1095618 1095619 rs4970419 L ENSG00000186891 7.24042000274622 0.0270467761836173
chr1 1095618 1095619 rs4970419 L ENSG00000184163 0.0832216885094864 0.166707656323831
chr1 1095618 1095619 rs4970419 L ENSG00000184163 0.0832216885094864 0.166707656323831
chr1 1095618 1095619 rs4970419 L ENSG00000186827 3.88698814763118 0.415162429310586
chr1 1095618 1095619 rs4970419 L ENSG00000186827 3.88698814763118 0.415162429310586
chr1 1095618 1095619 rs4970419 L ENSG00000131591 0.161396550491799 0.553219263750761
chr1 1095618 1095619 rs4970419 L ENSG00000131591 0.161396550491799 0.553219263750761
chr1 1095618 1095619 rs4970419 L ENSG00000160087 -0.46256072414693 0.558575804288706
chr1 1095618 1095619 rs4970419 L ENSG00000160087 -0.46256072414693 0.558575804288706
chr1 1095618 1095619 rs4970419 L ENSG00000176022 0.224721797590214 0.599883730506204
chr1 1095618 1095619 rs4970419 L ENSG00000176022 0.224721797590214 0.599883730506204
chr1 1095618 1095619 rs4970419 L ENSG00000078808 -1.08973560193566 0.619923475381495
chr1 1095618 1095619 rs4970419 L ENSG00000078808 -1.08973560193566 0.619923475381495
chr1 1138912 1138913 rs3819001 L ENSG00000186891 -12.3600676153516 0.00392184509872796
chr1 1138912 1138913 rs3819001 L ENSG00000186891 -12.3600676153516 0.00392184509872796
chr1 1138912 1138913 rs3819001 L ENSG00000184163 -0.0831269486359271 0.294857166229297
chr1 1138912 1138913 rs3819001 L ENSG00000184163 -0.0831269486359271 0.294857166229297
chr1 1138912 1138913 rs3819001 L ENSG00000131584 0.852495592541458 0.311476573715152
chr1 1138912 1138913 rs3819001 L ENSG00000131584 0.852495592541458 0.311476573715152
chr1 1138912 1138913 rs3819001 L ENSG00000160087 -1.0188144375789 0.327259106224275
chr1 1138912 1138913 rs3819001 L ENSG00000160087 -1.0188144375789 0.327259106224275
chr1 1138912 1138913 rs3819001 L ENSG00000078808 -2.50660570791756 0.385808059019836
chr1 1138912 1138913 rs3819001 L ENSG00000078808 -2.50660570791756 0.385808059019836
chr1 1138912 1138913 rs3819001 L ENSG00000186827 2.79232772073769 0.656893851073341
chr1 1138912 1138913 rs3819001 L ENSG00000186827 2.79232772073769 0.656893851073341
chr1 1138912 1138913 rs3819001 L ENSG00000176022 -0.244578694243392 0.664618959369354
chr1 1138912 1138913 rs3819001 L ENSG00000176022 -0.244578694243392 0.664618959369354
chr1 1138912 1138913 rs3819001 L ENSG00000131591 -0.147271039266041 0.681227056452532
chr1 1138912 1138913 rs3819001 L ENSG00000131591 -0.147271039266041 0.681227056452532
chr1 1138912 1138913 rs3819001 L ENSG00000162572 -0.0189687090148237 0.858869214038507
chr1 1138912 1138913 rs3819001 L ENSG00000162572 -0.0189687090148237 0.858869214038507
chr1 1209635 1209636 rs3737722 L ENSG00000127054 -1.9563247171999 0.0837347631454775
chr1 1209635 1209636 rs3737722 L ENSG00000127054 -1.9563247171999 0.0837347631454775
chr1 1209635 1209636 rs3737722 L ENSG00000131584 -1.37354078184146 0.103932249579741
chr1 1209635 1209636 rs3737722 L ENSG00000131584 -1.37354078184146 0.103932249579741
chr1 1209635 1209636 rs3737722 L ENSG00000162572 -0.171571218429041 0.108173862080951
chr1 1209635 1209636 rs3737722 L ENSG00000162572 -0.171571218429041 0.108173862080951
chr1 1209635 1209636 rs3737722 L ENSG00000224051 0.509199263844959 0.118779764235858
chr1 1209635 1209636 rs3737722 L ENSG00000224051 0.509199263844959 0.118779764235858
chr1 1209635 1209636 rs3737722 L ENSG00000175756 -3.15273529717521 0.306968724637919
chr1 1209635 1209636 rs3737722 L ENSG00000175756 -3.15273529717521 0.306968724637919
chr1 1209635 1209636 rs3737722 L ENSG00000078808 -2.8986092253941 0.318525841216129
chr1 1209635 1209636 rs3737722 L ENSG00000078808 -2.8986092253941 0.318525841216129
chr1 1209635 1209636 rs3737722 L ENSG00000176022 -0.560989129275104 0.32213413548699
chr1 1209635 1209636 rs3737722 L ENSG00000176022 -0.560989129275104 0.32213413548699
chr1 1209635 1209636 rs3737722 L ENSG00000169972 -0.325439348930087 0.336729736363163
chr1 1209635 1209636 rs3737722 L ENSG00000169972 -0.325439348930087 0.336729736363163
chr1 1209635 1209636 rs3737722 L ENSG00000162576 -0.214261397989419 0.345164197197762
chr1 1209635 1209636 rs3737722 L ENSG00000162576 -0.214261397989419 0.345164197197762
chr1 1209635 1209636 rs3737722 L ENSG00000186891 -2.84022449595563 0.515991895766164
chr1 1209635 1209636 rs3737722 L ENSG00000186891 -2.84022449595563 0.515991895766164
chr1 1209635 1209636 rs3737722 L ENSG00000186827 -3.38716577651229 0.592101922838375
chr1 1209635 1209636 rs3737722 L ENSG00000186827 -3.38716577651229 0.592101922838375
chr1 1209635 1209636 rs3737722 L ENSG00000107404 0.461431644004059 0.647999666119765
chr1 1209635 1209636 rs3737722 L ENSG00000107404 0.461431644004059 0.647999666119765
chr1 1209635 1209636 rs3737722 L ENSG00000184163 -0.0209949019112983 0.792907768384831
chr1 1209635 1209636 rs3737722 L ENSG00000184163 -0.0209949019112983 0.792907768384831
chr1 1209635 1209636 rs3737722 L ENSG00000160087 -0.167759401633428 0.87280250871183
chr1 1209635 1209636 rs3737722 L ENSG00000160087 -0.167759401633428 0.87280250871183
chr1 1295322 1295323 rs34389364 L ENSG00000162576 -0.508375994278266 0.0177658180654537
chr1 1295322 1295323 rs34389364 L ENSG00000162576 -0.508375994278266 0.0177658180654537
chr1 1295322 1295323 rs34389364 L ENSG00000179403 -0.52189250965947 0.0450541280953368
chr1 1295322 1295323 rs34389364 L ENSG00000179403 -0.52189250965947 0.0450541280953368
chr1 1295322 1295323 rs34389364 L ENSG00000131584 -1.581524076115 0.0489660467892992
chr1 1295322 1295323 rs34389364 L ENSG00000131584 -1.581524076115 0.0489660467892992
chr1 1295322 1295323 rs34389364 L ENSG00000169972 -0.496114204697498 0.123409848767021
chr1 1295322 1295323 rs34389364 L ENSG00000169972 -0.496114204697498 0.123409848767021
chr1 1295322 1295323 rs34389364 L ENSG00000160087 -1.38030220709166 0.165463686794786
chr1 1295322 1295323 rs34389364 L ENSG00000160087 -1.38030220709166 0.165463686794786
chr1 1295322 1295323 rs34389364 L ENSG00000107404 -1.20027417573797 0.211629105512946
chr1 1295322 1295323 rs34389364 L ENSG00000107404 -1.20027417573797 0.211629105512946
chr1 1295322 1295323 rs34389364 L ENSG00000224051 0.348648612746734 0.263470824855224
chr1 1295322 1295323 rs34389364 L ENSG00000224051 0.348648612746734 0.263470824855224
chr1 1295322 1295323 rs34389364 L ENSG00000175756 -2.42146703609415 0.410670591030856
chr1 1295322 1295323 rs34389364 L ENSG00000175756 -2.42146703609415 0.410670591030856
chr1 1295322 1295323 rs34389364 L ENSG00000221978 -0.949968637291241 0.496086961238097
chr1 1295322 1295323 rs34389364 L ENSG00000221978 -0.949968637291241 0.496086961238097
chr1 1295322 1295323 rs34389364 L ENSG00000162572 -0.0677636178985411 0.507258437267355
chr1 1295322 1295323 rs34389364 L ENSG00000162572 -0.0677636178985411 0.507258437267355
chr1 1295322 1295323 rs34389364 L ENSG00000242485 -0.923573959939722 0.663483497761443
chr1 1295322 1295323 rs34389364 L ENSG00000242485 -0.923573959939722 0.663483497761443
chr1 1295322 1295323 rs34389364 L ENSG00000127054 0.339026305412125 0.754435827343151
chr1 1295322 1295323 rs34389364 L ENSG00000127054 0.339026305412125 0.754435827343151
chr1 1295322 1295323 rs34389364 L ENSG00000224870 -0.128046977432539 0.784346112410372
chr1 1295322 1295323 rs34389364 L ENSG00000224870 -0.128046977432539 0.784346112410372
chr1 1299067 1299068 rs35742679 L ENSG00000179403 0.848440239604943 0.0022366324733609
chr1 1299067 1299068 rs35742679 L ENSG00000179403 0.848440239604943 0.0022366324733609
chr1 1299067 1299068 rs35742679 L ENSG00000242485 5.67293203109755 0.0120317228710691
chr1 1299067 1299068 rs35742679 L ENSG00000242485 5.67293203109755 0.0120317228710691
chr1 1299067 1299068 rs35742679 L ENSG00000162576 0.400607648573495 0.0841038084395041
chr1 1299067 1299068 rs35742679 L ENSG00000162576 0.400607648573495 0.0841038084395041
chr1 1299067 1299068 rs35742679 L ENSG00000127054 -1.85087454188325 0.110970785885102
chr1 1299067 1299068 rs35742679 L ENSG00000127054 -1.85087454188325 0.110970785885102
chr1 1299067 1299068 rs35742679 L ENSG00000162572 -0.08704046553145 0.42853475525827
chr1 1299067 1299068 rs35742679 L ENSG00000162572 -0.08704046553145 0.42853475525827
chr1 1299067 1299068 rs35742679 L ENSG00000224870 0.310641639377403 0.537084399805244
chr1 1299067 1299068 rs35742679 L ENSG00000224870 0.310641639377403 0.537084399805244
chr1 1299067 1299068 rs35742679 L ENSG00000221978 -0.897640714311874 0.550172234398304
chr1 1299067 1299068 rs35742679 L ENSG00000221978 -0.897640714311874 0.550172234398304
chr1 1299067 1299068 rs35742679 L ENSG00000131584 -0.446826482920966 0.607621381317162
chr1 1299067 1299068 rs35742679 L ENSG00000131584 -0.446826482920966 0.607621381317162
chr1 1299067 1299068 rs35742679 L ENSG00000160087 0.39864953871657 0.710651361367015
chr1 1299067 1299068 rs35742679 L ENSG00000160087 0.39864953871657 0.710651361367015
chr1 1299067 1299068 rs35742679 L ENSG00000175756 0.944389283429329 0.765840316671433
chr1 1299067 1299068 rs35742679 L ENSG00000175756 0.944389283429329 0.765840316671433
chr1 1299067 1299068 rs35742679 L ENSG00000107404 -0.302872107021604 0.770224590051225
chr1 1299067 1299068 rs35742679 L ENSG00000107404 -0.302872107021604 0.770224590051225
chr1 1299067 1299068 rs35742679 L ENSG00000224051 -0.0917673654231236 0.784934119793868
chr1 1299067 1299068 rs35742679 L ENSG00000224051 -0.0917673654231236 0.784934119793868
chr1 1299067 1299068 rs35742679 L ENSG00000169972 -0.0708409682130405 0.83871467711713
chr1 1299067 1299068 rs35742679 L ENSG00000169972 -0.0708409682130405 0.83871467711713
chr1 1299259 1299260 rs36087904 L ENSG00000179403 0.72707767266264 0.00701653208381443
chr1 1299259 1299260 rs36087904 L ENSG00000179403 0.72707767266264 0.00701653208381443
chr1 1299259 1299260 rs36087904 L ENSG00000242485 4.46070841905828 0.042171581718143
chr1 1299259 1299260 rs36087904 L ENSG00000242485 4.46070841905828 0.042171581718143
chr1 1299259 1299260 rs36087904 L ENSG00000127054 -1.79098195254033 0.111101408932169
chr1 1299259 1299260 rs36087904 L ENSG00000127054 -1.79098195254033 0.111101408932169
chr1 1299259 1299260 rs36087904 L ENSG00000162576 0.346294349353982 0.12335986882714
chr1 1299259 1299260 rs36087904 L ENSG00000162576 0.346294349353982 0.12335986882714
chr1 1299259 1299260 rs36087904 L ENSG00000162572 -0.101595588171714 0.339502993362435
chr1 1299259 1299260 rs36087904 L ENSG00000162572 -0.101595588171714 0.339502993362435
chr1 1299259 1299260 rs36087904 L ENSG00000221978 -1.13365092709014 0.435443862774032
chr1 1299259 1299260 rs36087904 L ENSG00000221978 -1.13365092709014 0.435443862774032
chr1 1299259 1299260 rs36087904 L ENSG00000131584 -0.589324424884017 0.483985268587896
chr1 1299259 1299260 rs36087904 L ENSG00000131584 -0.589324424884017 0.483985268587896
chr1 1299259 1299260 rs36087904 L ENSG00000107404 -0.625306155079819 0.533078462461956
chr1 1299259 1299260 rs36087904 L ENSG00000107404 -0.625306155079819 0.533078462461956
chr1 1299259 1299260 rs36087904 L ENSG00000169972 -0.184132064834015 0.58452051963686
chr1 1299259 1299260 rs36087904 L ENSG00000169972 -0.184132064834015 0.58452051963686
chr1 1299259 1299260 rs36087904 L ENSG00000224051 -0.155988487392674 0.631690647926505
chr1 1299259 1299260 rs36087904 L ENSG00000224051 -0.155988487392674 0.631690647926505
chr1 1299259 1299260 rs36087904 L ENSG00000224870 0.16937969205847 0.728207416472461
chr1 1299259 1299260 rs36087904 L ENSG00000224870 0.16937969205847 0.728207416472461
chr1 1299259 1299260 rs36087904 L ENSG00000160087 -0.23330111389695 0.822561098712017
chr1 1299259 1299260 rs36087904 L ENSG00000160087 -0.23330111389695 0.822561098712017
chr1 1299259 1299260 rs36087904 L ENSG00000175756 -0.0257578840254732 0.993305682774118
chr1 1299259 1299260 rs36087904 L ENSG00000175756 -0.0257578840254732 0.993305682774118
chr1 1299365 1299366 rs28368296 L ENSG00000242485 4.5815492499869 0.0173185480193147
chr1 1299365 1299366 rs28368296 L ENSG00000242485 4.5815492499869 0.0173185480193147
chr1 1299365 1299366 rs28368296 L ENSG00000179403 0.527006241264738 0.0269139474651587
chr1 1299365 1299366 rs28368296 L ENSG00000179403 0.527006241264738 0.0269139474651587
chr1 1299365 1299366 rs28368296 L ENSG00000162576 0.297575208019539 0.132211028909727
chr1 1299365 1299366 rs28368296 L ENSG00000162576 0.297575208019539 0.132211028909727
chr1 1299365 1299366 rs28368296 L ENSG00000107404 -0.805897946141018 0.360552663726113
chr1 1299365 1299366 rs28368296 L ENSG00000107404 -0.805897946141018 0.360552663726113
chr1 1299365 1299366 rs28368296 L ENSG00000162572 -0.0780411991179152 0.404252667946486
chr1 1299365 1299366 rs28368296 L ENSG00000162572 -0.0780411991179152 0.404252667946486
chr1 1299365 1299366 rs28368296 L ENSG00000131584 -0.589523604519507 0.425782863059168
chr1 1299365 1299366 rs28368296 L ENSG00000131584 -0.589523604519507 0.425782863059168
chr1 1299365 1299366 rs28368296 L ENSG00000127054 -0.558945131772598 0.573314096228779
chr1 1299365 1299366 rs28368296 L ENSG00000127054 -0.558945131772598 0.573314096228779
chr1 1299365 1299366 rs28368296 L ENSG00000224051 -0.112732829716463 0.693648951148603
chr1 1299365 1299366 rs28368296 L ENSG00000224051 -0.112732829716463 0.693648951148603
chr1 1299365 1299366 rs28368296 L ENSG00000221978 -0.476872394793177 0.709320991225459
chr1 1299365 1299366 rs28368296 L ENSG00000221978 -0.476872394793177 0.709320991225459
chr1 1299365 1299366 rs28368296 L ENSG00000175756 0.864691504464908 0.748689557414741
chr1 1299365 1299366 rs28368296 L ENSG00000175756 0.864691504464908 0.748689557414741
chr1 1299365 1299366 rs28368296 L ENSG00000224870 0.126001297831531 0.768782475885214
chr1 1299365 1299366 rs28368296 L ENSG00000224870 0.126001297831531 0.768782475885214
chr1 1299365 1299366 rs28368296 L ENSG00000160087 -0.124793248527221 0.891501055272904
chr1 1299365 1299366 rs28368296 L ENSG00000160087 -0.124793248527221 0.891501055272904
chr1 1299365 1299366 rs28368296 L ENSG00000169972 -0.0119832245778592 0.967737528664678
chr1 1299365 1299366 rs28368296 L ENSG00000169972 -0.0119832245778592 0.967737528664678
chr1 1299661 1299662 rs34639471 L ENSG00000179403 0.72707767266264 0.00701653208381443
chr1 1299661 1299662 rs34639471 L ENSG00000179403 0.72707767266264 0.00701653208381443
chr1 1299661 1299662 rs34639471 L ENSG00000242485 4.46070841905828 0.042171581718143
chr1 1299661 1299662 rs34639471 L ENSG00000242485 4.46070841905828 0.042171581718143
chr1 1299661 1299662 rs34639471 L ENSG00000127054 -1.79098195254033 0.111101408932169
chr1 1299661 1299662 rs34639471 L ENSG00000127054 -1.79098195254033 0.111101408932169
chr1 1299661 1299662 rs34639471 L ENSG00000162576 0.346294349353982 0.12335986882714
chr1 1299661 1299662 rs34639471 L ENSG00000162576 0.346294349353982 0.12335986882714
chr1 1299661 1299662 rs34639471 L ENSG00000162572 -0.101595588171714 0.339502993362435
chr1 1299661 1299662 rs34639471 L ENSG00000162572 -0.101595588171714 0.339502993362435
chr1 1299661 1299662 rs34639471 L ENSG00000221978 -1.13365092709014 0.435443862774032
chr1 1299661 1299662 rs34639471 L ENSG00000221978 -1.13365092709014 0.435443862774032
chr1 1299661 1299662 rs34639471 L ENSG00000131584 -0.589324424884017 0.483985268587896
chr1 1299661 1299662 rs34639471 L ENSG00000131584 -0.589324424884017 0.483985268587896
chr1 1299661 1299662 rs34639471 L ENSG00000107404 -0.625306155079819 0.533078462461956
chr1 1299661 1299662 rs34639471 L ENSG00000107404 -0.625306155079819 0.533078462461956
chr1 1299661 1299662 rs34639471 L ENSG00000169972 -0.184132064834015 0.58452051963686
chr1 1299661 1299662 rs34639471 L ENSG00000169972 -0.184132064834015 0.58452051963686
chr1 1299661 1299662 rs34639471 L ENSG00000224051 -0.155988487392674 0.631690647926505
chr1 1299661 1299662 rs34639471 L ENSG00000224051 -0.155988487392674 0.631690647926505
chr1 1299661 1299662 rs34639471 L ENSG00000224870 0.16937969205847 0.728207416472461
chr1 1299661 1299662 rs34639471 L ENSG00000224870 0.16937969205847 0.728207416472461
chr1 1299661 1299662 rs34639471 L ENSG00000160087 -0.23330111389695 0.822561098712017
chr1 1299661 1299662 rs34639471 L ENSG00000160087 -0.23330111389695 0.822561098712017
chr1 1299661 1299662 rs34639471 L ENSG00000175756 -0.0257578840254732 0.993305682774118
chr1 1299661 1299662 rs34639471 L ENSG00000175756 -0.0257578840254732 0.993305682774118
chr1 1299736 1299737 rs2313198 L ENSG00000179403 0.709893672517138 0.00818145286916547
chr1 1299736 1299737 rs2313198 L ENSG00000179403 0.709893672517138 0.00818145286916547
chr1 1299736 1299737 rs2313198 L ENSG00000242485 5.4605686849429 0.0120770053557812
chr1 1299736 1299737 rs2313198 L ENSG00000242485 5.4605686849429 0.0120770053557812
chr1 1299736 1299737 rs2313198 L ENSG00000127054 -1.65717472921795 0.138650103577662
chr1 1299736 1299737 rs2313198 L ENSG00000127054 -1.65717472921795 0.138650103577662
chr1 1299736 1299737 rs2313198 L ENSG00000162576 0.28038678584472 0.210530525332541
chr1 1299736 1299737 rs2313198 L ENSG00000162576 0.28038678584472 0.210530525332541
chr1 1299736 1299737 rs2313198 L ENSG00000162572 -0.111564662555818 0.291596496167532
chr1 1299736 1299737 rs2313198 L ENSG00000162572 -0.111564662555818 0.291596496167532
chr1 1299736 1299737 rs2313198 L ENSG00000107404 -0.85977420593699 0.388698331451444
chr1 1299736 1299737 rs2313198 L ENSG00000107404 -0.85977420593699 0.388698331451444
chr1 1299736 1299737 rs2313198 L ENSG00000131584 -0.617869515279742 0.4607347110083
chr1 1299736 1299737 rs2313198 L ENSG00000131584 -0.617869515279742 0.4607347110083
chr1 1299736 1299737 rs2313198 L ENSG00000221978 -1.00072169338463 0.48905104431043
chr1 1299736 1299737 rs2313198 L ENSG00000221978 -1.00072169338463 0.48905104431043
chr1 1299736 1299737 rs2313198 L ENSG00000169972 -0.186544001118853 0.577662343519094
chr1 1299736 1299737 rs2313198 L ENSG00000169972 -0.186544001118853 0.577662343519094
chr1 1299736 1299737 rs2313198 L ENSG00000224051 -0.1517828464014 0.639210152397707
chr1 1299736 1299737 rs2313198 L ENSG00000224051 -0.1517828464014 0.639210152397707
chr1 1299736 1299737 rs2313198 L ENSG00000224870 0.226857349461061 0.639854315139983
chr1 1299736 1299737 rs2313198 L ENSG00000224870 0.226857349461061 0.639854315139983
chr1 1299736 1299737 rs2313198 L ENSG00000175756 0.937467190882029 0.758859031031976
chr1 1299736 1299737 rs2313198 L ENSG00000175756 0.937467190882029 0.758859031031976
chr1 1299736 1299737 rs2313198 L ENSG00000160087 -0.080445708710894 0.938054797280269
chr1 1299736 1299737 rs2313198 L ENSG00000160087 -0.080445708710894 0.938054797280269
chr1 1300073 1300074 rs35955667 L ENSG00000179403 0.72707767266264 0.00701653208381443
chr1 1300073 1300074 rs35955667 L ENSG00000179403 0.72707767266264 0.00701653208381443
chr1 1300073 1300074 rs35955667 L ENSG00000242485 4.46070841905828 0.042171581718143
chr1 1300073 1300074 rs35955667 L ENSG00000242485 4.46070841905828 0.042171581718143
chr1 1300073 1300074 rs35955667 L ENSG00000127054 -1.79098195254033 0.111101408932169
chr1 1300073 1300074 rs35955667 L ENSG00000127054 -1.79098195254033 0.111101408932169
chr1 1300073 1300074 rs35955667 L ENSG00000162576 0.346294349353982 0.12335986882714
chr1 1300073 1300074 rs35955667 L ENSG00000162576 0.346294349353982 0.12335986882714
chr1 1300073 1300074 rs35955667 L ENSG00000162572 -0.101595588171714 0.339502993362435
chr1 1300073 1300074 rs35955667 L ENSG00000162572 -0.101595588171714 0.339502993362435
chr1 1300073 1300074 rs35955667 L ENSG00000221978 -1.13365092709014 0.435443862774032
chr1 1300073 1300074 rs35955667 L ENSG00000221978 -1.13365092709014 0.435443862774032
chr1 1300073 1300074 rs35955667 L ENSG00000131584 -0.589324424884017 0.483985268587896
chr1 1300073 1300074 rs35955667 L ENSG00000131584 -0.589324424884017 0.483985268587896
chr1 1300073 1300074 rs35955667 L ENSG00000107404 -0.625306155079819 0.533078462461956
chr1 1300073 1300074 rs35955667 L ENSG00000107404 -0.625306155079819 0.533078462461956
chr1 1300073 1300074 rs35955667 L ENSG00000169972 -0.184132064834015 0.58452051963686
chr1 1300073 1300074 rs35955667 L ENSG00000169972 -0.184132064834015 0.58452051963686
chr1 1300073 1300074 rs35955667 L ENSG00000224051 -0.155988487392674 0.631690647926505
chr1 1300073 1300074 rs35955667 L ENSG00000224051 -0.155988487392674 0.631690647926505
chr1 1300073 1300074 rs35955667 L ENSG00000224870 0.16937969205847 0.728207416472461
chr1 1300073 1300074 rs35955667 L ENSG00000224870 0.16937969205847 0.728207416472461
chr1 1300073 1300074 rs35955667 L ENSG00000160087 -0.23330111389695 0.822561098712017
chr1 1300073 1300074 rs35955667 L ENSG00000160087 -0.23330111389695 0.822561098712017
chr1 1300073 1300074 rs35955667 L ENSG00000175756 -0.0257578840254732 0.993305682774118
chr1 1300073 1300074 rs35955667 L ENSG00000175756 -0.0257578840254732 0.993305682774118
chr1 1300100 1300101 rs35642451 L ENSG00000179403 0.72707767266264 0.00701653208381443
chr1 1300100 1300101 rs35642451 L ENSG00000242485 4.46070841905828 0.042171581718143
chr1 1300100 1300101 rs35642451 L ENSG00000127054 -1.79098195254033 0.111101408932169
chr1 1300100 1300101 rs35642451 L ENSG00000162576 0.346294349353982 0.12335986882714
chr1 1300100 1300101 rs35642451 L ENSG00000162572 -0.101595588171714 0.339502993362435
chr1 1300100 1300101 rs35642451 L ENSG00000221978 -1.13365092709014 0.435443862774032
chr1 1300100 1300101 rs35642451 L ENSG00000131584 -0.589324424884017 0.483985268587896
chr1 1300100 1300101 rs35642451 L ENSG00000107404 -0.625306155079819 0.533078462461956
chr1 1300100 1300101 rs35642451 L ENSG00000169972 -0.184132064834015 0.58452051963686
chr1 1300100 1300101 rs35642451 L ENSG00000224051 -0.155988487392674 0.631690647926505
chr1 1300100 1300101 rs35642451 L ENSG00000224870 0.16937969205847 0.728207416472461
chr1 1300100 1300101 rs35642451 L ENSG00000160087 -0.23330111389695 0.822561098712017
chr1 1300100 1300101 rs35642451 L ENSG00000175756 -0.0257578840254732 0.993305682774118
chr1 1300539 1300540 rs28890279 L ENSG00000179403 0.72707767266264 0.00701653208381443
chr1 1300539 1300540 rs28890279 L ENSG00000179403 0.72707767266264 0.00701653208381443
chr1 1300539 1300540 rs28890279 L ENSG00000242485 4.46070841905828 0.042171581718143
chr1 1300539 1300540 rs28890279 L ENSG00000242485 4.46070841905828 0.042171581718143
chr1 1300539 1300540 rs28890279 L ENSG00000127054 -1.79098195254033 0.111101408932169
chr1 1300539 1300540 rs28890279 L ENSG00000127054 -1.79098195254033 0.111101408932169
chr1 1300539 1300540 rs28890279 L ENSG00000162576 0.346294349353982 0.12335986882714
chr1 1300539 1300540 rs28890279 L ENSG00000162576 0.346294349353982 0.12335986882714
chr1 1300539 1300540 rs28890279 L ENSG00000162572 -0.101595588171714 0.339502993362435
chr1 1300539 1300540 rs28890279 L ENSG00000162572 -0.101595588171714 0.339502993362435
chr1 1300539 1300540 rs28890279 L ENSG00000221978 -1.13365092709014 0.435443862774032
chr1 1300539 1300540 rs28890279 L ENSG00000221978 -1.13365092709014 0.435443862774032
chr1 1300539 1300540 rs28890279 L ENSG00000131584 -0.589324424884017 0.483985268587896
chr1 1300539 1300540 rs28890279 L ENSG00000131584 -0.589324424884017 0.483985268587896
chr1 1300539 1300540 rs28890279 L ENSG00000107404 -0.625306155079819 0.533078462461956
chr1 1300539 1300540 rs28890279 L ENSG00000107404 -0.625306155079819 0.533078462461956
chr1 1300539 1300540 rs28890279 L ENSG00000169972 -0.184132064834015 0.58452051963686
chr1 1300539 1300540 rs28890279 L ENSG00000169972 -0.184132064834015 0.58452051963686
chr1 1300539 1300540 rs28890279 L ENSG00000224051 -0.155988487392674 0.631690647926505
chr1 1300539 1300540 rs28890279 L ENSG00000224051 -0.155988487392674 0.631690647926505
chr1 1300539 1300540 rs28890279 L ENSG00000224870 0.16937969205847 0.728207416472461
chr1 1300539 1300540 rs28890279 L ENSG00000224870 0.16937969205847 0.728207416472461
chr1 1300539 1300540 rs28890279 L ENSG00000160087 -0.23330111389695 0.822561098712017
chr1 1300539 1300540 rs28890279 L ENSG00000160087 -0.23330111389695 0.822561098712017
chr1 1300539 1300540 rs28890279 L ENSG00000175756 -0.0257578840254732 0.993305682774118
chr1 1300539 1300540 rs28890279 L ENSG00000175756 -0.0257578840254732 0.993305682774118
chr1 1300577 1300578 rs28503348 L ENSG00000179403 0.72707767266264 0.00701653208381443
chr1 1300577 1300578 rs28503348 L ENSG00000179403 0.72707767266264 0.00701653208381443
chr1 1300577 1300578 rs28503348 L ENSG00000242485 4.46070841905828 0.042171581718143
chr1 1300577 1300578 rs28503348 L ENSG00000242485 4.46070841905828 0.042171581718143
chr1 1300577 1300578 rs28503348 L ENSG00000127054 -1.79098195254033 0.111101408932169
chr1 1300577 1300578 rs28503348 L ENSG00000127054 -1.79098195254033 0.111101408932169
chr1 1300577 1300578 rs28503348 L ENSG00000162576 0.346294349353982 0.12335986882714
chr1 1300577 1300578 rs28503348 L ENSG00000162576 0.346294349353982 0.12335986882714
chr1 1300577 1300578 rs28503348 L ENSG00000162572 -0.101595588171714 0.339502993362435
chr1 1300577 1300578 rs28503348 L ENSG00000162572 -0.101595588171714 0.339502993362435
chr1 1300577 1300578 rs28503348 L ENSG00000221978 -1.13365092709014 0.435443862774032
chr1 1300577 1300578 rs28503348 L ENSG00000221978 -1.13365092709014 0.435443862774032
chr1 1300577 1300578 rs28503348 L ENSG00000131584 -0.589324424884017 0.483985268587896
chr1 1300577 1300578 rs28503348 L ENSG00000131584 -0.589324424884017 0.483985268587896
chr1 1300577 1300578 rs28503348 L ENSG00000107404 -0.625306155079819 0.533078462461956
chr1 1300577 1300578 rs28503348 L ENSG00000107404 -0.625306155079819 0.533078462461956
chr1 1300577 1300578 rs28503348 L ENSG00000169972 -0.184132064834015 0.58452051963686
chr1 1300577 1300578 rs28503348 L ENSG00000169972 -0.184132064834015 0.58452051963686
chr1 1300577 1300578 rs28503348 L ENSG00000224051 -0.155988487392674 0.631690647926505
chr1 1300577 1300578 rs28503348 L ENSG00000224051 -0.155988487392674 0.631690647926505
chr1 1300577 1300578 rs28503348 L ENSG00000224870 0.16937969205847 0.728207416472461
chr1 1300577 1300578 rs28503348 L ENSG00000224870 0.16937969205847 0.728207416472461
chr1 1300577 1300578 rs28503348 L ENSG00000160087 -0.23330111389695 0.822561098712017
chr1 1300577 1300578 rs28503348 L ENSG00000160087 -0.23330111389695 0.822561098712017
chr1 1300577 1300578 rs28503348 L ENSG00000175756 -0.0257578840254732 0.993305682774118
chr1 1300577 1300578 rs28503348 L ENSG00000175756 -0.0257578840254732 0.993305682774118
chr1 1301387 1301388 rs71628956 L ENSG00000179403 0.706733145605985 0.00852610259792336
chr1 1301387 1301388 rs71628956 L ENSG00000179403 0.706733145605985 0.00852610259792336
chr1 1301387 1301388 rs71628956 L ENSG00000242485 4.32295877571786 0.0480462386546102
chr1 1301387 1301388 rs71628956 L ENSG00000242485 4.32295877571786 0.0480462386546102
chr1 1301387 1301388 rs71628956 L ENSG00000127054 -1.87872147121536 0.0930462163402887
chr1 1301387 1301388 rs71628956 L ENSG00000127054 -1.87872147121536 0.0930462163402887
chr1 1301387 1301388 rs71628956 L ENSG00000162576 0.356957535232879 0.110540867472027
chr1 1301387 1301388 rs71628956 L ENSG00000162576 0.356957535232879 0.110540867472027
chr1 1301387 1301388 rs71628956 L ENSG00000162572 -0.0930657395332433 0.379627542733682
chr1 1301387 1301388 rs71628956 L ENSG00000162572 -0.0930657395332433 0.379627542733682
chr1 1301387 1301388 rs71628956 L ENSG00000221978 -1.12929726424668 0.435191996172695
chr1 1301387 1301388 rs71628956 L ENSG00000221978 -1.12929726424668 0.435191996172695
chr1 1301387 1301388 rs71628956 L ENSG00000131584 -0.556438197777615 0.506881719373893
chr1 1301387 1301388 rs71628956 L ENSG00000131584 -0.556438197777615 0.506881719373893
chr1 1301387 1301388 rs71628956 L ENSG00000169972 -0.217840437880872 0.515763670618679
chr1 1301387 1301388 rs71628956 L ENSG00000169972 -0.217840437880872 0.515763670618679
chr1 1301387 1301388 rs71628956 L ENSG00000107404 -0.638179800570227 0.522841507274915
chr1 1301387 1301388 rs71628956 L ENSG00000107404 -0.638179800570227 0.522841507274915
chr1 1301387 1301388 rs71628956 L ENSG00000224051 -0.13630706232484 0.673994305731459
chr1 1301387 1301388 rs71628956 L ENSG00000224051 -0.13630706232484 0.673994305731459
chr1 1301387 1301388 rs71628956 L ENSG00000224870 0.196977452602468 0.684782728593535
chr1 1301387 1301388 rs71628956 L ENSG00000224870 0.196977452602468 0.684782728593535
chr1 1301387 1301388 rs71628956 L ENSG00000160087 -0.201722566863095 0.845590148537488
chr1 1301387 1301388 rs71628956 L ENSG00000160087 -0.201722566863095 0.845590148537488
chr1 1301387 1301388 rs71628956 L ENSG00000175756 -0.174875854333532 0.95437472590811
chr1 1301387 1301388 rs71628956 L ENSG00000175756 -0.174875854333532 0.95437472590811
chr1 1301441 1301442 rs76662808 L ENSG00000179403 0.739673547460385 0.00642004069191286
chr1 1301441 1301442 rs76662808 L ENSG00000179403 0.739673547460385 0.00642004069191286
chr1 1301441 1301442 rs76662808 L ENSG00000242485 4.20743857295512 0.0571598678458803
chr1 1301441 1301442 rs76662808 L ENSG00000242485 4.20743857295512 0.0571598678458803
chr1 1301441 1301442 rs76662808 L ENSG00000127054 -2.01448337732993 0.0746870127275339
chr1 1301441 1301442 rs76662808 L ENSG00000127054 -2.01448337732993 0.0746870127275339
chr1 1301441 1301442 rs76662808 L ENSG00000162576 0.355951494610812 0.115563446286521
chr1 1301441 1301442 rs76662808 L ENSG00000162576 0.355951494610812 0.115563446286521
chr1 1301441 1301442 rs76662808 L ENSG00000162572 -0.10264212513455 0.337733671019006
chr1 1301441 1301442 rs76662808 L ENSG00000162572 -0.10264212513455 0.337733671019006
chr1 1301441 1301442 rs76662808 L ENSG00000221978 -1.26383724955156 0.387601963235097
chr1 1301441 1301442 rs76662808 L ENSG00000221978 -1.26383724955156 0.387601963235097
chr1 1301441 1301442 rs76662808 L ENSG00000169972 -0.230555172192683 0.496281310291898
chr1 1301441 1301442 rs76662808 L ENSG00000169972 -0.230555172192683 0.496281310291898
chr1 1301441 1301442 rs76662808 L ENSG00000107404 -0.674310343093049 0.504253710645727
chr1 1301441 1301442 rs76662808 L ENSG00000107404 -0.674310343093049 0.504253710645727
chr1 1301441 1301442 rs76662808 L ENSG00000131584 -0.537028547179341 0.526406210111826
chr1 1301441 1301442 rs76662808 L ENSG00000131584 -0.537028547179341 0.526406210111826
chr1 1301441 1301442 rs76662808 L ENSG00000224051 -0.162835690709853 0.619107837948649
chr1 1301441 1301442 rs76662808 L ENSG00000224051 -0.162835690709853 0.619107837948649
chr1 1301441 1301442 rs76662808 L ENSG00000224870 0.176218793465493 0.719467486619723
chr1 1301441 1301442 rs76662808 L ENSG00000224870 0.176218793465493 0.719467486619723
chr1 1301441 1301442 rs76662808 L ENSG00000175756 -0.505821537243966 0.86997748562466
chr1 1301441 1301442 rs76662808 L ENSG00000175756 -0.505821537243966 0.86997748562466
chr1 1301441 1301442 rs76662808 L ENSG00000160087 -0.167530844432589 0.872907292519013
chr1 1301441 1301442 rs76662808 L ENSG00000160087 -0.167530844432589 0.872907292519013
chr1 1302105 1302106 rs72896260 L ENSG00000179403 0.706733145605985 0.00852610259792336
chr1 1302105 1302106 rs72896260 L ENSG00000179403 0.706733145605985 0.00852610259792336
chr1 1302105 1302106 rs72896260 L ENSG00000242485 4.32295877571786 0.0480462386546102
chr1 1302105 1302106 rs72896260 L ENSG00000242485 4.32295877571786 0.0480462386546102
chr1 1302105 1302106 rs72896260 L ENSG00000127054 -1.87872147121536 0.0930462163402887
chr1 1302105 1302106 rs72896260 L ENSG00000127054 -1.87872147121536 0.0930462163402887
chr1 1302105 1302106 rs72896260 L ENSG00000162576 0.356957535232879 0.110540867472027
chr1 1302105 1302106 rs72896260 L ENSG00000162576 0.356957535232879 0.110540867472027
chr1 1302105 1302106 rs72896260 L ENSG00000162572 -0.0930657395332433 0.379627542733682
chr1 1302105 1302106 rs72896260 L ENSG00000162572 -0.0930657395332433 0.379627542733682
chr1 1302105 1302106 rs72896260 L ENSG00000221978 -1.12929726424668 0.435191996172695
chr1 1302105 1302106 rs72896260 L ENSG00000221978 -1.12929726424668 0.435191996172695
chr1 1302105 1302106 rs72896260 L ENSG00000131584 -0.556438197777615 0.506881719373893
chr1 1302105 1302106 rs72896260 L ENSG00000131584 -0.556438197777615 0.506881719373893
chr1 1302105 1302106 rs72896260 L ENSG00000169972 -0.217840437880872 0.515763670618679
chr1 1302105 1302106 rs72896260 L ENSG00000169972 -0.217840437880872 0.515763670618679
chr1 1302105 1302106 rs72896260 L ENSG00000107404 -0.638179800570227 0.522841507274915
chr1 1302105 1302106 rs72896260 L ENSG00000107404 -0.638179800570227 0.522841507274915
chr1 1302105 1302106 rs72896260 L ENSG00000224051 -0.13630706232484 0.673994305731459
chr1 1302105 1302106 rs72896260 L ENSG00000224051 -0.13630706232484 0.673994305731459
chr1 1302105 1302106 rs72896260 L ENSG00000224870 0.196977452602468 0.684782728593535
chr1 1302105 1302106 rs72896260 L ENSG00000224870 0.196977452602468 0.684782728593535
chr1 1302105 1302106 rs72896260 L ENSG00000160087 -0.201722566863095 0.845590148537488
chr1 1302105 1302106 rs72896260 L ENSG00000160087 -0.201722566863095 0.845590148537488
chr1 1302105 1302106 rs72896260 L ENSG00000175756 -0.174875854333532 0.95437472590811
chr1 1302105 1302106 rs72896260 L ENSG00000175756 -0.174875854333532 0.95437472590811
chr1 1303253 1303254 rs34316807 L ENSG00000179403 0.696642057861306 0.009477850520401
chr1 1303253 1303254 rs34316807 L ENSG00000179403 0.696642057861306 0.009477850520401
chr1 1303253 1303254 rs34316807 L ENSG00000242485 4.28798332657166 0.0497064218144696
chr1 1303253 1303254 rs34316807 L ENSG00000242485 4.28798332657166 0.0497064218144696
chr1 1303253 1303254 rs34316807 L ENSG00000127054 -1.93019393207766 0.0840617692137263
chr1 1303253 1303254 rs34316807 L ENSG00000127054 -1.93019393207766 0.0840617692137263
chr1 1303253 1303254 rs34316807 L ENSG00000162576 0.361341676867646 0.105881422462115
chr1 1303253 1303254 rs34316807 L ENSG00000162576 0.361341676867646 0.105881422462115
chr1 1303253 1303254 rs34316807 L ENSG00000162572 -0.091407589702702 0.387782665032713
chr1 1303253 1303254 rs34316807 L ENSG00000162572 -0.091407589702702 0.387782665032713
chr1 1303253 1303254 rs34316807 L ENSG00000221978 -1.15693040188642 0.423606496071895
chr1 1303253 1303254 rs34316807 L ENSG00000221978 -1.15693040188642 0.423606496071895
chr1 1303253 1303254 rs34316807 L ENSG00000131584 -0.58770254010473 0.482882451138757
chr1 1303253 1303254 rs34316807 L ENSG00000131584 -0.58770254010473 0.482882451138757
chr1 1303253 1303254 rs34316807 L ENSG00000107404 -0.676993278298021 0.497459259766056
chr1 1303253 1303254 rs34316807 L ENSG00000107404 -0.676993278298021 0.497459259766056
chr1 1303253 1303254 rs34316807 L ENSG00000169972 -0.224617413528337 0.502392913101754
chr1 1303253 1303254 rs34316807 L ENSG00000169972 -0.224617413528337 0.502392913101754
chr1 1303253 1303254 rs34316807 L ENSG00000224051 -0.142668381694519 0.659426381749879
chr1 1303253 1303254 rs34316807 L ENSG00000224051 -0.142668381694519 0.659426381749879
chr1 1303253 1303254 rs34316807 L ENSG00000224870 0.196351766140339 0.685469711540953
chr1 1303253 1303254 rs34316807 L ENSG00000224870 0.196351766140339 0.685469711540953
chr1 1303253 1303254 rs34316807 L ENSG00000160087 -0.254578140490096 0.805680548690212
chr1 1303253 1303254 rs34316807 L ENSG00000160087 -0.254578140490096 0.805680548690212
chr1 1303253 1303254 rs34316807 L ENSG00000175756 -0.327249671729802 0.914660753852194
chr1 1303253 1303254 rs34316807 L ENSG00000175756 -0.327249671729802 0.914660753852194
chr1 1303298 1303299 rs35125219 L ENSG00000179403 0.696642057861306 0.009477850520401
chr1 1303298 1303299 rs35125219 L ENSG00000179403 0.696642057861306 0.009477850520401
chr1 1303298 1303299 rs35125219 L ENSG00000242485 4.28798332657166 0.0497064218144696
chr1 1303298 1303299 rs35125219 L ENSG00000242485 4.28798332657166 0.0497064218144696
chr1 1303298 1303299 rs35125219 L ENSG00000127054 -1.93019393207766 0.0840617692137263
chr1 1303298 1303299 rs35125219 L ENSG00000127054 -1.93019393207766 0.0840617692137263
chr1 1303298 1303299 rs35125219 L ENSG00000162576 0.361341676867646 0.105881422462115
chr1 1303298 1303299 rs35125219 L ENSG00000162576 0.361341676867646 0.105881422462115
chr1 1303298 1303299 rs35125219 L ENSG00000162572 -0.091407589702702 0.387782665032713
chr1 1303298 1303299 rs35125219 L ENSG00000162572 -0.091407589702702 0.387782665032713
chr1 1303298 1303299 rs35125219 L ENSG00000221978 -1.15693040188642 0.423606496071895
chr1 1303298 1303299 rs35125219 L ENSG00000221978 -1.15693040188642 0.423606496071895
chr1 1303298 1303299 rs35125219 L ENSG00000131584 -0.58770254010473 0.482882451138757
chr1 1303298 1303299 rs35125219 L ENSG00000131584 -0.58770254010473 0.482882451138757
chr1 1303298 1303299 rs35125219 L ENSG00000107404 -0.676993278298021 0.497459259766056
chr1 1303298 1303299 rs35125219 L ENSG00000107404 -0.676993278298021 0.497459259766056
chr1 1303298 1303299 rs35125219 L ENSG00000169972 -0.224617413528337 0.502392913101754
chr1 1303298 1303299 rs35125219 L ENSG00000169972 -0.224617413528337 0.502392913101754
chr1 1303298 1303299 rs35125219 L ENSG00000224051 -0.142668381694519 0.659426381749879
chr1 1303298 1303299 rs35125219 L ENSG00000224051 -0.142668381694519 0.659426381749879
chr1 1303298 1303299 rs35125219 L ENSG00000224870 0.196351766140339 0.685469711540953
chr1 1303298 1303299 rs35125219 L ENSG00000224870 0.196351766140339 0.685469711540953
chr1 1303298 1303299 rs35125219 L ENSG00000160087 -0.254578140490096 0.805680548690212
chr1 1303298 1303299 rs35125219 L ENSG00000160087 -0.254578140490096 0.805680548690212
chr1 1303298 1303299 rs35125219 L ENSG00000175756 -0.327249671729802 0.914660753852194
chr1 1303298 1303299 rs35125219 L ENSG00000175756 -0.327249671729802 0.914660753852194
chr1 1303373 1303374 rs35045511 L ENSG00000179403 0.696642057861306 0.009477850520401
chr1 1303373 1303374 rs35045511 L ENSG00000179403 0.696642057861306 0.009477850520401
chr1 1303373 1303374 rs35045511 L ENSG00000242485 4.28798332657166 0.0497064218144696
chr1 1303373 1303374 rs35045511 L ENSG00000242485 4.28798332657166 0.0497064218144696
chr1 1303373 1303374 rs35045511 L ENSG00000127054 -1.93019393207766 0.0840617692137263
chr1 1303373 1303374 rs35045511 L ENSG00000127054 -1.93019393207766 0.0840617692137263
chr1 1303373 1303374 rs35045511 L ENSG00000162576 0.361341676867646 0.105881422462115
chr1 1303373 1303374 rs35045511 L ENSG00000162576 0.361341676867646 0.105881422462115
chr1 1303373 1303374 rs35045511 L ENSG00000162572 -0.091407589702702 0.387782665032713
chr1 1303373 1303374 rs35045511 L ENSG00000162572 -0.091407589702702 0.387782665032713
chr1 1303373 1303374 rs35045511 L ENSG00000221978 -1.15693040188642 0.423606496071895
chr1 1303373 1303374 rs35045511 L ENSG00000221978 -1.15693040188642 0.423606496071895
chr1 1303373 1303374 rs35045511 L ENSG00000131584 -0.58770254010473 0.482882451138757
chr1 1303373 1303374 rs35045511 L ENSG00000131584 -0.58770254010473 0.482882451138757
chr1 1303373 1303374 rs35045511 L ENSG00000107404 -0.676993278298021 0.497459259766056
chr1 1303373 1303374 rs35045511 L ENSG00000107404 -0.676993278298021 0.497459259766056
chr1 1303373 1303374 rs35045511 L ENSG00000169972 -0.224617413528337 0.502392913101754
chr1 1303373 1303374 rs35045511 L ENSG00000169972 -0.224617413528337 0.502392913101754
chr1 1303373 1303374 rs35045511 L ENSG00000224051 -0.142668381694519 0.659426381749879
chr1 1303373 1303374 rs35045511 L ENSG00000224051 -0.142668381694519 0.659426381749879
chr1 1303373 1303374 rs35045511 L ENSG00000224870 0.196351766140339 0.685469711540953
chr1 1303373 1303374 rs35045511 L ENSG00000224870 0.196351766140339 0.685469711540953
chr1 1303373 1303374 rs35045511 L ENSG00000160087 -0.254578140490096 0.805680548690212
chr1 1303373 1303374 rs35045511 L ENSG00000160087 -0.254578140490096 0.805680548690212
chr1 1303373 1303374 rs35045511 L ENSG00000175756 -0.327249671729802 0.914660753852194
chr1 1303373 1303374 rs35045511 L ENSG00000175756 -0.327249671729802 0.914660753852194
chr1 1303676 1303677 rs34567656 L ENSG00000179403 0.696642057861306 0.009477850520401
chr1 1303676 1303677 rs34567656 L ENSG00000242485 4.28798332657166 0.0497064218144696
chr1 1303676 1303677 rs34567656 L ENSG00000127054 -1.93019393207766 0.0840617692137263
chr1 1303676 1303677 rs34567656 L ENSG00000162576 0.361341676867646 0.105881422462115
chr1 1303676 1303677 rs34567656 L ENSG00000162572 -0.091407589702702 0.387782665032713
chr1 1303676 1303677 rs34567656 L ENSG00000221978 -1.15693040188642 0.423606496071895
chr1 1303676 1303677 rs34567656 L ENSG00000131584 -0.58770254010473 0.482882451138757
chr1 1303676 1303677 rs34567656 L ENSG00000107404 -0.676993278298021 0.497459259766056
chr1 1303676 1303677 rs34567656 L ENSG00000169972 -0.224617413528337 0.502392913101754
chr1 1303676 1303677 rs34567656 L ENSG00000224051 -0.142668381694519 0.659426381749879
chr1 1303676 1303677 rs34567656 L ENSG00000224870 0.196351766140339 0.685469711540953
chr1 1303676 1303677 rs34567656 L ENSG00000160087 -0.254578140490096 0.805680548690212
chr1 1303676 1303677 rs34567656 L ENSG00000175756 -0.327249671729802 0.914660753852194
chr1 1303893 1303894 rs35716478 L ENSG00000179403 0.680428596009136 0.0109379786676557
chr1 1303893 1303894 rs35716478 L ENSG00000179403 0.680428596009136 0.0109379786676557
chr1 1303893 1303894 rs35716478 L ENSG00000242485 5.28353545951351 0.0147368671319326
chr1 1303893 1303894 rs35716478 L ENSG00000242485 5.28353545951351 0.0147368671319326
chr1 1303893 1303894 rs35716478 L ENSG00000127054 -1.79753561783147 0.106242796721294
chr1 1303893 1303894 rs35716478 L ENSG00000127054 -1.79753561783147 0.106242796721294
chr1 1303893 1303894 rs35716478 L ENSG00000162576 0.296126810326616 0.183741579654167
chr1 1303893 1303894 rs35716478 L ENSG00000162576 0.296126810326616 0.183741579654167
chr1 1303893 1303894 rs35716478 L ENSG00000162572 -0.10149964091667 0.335130924295806
chr1 1303893 1303894 rs35716478 L ENSG00000162572 -0.10149964091667 0.335130924295806
chr1 1303893 1303894 rs35716478 L ENSG00000107404 -0.909620960237063 0.35937349145459
chr1 1303893 1303894 rs35716478 L ENSG00000107404 -0.909620960237063 0.35937349145459
chr1 1303893 1303894 rs35716478 L ENSG00000131584 -0.617198662709234 0.45903849052472
chr1 1303893 1303894 rs35716478 L ENSG00000131584 -0.617198662709234 0.45903849052472
chr1 1303893 1303894 rs35716478 L ENSG00000221978 -1.02630598168455 0.475845536848464
chr1 1303893 1303894 rs35716478 L ENSG00000221978 -1.02630598168455 0.475845536848464
chr1 1303893 1303894 rs35716478 L ENSG00000169972 -0.226529396059704 0.496735936258389
chr1 1303893 1303894 rs35716478 L ENSG00000169972 -0.226529396059704 0.496735936258389
chr1 1303893 1303894 rs35716478 L ENSG00000224870 0.252854744042447 0.600197307091599
chr1 1303893 1303894 rs35716478 L ENSG00000224870 0.252854744042447 0.600197307091599
chr1 1303893 1303894 rs35716478 L ENSG00000224051 -0.139025169233153 0.666130813784629
chr1 1303893 1303894 rs35716478 L ENSG00000224051 -0.139025169233153 0.666130813784629
chr1 1303893 1303894 rs35716478 L ENSG00000175756 0.628480302587057 0.83617964731881
chr1 1303893 1303894 rs35716478 L ENSG00000175756 0.628480302587057 0.83617964731881
chr1 1303893 1303894 rs35716478 L ENSG00000160087 -0.104309957127709 0.919343511723043
chr1 1303893 1303894 rs35716478 L ENSG00000160087 -0.104309957127709 0.919343511723043
chr1 1304142 1304143 rs36066545 L ENSG00000179403 0.820852711901397 0.00275293180657161
chr1 1304142 1304143 rs36066545 L ENSG00000179403 0.820852711901397 0.00275293180657161
chr1 1304142 1304143 rs36066545 L ENSG00000242485 5.35389277935254 0.0164604866487937
chr1 1304142 1304143 rs36066545 L ENSG00000242485 5.35389277935254 0.0164604866487937
chr1 1304142 1304143 rs36066545 L ENSG00000127054 -2.07828531888303 0.0694366574488852
chr1 1304142 1304143 rs36066545 L ENSG00000127054 -2.07828531888303 0.0694366574488852
chr1 1304142 1304143 rs36066545 L ENSG00000162576 0.39766050010797 0.0823582933624343
chr1 1304142 1304143 rs36066545 L ENSG00000162576 0.39766050010797 0.0823582933624343
chr1 1304142 1304143 rs36066545 L ENSG00000162572 -0.0822066360333982 0.44879102936317
chr1 1304142 1304143 rs36066545 L ENSG00000162572 -0.0822066360333982 0.44879102936317
chr1 1304142 1304143 rs36066545 L ENSG00000221978 -0.960754259251211 0.517020706142895
chr1 1304142 1304143 rs36066545 L ENSG00000221978 -0.960754259251211 0.517020706142895
chr1 1304142 1304143 rs36066545 L ENSG00000224870 0.317855979302397 0.522270576750425
chr1 1304142 1304143 rs36066545 L ENSG00000224870 0.317855979302397 0.522270576750425
chr1 1304142 1304143 rs36066545 L ENSG00000131584 -0.476641552304747 0.578937845341236
chr1 1304142 1304143 rs36066545 L ENSG00000131584 -0.476641552304747 0.578937845341236
chr1 1304142 1304143 rs36066545 L ENSG00000169972 -0.15290780390711 0.656176182407646
chr1 1304142 1304143 rs36066545 L ENSG00000169972 -0.15290780390711 0.656176182407646
chr1 1304142 1304143 rs36066545 L ENSG00000107404 -0.429701445594342 0.674575199007619
chr1 1304142 1304143 rs36066545 L ENSG00000107404 -0.429701445594342 0.674575199007619
chr1 1304142 1304143 rs36066545 L ENSG00000224051 -0.119499111285162 0.71881502811197
chr1 1304142 1304143 rs36066545 L ENSG00000224051 -0.119499111285162 0.71881502811197
chr1 1304142 1304143 rs36066545 L ENSG00000160087 0.300857872649867 0.776712260614821
chr1 1304142 1304143 rs36066545 L ENSG00000160087 0.300857872649867 0.776712260614821
chr1 1304142 1304143 rs36066545 L ENSG00000175756 0.485440395355472 0.87676649155103
chr1 1304142 1304143 rs36066545 L ENSG00000175756 0.485440395355472 0.87676649155103
chr1 1304370 1304371 rs35710126 L ENSG00000179403 0.731653465748545 0.00606062205173671
chr1 1304370 1304371 rs35710126 L ENSG00000242485 5.85078334141943 0.00671960278393521
chr1 1304370 1304371 rs35710126 L ENSG00000127054 -1.79968254312766 0.105439544567173
chr1 1304370 1304371 rs35710126 L ENSG00000162576 0.333800801799018 0.133250331834388
chr1 1304370 1304371 rs35710126 L ENSG00000162572 -0.102569059495336 0.329519146767045
chr1 1304370 1304371 rs35710126 L ENSG00000107404 -0.847520498638308 0.392693998716588
chr1 1304370 1304371 rs35710126 L ENSG00000224870 0.330559178511658 0.49260375700844
chr1 1304370 1304371 rs35710126 L ENSG00000131584 -0.525097360239358 0.5283996680938
chr1 1304370 1304371 rs35710126 L ENSG00000221978 -0.796856950707707 0.579583303317451
chr1 1304370 1304371 rs35710126 L ENSG00000169972 -0.173655862733869 0.602096742520385
chr1 1304370 1304371 rs35710126 L ENSG00000224051 -0.105503479372393 0.743109535228131
chr1 1304370 1304371 rs35710126 L ENSG00000160087 0.324719678611325 0.752289828361452
chr1 1304370 1304371 rs35710126 L ENSG00000175756 0.896258569138087 0.76781706689915
chr1 1304388 1304389 rs35459109 L ENSG00000179403 0.747886353858417 0.00519118790877219
chr1 1304388 1304389 rs35459109 L ENSG00000242485 4.86414639502554 0.0254672474344925
chr1 1304388 1304389 rs35459109 L ENSG00000162576 0.398823105220457 0.0735539989111143
chr1 1304388 1304389 rs35459109 L ENSG00000127054 -1.92925764439986 0.0837321895565156
chr1 1304388 1304389 rs35459109 L ENSG00000162572 -0.0924002981166469 0.381901225337055
chr1 1304388 1304389 rs35459109 L ENSG00000221978 -0.92484786196887 0.521927618922747
chr1 1304388 1304389 rs35459109 L ENSG00000107404 -0.61248120943003 0.538759593221257
chr1 1304388 1304389 rs35459109 L ENSG00000131584 -0.494916033287874 0.554085644513263
chr1 1304388 1304389 rs35459109 L ENSG00000224870 0.275009206477306 0.569835208753652
chr1 1304388 1304389 rs35459109 L ENSG00000169972 -0.17076760140035 0.609675617027065
chr1 1304388 1304389 rs35459109 L ENSG00000224051 -0.108472309797356 0.737218885280111
chr1 1304388 1304389 rs35459109 L ENSG00000160087 0.180109256058842 0.861629554206343
chr1 1304388 1304389 rs35459109 L ENSG00000175756 -0.0488336656186901 0.987222086497465
chr1 1304661 1304662 rs34487973 L ENSG00000179403 0.758999996450736 0.00446454650792547
chr1 1304661 1304662 rs34487973 L ENSG00000179403 0.758999996450736 0.00446454650792547
chr1 1304661 1304662 rs34487973 L ENSG00000242485 5.18578702689183 0.0168625960737602
chr1 1304661 1304662 rs34487973 L ENSG00000242485 5.18578702689183 0.0168625960737602
chr1 1304661 1304662 rs34487973 L ENSG00000162576 0.394212754324837 0.0764117642959708
chr1 1304661 1304662 rs34487973 L ENSG00000162576 0.394212754324837 0.0764117642959708
chr1 1304661 1304662 rs34487973 L ENSG00000127054 -1.85570927132024 0.0957040503038633
chr1 1304661 1304662 rs34487973 L ENSG00000127054 -1.85570927132024 0.0957040503038633
chr1 1304661 1304662 rs34487973 L ENSG00000162572 -0.0904213076922474 0.391294674564495
chr1 1304661 1304662 rs34487973 L ENSG00000162572 -0.0904213076922474 0.391294674564495
chr1 1304661 1304662 rs34487973 L ENSG00000221978 -0.958811084329278 0.505915517985123
chr1 1304661 1304662 rs34487973 L ENSG00000221978 -0.958811084329278 0.505915517985123
chr1 1304661 1304662 rs34487973 L ENSG00000131584 -0.526095164727178 0.528572028230796
chr1 1304661 1304662 rs34487973 L ENSG00000131584 -0.526095164727178 0.528572028230796
chr1 1304661 1304662 rs34487973 L ENSG00000224870 0.294344805064812 0.542209322661283
chr1 1304661 1304662 rs34487973 L ENSG00000224870 0.294344805064812 0.542209322661283
chr1 1304661 1304662 rs34487973 L ENSG00000107404 -0.502900750432822 0.613156704835481
chr1 1304661 1304662 rs34487973 L ENSG00000107404 -0.502900750432822 0.613156704835481
chr1 1304661 1304662 rs34487973 L ENSG00000169972 -0.150273508443787 0.652650412296693
chr1 1304661 1304662 rs34487973 L ENSG00000169972 -0.150273508443787 0.652650412296693
chr1 1304661 1304662 rs34487973 L ENSG00000224051 -0.0928144992523357 0.773621523592044
chr1 1304661 1304662 rs34487973 L ENSG00000224051 -0.0928144992523357 0.773621523592044
chr1 1304661 1304662 rs34487973 L ENSG00000160087 0.266156687618984 0.796341060113095
chr1 1304661 1304662 rs34487973 L ENSG00000160087 0.266156687618984 0.796341060113095
chr1 1304661 1304662 rs34487973 L ENSG00000175756 0.308622917043849 0.919223188013055
chr1 1304661 1304662 rs34487973 L ENSG00000175756 0.308622917043849 0.919223188013055
chr1 1304786 1304787 rs35435148 L ENSG00000179403 0.758999996450736 0.00446454650792547
chr1 1304786 1304787 rs35435148 L ENSG00000179403 0.758999996450736 0.00446454650792547
chr1 1304786 1304787 rs35435148 L ENSG00000242485 5.18578702689183 0.0168625960737602
chr1 1304786 1304787 rs35435148 L ENSG00000242485 5.18578702689183 0.0168625960737602
chr1 1304786 1304787 rs35435148 L ENSG00000162576 0.394212754324837 0.0764117642959708
chr1 1304786 1304787 rs35435148 L ENSG00000162576 0.394212754324837 0.0764117642959708
chr1 1304786 1304787 rs35435148 L ENSG00000127054 -1.85570927132024 0.0957040503038633
chr1 1304786 1304787 rs35435148 L ENSG00000127054 -1.85570927132024 0.0957040503038633
chr1 1304786 1304787 rs35435148 L ENSG00000162572 -0.0904213076922474 0.391294674564495
chr1 1304786 1304787 rs35435148 L ENSG00000162572 -0.0904213076922474 0.391294674564495
chr1 1304786 1304787 rs35435148 L ENSG00000221978 -0.958811084329278 0.505915517985123
chr1 1304786 1304787 rs35435148 L ENSG00000221978 -0.958811084329278 0.505915517985123
chr1 1304786 1304787 rs35435148 L ENSG00000131584 -0.526095164727178 0.528572028230796
chr1 1304786 1304787 rs35435148 L ENSG00000131584 -0.526095164727178 0.528572028230796
chr1 1304786 1304787 rs35435148 L ENSG00000224870 0.294344805064812 0.542209322661283
chr1 1304786 1304787 rs35435148 L ENSG00000224870 0.294344805064812 0.542209322661283
chr1 1304786 1304787 rs35435148 L ENSG00000107404 -0.502900750432822 0.613156704835481
chr1 1304786 1304787 rs35435148 L ENSG00000107404 -0.502900750432822 0.613156704835481
chr1 1304786 1304787 rs35435148 L ENSG00000169972 -0.150273508443787 0.652650412296693
chr1 1304786 1304787 rs35435148 L ENSG00000169972 -0.150273508443787 0.652650412296693
chr1 1304786 1304787 rs35435148 L ENSG00000224051 -0.0928144992523357 0.773621523592044
chr1 1304786 1304787 rs35435148 L ENSG00000224051 -0.0928144992523357 0.773621523592044
chr1 1304786 1304787 rs35435148 L ENSG00000160087 0.266156687618984 0.796341060113095
chr1 1304786 1304787 rs35435148 L ENSG00000160087 0.266156687618984 0.796341060113095
chr1 1304786 1304787 rs35435148 L ENSG00000175756 0.308622917043849 0.919223188013055
chr1 1304786 1304787 rs35435148 L ENSG00000175756 0.308622917043849 0.919223188013055
chr1 1304935 1304936 rs4498744 L ENSG00000179403 0.758999996450736 0.00446454650792547
chr1 1304935 1304936 rs4498744 L ENSG00000242485 5.18578702689183 0.0168625960737602
chr1 1304935 1304936 rs4498744 L ENSG00000162576 0.394212754324837 0.0764117642959708
chr1 1304935 1304936 rs4498744 L ENSG00000127054 -1.85570927132024 0.0957040503038633
chr1 1304935 1304936 rs4498744 L ENSG00000162572 -0.0904213076922474 0.391294674564495
chr1 1304935 1304936 rs4498744 L ENSG00000221978 -0.958811084329278 0.505915517985123
chr1 1304935 1304936 rs4498744 L ENSG00000131584 -0.526095164727178 0.528572028230796
chr1 1304935 1304936 rs4498744 L ENSG00000224870 0.294344805064812 0.542209322661283
chr1 1304935 1304936 rs4498744 L ENSG00000107404 -0.502900750432822 0.613156704835481
chr1 1304935 1304936 rs4498744 L ENSG00000169972 -0.150273508443787 0.652650412296693
chr1 1304935 1304936 rs4498744 L ENSG00000224051 -0.0928144992523357 0.773621523592044
chr1 1304935 1304936 rs4498744 L ENSG00000160087 0.266156687618984 0.796341060113095
chr1 1304935 1304936 rs4498744 L ENSG00000175756 0.308622917043849 0.919223188013055
chr1 1305006 1305007 rs34561762 L ENSG00000179403 0.758999996450736 0.00446454650792547
chr1 1305006 1305007 rs34561762 L ENSG00000242485 5.18578702689183 0.0168625960737602
chr1 1305006 1305007 rs34561762 L ENSG00000162576 0.394212754324837 0.0764117642959708
chr1 1305006 1305007 rs34561762 L ENSG00000127054 -1.85570927132024 0.0957040503038633
chr1 1305006 1305007 rs34561762 L ENSG00000162572 -0.0904213076922474 0.391294674564495
chr1 1305006 1305007 rs34561762 L ENSG00000221978 -0.958811084329278 0.505915517985123
chr1 1305006 1305007 rs34561762 L ENSG00000131584 -0.526095164727178 0.528572028230796
chr1 1305006 1305007 rs34561762 L ENSG00000224870 0.294344805064812 0.542209322661283
chr1 1305006 1305007 rs34561762 L ENSG00000107404 -0.502900750432822 0.613156704835481
chr1 1305006 1305007 rs34561762 L ENSG00000169972 -0.150273508443787 0.652650412296693
chr1 1305006 1305007 rs34561762 L ENSG00000224051 -0.0928144992523357 0.773621523592044
chr1 1305006 1305007 rs34561762 L ENSG00000160087 0.266156687618984 0.796341060113095
chr1 1305006 1305007 rs34561762 L ENSG00000175756 0.308622917043849 0.919223188013055
chr1 1305065 1305066 rs34883051 L ENSG00000179403 0.753201615460489 0.00480306289464779
chr1 1305065 1305066 rs34883051 L ENSG00000242485 5.12922317331588 0.0181644468426588
chr1 1305065 1305066 rs34883051 L ENSG00000127054 -1.94017483910302 0.0814903300867681
chr1 1305065 1305066 rs34883051 L ENSG00000162576 0.376611097392222 0.090772774604566
chr1 1305065 1305066 rs34883051 L ENSG00000162572 -0.0986855203145215 0.349509391216059
chr1 1305065 1305066 rs34883051 L ENSG00000221978 -1.00651373884924 0.485100211843368
chr1 1305065 1305066 rs34883051 L ENSG00000131584 -0.554757814993557 0.506469039584112
chr1 1305065 1305066 rs34883051 L ENSG00000224870 0.312308005740167 0.517954007094247
chr1 1305065 1305066 rs34883051 L ENSG00000107404 -0.53049775649378 0.593922604723691
chr1 1305065 1305066 rs34883051 L ENSG00000169972 -0.152079172427587 0.648865892901793
chr1 1305065 1305066 rs34883051 L ENSG00000224051 -0.0851753600740483 0.791880671767546
chr1 1305065 1305066 rs34883051 L ENSG00000160087 0.229502409395508 0.82395667811931
chr1 1305065 1305066 rs34883051 L ENSG00000175756 0.345121842022255 0.909739514256269
chr1 1305095 1305096 rs34953014 L ENSG00000179403 0.753201615460489 0.00480306289464779
chr1 1305095 1305096 rs34953014 L ENSG00000179403 0.753201615460489 0.00480306289464779
chr1 1305095 1305096 rs34953014 L ENSG00000242485 5.12922317331588 0.0181644468426588
chr1 1305095 1305096 rs34953014 L ENSG00000242485 5.12922317331588 0.0181644468426588
chr1 1305095 1305096 rs34953014 L ENSG00000127054 -1.94017483910302 0.0814903300867681
chr1 1305095 1305096 rs34953014 L ENSG00000127054 -1.94017483910302 0.0814903300867681
chr1 1305095 1305096 rs34953014 L ENSG00000162576 0.376611097392222 0.090772774604566
chr1 1305095 1305096 rs34953014 L ENSG00000162576 0.376611097392222 0.090772774604566
chr1 1305095 1305096 rs34953014 L ENSG00000162572 -0.0986855203145215 0.349509391216059
chr1 1305095 1305096 rs34953014 L ENSG00000162572 -0.0986855203145215 0.349509391216059
chr1 1305095 1305096 rs34953014 L ENSG00000221978 -1.00651373884924 0.485100211843368
chr1 1305095 1305096 rs34953014 L ENSG00000221978 -1.00651373884924 0.485100211843368
chr1 1305095 1305096 rs34953014 L ENSG00000131584 -0.554757814993557 0.506469039584112
chr1 1305095 1305096 rs34953014 L ENSG00000131584 -0.554757814993557 0.506469039584112
chr1 1305095 1305096 rs34953014 L ENSG00000224870 0.312308005740167 0.517954007094247
chr1 1305095 1305096 rs34953014 L ENSG00000224870 0.312308005740167 0.517954007094247
chr1 1305095 1305096 rs34953014 L ENSG00000107404 -0.53049775649378 0.593922604723691
chr1 1305095 1305096 rs34953014 L ENSG00000107404 -0.53049775649378 0.593922604723691
chr1 1305095 1305096 rs34953014 L ENSG00000169972 -0.152079172427587 0.648865892901793
chr1 1305095 1305096 rs34953014 L ENSG00000169972 -0.152079172427587 0.648865892901793
chr1 1305095 1305096 rs34953014 L ENSG00000224051 -0.0851753600740483 0.791880671767546
chr1 1305095 1305096 rs34953014 L ENSG00000224051 -0.0851753600740483 0.791880671767546
chr1 1305095 1305096 rs34953014 L ENSG00000160087 0.229502409395508 0.82395667811931
chr1 1305095 1305096 rs34953014 L ENSG00000160087 0.229502409395508 0.82395667811931
chr1 1305095 1305096 rs34953014 L ENSG00000175756 0.345121842022255 0.909739514256269
chr1 1305095 1305096 rs34953014 L ENSG00000175756 0.345121842022255 0.909739514256269
chr1 1305120 1305121 rs34828044 L ENSG00000179403 0.753201615460489 0.00480306289464779
chr1 1305120 1305121 rs34828044 L ENSG00000179403 0.753201615460489 0.00480306289464779
chr1 1305120 1305121 rs34828044 L ENSG00000242485 5.12922317331588 0.0181644468426588
chr1 1305120 1305121 rs34828044 L ENSG00000242485 5.12922317331588 0.0181644468426588
chr1 1305120 1305121 rs34828044 L ENSG00000127054 -1.94017483910302 0.0814903300867681
chr1 1305120 1305121 rs34828044 L ENSG00000127054 -1.94017483910302 0.0814903300867681
chr1 1305120 1305121 rs34828044 L ENSG00000162576 0.376611097392222 0.090772774604566
chr1 1305120 1305121 rs34828044 L ENSG00000162576 0.376611097392222 0.090772774604566
chr1 1305120 1305121 rs34828044 L ENSG00000162572 -0.0986855203145215 0.349509391216059
chr1 1305120 1305121 rs34828044 L ENSG00000162572 -0.0986855203145215 0.349509391216059
chr1 1305120 1305121 rs34828044 L ENSG00000221978 -1.00651373884924 0.485100211843368
chr1 1305120 1305121 rs34828044 L ENSG00000221978 -1.00651373884924 0.485100211843368
chr1 1305120 1305121 rs34828044 L ENSG00000131584 -0.554757814993557 0.506469039584112
chr1 1305120 1305121 rs34828044 L ENSG00000131584 -0.554757814993557 0.506469039584112
chr1 1305120 1305121 rs34828044 L ENSG00000224870 0.312308005740167 0.517954007094247
chr1 1305120 1305121 rs34828044 L ENSG00000224870 0.312308005740167 0.517954007094247
chr1 1305120 1305121 rs34828044 L ENSG00000107404 -0.53049775649378 0.593922604723691
chr1 1305120 1305121 rs34828044 L ENSG00000107404 -0.53049775649378 0.593922604723691
chr1 1305120 1305121 rs34828044 L ENSG00000169972 -0.152079172427587 0.648865892901793
chr1 1305120 1305121 rs34828044 L ENSG00000169972 -0.152079172427587 0.648865892901793
chr1 1305120 1305121 rs34828044 L ENSG00000224051 -0.0851753600740483 0.791880671767546
chr1 1305120 1305121 rs34828044 L ENSG00000224051 -0.0851753600740483 0.791880671767546
chr1 1305120 1305121 rs34828044 L ENSG00000160087 0.229502409395508 0.82395667811931
chr1 1305120 1305121 rs34828044 L ENSG00000160087 0.229502409395508 0.82395667811931
chr1 1305120 1305121 rs34828044 L ENSG00000175756 0.345121842022255 0.909739514256269
chr1 1305120 1305121 rs34828044 L ENSG00000175756 0.345121842022255 0.909739514256269
chr1 1305200 1305201 rs34372380 L ENSG00000179403 0.738800378055058 0.0054949832087995
chr1 1305200 1305201 rs34372380 L ENSG00000179403 0.738800378055058 0.0054949832087995
chr1 1305200 1305201 rs34372380 L ENSG00000242485 5.10141187723152 0.0183094858289805
chr1 1305200 1305201 rs34372380 L ENSG00000242485 5.10141187723152 0.0183094858289805
chr1 1305200 1305201 rs34372380 L ENSG00000162576 0.399297387874299 0.0715358756426319
chr1 1305200 1305201 rs34372380 L ENSG00000162576 0.399297387874299 0.0715358756426319
chr1 1305200 1305201 rs34372380 L ENSG00000127054 -1.93019833089713 0.0817810901364664
chr1 1305200 1305201 rs34372380 L ENSG00000127054 -1.93019833089713 0.0817810901364664
chr1 1305200 1305201 rs34372380 L ENSG00000162572 -0.0873008627927545 0.406071355197335
chr1 1305200 1305201 rs34372380 L ENSG00000162572 -0.0873008627927545 0.406071355197335
chr1 1305200 1305201 rs34372380 L ENSG00000221978 -0.999432321415108 0.486344671881195
chr1 1305200 1305201 rs34372380 L ENSG00000221978 -0.999432321415108 0.486344671881195
chr1 1305200 1305201 rs34372380 L ENSG00000131584 -0.574309362624757 0.489748895244644
chr1 1305200 1305201 rs34372380 L ENSG00000131584 -0.574309362624757 0.489748895244644
chr1 1305200 1305201 rs34372380 L ENSG00000224870 0.291622185464993 0.544399465360157
chr1 1305200 1305201 rs34372380 L ENSG00000224870 0.291622185464993 0.544399465360157
chr1 1305200 1305201 rs34372380 L ENSG00000107404 -0.563764879273323 0.569337401388437
chr1 1305200 1305201 rs34372380 L ENSG00000107404 -0.563764879273323 0.569337401388437
chr1 1305200 1305201 rs34372380 L ENSG00000169972 -0.160721761130398 0.628904253841516
chr1 1305200 1305201 rs34372380 L ENSG00000169972 -0.160721761130398 0.628904253841516
chr1 1305200 1305201 rs34372380 L ENSG00000224051 -0.102799875505943 0.749095087916692
chr1 1305200 1305201 rs34372380 L ENSG00000224051 -0.102799875505943 0.749095087916692
chr1 1305200 1305201 rs34372380 L ENSG00000160087 0.177841641050555 0.862568765805013
chr1 1305200 1305201 rs34372380 L ENSG00000160087 0.177841641050555 0.862568765805013
chr1 1305200 1305201 rs34372380 L ENSG00000175756 0.0587158160413322 0.984547373391513
chr1 1305200 1305201 rs34372380 L ENSG00000175756 0.0587158160413322 0.984547373391513
chr1 1305911 1305912 rs35566806 L ENSG00000179403 0.738800378055058 0.0054949832087995
chr1 1305911 1305912 rs35566806 L ENSG00000242485 5.10141187723152 0.0183094858289805
chr1 1305911 1305912 rs35566806 L ENSG00000162576 0.399297387874299 0.0715358756426319
chr1 1305911 1305912 rs35566806 L ENSG00000127054 -1.93019833089713 0.0817810901364664
chr1 1305911 1305912 rs35566806 L ENSG00000162572 -0.0873008627927545 0.406071355197335
chr1 1305911 1305912 rs35566806 L ENSG00000221978 -0.999432321415108 0.486344671881195
chr1 1305911 1305912 rs35566806 L ENSG00000131584 -0.574309362624757 0.489748895244644
chr1 1305911 1305912 rs35566806 L ENSG00000224870 0.291622185464993 0.544399465360157
chr1 1305911 1305912 rs35566806 L ENSG00000107404 -0.563764879273323 0.569337401388437
chr1 1305911 1305912 rs35566806 L ENSG00000169972 -0.160721761130398 0.628904253841516
chr1 1305911 1305912 rs35566806 L ENSG00000224051 -0.102799875505943 0.749095087916692
chr1 1305911 1305912 rs35566806 L ENSG00000160087 0.177841641050555 0.862568765805013
chr1 1305911 1305912 rs35566806 L ENSG00000175756 0.0587158160413322 0.984547373391513
chr1 1305963 1305964 rs34457386 L ENSG00000179403 0.738800378055058 0.0054949832087995
chr1 1305963 1305964 rs34457386 L ENSG00000179403 0.738800378055058 0.0054949832087995
chr1 1305963 1305964 rs34457386 L ENSG00000242485 5.10141187723152 0.0183094858289805
chr1 1305963 1305964 rs34457386 L ENSG00000242485 5.10141187723152 0.0183094858289805
chr1 1305963 1305964 rs34457386 L ENSG00000162576 0.399297387874299 0.0715358756426319
chr1 1305963 1305964 rs34457386 L ENSG00000162576 0.399297387874299 0.0715358756426319
chr1 1305963 1305964 rs34457386 L ENSG00000127054 -1.93019833089713 0.0817810901364664
chr1 1305963 1305964 rs34457386 L ENSG00000127054 -1.93019833089713 0.0817810901364664
chr1 1305963 1305964 rs34457386 L ENSG00000162572 -0.0873008627927545 0.406071355197335
chr1 1305963 1305964 rs34457386 L ENSG00000162572 -0.0873008627927545 0.406071355197335
chr1 1305963 1305964 rs34457386 L ENSG00000221978 -0.999432321415108 0.486344671881195
chr1 1305963 1305964 rs34457386 L ENSG00000221978 -0.999432321415108 0.486344671881195
chr1 1305963 1305964 rs34457386 L ENSG00000131584 -0.574309362624757 0.489748895244644
chr1 1305963 1305964 rs34457386 L ENSG00000131584 -0.574309362624757 0.489748895244644
chr1 1305963 1305964 rs34457386 L ENSG00000224870 0.291622185464993 0.544399465360157
chr1 1305963 1305964 rs34457386 L ENSG00000224870 0.291622185464993 0.544399465360157
chr1 1305963 1305964 rs34457386 L ENSG00000107404 -0.563764879273323 0.569337401388437
chr1 1305963 1305964 rs34457386 L ENSG00000107404 -0.563764879273323 0.569337401388437
chr1 1305963 1305964 rs34457386 L ENSG00000169972 -0.160721761130398 0.628904253841516
chr1 1305963 1305964 rs34457386 L ENSG00000169972 -0.160721761130398 0.628904253841516
chr1 1305963 1305964 rs34457386 L ENSG00000224051 -0.102799875505943 0.749095087916692
chr1 1305963 1305964 rs34457386 L ENSG00000224051 -0.102799875505943 0.749095087916692
chr1 1305963 1305964 rs34457386 L ENSG00000160087 0.177841641050555 0.862568765805013
chr1 1305963 1305964 rs34457386 L ENSG00000160087 0.177841641050555 0.862568765805013
chr1 1305963 1305964 rs34457386 L ENSG00000175756 0.0587158160413322 0.984547373391513
chr1 1305963 1305964 rs34457386 L ENSG00000175756 0.0587158160413322 0.984547373391513
chr1 1342611 1342612 rs2275915 L ENSG00000179403 0.505158640325578 0.0521260385762578
chr1 1342611 1342612 rs2275915 L ENSG00000179403 0.505158640325578 0.0521260385762578
chr1 1342611 1342612 rs2275915 L ENSG00000162576 0.399318761981403 0.0632342113111957
chr1 1342611 1342612 rs2275915 L ENSG00000162576 0.399318761981403 0.0632342113111957
chr1 1342611 1342612 rs2275915 L ENSG00000127054 -1.03323588462999 0.33895489781975
chr1 1342611 1342612 rs2275915 L ENSG00000127054 -1.03323588462999 0.33895489781975
chr1 1342611 1342612 rs2275915 L ENSG00000107404 -0.85687786492806 0.372448623962723
chr1 1342611 1342612 rs2275915 L ENSG00000107404 -0.85687786492806 0.372448623962723
chr1 1342611 1342612 rs2275915 L ENSG00000242485 1.31815760744659 0.533802997945354
chr1 1342611 1342612 rs2275915 L ENSG00000242485 1.31815760744659 0.533802997945354
chr1 1342611 1342612 rs2275915 L ENSG00000224051 0.175483372411195 0.573599544617301
chr1 1342611 1342612 rs2275915 L ENSG00000224051 0.175483372411195 0.573599544617301
chr1 1342611 1342612 rs2275915 L ENSG00000175756 -1.4031304098149 0.633299819846255
chr1 1342611 1342612 rs2275915 L ENSG00000175756 -1.4031304098149 0.633299819846255
chr1 1342611 1342612 rs2275915 L ENSG00000221978 0.567085430239084 0.684197411618012
chr1 1342611 1342612 rs2275915 L ENSG00000221978 0.567085430239084 0.684197411618012
chr1 1342611 1342612 rs2275915 L ENSG00000224870 0.148766735202462 0.750135691951469
chr1 1342611 1342612 rs2275915 L ENSG00000224870 0.148766735202462 0.750135691951469
chr1 1342611 1342612 rs2275915 L ENSG00000160072 0.200968622789423 0.829164764117236
chr1 1342611 1342612 rs2275915 L ENSG00000160072 0.200968622789423 0.829164764117236
chr1 1342611 1342612 rs2275915 L ENSG00000131584 0.130059962743155 0.872066414121889
chr1 1342611 1342612 rs2275915 L ENSG00000131584 0.130059962743155 0.872066414121889
chr1 1342611 1342612 rs2275915 L ENSG00000169972 -0.0515244999314638 0.873220768815984
chr1 1342611 1342612 rs2275915 L ENSG00000169972 -0.0515244999314638 0.873220768815984
chr1 1596499 1596500 rs72634819 L ENSG00000189339 -0.531755694955993 0.00015766518108971
chr1 1596499 1596500 rs72634819 L ENSG00000189339 -0.531755694955993 0.00015766518108971
chr1 1596499 1596500 rs72634819 L ENSG00000248333 -2.48366149935497 0.00233879772127176
chr1 1596499 1596500 rs72634819 L ENSG00000248333 -2.48366149935497 0.00233879772127176
chr1 1596499 1596500 rs72634819 L ENSG00000008130 -4.44703530641646 0.00583960433807252
chr1 1596499 1596500 rs72634819 L ENSG00000008130 -4.44703530641646 0.00583960433807252
chr1 1596499 1596500 rs72634819 L ENSG00000228594 0.223343248954152 0.0613205357940725
chr1 1596499 1596500 rs72634819 L ENSG00000228594 0.223343248954152 0.0613205357940725
chr1 1596499 1596500 rs72634819 L ENSG00000215014 -0.0744118892938977 0.148302631320009
chr1 1596499 1596500 rs72634819 L ENSG00000215014 -0.0744118892938977 0.148302631320009
chr1 1596499 1596500 rs72634819 L ENSG00000189409 -0.0871027758078438 0.215946540840604
chr1 1596499 1596500 rs72634819 L ENSG00000189409 -0.0871027758078438 0.215946540840604
chr1 1596499 1596500 rs72634819 L ENSG00000160075 -1.10030022947783 0.45520930246237
chr1 1596499 1596500 rs72634819 L ENSG00000160075 -1.10030022947783 0.45520930246237
chr1 1596499 1596500 rs72634819 L ENSG00000197530 -0.373318030992992 0.617147539831215
chr1 1596499 1596500 rs72634819 L ENSG00000197530 -0.373318030992992 0.617147539831215
chr1 1596499 1596500 rs72634819 L ENSG00000215790 0.0153804219214232 0.686630723339131
chr1 1596499 1596500 rs72634819 L ENSG00000215790 0.0153804219214232 0.686630723339131
chr1 1596499 1596500 rs72634819 L ENSG00000008128 -0.426845352984322 0.749840896513798
chr1 1596499 1596500 rs72634819 L ENSG00000008128 -0.426845352984322 0.749840896513798
chr1 1596973 1596974 rs4074020 L ENSG00000189339 0.703604969758452 0.00730503373391851
chr1 1596973 1596974 rs4074020 L ENSG00000189339 0.703604969758452 0.00730503373391851
chr1 1596973 1596974 rs4074020 L ENSG00000197530 3.42630738828848 0.011690664021632
chr1 1596973 1596974 rs4074020 L ENSG00000197530 3.42630738828848 0.011690664021632
chr1 1596973 1596974 rs4074020 L ENSG00000215790 0.0782994182520537 0.263405243932616
chr1 1596973 1596974 rs4074020 L ENSG00000215790 0.0782994182520537 0.263405243932616
chr1 1596973 1596974 rs4074020 L ENSG00000008130 2.02282244481042 0.501185858893409
chr1 1596973 1596974 rs4074020 L ENSG00000008130 2.02282244481042 0.501185858893409
chr1 1596973 1596974 rs4074020 L ENSG00000228594 -0.126097542542667 0.568129148341963
chr1 1596973 1596974 rs4074020 L ENSG00000228594 -0.126097542542667 0.568129148341963
chr1 1596973 1596974 rs4074020 L ENSG00000160075 1.47763197036973 0.585930629845823
chr1 1596973 1596974 rs4074020 L ENSG00000160075 1.47763197036973 0.585930629845823
chr1 1596973 1596974 rs4074020 L ENSG00000189409 -0.0522905867713731 0.687177385685224
chr1 1596973 1596974 rs4074020 L ENSG00000189409 -0.0522905867713731 0.687177385685224
chr1 1596973 1596974 rs4074020 L ENSG00000008128 0.933893386499022 0.704577800335829
chr1 1596973 1596974 rs4074020 L ENSG00000008128 0.933893386499022 0.704577800335829
chr1 1596973 1596974 rs4074020 L ENSG00000248333 -0.46161457605923 0.762411906087788
chr1 1596973 1596974 rs4074020 L ENSG00000248333 -0.46161457605923 0.762411906087788
chr1 1596973 1596974 rs4074020 L ENSG00000215014 0.017452716612577 0.854356655757349
chr1 1596973 1596974 rs4074020 L ENSG00000215014 0.017452716612577 0.854356655757349
chr1 1597019 1597020 rs72634820 L ENSG00000189339 -0.485591256021637 0.000487989343264114
chr1 1597019 1597020 rs72634820 L ENSG00000189339 -0.485591256021637 0.000487989343264114
chr1 1597019 1597020 rs72634820 L ENSG00000248333 -2.52578828024933 0.00166987055282204
chr1 1597019 1597020 rs72634820 L ENSG00000248333 -2.52578828024933 0.00166987055282204
chr1 1597019 1597020 rs72634820 L ENSG00000008130 -4.52080823087061 0.00443360345622379
chr1 1597019 1597020 rs72634820 L ENSG00000008130 -4.52080823087061 0.00443360345622379
chr1 1597019 1597020 rs72634820 L ENSG00000228594 0.238120399508017 0.0427542345106486
chr1 1597019 1597020 rs72634820 L ENSG00000228594 0.238120399508017 0.0427542345106486
chr1 1597019 1597020 rs72634820 L ENSG00000215014 -0.0724516650712675 0.153371654532627
chr1 1597019 1597020 rs72634820 L ENSG00000215014 -0.0724516650712675 0.153371654532627
chr1 1597019 1597020 rs72634820 L ENSG00000189409 -0.0865496398188174 0.212256733301852
chr1 1597019 1597020 rs72634820 L ENSG00000189409 -0.0865496398188174 0.212256733301852
chr1 1597019 1597020 rs72634820 L ENSG00000160075 -0.845666997008418 0.560552401432646
chr1 1597019 1597020 rs72634820 L ENSG00000160075 -0.845666997008418 0.560552401432646
chr1 1597019 1597020 rs72634820 L ENSG00000215790 0.0130056828266394 0.729301361589066
chr1 1597019 1597020 rs72634820 L ENSG00000215790 0.0130056828266394 0.729301361589066
chr1 1597019 1597020 rs72634820 L ENSG00000197530 -0.228248047099007 0.756577696738634
chr1 1597019 1597020 rs72634820 L ENSG00000197530 -0.228248047099007 0.756577696738634
chr1 1597019 1597020 rs72634820 L ENSG00000008128 -0.0989413660327385 0.940242261198555
chr1 1597019 1597020 rs72634820 L ENSG00000008128 -0.0989413660327385 0.940242261198555
chr1 1619766 1619767 rs9442411 L ENSG00000228594 0.394467880280711 0.00178106274410213
chr1 1619766 1619767 rs9442411 L ENSG00000228594 0.394467880280711 0.00178106274410213
chr1 1619766 1619767 rs9442411 L ENSG00000248333 -2.12078304999684 0.0157763117555402
chr1 1619766 1619767 rs9442411 L ENSG00000248333 -2.12078304999684 0.0157763117555402
chr1 1619766 1619767 rs9442411 L ENSG00000189409 -0.162146121938988 0.0303465405522039
chr1 1619766 1619767 rs9442411 L ENSG00000189409 -0.162146121938988 0.0303465405522039
chr1 1619766 1619767 rs9442411 L ENSG00000189339 -0.317238691149589 0.0385139655043993
chr1 1619766 1619767 rs9442411 L ENSG00000189339 -0.317238691149589 0.0385139655043993
chr1 1619766 1619767 rs9442411 L ENSG00000008128 -2.57648867309149 0.0703808561599506
chr1 1619766 1619767 rs9442411 L ENSG00000008128 -2.57648867309149 0.0703808561599506
chr1 1619766 1619767 rs9442411 L ENSG00000215790 -0.0612151265658051 0.131894084264469
chr1 1619766 1619767 rs9442411 L ENSG00000215790 -0.0612151265658051 0.131894084264469
chr1 1619766 1619767 rs9442411 L ENSG00000078369 -4.50393620128444 0.269913888309403
chr1 1619766 1619767 rs9442411 L ENSG00000078369 -4.50393620128444 0.269913888309403
chr1 1619766 1619767 rs9442411 L ENSG00000197530 0.675362877031045 0.397527337422734
chr1 1619766 1619767 rs9442411 L ENSG00000197530 0.675362877031045 0.397527337422734
chr1 1619766 1619767 rs9442411 L ENSG00000008130 -0.441630320487625 0.800733539304627
chr1 1619766 1619767 rs9442411 L ENSG00000008130 -0.441630320487625 0.800733539304627
chr1 1850427 1850428 rs2295363 L ENSG00000078369 -4.29371917604465 0.143790130397119
chr1 1853393 1853394 rs2144687 L ENSG00000078369 1.67818723363666 0.690453566524506
chr1 2060629 2060630 rs3107156 L ENSG00000157933 0.487135811378777 0.0250457644499661
chr1 2060629 2060630 rs3107156 L ENSG00000162585 2.94338011400682 0.0366821814831008
chr1 2061968 2061969 rs3107157 L ENSG00000157933 0.480313142061655 0.0182508202704984
chr1 2061968 2061969 rs3107157 L ENSG00000157933 0.480313142061655 0.0182508202704984
chr1 2061968 2061969 rs3107157 L ENSG00000162585 2.74958502267661 0.0372436170110082
chr1 2061968 2061969 rs3107157 L ENSG00000162585 2.74958502267661 0.0372436170110082
chr1 2063163 2063164 rs2222217 L ENSG00000162585 2.70700468787938 0.0575913722896297
chr1 2063163 2063164 rs2222217 L ENSG00000162585 2.70700468787938 0.0575913722896297
chr1 2063163 2063164 rs2222217 L ENSG00000157933 0.416636053526991 0.0585689357963841
chr1 2063163 2063164 rs2222217 L ENSG00000157933 0.416636053526991 0.0585689357963841
chr1 2075250 2075251 rs2503706 L ENSG00000157933 -0.391816801776926 0.108676319225537
chr1 2075250 2075251 rs2503706 L ENSG00000157933 -0.391816801776926 0.108676319225537
chr1 2075250 2075251 rs2503706 L ENSG00000162585 1.99938812790473 0.20677648618911
chr1 2075250 2075251 rs2503706 L ENSG00000162585 1.99938812790473 0.20677648618911
chr1 2077127 2077128 rs383968 L ENSG00000162585 3.82080630182085 0.00619485925708388
chr1 2077127 2077128 rs383968 L ENSG00000162585 3.82080630182085 0.00619485925708388
chr1 2077127 2077128 rs383968 L ENSG00000157933 0.219564120365218 0.314348078212518
chr1 2077127 2077128 rs383968 L ENSG00000157933 0.219564120365218 0.314348078212518
chr1 2095197 2095198 rs262648 L ENSG00000162585 3.77562973875016 0.00400935475211004
chr1 2095197 2095198 rs262648 L ENSG00000157933 0.423327625172239 0.03816781898334
chr1 2111375 2111376 rs2480711 L ENSG00000162585 2.32216582431066 0.0704979612995038
chr1 2111375 2111376 rs2480711 L ENSG00000162585 2.32216582431066 0.0704979612995038
chr1 2111375 2111376 rs2480711 L ENSG00000157933 0.230210959171863 0.247497116010973
chr1 2111375 2111376 rs2480711 L ENSG00000157933 0.230210959171863 0.247497116010973
chr1 2112675 2112676 rs882786 L ENSG00000162585 -3.23967209020027 0.0100403950811182
chr1 2112675 2112676 rs882786 L ENSG00000162585 -3.23967209020027 0.0100403950811182
chr1 2112675 2112676 rs882786 L ENSG00000157933 -0.385364256008266 0.0485872307391357
chr1 2112675 2112676 rs882786 L ENSG00000157933 -0.385364256008266 0.0485872307391357
chr1 2118358 2118359 rs262684 L ENSG00000162585 3.77562973875016 0.00400935475211004
chr1 2118358 2118359 rs262684 L ENSG00000162585 3.77562973875016 0.00400935475211004
chr1 2118358 2118359 rs262684 L ENSG00000157933 0.423327625172239 0.03816781898334
chr1 2118358 2118359 rs262684 L ENSG00000157933 0.423327625172239 0.03816781898334
chr1 2118538 2118539 rs2503699 L ENSG00000162585 2.37517492717756 0.138029097374137
chr1 2118538 2118539 rs2503699 L ENSG00000162585 2.37517492717756 0.138029097374137
chr1 2118538 2118539 rs2503699 L ENSG00000157933 -0.296073265138506 0.232111964834262
chr1 2118538 2118539 rs2503699 L ENSG00000157933 -0.296073265138506 0.232111964834262
chr1 2119832 2119833 rs2460002 L ENSG00000162585 2.32816598393273 0.1425686835455
chr1 2119832 2119833 rs2460002 L ENSG00000162585 2.32816598393273 0.1425686835455
chr1 2119832 2119833 rs2460002 L ENSG00000157933 -0.330505354825006 0.178167233412096
chr1 2119832 2119833 rs2460002 L ENSG00000157933 -0.330505354825006 0.178167233412096
chr1 2120624 2120625 rs2503700 L ENSG00000157933 -0.432933058766174 0.0783864418166479
chr1 2120624 2120625 rs2503700 L ENSG00000157933 -0.432933058766174 0.0783864418166479
chr1 2120624 2120625 rs2503700 L ENSG00000162585 2.76096433543469 0.0829185748099046
chr1 2120624 2120625 rs2503700 L ENSG00000162585 2.76096433543469 0.0829185748099046
chr1 2139306 2139307 rs2503713 L ENSG00000162585 2.64331943679087 0.0974447237150578
chr1 2139306 2139307 rs2503713 L ENSG00000162585 2.64331943679087 0.0974447237150578
chr1 2139306 2139307 rs2503713 L ENSG00000157933 -0.254276039781468 0.303610999569942
chr1 2139306 2139307 rs2503713 L ENSG00000157933 -0.254276039781468 0.303610999569942
chr1 2169214 2169215 rs696094 L ENSG00000162585 2.54568113585246 0.0436283376926457
chr1 2169214 2169215 rs696094 L ENSG00000162585 2.54568113585246 0.0436283376926457
chr1 2169214 2169215 rs696094 L ENSG00000116151 -0.0397146883494498 0.299216706917663
chr1 2169214 2169215 rs696094 L ENSG00000116151 -0.0397146883494498 0.299216706917663
chr1 2169214 2169215 rs696094 L ENSG00000157933 0.135855146665187 0.488714076320638
chr1 2169214 2169215 rs696094 L ENSG00000157933 0.135855146665187 0.488714076320638
chr1 2222559 2222560 rs903920 L ENSG00000116151 -0.083415111311811 0.105063603874212
chr1 2222559 2222560 rs903920 L ENSG00000116151 -0.083415111311811 0.105063603874212
chr1 2222559 2222560 rs903920 L ENSG00000157933 0.348263516566299 0.187297343241391
chr1 2222559 2222560 rs903920 L ENSG00000157933 0.348263516566299 0.187297343241391
chr1 2222559 2222560 rs903920 L ENSG00000162585 0.567804974232523 0.740515721636817
chr1 2222559 2222560 rs903920 L ENSG00000162585 0.567804974232523 0.740515721636817
chr1 2222582 2222583 rs903919 L ENSG00000116151 -0.083415111311811 0.105063603874212
chr1 2222582 2222583 rs903919 L ENSG00000157933 0.348263516566299 0.187297343241391
chr1 2222582 2222583 rs903919 L ENSG00000162585 0.567804974232523 0.740515721636817
chr1 2265793 2265794 rs7546567 L ENSG00000157916 3.43399678089142 0.0545444364065888
chr1 2265793 2265794 rs7546567 L ENSG00000157916 3.43399678089142 0.0545444364065888
chr1 2265793 2265794 rs7546567 L ENSG00000116151 0.0617278220077397 0.141212449169967
chr1 2265793 2265794 rs7546567 L ENSG00000116151 0.0617278220077397 0.141212449169967
chr1 2265793 2265794 rs7546567 L ENSG00000157911 0.137621742798637 0.346922934429528
chr1 2265793 2265794 rs7546567 L ENSG00000157911 0.137621742798637 0.346922934429528
chr1 2265793 2265794 rs7546567 L ENSG00000157933 0.0251068650497653 0.90738182847424
chr1 2265793 2265794 rs7546567 L ENSG00000157933 0.0251068650497653 0.90738182847424
chr1 2335872 2335873 rs58886116 L ENSG00000157911 -0.579487998478912 0.0271054276536647
chr1 2335872 2335873 rs58886116 L ENSG00000157911 -0.579487998478912 0.0271054276536647
chr1 2335872 2335873 rs58886116 L ENSG00000157933 0.100455120533772 0.796495794680999
chr1 2335872 2335873 rs58886116 L ENSG00000157933 0.100455120533772 0.796495794680999
chr1 2335872 2335873 rs58886116 L ENSG00000116151 0.0192085688157973 0.800542015366695
chr1 2335872 2335873 rs58886116 L ENSG00000116151 0.0192085688157973 0.800542015366695
chr1 2335872 2335873 rs58886116 L ENSG00000157916 -0.0558117852601699 0.986283521859261
chr1 2335872 2335873 rs58886116 L ENSG00000157916 -0.0558117852601699 0.986283521859261
chr1 2369390 2369391 rs59220895 L ENSG00000116151 0.122804721363534 0.092816755924051
chr1 2369390 2369391 rs59220895 L ENSG00000116151 0.122804721363534 0.092816755924051
chr1 2369390 2369391 rs59220895 L ENSG00000157916 -4.32871856575916 0.165951464292855
chr1 2369390 2369391 rs59220895 L ENSG00000157916 -4.32871856575916 0.165951464292855
chr1 2369390 2369391 rs59220895 L ENSG00000157911 -0.309272304229532 0.224923372568866
chr1 2369390 2369391 rs59220895 L ENSG00000157911 -0.309272304229532 0.224923372568866
chr1 2369390 2369391 rs59220895 L ENSG00000157881 -0.471536731926907 0.326501311799639
chr1 2369390 2369391 rs59220895 L ENSG00000157881 -0.471536731926907 0.326501311799639
chr1 2372320 2372321 rs58946679 L ENSG00000157916 -2.04762155095103 0.214270557035412
chr1 2372320 2372321 rs58946679 L ENSG00000157916 -2.04762155095103 0.214270557035412
chr1 2372320 2372321 rs58946679 L ENSG00000157911 0.142157536572867 0.290432933233038
chr1 2372320 2372321 rs58946679 L ENSG00000157911 0.142157536572867 0.290432933233038
chr1 2372320 2372321 rs58946679 L ENSG00000116151 -0.0328275879852722 0.396005271493543
chr1 2372320 2372321 rs58946679 L ENSG00000116151 -0.0328275879852722 0.396005271493543
chr1 2372320 2372321 rs58946679 L ENSG00000157881 0.117614284771477 0.643009065529179
chr1 2372320 2372321 rs58946679 L ENSG00000157881 0.117614284771477 0.643009065529179
chr1 2399613 2399614 rs2477695 L ENSG00000157916 2.49136878928629 0.0875759423859668
chr1 2399613 2399614 rs2477695 L ENSG00000157916 2.49136878928629 0.0875759423859668
chr1 2399613 2399614 rs2477695 L ENSG00000157881 0.291515048495833 0.193934731571854
chr1 2399613 2399614 rs2477695 L ENSG00000157881 0.291515048495833 0.193934731571854
chr1 2399613 2399614 rs2477695 L ENSG00000116151 -0.030992445869846 0.366084096672684
chr1 2399613 2399614 rs2477695 L ENSG00000116151 -0.030992445869846 0.366084096672684
chr1 2399613 2399614 rs2477695 L ENSG00000157911 -0.0708820789915745 0.552769873411688
chr1 2399613 2399614 rs2477695 L ENSG00000157911 -0.0708820789915745 0.552769873411688
chr1 2399613 2399614 rs2477695 L ENSG00000157873 -1.05288793466469 0.822877895691471
chr1 2399613 2399614 rs2477695 L ENSG00000157873 -1.05288793466469 0.822877895691471
chr1 2443654 2443655 rs733307 L ENSG00000157881 -0.359555310408248 0.22978134345815
chr1 2443654 2443655 rs733307 L ENSG00000157881 -0.359555310408248 0.22978134345815
chr1 2443654 2443655 rs733307 L ENSG00000157870 1.72778016410014 0.298748016113273
chr1 2443654 2443655 rs733307 L ENSG00000157870 1.72778016410014 0.298748016113273
chr1 2443654 2443655 rs733307 L ENSG00000142606 -0.329204735696521 0.467900109882513
chr1 2443654 2443655 rs733307 L ENSG00000142606 -0.329204735696521 0.467900109882513
chr1 2443654 2443655 rs733307 L ENSG00000157873 -2.49306241434262 0.690975782435011
chr1 2443654 2443655 rs733307 L ENSG00000157873 -2.49306241434262 0.690975782435011
chr1 2443654 2443655 rs733307 L ENSG00000157911 0.0076086949639648 0.961914321519628
chr1 2443654 2443655 rs733307 L ENSG00000157911 0.0076086949639648 0.961914321519628
chr1 2444225 2444226 rs744112 L ENSG00000157870 2.42608455794934 0.0732083201446114
chr1 2444225 2444226 rs744112 L ENSG00000157911 0.191368466258108 0.140275418937016
chr1 2444225 2444226 rs744112 L ENSG00000157881 -0.355328085421239 0.146135928704072
chr1 2444225 2444226 rs744112 L ENSG00000157873 7.14565780874316 0.162064002377666
chr1 2444225 2444226 rs744112 L ENSG00000142606 0.0592788881661603 0.873101091380909
chr1 2445088 2445089 rs2281853 L ENSG00000157870 1.53706547188678 0.264269908576
chr1 2445088 2445089 rs2281853 L ENSG00000157870 1.53706547188678 0.264269908576
chr1 2445088 2445089 rs2281853 L ENSG00000157881 -0.272280577040243 0.272453567497741
chr1 2445088 2445089 rs2281853 L ENSG00000157881 -0.272280577040243 0.272453567497741
chr1 2445088 2445089 rs2281853 L ENSG00000157911 0.127855388698525 0.331856270912664
chr1 2445088 2445089 rs2281853 L ENSG00000157911 0.127855388698525 0.331856270912664
chr1 2445088 2445089 rs2281853 L ENSG00000157873 3.22025951537325 0.535147434126152
chr1 2445088 2445089 rs2281853 L ENSG00000157873 3.22025951537325 0.535147434126152
chr1 2445088 2445089 rs2281853 L ENSG00000142606 -0.050888567996368 0.892343070734192
chr1 2445088 2445089 rs2281853 L ENSG00000142606 -0.050888567996368 0.892343070734192
chr1 2487662 2487663 rs2227312 L ENSG00000157873 -9.71248229453416 0.0516131360911259
chr1 2487662 2487663 rs2227312 L ENSG00000157873 -9.71248229453416 0.0516131360911259
chr1 2487662 2487663 rs2227312 L ENSG00000142606 0.298190763234525 0.411594165166882
chr1 2487662 2487663 rs2227312 L ENSG00000142606 0.298190763234525 0.411594165166882
chr1 2487662 2487663 rs2227312 L ENSG00000157881 -0.151100513668956 0.529442082914209
chr1 2487662 2487663 rs2227312 L ENSG00000157881 -0.151100513668956 0.529442082914209
chr1 2487662 2487663 rs2227312 L ENSG00000157870 0.453768026011364 0.733776449899181
chr1 2487662 2487663 rs2227312 L ENSG00000157870 0.453768026011364 0.733776449899181
chr1 3394120 3394121 rs56341824 L ENSG00000162591 1.47040976988693 0.00369242684202389
chr1 3394120 3394121 rs56341824 L ENSG00000162591 1.47040976988693 0.00369242684202389
chr1 3446295 3446296 rs35026651 L ENSG00000158109 1.08129388821416 0.00160520782038609
chr1 3446295 3446296 rs35026651 L ENSG00000158109 1.08129388821416 0.00160520782038609
chr1 3446295 3446296 rs35026651 L ENSG00000162591 0.197474238577684 0.531110163899994
chr1 3446295 3446296 rs35026651 L ENSG00000162591 0.197474238577684 0.531110163899994
chr1 3478595 3478596 rs2794333 L ENSG00000158109 -0.264132246025408 0.390328307769643
chr1 3478595 3478596 rs2794333 L ENSG00000158109 -0.264132246025408 0.390328307769643
chr1 3478595 3478596 rs2794333 L ENSG00000162591 -0.23654881355274 0.394817981178182
chr1 3478595 3478596 rs2794333 L ENSG00000162591 -0.23654881355274 0.394817981178182
chr1 3478595 3478596 rs2794333 L ENSG00000116213 -0.205491751273113 0.411039463707972
chr1 3478595 3478596 rs2794333 L ENSG00000116213 -0.205491751273113 0.411039463707972
chr1 3481968 3481969 rs2794352 L ENSG00000162591 0.187930483423403 0.539703357212202
chr1 3481968 3481969 rs2794352 L ENSG00000158109 -0.0985719669887879 0.771315214109552
chr1 3481968 3481969 rs2794352 L ENSG00000116213 0.00523459358830569 0.984852778544739
chr1 3482333 3482334 rs2821059 L ENSG00000162591 0.125386765176506 0.682165711458208
chr1 3482333 3482334 rs2821059 L ENSG00000158109 -0.128189010302498 0.705068479879047
chr1 3482333 3482334 rs2821059 L ENSG00000116213 -0.00583295595258011 0.983100960084874
chr1 3570882 3570883 rs6697769 L ENSG00000116213 1.72353469732469 9.0702422061263e-17
chr1 3570882 3570883 rs6697769 L ENSG00000116213 1.72353469732469 9.0702422061263e-17
chr1 3570882 3570883 rs6697769 L ENSG00000158109 -1.22394601802606 1.06362208627498e-05
chr1 3570882 3570883 rs6697769 L ENSG00000158109 -1.22394601802606 1.06362208627498e-05
chr1 3570882 3570883 rs6697769 L ENSG00000162591 0.0270963788303246 0.917075435772514
chr1 3570882 3570883 rs6697769 L ENSG00000162591 0.0270963788303246 0.917075435772514
chr1 3688029 3688030 rs3737592 L ENSG00000169598 -0.111084712265266 0.334856827468611
chr1 3688029 3688030 rs3737592 L ENSG00000169598 -0.111084712265266 0.334856827468611
chr1 3688029 3688030 rs3737592 L ENSG00000130764 -0.194042588693619 0.679470691532799
chr1 3688029 3688030 rs3737592 L ENSG00000130764 -0.194042588693619 0.679470691532799
chr1 3688029 3688030 rs3737592 L ENSG00000116198 0.0590406988374969 0.889303254358506
chr1 3688029 3688030 rs3737592 L ENSG00000116198 0.0590406988374969 0.889303254358506
chr1 3688029 3688030 rs3737592 L ENSG00000235169 -0.0009932590135842 0.992554826767433
chr1 3688029 3688030 rs3737592 L ENSG00000235169 -0.0009932590135842 0.992554826767433
chr1 3719889 3719890 rs6661554 L ENSG00000169598 -0.119067680939415 0.173850126281984
chr1 3719889 3719890 rs6661554 L ENSG00000169598 -0.119067680939415 0.173850126281984
chr1 3719889 3719890 rs6661554 L ENSG00000130764 0.414735634927441 0.245068768763173
chr1 3719889 3719890 rs6661554 L ENSG00000130764 0.414735634927441 0.245068768763173
chr1 3719889 3719890 rs6661554 L ENSG00000198912 0.135028958824476 0.630957337758625
chr1 3719889 3719890 rs6661554 L ENSG00000198912 0.135028958824476 0.630957337758625
chr1 3719889 3719890 rs6661554 L ENSG00000116198 0.138524495048594 0.66789047083094
chr1 3719889 3719890 rs6661554 L ENSG00000116198 0.138524495048594 0.66789047083094
chr1 3719889 3719890 rs6661554 L ENSG00000235169 -0.0159162363406697 0.844293723448519
chr1 3719889 3719890 rs6661554 L ENSG00000235169 -0.0159162363406697 0.844293723448519
chr1 3740639 3740640 rs2368534 L ENSG00000130764 0.34720998659405 0.335254682322326
chr1 3740639 3740640 rs2368534 L ENSG00000130764 0.34720998659405 0.335254682322326
chr1 3740639 3740640 rs2368534 L ENSG00000169598 -0.0844897369863016 0.339772463846168
chr1 3740639 3740640 rs2368534 L ENSG00000169598 -0.0844897369863016 0.339772463846168
chr1 3740639 3740640 rs2368534 L ENSG00000198912 0.121163773867438 0.669301032330562
chr1 3740639 3740640 rs2368534 L ENSG00000198912 0.121163773867438 0.669301032330562
chr1 3740639 3740640 rs2368534 L ENSG00000116198 0.111312044024118 0.732656687858563
chr1 3740639 3740640 rs2368534 L ENSG00000116198 0.111312044024118 0.732656687858563
chr1 3740639 3740640 rs2368534 L ENSG00000235169 0.00431326764102476 0.957939700918402
chr1 3740639 3740640 rs2368534 L ENSG00000235169 0.00431326764102476 0.957939700918402
chr1 3744248 3744249 rs7511793 L ENSG00000130764 0.337133692252009 0.348277000742754
chr1 3744248 3744249 rs7511793 L ENSG00000130764 0.337133692252009 0.348277000742754
chr1 3744248 3744249 rs7511793 L ENSG00000169598 -0.082330425396733 0.351060986706939
chr1 3744248 3744249 rs7511793 L ENSG00000169598 -0.082330425396733 0.351060986706939
chr1 3744248 3744249 rs7511793 L ENSG00000198912 0.124559238299449 0.659783299155546
chr1 3744248 3744249 rs7511793 L ENSG00000198912 0.124559238299449 0.659783299155546
chr1 3744248 3744249 rs7511793 L ENSG00000116198 0.100144650717128 0.7580066330066
chr1 3744248 3744249 rs7511793 L ENSG00000116198 0.100144650717128 0.7580066330066
chr1 3744248 3744249 rs7511793 L ENSG00000235169 0.00463005113050986 0.954738066473445
chr1 3744248 3744249 rs7511793 L ENSG00000235169 0.00463005113050986 0.954738066473445
chr1 3744260 3744261 rs7545274 L ENSG00000169598 -0.089764657188288 0.308128213695342
chr1 3744260 3744261 rs7545274 L ENSG00000169598 -0.089764657188288 0.308128213695342
chr1 3744260 3744261 rs7545274 L ENSG00000130764 0.311415682584969 0.385406204060403
chr1 3744260 3744261 rs7545274 L ENSG00000130764 0.311415682584969 0.385406204060403
chr1 3744260 3744261 rs7545274 L ENSG00000198912 0.0895992932317642 0.751046890063613
chr1 3744260 3744261 rs7545274 L ENSG00000198912 0.0895992932317642 0.751046890063613
chr1 3744260 3744261 rs7545274 L ENSG00000116198 0.0555967649246069 0.863925613658699
chr1 3744260 3744261 rs7545274 L ENSG00000116198 0.0555967649246069 0.863925613658699
chr1 3744260 3744261 rs7545274 L ENSG00000235169 0.00174977206325406 0.98285159178783
chr1 3744260 3744261 rs7545274 L ENSG00000235169 0.00174977206325406 0.98285159178783
chr1 3745720 3745721 rs2275833 L ENSG00000169598 -0.0783996666556219 0.35505274050712
chr1 3745720 3745721 rs2275833 L ENSG00000130764 0.225662536021168 0.513548852982628
chr1 3745720 3745721 rs2275833 L ENSG00000116198 -0.150743160759945 0.629000628049432
chr1 3745720 3745721 rs2275833 L ENSG00000198912 0.112038946986835 0.680064147361573
chr1 3745720 3745721 rs2275833 L ENSG00000235169 -0.000225700296027573 0.997700857263506
chr1 3746584 3746585 rs2275827 L ENSG00000169598 -0.0783996666556219 0.35505274050712
chr1 3746584 3746585 rs2275827 L ENSG00000130764 0.225662536021168 0.513548852982628
chr1 3746584 3746585 rs2275827 L ENSG00000116198 -0.150743160759945 0.629000628049432
chr1 3746584 3746585 rs2275827 L ENSG00000198912 0.112038946986835 0.680064147361573
chr1 3746584 3746585 rs2275827 L ENSG00000235169 -0.000225700296027573 0.997700857263506
chr1 3747022 3747023 rs72640913 L ENSG00000169598 -0.0783996666556219 0.35505274050712
chr1 3747022 3747023 rs72640913 L ENSG00000169598 -0.0783996666556219 0.35505274050712
chr1 3747022 3747023 rs72640913 L ENSG00000130764 0.225662536021168 0.513548852982628
chr1 3747022 3747023 rs72640913 L ENSG00000130764 0.225662536021168 0.513548852982628
chr1 3747022 3747023 rs72640913 L ENSG00000116198 -0.150743160759945 0.629000628049432
chr1 3747022 3747023 rs72640913 L ENSG00000116198 -0.150743160759945 0.629000628049432
chr1 3747022 3747023 rs72640913 L ENSG00000198912 0.112038946986835 0.680064147361573
chr1 3747022 3747023 rs72640913 L ENSG00000198912 0.112038946986835 0.680064147361573
chr1 3747022 3747023 rs72640913 L ENSG00000235169 -0.000225700296027573 0.997700857263506
chr1 3747022 3747023 rs72640913 L ENSG00000235169 -0.000225700296027573 0.997700857263506
chr1 3749609 3749610 rs6684759 L ENSG00000169598 -0.0783996666556219 0.35505274050712
chr1 3749609 3749610 rs6684759 L ENSG00000169598 -0.0783996666556219 0.35505274050712
chr1 3749609 3749610 rs6684759 L ENSG00000130764 0.225662536021168 0.513548852982628
chr1 3749609 3749610 rs6684759 L ENSG00000130764 0.225662536021168 0.513548852982628
chr1 3749609 3749610 rs6684759 L ENSG00000116198 -0.150743160759945 0.629000628049432
chr1 3749609 3749610 rs6684759 L ENSG00000116198 -0.150743160759945 0.629000628049432
chr1 3749609 3749610 rs6684759 L ENSG00000198912 0.112038946986835 0.680064147361573
chr1 3749609 3749610 rs6684759 L ENSG00000198912 0.112038946986835 0.680064147361573
chr1 3749609 3749610 rs6684759 L ENSG00000235169 -0.000225700296027573 0.997700857263506
chr1 3749609 3749610 rs6684759 L ENSG00000235169 -0.000225700296027573 0.997700857263506
chr1 3758492 3758493 rs17412654 L ENSG00000130764 0.337133692252009 0.348277000742754
chr1 3758492 3758493 rs17412654 L ENSG00000130764 0.337133692252009 0.348277000742754
chr1 3758492 3758493 rs17412654 L ENSG00000169598 -0.082330425396733 0.351060986706939
chr1 3758492 3758493 rs17412654 L ENSG00000169598 -0.082330425396733 0.351060986706939
chr1 3758492 3758493 rs17412654 L ENSG00000198912 0.124559238299449 0.659783299155546
chr1 3758492 3758493 rs17412654 L ENSG00000198912 0.124559238299449 0.659783299155546
chr1 3758492 3758493 rs17412654 L ENSG00000116198 0.100144650717128 0.7580066330066
chr1 3758492 3758493 rs17412654 L ENSG00000116198 0.100144650717128 0.7580066330066
chr1 3758492 3758493 rs17412654 L ENSG00000235169 0.00463005113050986 0.954738066473445
chr1 3758492 3758493 rs17412654 L ENSG00000235169 0.00463005113050986 0.954738066473445
chr1 3762814 3762815 rs59414187 L ENSG00000130764 0.333873614955263 0.35424671682012
chr1 3762814 3762815 rs59414187 L ENSG00000169598 -0.081210532021733 0.358944320406242
chr1 3762814 3762815 rs59414187 L ENSG00000198912 0.120725395926753 0.670450958649992
chr1 3762814 3762815 rs59414187 L ENSG00000116198 -0.0301478969297456 0.926306834613572
chr1 3762814 3762815 rs59414187 L ENSG00000235169 0.0029546651589063 0.971183100315901
chr1 3765670 3765671 rs61768932 L ENSG00000169598 -0.0956835988950389 0.269485926614181
chr1 3765670 3765671 rs61768932 L ENSG00000130764 0.341893021863948 0.33273321261713
chr1 3765670 3765671 rs61768932 L ENSG00000198912 0.103634671135906 0.709221434865368
chr1 3765670 3765671 rs61768932 L ENSG00000235169 0.0183096209288262 0.819208737520261
chr1 3765670 3765671 rs61768932 L ENSG00000116198 0.0111424715899255 0.972160021644043
chr1 3766586 3766587 rs61768933 L ENSG00000130764 0.441332896700074 0.223988875642853
chr1 3766586 3766587 rs61768933 L ENSG00000130764 0.441332896700074 0.223988875642853
chr1 3766586 3766587 rs61768933 L ENSG00000198912 0.282666400815099 0.322322909858066
chr1 3766586 3766587 rs61768933 L ENSG00000198912 0.282666400815099 0.322322909858066
chr1 3766586 3766587 rs61768933 L ENSG00000169598 -0.0640645566167828 0.473132988177665
chr1 3766586 3766587 rs61768933 L ENSG00000169598 -0.0640645566167828 0.473132988177665
chr1 3766586 3766587 rs61768933 L ENSG00000116198 0.169306360080399 0.606236859801046
chr1 3766586 3766587 rs61768933 L ENSG00000116198 0.169306360080399 0.606236859801046
chr1 3766586 3766587 rs61768933 L ENSG00000235169 0.0220267922094672 0.7893503717815
chr1 3766586 3766587 rs61768933 L ENSG00000235169 0.0220267922094672 0.7893503717815
chr1 3768567 3768568 rs72640928 L ENSG00000130764 0.461113815259895 0.203729034844031
chr1 3768567 3768568 rs72640928 L ENSG00000198912 0.311215369620214 0.275610312355816
chr1 3768567 3768568 rs72640928 L ENSG00000169598 -0.0568109278265262 0.524690450374791
chr1 3768567 3768568 rs72640928 L ENSG00000116198 0.188405958486674 0.566134638333795
chr1 3768567 3768568 rs72640928 L ENSG00000235169 0.0224716653584913 0.785166775328364
chr1 3772865 3772866 rs61768936 L ENSG00000130764 0.461113815259895 0.203729034844031
chr1 3772865 3772866 rs61768936 L ENSG00000130764 0.461113815259895 0.203729034844031
chr1 3772865 3772866 rs61768936 L ENSG00000198912 0.311215369620214 0.275610312355816
chr1 3772865 3772866 rs61768936 L ENSG00000198912 0.311215369620214 0.275610312355816
chr1 3772865 3772866 rs61768936 L ENSG00000169598 -0.0568109278265262 0.524690450374791
chr1 3772865 3772866 rs61768936 L ENSG00000169598 -0.0568109278265262 0.524690450374791
chr1 3772865 3772866 rs61768936 L ENSG00000116198 0.188405958486674 0.566134638333795
chr1 3772865 3772866 rs61768936 L ENSG00000116198 0.188405958486674 0.566134638333795
chr1 3772865 3772866 rs61768936 L ENSG00000235169 0.0224716653584913 0.785166775328364
chr1 3772865 3772866 rs61768936 L ENSG00000235169 0.0224716653584913 0.785166775328364
chr1 3774602 3774603 rs6667526 L ENSG00000130764 0.461113815259895 0.203729034844031
chr1 3774602 3774603 rs6667526 L ENSG00000130764 0.461113815259895 0.203729034844031
chr1 3774602 3774603 rs6667526 L ENSG00000198912 0.311215369620214 0.275610312355816
chr1 3774602 3774603 rs6667526 L ENSG00000198912 0.311215369620214 0.275610312355816
chr1 3774602 3774603 rs6667526 L ENSG00000169598 -0.0568109278265262 0.524690450374791
chr1 3774602 3774603 rs6667526 L ENSG00000169598 -0.0568109278265262 0.524690450374791
chr1 3774602 3774603 rs6667526 L ENSG00000116198 0.188405958486674 0.566134638333795
chr1 3774602 3774603 rs6667526 L ENSG00000116198 0.188405958486674 0.566134638333795
chr1 3774602 3774603 rs6667526 L ENSG00000235169 0.0224716653584913 0.785166775328364
chr1 3774602 3774603 rs6667526 L ENSG00000235169 0.0224716653584913 0.785166775328364
chr1 3776165 3776166 rs6660459 L ENSG00000130764 0.411707550774551 0.22212462328342
chr1 3776165 3776166 rs6660459 L ENSG00000130764 0.411707550774551 0.22212462328342
chr1 3776165 3776166 rs6660459 L ENSG00000169598 -0.100742342561248 0.22387740814361
chr1 3776165 3776166 rs6660459 L ENSG00000169598 -0.100742342561248 0.22387740814361
chr1 3776165 3776166 rs6660459 L ENSG00000198912 0.293971500069127 0.267742642204351
chr1 3776165 3776166 rs6660459 L ENSG00000198912 0.293971500069127 0.267742642204351
chr1 3776165 3776166 rs6660459 L ENSG00000235169 -0.0248024553171742 0.746104782360477
chr1 3776165 3776166 rs6660459 L ENSG00000235169 -0.0248024553171742 0.746104782360477
chr1 3776165 3776166 rs6660459 L ENSG00000116198 -0.0340252141202709 0.911269255453554
chr1 3776165 3776166 rs6660459 L ENSG00000116198 -0.0340252141202709 0.911269255453554
chr1 3776189 3776190 rs6660467 L ENSG00000130764 0.411707550774551 0.22212462328342
chr1 3776189 3776190 rs6660467 L ENSG00000130764 0.411707550774551 0.22212462328342
chr1 3776189 3776190 rs6660467 L ENSG00000169598 -0.100742342561248 0.22387740814361
chr1 3776189 3776190 rs6660467 L ENSG00000169598 -0.100742342561248 0.22387740814361
chr1 3776189 3776190 rs6660467 L ENSG00000198912 0.293971500069127 0.267742642204351
chr1 3776189 3776190 rs6660467 L ENSG00000198912 0.293971500069127 0.267742642204351
chr1 3776189 3776190 rs6660467 L ENSG00000235169 -0.0248024553171742 0.746104782360477
chr1 3776189 3776190 rs6660467 L ENSG00000235169 -0.0248024553171742 0.746104782360477
chr1 3776189 3776190 rs6660467 L ENSG00000116198 -0.0340252141202709 0.911269255453554
chr1 3776189 3776190 rs6660467 L ENSG00000116198 -0.0340252141202709 0.911269255453554
chr1 3776613 3776614 rs59165038 L ENSG00000130764 0.411707550774551 0.22212462328342
chr1 3776613 3776614 rs59165038 L ENSG00000130764 0.411707550774551 0.22212462328342
chr1 3776613 3776614 rs59165038 L ENSG00000169598 -0.100742342561248 0.22387740814361
chr1 3776613 3776614 rs59165038 L ENSG00000169598 -0.100742342561248 0.22387740814361
chr1 3776613 3776614 rs59165038 L ENSG00000198912 0.293971500069127 0.267742642204351
chr1 3776613 3776614 rs59165038 L ENSG00000198912 0.293971500069127 0.267742642204351
chr1 3776613 3776614 rs59165038 L ENSG00000235169 -0.0248024553171742 0.746104782360477
chr1 3776613 3776614 rs59165038 L ENSG00000235169 -0.0248024553171742 0.746104782360477
chr1 3776613 3776614 rs59165038 L ENSG00000116198 -0.0340252141202709 0.911269255453554
chr1 3776613 3776614 rs59165038 L ENSG00000116198 -0.0340252141202709 0.911269255453554
chr1 3776677 3776678 rs58255137 L ENSG00000130764 0.461113815259895 0.203729034844031
chr1 3776677 3776678 rs58255137 L ENSG00000198912 0.311215369620214 0.275610312355816
chr1 3776677 3776678 rs58255137 L ENSG00000169598 -0.0568109278265262 0.524690450374791
chr1 3776677 3776678 rs58255137 L ENSG00000116198 0.188405958486674 0.566134638333795
chr1 3776677 3776678 rs58255137 L ENSG00000235169 0.0224716653584913 0.785166775328364
chr1 3778883 3778884 rs6670437 L ENSG00000130764 0.566480785916151 0.129286757565517
chr1 3778883 3778884 rs6670437 L ENSG00000130764 0.566480785916151 0.129286757565517
chr1 3778883 3778884 rs6670437 L ENSG00000198912 0.281784769644246 0.338407140163243
chr1 3778883 3778884 rs6670437 L ENSG00000198912 0.281784769644246 0.338407140163243
chr1 3778883 3778884 rs6670437 L ENSG00000116198 0.201145846149448 0.552264423313993
chr1 3778883 3778884 rs6670437 L ENSG00000116198 0.201145846149448 0.552264423313993
chr1 3778883 3778884 rs6670437 L ENSG00000169598 -0.0330353552057693 0.719795084070196
chr1 3778883 3778884 rs6670437 L ENSG00000169598 -0.0330353552057693 0.719795084070196
chr1 3778883 3778884 rs6670437 L ENSG00000235169 0.0155427360539099 0.854858136561761
chr1 3778883 3778884 rs6670437 L ENSG00000235169 0.0155427360539099 0.854858136561761
chr1 3780983 3780984 rs6664953 L ENSG00000130764 0.519842866645543 0.171936607666794
chr1 3780983 3780984 rs6664953 L ENSG00000130764 0.519842866645543 0.171936607666794
chr1 3780983 3780984 rs6664953 L ENSG00000169598 -0.0699146977559137 0.455552289724439
chr1 3780983 3780984 rs6664953 L ENSG00000169598 -0.0699146977559137 0.455552289724439
chr1 3780983 3780984 rs6664953 L ENSG00000198912 0.209418927830993 0.485070163003839
chr1 3780983 3780984 rs6664953 L ENSG00000198912 0.209418927830993 0.485070163003839
chr1 3780983 3780984 rs6664953 L ENSG00000116198 0.0604061883079523 0.860927087668618
chr1 3780983 3780984 rs6664953 L ENSG00000116198 0.0604061883079523 0.860927087668618
chr1 3780983 3780984 rs6664953 L ENSG00000235169 0.00958148534066976 0.911822132183519
chr1 3780983 3780984 rs6664953 L ENSG00000235169 0.00958148534066976 0.911822132183519
chr1 3817660 3817661 rs3935778 L ENSG00000198912 0.659158000603261 0.0126559518921481
chr1 3817660 3817661 rs3935778 L ENSG00000169598 -0.0532244950148982 0.523710989875406
chr1 3817660 3817661 rs3935778 L ENSG00000116198 0.175784346901846 0.56682382409207
chr1 3823803 3823804 rs76419011 L ENSG00000198912 0.35557222497217 0.333772375574271
chr1 3823803 3823804 rs76419011 L ENSG00000116198 0.160411005262567 0.704613132027143
chr1 3823803 3823804 rs76419011 L ENSG00000169598 0.00946953792685666 0.93444357443158
chr1 5910256 5910257 rs74051389 L ENSG00000131697 0.155373801544345 0.337635893107273
chr1 5910256 5910257 rs74051389 L ENSG00000131697 0.155373801544345 0.337635893107273
chr1 6011182 6011183 rs6658969 L ENSG00000131697 -0.289553315320219 0.00546929952816302
chr1 6011182 6011183 rs6658969 L ENSG00000069424 -0.435447147040964 0.847173536813517
chr1 6050539 6050540 rs806107 L ENSG00000131697 -0.403047695227132 6.02991572372763e-08
chr1 6050539 6050540 rs806107 L ENSG00000131697 -0.403047695227132 6.02991572372763e-08
chr1 6050539 6050540 rs806107 L ENSG00000069424 -0.786752418546761 0.638716918910594
chr1 6050539 6050540 rs806107 L ENSG00000069424 -0.786752418546761 0.638716918910594
chr1 6051265 6051266 rs806108 L ENSG00000131697 -0.394723901697255 1.34044931743103e-07
chr1 6051265 6051266 rs806108 L ENSG00000069424 -0.868182099886828 0.605617791816383
chr1 6053629 6053630 rs806111 L ENSG00000131697 -0.379986334323942 2.26239852661293e-07
chr1 6053629 6053630 rs806111 L ENSG00000131697 -0.379986334323942 2.26239852661293e-07
chr1 6053629 6053630 rs806111 L ENSG00000069424 -0.419540865737512 0.798881450844904
chr1 6053629 6053630 rs806111 L ENSG00000069424 -0.419540865737512 0.798881450844904
chr1 6408273 6408274 rs742504 L ENSG00000158292 -0.0448879633069782 0.743700365369166
chr1 6408273 6408274 rs742504 L ENSG00000158292 -0.0448879633069782 0.743700365369166
chr1 6408273 6408274 rs742504 L ENSG00000097021 -0.0937131265673969 0.851764226000046
chr1 6408273 6408274 rs742504 L ENSG00000097021 -0.0937131265673969 0.851764226000046
chr1 6412036 6412037 rs3789474 L ENSG00000097021 -0.170537184407485 0.784791047379409
chr1 6412036 6412037 rs3789474 L ENSG00000097021 -0.170537184407485 0.784791047379409
chr1 6412036 6412037 rs3789474 L ENSG00000158292 -0.0430544109060567 0.801198104578351
chr1 6412036 6412037 rs3789474 L ENSG00000158292 -0.0430544109060567 0.801198104578351
chr1 6546686 6546687 rs61174940 L ENSG00000097021 -0.551313097770442 0.317788987001791
chr1 6546686 6546687 rs61174940 L ENSG00000097021 -0.551313097770442 0.317788987001791
chr1 6546686 6546687 rs61174940 L ENSG00000162408 -0.12429294714198 0.405511049879395
chr1 6546686 6546687 rs61174940 L ENSG00000162408 -0.12429294714198 0.405511049879395
chr1 6546686 6546687 rs61174940 L ENSG00000204859 -0.116253373787347 0.948927308454251
chr1 6546686 6546687 rs61174940 L ENSG00000204859 -0.116253373787347 0.948927308454251
chr1 6659871 6659872 rs6678681 L ENSG00000041988 1.96264236034114 0.000168990110966484
chr1 6659871 6659872 rs6678681 L ENSG00000041988 1.96264236034114 0.000168990110966484
chr1 6659871 6659872 rs6678681 L ENSG00000162408 0.264638254386995 0.00947477861621694
chr1 6659871 6659872 rs6678681 L ENSG00000162408 0.264638254386995 0.00947477861621694
chr1 6659871 6659872 rs6678681 L ENSG00000116273 0.313096329275529 0.0319701229447109
chr1 6659871 6659872 rs6678681 L ENSG00000116273 0.313096329275529 0.0319701229447109
chr1 6659871 6659872 rs6678681 L ENSG00000204859 0.835064849370345 0.504666551128193
chr1 6659871 6659872 rs6678681 L ENSG00000204859 0.835064849370345 0.504666551128193
chr1 6659871 6659872 rs6678681 L ENSG00000007923 0.195651775539274 0.524936398923209
chr1 6659871 6659872 rs6678681 L ENSG00000007923 0.195651775539274 0.524936398923209
chr1 6659871 6659872 rs6678681 L ENSG00000162413 0.193531758729561 0.892211243528968
chr1 6659871 6659872 rs6678681 L ENSG00000162413 0.193531758729561 0.892211243528968
chr1 6689176 6689177 rs1974075 L ENSG00000041988 2.58201272021113 1.99995951553272e-06
chr1 6689176 6689177 rs1974075 L ENSG00000041988 2.58201272021113 1.99995951553272e-06
chr1 6689176 6689177 rs1974075 L ENSG00000162408 0.301314673906867 0.00509986639937213
chr1 6689176 6689177 rs1974075 L ENSG00000162408 0.301314673906867 0.00509986639937213
chr1 6689176 6689177 rs1974075 L ENSG00000116273 0.333707713265204 0.0305216774600556
chr1 6689176 6689177 rs1974075 L ENSG00000116273 0.333707713265204 0.0305216774600556
chr1 6689176 6689177 rs1974075 L ENSG00000204859 2.26443836829864 0.0854949745572944
chr1 6689176 6689177 rs1974075 L ENSG00000204859 2.26443836829864 0.0854949745572944
chr1 6689176 6689177 rs1974075 L ENSG00000007923 0.0670478152993836 0.83678797392333
chr1 6689176 6689177 rs1974075 L ENSG00000007923 0.0670478152993836 0.83678797392333
chr1 6689176 6689177 rs1974075 L ENSG00000162413 -0.260109375927115 0.863182651897325
chr1 6689176 6689177 rs1974075 L ENSG00000162413 -0.260109375927115 0.863182651897325
chr1 6690139 6690140 rs742394 L ENSG00000041988 2.58201272021113 1.99995951553272e-06
chr1 6690139 6690140 rs742394 L ENSG00000041988 2.58201272021113 1.99995951553272e-06
chr1 6690139 6690140 rs742394 L ENSG00000162408 0.301314673906867 0.00509986639937213
chr1 6690139 6690140 rs742394 L ENSG00000162408 0.301314673906867 0.00509986639937213
chr1 6690139 6690140 rs742394 L ENSG00000116273 0.333707713265204 0.0305216774600556
chr1 6690139 6690140 rs742394 L ENSG00000116273 0.333707713265204 0.0305216774600556
chr1 6690139 6690140 rs742394 L ENSG00000204859 2.26443836829864 0.0854949745572944
chr1 6690139 6690140 rs742394 L ENSG00000204859 2.26443836829864 0.0854949745572944
chr1 6690139 6690140 rs742394 L ENSG00000007923 0.0670478152993836 0.83678797392333
chr1 6690139 6690140 rs742394 L ENSG00000007923 0.0670478152993836 0.83678797392333
chr1 6690139 6690140 rs742394 L ENSG00000162413 -0.260109375927115 0.863182651897325
chr1 6690139 6690140 rs742394 L ENSG00000162413 -0.260109375927115 0.863182651897325
chr1 6690929 6690930 rs28460408 L ENSG00000041988 2.40757512546632 9.05696282194254e-06
chr1 6690929 6690930 rs28460408 L ENSG00000041988 2.40757512546632 9.05696282194254e-06
chr1 6690929 6690930 rs28460408 L ENSG00000162408 0.341808239030727 0.00131640716701292
chr1 6690929 6690930 rs28460408 L ENSG00000162408 0.341808239030727 0.00131640716701292
chr1 6690929 6690930 rs28460408 L ENSG00000116273 0.361650635834785 0.0180902550527177
chr1 6690929 6690930 rs28460408 L ENSG00000116273 0.361650635834785 0.0180902550527177
chr1 6690929 6690930 rs28460408 L ENSG00000204859 2.14412176602102 0.101377793323344
chr1 6690929 6690930 rs28460408 L ENSG00000204859 2.14412176602102 0.101377793323344
chr1 6690929 6690930 rs28460408 L ENSG00000007923 0.204612080077294 0.52658187558304
chr1 6690929 6690930 rs28460408 L ENSG00000007923 0.204612080077294 0.52658187558304
chr1 6690929 6690930 rs28460408 L ENSG00000162413 -0.105271240737674 0.944034567205507
chr1 6690929 6690930 rs28460408 L ENSG00000162413 -0.105271240737674 0.944034567205507
chr1 6695801 6695802 rs6577583 L ENSG00000041988 2.40757512546632 9.05696282194254e-06
chr1 6695801 6695802 rs6577583 L ENSG00000162408 0.341808239030727 0.00131640716701292
chr1 6695801 6695802 rs6577583 L ENSG00000116273 0.361650635834785 0.0180902550527177
chr1 6695801 6695802 rs6577583 L ENSG00000204859 2.14412176602102 0.101377793323344
chr1 6695801 6695802 rs6577583 L ENSG00000007923 0.204612080077294 0.52658187558304
chr1 6695801 6695802 rs6577583 L ENSG00000162413 -0.105271240737674 0.944034567205507
chr1 6719734 6719735 rs201172 L ENSG00000041988 2.38638671516582 1.39187615623144e-05
chr1 6719734 6719735 rs201172 L ENSG00000041988 2.38638671516582 1.39187615623144e-05
chr1 6719734 6719735 rs201172 L ENSG00000116273 0.329016464350684 0.0337671382457775
chr1 6719734 6719735 rs201172 L ENSG00000116273 0.329016464350684 0.0337671382457775
chr1 6719734 6719735 rs201172 L ENSG00000204859 1.45348144532703 0.273320802638351
chr1 6719734 6719735 rs201172 L ENSG00000204859 1.45348144532703 0.273320802638351
chr1 6719734 6719735 rs201172 L ENSG00000007923 0.0626268002697682 0.848074035448065
chr1 6719734 6719735 rs201172 L ENSG00000007923 0.0626268002697682 0.848074035448065
chr1 6719734 6719735 rs201172 L ENSG00000162413 0.116083512346073 0.938968566281992
chr1 6719734 6719735 rs201172 L ENSG00000162413 0.116083512346073 0.938968566281992
chr1 7209334 7209335 rs17030373 L ENSG00000171735 0.670598012261544 0.599315719618388
chr1 7209334 7209335 rs17030373 L ENSG00000171735 0.670598012261544 0.599315719618388
chr1 7491423 7491424 rs17030829 L ENSG00000171735 -3.15911462764038 0.172048756809251
chr1 7491423 7491424 rs17030829 L ENSG00000171735 -3.15911462764038 0.172048756809251
chr1 7589456 7589457 rs35960294 L ENSG00000171735 0.794943760792406 0.682702141292968
chr1 7911098 7911099 rs228651 L ENSG00000049245 1.86582057174724 0.148828310658514
chr1 7911098 7911099 rs228651 L ENSG00000049245 1.86582057174724 0.148828310658514
chr1 7911098 7911099 rs228651 L ENSG00000049249 1.48661148789486 0.176024804911266
chr1 7911098 7911099 rs228651 L ENSG00000049249 1.48661148789486 0.176024804911266
chr1 7911098 7911099 rs228651 L ENSG00000049246 0.348675137780973 0.217373139111067
chr1 7911098 7911099 rs228651 L ENSG00000049246 0.348675137780973 0.217373139111067
chr1 7911098 7911099 rs228651 L ENSG00000171735 -0.889387296621654 0.544339427277362
chr1 7911098 7911099 rs228651 L ENSG00000171735 -0.889387296621654 0.544339427277362
chr1 7911098 7911099 rs228651 L ENSG00000049247 -0.0972022845176972 0.912236162232847
chr1 7911098 7911099 rs228651 L ENSG00000049247 -0.0972022845176972 0.912236162232847
chr1 7911228 7911229 rs228650 L ENSG00000049249 1.90217272529538 0.0828809269191561
chr1 7911228 7911229 rs228650 L ENSG00000049249 1.90217272529538 0.0828809269191561
chr1 7911228 7911229 rs228650 L ENSG00000049245 1.64031431411537 0.204988900076745
chr1 7911228 7911229 rs228650 L ENSG00000049245 1.64031431411537 0.204988900076745
chr1 7911228 7911229 rs228650 L ENSG00000049246 0.338991505957832 0.230719063045095
chr1 7911228 7911229 rs228650 L ENSG00000049246 0.338991505957832 0.230719063045095
chr1 7911228 7911229 rs228650 L ENSG00000171735 -1.26598347001413 0.388055538978012
chr1 7911228 7911229 rs228650 L ENSG00000171735 -1.26598347001413 0.388055538978012
chr1 7911228 7911229 rs228650 L ENSG00000049247 0.0366036689227961 0.966910048372108
chr1 7911228 7911229 rs228650 L ENSG00000049247 0.0366036689227961 0.966910048372108
chr1 7916958 7916959 rs186633 L ENSG00000049249 2.06167440294132 0.0524931915994247
chr1 7916958 7916959 rs186633 L ENSG00000049249 2.06167440294132 0.0524931915994247
chr1 7916958 7916959 rs186633 L ENSG00000049245 1.42619457310355 0.256525130979563
chr1 7916958 7916959 rs186633 L ENSG00000049245 1.42619457310355 0.256525130979563
chr1 7916958 7916959 rs186633 L ENSG00000049246 0.175045589745521 0.524536706634973
chr1 7916958 7916959 rs186633 L ENSG00000049246 0.175045589745521 0.524536706634973
chr1 7916958 7916959 rs186633 L ENSG00000171735 -0.876354036821808 0.538465577394211
chr1 7916958 7916959 rs186633 L ENSG00000171735 -0.876354036821808 0.538465577394211
chr1 7916958 7916959 rs186633 L ENSG00000049247 -0.152265861807195 0.858887998306147
chr1 7916958 7916959 rs186633 L ENSG00000049247 -0.152265861807195 0.858887998306147
chr1 7916958 7916959 rs186633 L ENSG00000116288 0.425464826395635 0.917078712076044
chr1 7916958 7916959 rs186633 L ENSG00000116288 0.425464826395635 0.917078712076044
chr1 8374296 8374297 rs78641116 L ENSG00000142599 0.345546005630709 0.379150437939668
chr1 8374296 8374297 rs78641116 L ENSG00000142599 0.345546005630709 0.379150437939668
chr1 8405689 8405690 rs77883943 L ENSG00000142599 0.212905128127712 0.386609355800195
chr1 8405689 8405690 rs77883943 L ENSG00000142599 0.212905128127712 0.386609355800195
chr1 8409138 8409139 rs2895933 L ENSG00000142599 -0.071606795160863 0.730947743785585
chr1 8409138 8409139 rs2895933 L ENSG00000142599 -0.071606795160863 0.730947743785585
chr1 8423876 8423877 rs2289732 L ENSG00000142599 -0.156086898952006 0.491934299605102
chr1 8423876 8423877 rs2289732 L ENSG00000142599 -0.156086898952006 0.491934299605102
chr1 9335744 9335745 rs6688233 L ENSG00000171621 -6.49586794154405 0.0679274888207866
chr1 9335744 9335745 rs6688233 L ENSG00000171621 -6.49586794154405 0.0679274888207866
chr1 9335744 9335745 rs6688233 L ENSG00000049239 0.135052543473555 0.755967641920869
chr1 9335744 9335745 rs6688233 L ENSG00000049239 0.135052543473555 0.755967641920869
chr1 9409369 9409370 rs74619104 L ENSG00000171621 13.0635545388643 0.0650124083386579
chr1 9409369 9409370 rs74619104 L ENSG00000171621 13.0635545388643 0.0650124083386579
chr1 9409369 9409370 rs74619104 L ENSG00000049239 0.539110852462941 0.532765640498136
chr1 9409369 9409370 rs74619104 L ENSG00000049239 0.539110852462941 0.532765640498136
chr1 9571421 9571422 rs7542011 L ENSG00000188807 -0.138055143738268 0.183770234181399
chr1 9571421 9571422 rs7542011 L ENSG00000188807 -0.138055143738268 0.183770234181399
chr1 9571421 9571422 rs7542011 L ENSG00000171612 -0.200275363908696 0.442744620487959
chr1 9571421 9571422 rs7542011 L ENSG00000171612 -0.200275363908696 0.442744620487959
chr1 9688511 9688512 rs4076986 L ENSG00000171612 -0.257031346365056 0.153541412407545
chr1 9688511 9688512 rs4076986 L ENSG00000171612 -0.257031346365056 0.153541412407545
chr1 9688511 9688512 rs4076986 L ENSG00000171608 -0.37683888798874 0.280728523862515
chr1 9688511 9688512 rs4076986 L ENSG00000171608 -0.37683888798874 0.280728523862515
chr1 9688511 9688512 rs4076986 L ENSG00000188807 -0.0100626817361729 0.889019681417263
chr1 9688511 9688512 rs4076986 L ENSG00000188807 -0.0100626817361729 0.889019681417263
chr1 9692304 9692305 rs57288622 L ENSG00000171612 0.354331506705927 0.314426641409603
chr1 9692304 9692305 rs57288622 L ENSG00000171612 0.354331506705927 0.314426641409603
chr1 9692304 9692305 rs57288622 L ENSG00000188807 0.0682606313252181 0.627586048795388
chr1 9692304 9692305 rs57288622 L ENSG00000188807 0.0682606313252181 0.627586048795388
chr1 9692304 9692305 rs57288622 L ENSG00000171608 0.235078998342412 0.730800650939822
chr1 9692304 9692305 rs57288622 L ENSG00000171608 0.235078998342412 0.730800650939822
chr1 9692304 9692305 rs57288622 L ENSG00000171603 0.0100725211460965 0.987184973285992
chr1 9692304 9692305 rs57288622 L ENSG00000171603 0.0100725211460965 0.987184973285992
chr1 9718086 9718087 rs6540991 L ENSG00000171608 0.199074901440643 0.537702542875674
chr1 9718086 9718087 rs6540991 L ENSG00000171608 0.199074901440643 0.537702542875674
chr1 9718086 9718087 rs6540991 L ENSG00000171603 0.0952941618941861 0.747962035457596
chr1 9718086 9718087 rs6540991 L ENSG00000171603 0.0952941618941861 0.747962035457596
chr1 9718086 9718087 rs6540991 L ENSG00000188807 0.0170319019846719 0.798081236584416
chr1 9718086 9718087 rs6540991 L ENSG00000188807 0.0170319019846719 0.798081236584416
chr1 9718086 9718087 rs6540991 L ENSG00000171612 -0.00572243105303442 0.972650470912508
chr1 9718086 9718087 rs6540991 L ENSG00000171612 -0.00572243105303442 0.972650470912508
chr1 9908679 9908680 rs7225 L ENSG00000173614 0.180106722313239 0.250158748635346
chr1 9908679 9908680 rs7225 L ENSG00000173614 0.180106722313239 0.250158748635346
chr1 9908679 9908680 rs7225 L ENSG00000162441 0.26557626305115 0.402699133651168
chr1 9908679 9908680 rs7225 L ENSG00000162441 0.26557626305115 0.402699133651168
chr1 9908679 9908680 rs7225 L ENSG00000171603 -0.147254127571327 0.679321219850791
chr1 9908679 9908680 rs7225 L ENSG00000171603 -0.147254127571327 0.679321219850791
chr1 9908679 9908680 rs7225 L ENSG00000178585 -0.0504959869363476 0.901418336703729
chr1 9908679 9908680 rs7225 L ENSG00000178585 -0.0504959869363476 0.901418336703729
chr1 9929966 9929967 rs935074 L ENSG00000173614 0.20139221102408 0.254705205115768
chr1 9929966 9929967 rs935074 L ENSG00000173614 0.20139221102408 0.254705205115768
chr1 9929966 9929967 rs935074 L ENSG00000162441 0.160204484556297 0.655059639501834
chr1 9929966 9929967 rs935074 L ENSG00000162441 0.160204484556297 0.655059639501834
chr1 9929966 9929967 rs935074 L ENSG00000171603 -0.121924495501728 0.761771602589095
chr1 9929966 9929967 rs935074 L ENSG00000171603 -0.121924495501728 0.761771602589095
chr1 9929966 9929967 rs935074 L ENSG00000178585 0.0492093033541424 0.914844886599602
chr1 9929966 9929967 rs935074 L ENSG00000178585 0.0492093033541424 0.914844886599602
chr1 10063097 10063098 rs3003378 L ENSG00000162444 -1.01535432938124 0.0595339704908164
chr1 10063097 10063098 rs3003378 L ENSG00000162444 -1.01535432938124 0.0595339704908164
chr1 10063097 10063098 rs3003378 L ENSG00000173614 -0.202201165345653 0.222609737288047
chr1 10063097 10063098 rs3003378 L ENSG00000173614 -0.202201165345653 0.222609737288047
chr1 10063097 10063098 rs3003378 L ENSG00000130939 0.139186946461695 0.59886986675756
chr1 10063097 10063098 rs3003378 L ENSG00000130939 0.139186946461695 0.59886986675756
chr1 10063097 10063098 rs3003378 L ENSG00000162441 0.134816161241381 0.688582629774495
chr1 10063097 10063098 rs3003378 L ENSG00000162441 0.134816161241381 0.688582629774495
chr1 10063097 10063098 rs3003378 L ENSG00000178585 -0.0263681965940211 0.951291510034863
chr1 10063097 10063098 rs3003378 L ENSG00000178585 -0.0263681965940211 0.951291510034863
chr1 10253523 10253524 rs6541081 L ENSG00000054523 2.14846858822134 0.00260808236595601
chr1 10253523 10253524 rs6541081 L ENSG00000054523 2.14846858822134 0.00260808236595601
chr1 10253523 10253524 rs6541081 L ENSG00000130939 0.501661428521115 0.0484318732686656
chr1 10253523 10253524 rs6541081 L ENSG00000130939 0.501661428521115 0.0484318732686656
chr1 10275591 10275592 rs2027330 L ENSG00000054523 -0.714685617629314 0.224566332120741
chr1 10275591 10275592 rs2027330 L ENSG00000054523 -0.714685617629314 0.224566332120741
chr1 10275591 10275592 rs2027330 L ENSG00000130939 0.121409509394587 0.559563582927332
chr1 10275591 10275592 rs2027330 L ENSG00000130939 0.121409509394587 0.559563582927332
chr1 10285446 10285447 rs6541084 L ENSG00000054523 -0.398080419062881 0.510489808621142
chr1 10285446 10285447 rs6541084 L ENSG00000130939 -0.0243470947914187 0.909254083331409
chr1 10285708 10285709 rs6541085 L ENSG00000054523 -0.714685617629314 0.224566332120741
chr1 10285708 10285709 rs6541085 L ENSG00000130939 0.121409509394587 0.559563582927332
chr1 10287311 10287312 rs7547513 L ENSG00000054523 -0.398080419062881 0.510489808621142
chr1 10287311 10287312 rs7547513 L ENSG00000054523 -0.398080419062881 0.510489808621142
chr1 10287311 10287312 rs7547513 L ENSG00000130939 -0.0243470947914187 0.909254083331409
chr1 10287311 10287312 rs7547513 L ENSG00000130939 -0.0243470947914187 0.909254083331409
chr1 10308596 10308597 rs946504 L ENSG00000054523 -0.590689584785535 0.318458894370283
chr1 10308596 10308597 rs946504 L ENSG00000054523 -0.590689584785535 0.318458894370283
chr1 10308596 10308597 rs946504 L ENSG00000130939 0.156318974126031 0.454686382978301
chr1 10308596 10308597 rs946504 L ENSG00000130939 0.156318974126031 0.454686382978301
chr1 10314961 10314962 rs7368073 L ENSG00000054523 -0.398080419062881 0.510489808621142
chr1 10314961 10314962 rs7368073 L ENSG00000130939 -0.0243470947914187 0.909254083331409
chr1 10337132 10337133 rs1970379 L ENSG00000054523 -0.714685617629314 0.224566332120741
chr1 10337132 10337133 rs1970379 L ENSG00000054523 -0.714685617629314 0.224566332120741
chr1 10337132 10337133 rs1970379 L ENSG00000130939 0.121409509394587 0.559563582927332
chr1 10337132 10337133 rs1970379 L ENSG00000130939 0.121409509394587 0.559563582927332
chr1 10340498 10340499 rs4846211 L ENSG00000054523 -0.714685617629314 0.224566332120741
chr1 10340498 10340499 rs4846211 L ENSG00000054523 -0.714685617629314 0.224566332120741
chr1 10340498 10340499 rs4846211 L ENSG00000130939 0.121409509394587 0.559563582927332
chr1 10340498 10340499 rs4846211 L ENSG00000130939 0.121409509394587 0.559563582927332
chr1 10342351 10342352 rs3748575 L ENSG00000054523 -0.328522312892919 0.589039043696131
chr1 10393613 10393614 rs35388505 L ENSG00000142657 23.5766675846041 0.0186180073514878
chr1 10393613 10393614 rs35388505 L ENSG00000142657 23.5766675846041 0.0186180073514878
chr1 10393613 10393614 rs35388505 L ENSG00000054523 -0.963127820049411 0.10936663023767
chr1 10393613 10393614 rs35388505 L ENSG00000054523 -0.963127820049411 0.10936663023767
chr1 10393613 10393614 rs35388505 L ENSG00000175279 0.198513489660769 0.34296144235444
chr1 10393613 10393614 rs35388505 L ENSG00000175279 0.198513489660769 0.34296144235444
chr1 10393625 10393626 rs11121541 L ENSG00000142657 -51.555641993836 2.66696324418554e-08
chr1 10393625 10393626 rs11121541 L ENSG00000054523 -0.824404120609173 0.157363723645916
chr1 10393625 10393626 rs11121541 L ENSG00000175279 -0.204017202935313 0.314009743500183
chr1 10393729 10393730 rs61778376 L ENSG00000142657 23.5766675846041 0.0186180073514878
chr1 10393729 10393730 rs61778376 L ENSG00000142657 23.5766675846041 0.0186180073514878
chr1 10393729 10393730 rs61778376 L ENSG00000054523 -0.963127820049411 0.10936663023767
chr1 10393729 10393730 rs61778376 L ENSG00000054523 -0.963127820049411 0.10936663023767
chr1 10393729 10393730 rs61778376 L ENSG00000175279 0.198513489660769 0.34296144235444
chr1 10393729 10393730 rs61778376 L ENSG00000175279 0.198513489660769 0.34296144235444
chr1 10394535 10394536 rs2276100 L ENSG00000142657 23.5766675846041 0.0186180073514878
chr1 10394535 10394536 rs2276100 L ENSG00000142657 23.5766675846041 0.0186180073514878
chr1 10394535 10394536 rs2276100 L ENSG00000054523 -0.963127820049411 0.10936663023767
chr1 10394535 10394536 rs2276100 L ENSG00000054523 -0.963127820049411 0.10936663023767
chr1 10394535 10394536 rs2276100 L ENSG00000175279 0.198513489660769 0.34296144235444
chr1 10394535 10394536 rs2276100 L ENSG00000175279 0.198513489660769 0.34296144235444
chr1 10402841 10402842 rs6541090 L ENSG00000142657 -54.1789630263039 1.63157696629928e-08
chr1 10402841 10402842 rs6541090 L ENSG00000175279 -0.184389530037213 0.38032297841111
chr1 10402841 10402842 rs6541090 L ENSG00000054523 -0.430676586463711 0.477375813390233
chr1 10424800 10424801 rs61778399 L ENSG00000142657 23.5766675846041 0.0186180073514878
chr1 10424800 10424801 rs61778399 L ENSG00000142657 23.5766675846041 0.0186180073514878
chr1 10424800 10424801 rs61778399 L ENSG00000054523 -0.963127820049411 0.10936663023767
chr1 10424800 10424801 rs61778399 L ENSG00000054523 -0.963127820049411 0.10936663023767
chr1 10424800 10424801 rs61778399 L ENSG00000175279 0.198513489660769 0.34296144235444
chr1 10424800 10424801 rs61778399 L ENSG00000175279 0.198513489660769 0.34296144235444
chr1 10424800 10424801 rs61778399 L ENSG00000160049 -0.171538166644551 0.414708682269191
chr1 10424800 10424801 rs61778399 L ENSG00000160049 -0.171538166644551 0.414708682269191
chr1 10426473 10426474 rs61778401 L ENSG00000142657 23.5766675846041 0.0186180073514878
chr1 10426473 10426474 rs61778401 L ENSG00000054523 -0.963127820049411 0.10936663023767
chr1 10426473 10426474 rs61778401 L ENSG00000175279 0.198513489660769 0.34296144235444
chr1 10426473 10426474 rs61778401 L ENSG00000160049 -0.171538166644551 0.414708682269191
chr1 10432878 10432879 rs61778404 L ENSG00000142657 22.5293925519375 0.0232370841656319
chr1 10432878 10432879 rs61778404 L ENSG00000054523 -0.848152325279232 0.154837645378582
chr1 10432878 10432879 rs61778404 L ENSG00000160049 -0.199290966883218 0.338296566992941
chr1 10432878 10432879 rs61778404 L ENSG00000175279 0.196050387799076 0.344176591996241
chr1 10432878 10432879 rs61778404 L ENSG00000142655 -0.164288033221247 0.40971127088785
chr1 10447791 10447792 rs4846216 L ENSG00000142657 -53.7527914516985 1.75682467814886e-08
chr1 10447791 10447792 rs4846216 L ENSG00000142657 -53.7527914516985 1.75682467814886e-08
chr1 10447791 10447792 rs4846216 L ENSG00000175279 -0.151433024525939 0.468800616512704
chr1 10447791 10447792 rs4846216 L ENSG00000175279 -0.151433024525939 0.468800616512704
chr1 10447791 10447792 rs4846216 L ENSG00000054523 -0.433606000642088 0.471766724902355
chr1 10447791 10447792 rs4846216 L ENSG00000054523 -0.433606000642088 0.471766724902355
chr1 10447791 10447792 rs4846216 L ENSG00000160049 0.0863134534157615 0.681154146251541
chr1 10447791 10447792 rs4846216 L ENSG00000160049 0.0863134534157615 0.681154146251541
chr1 10447791 10447792 rs4846216 L ENSG00000142655 -0.0818777047485932 0.683823096678632
chr1 10447791 10447792 rs4846216 L ENSG00000142655 -0.0818777047485932 0.683823096678632
chr1 10458479 10458480 rs6674949 L ENSG00000142657 -51.0644712245739 2.94204680853738e-08
chr1 10458479 10458480 rs6674949 L ENSG00000142657 -51.0644712245739 2.94204680853738e-08
chr1 10458479 10458480 rs6674949 L ENSG00000054523 -0.819620555751617 0.15694537504777
chr1 10458479 10458480 rs6674949 L ENSG00000054523 -0.819620555751617 0.15694537504777
chr1 10458479 10458480 rs6674949 L ENSG00000160049 0.181506120359863 0.369341014084929
chr1 10458479 10458480 rs6674949 L ENSG00000160049 0.181506120359863 0.369341014084929
chr1 10458479 10458480 rs6674949 L ENSG00000175279 -0.172483451468888 0.391661478945579
chr1 10458479 10458480 rs6674949 L ENSG00000175279 -0.172483451468888 0.391661478945579
chr1 10458479 10458480 rs6674949 L ENSG00000142655 0.0331267833533256 0.864266073396503
chr1 10458479 10458480 rs6674949 L ENSG00000142655 0.0331267833533256 0.864266073396503
chr1 10459778 10459779 rs3737155 L ENSG00000142657 23.1956025498319 0.0220820953425349
chr1 10459778 10459779 rs3737155 L ENSG00000142657 23.1956025498319 0.0220820953425349
chr1 10459778 10459779 rs3737155 L ENSG00000054523 -0.993498909441755 0.102234961781322
chr1 10459778 10459779 rs3737155 L ENSG00000054523 -0.993498909441755 0.102234961781322
chr1 10459778 10459779 rs3737155 L ENSG00000175279 0.233782003026944 0.268955803377947
chr1 10459778 10459779 rs3737155 L ENSG00000175279 0.233782003026944 0.268955803377947
chr1 10459778 10459779 rs3737155 L ENSG00000142655 -0.1430586628742 0.482134481288105
chr1 10459778 10459779 rs3737155 L ENSG00000142655 -0.1430586628742 0.482134481288105
chr1 10459778 10459779 rs3737155 L ENSG00000160049 -0.144219902890667 0.497695007755125
chr1 10459778 10459779 rs3737155 L ENSG00000160049 -0.144219902890667 0.497695007755125
chr1 10463887 10463888 rs4846219 L ENSG00000142657 -52.9714666170697 2.79827154489171e-08
chr1 10463887 10463888 rs4846219 L ENSG00000142657 -52.9714666170697 2.79827154489171e-08
chr1 10463887 10463888 rs4846219 L ENSG00000054523 -0.52917957235091 0.378744393089212
chr1 10463887 10463888 rs4846219 L ENSG00000054523 -0.52917957235091 0.378744393089212
chr1 10463887 10463888 rs4846219 L ENSG00000175279 -0.152366422070449 0.465256949413178
chr1 10463887 10463888 rs4846219 L ENSG00000175279 -0.152366422070449 0.465256949413178
chr1 10463887 10463888 rs4846219 L ENSG00000160049 0.11752737612652 0.575046489203822
chr1 10463887 10463888 rs4846219 L ENSG00000160049 0.11752737612652 0.575046489203822
chr1 10463887 10463888 rs4846219 L ENSG00000142655 -0.0269317155298899 0.893276008035213
chr1 10463887 10463888 rs4846219 L ENSG00000142655 -0.0269317155298899 0.893276008035213
chr1 10465298 10465299 rs35716098 L ENSG00000142657 23.5766675846041 0.0186180073514878
chr1 10465298 10465299 rs35716098 L ENSG00000142657 23.5766675846041 0.0186180073514878
chr1 10465298 10465299 rs35716098 L ENSG00000054523 -0.963127820049411 0.10936663023767
chr1 10465298 10465299 rs35716098 L ENSG00000054523 -0.963127820049411 0.10936663023767
chr1 10465298 10465299 rs35716098 L ENSG00000175279 0.198513489660769 0.34296144235444
chr1 10465298 10465299 rs35716098 L ENSG00000175279 0.198513489660769 0.34296144235444
chr1 10465298 10465299 rs35716098 L ENSG00000160049 -0.171538166644551 0.414708682269191
chr1 10465298 10465299 rs35716098 L ENSG00000160049 -0.171538166644551 0.414708682269191
chr1 10465298 10465299 rs35716098 L ENSG00000142655 -0.112520392815826 0.576400790694918
chr1 10465298 10465299 rs35716098 L ENSG00000142655 -0.112520392815826 0.576400790694918
chr1 10466045 10466046 rs34075302 L ENSG00000142657 22.8884377610001 0.022515896800089
chr1 10466045 10466046 rs34075302 L ENSG00000142657 22.8884377610001 0.022515896800089
chr1 10466045 10466046 rs34075302 L ENSG00000054523 -0.954661442341368 0.112783061212147
chr1 10466045 10466046 rs34075302 L ENSG00000054523 -0.954661442341368 0.112783061212147
chr1 10466045 10466046 rs34075302 L ENSG00000175279 0.246111852560441 0.23959637656874
chr1 10466045 10466046 rs34075302 L ENSG00000175279 0.246111852560441 0.23959637656874
chr1 10466045 10466046 rs34075302 L ENSG00000160049 -0.158676021540848 0.450935037138224
chr1 10466045 10466046 rs34075302 L ENSG00000160049 -0.158676021540848 0.450935037138224
chr1 10466045 10466046 rs34075302 L ENSG00000142655 -0.0902806354354557 0.654260580946782
chr1 10466045 10466046 rs34075302 L ENSG00000142655 -0.0902806354354557 0.654260580946782
chr1 10466110 10466111 rs34045426 L ENSG00000142657 23.5766675846041 0.0186180073514878
chr1 10466110 10466111 rs34045426 L ENSG00000142657 23.5766675846041 0.0186180073514878
chr1 10466110 10466111 rs34045426 L ENSG00000054523 -0.963127820049411 0.10936663023767
chr1 10466110 10466111 rs34045426 L ENSG00000054523 -0.963127820049411 0.10936663023767
chr1 10466110 10466111 rs34045426 L ENSG00000175279 0.198513489660769 0.34296144235444
chr1 10466110 10466111 rs34045426 L ENSG00000175279 0.198513489660769 0.34296144235444
chr1 10466110 10466111 rs34045426 L ENSG00000160049 -0.171538166644551 0.414708682269191
chr1 10466110 10466111 rs34045426 L ENSG00000160049 -0.171538166644551 0.414708682269191
chr1 10466110 10466111 rs34045426 L ENSG00000142655 -0.112520392815826 0.576400790694918
chr1 10466110 10466111 rs34045426 L ENSG00000142655 -0.112520392815826 0.576400790694918
chr1 10467073 10467074 rs6541094 L ENSG00000142657 -51.0644712245739 2.94204680853738e-08
chr1 10467073 10467074 rs6541094 L ENSG00000142657 -51.0644712245739 2.94204680853738e-08
chr1 10467073 10467074 rs6541094 L ENSG00000054523 -0.819620555751617 0.15694537504777
chr1 10467073 10467074 rs6541094 L ENSG00000054523 -0.819620555751617 0.15694537504777
chr1 10467073 10467074 rs6541094 L ENSG00000160049 0.181506120359863 0.369341014084929
chr1 10467073 10467074 rs6541094 L ENSG00000160049 0.181506120359863 0.369341014084929
chr1 10467073 10467074 rs6541094 L ENSG00000175279 -0.172483451468888 0.391661478945579
chr1 10467073 10467074 rs6541094 L ENSG00000175279 -0.172483451468888 0.391661478945579
chr1 10467073 10467074 rs6541094 L ENSG00000142655 0.0331267833533256 0.864266073396503
chr1 10467073 10467074 rs6541094 L ENSG00000142655 0.0331267833533256 0.864266073396503
chr1 10472025 10472026 rs4846221 L ENSG00000142657 -40.7189442110502 3.16058016505986e-06
chr1 10472025 10472026 rs4846221 L ENSG00000175279 -0.1809844899622 0.335562449928396
chr1 10472025 10472026 rs4846221 L ENSG00000142655 -0.0430509115834597 0.811927743424431
chr1 10472025 10472026 rs4846221 L ENSG00000054523 0.0768876882602719 0.887325799671286
chr1 10472025 10472026 rs4846221 L ENSG00000160049 0.0246440728091059 0.89628933472161
chr1 10474456 10474457 rs58014725 L ENSG00000142657 -52.9714666170697 2.79827154489171e-08
chr1 10474456 10474457 rs58014725 L ENSG00000142657 -52.9714666170697 2.79827154489171e-08
chr1 10474456 10474457 rs58014725 L ENSG00000054523 -0.52917957235091 0.378744393089212
chr1 10474456 10474457 rs58014725 L ENSG00000054523 -0.52917957235091 0.378744393089212
chr1 10474456 10474457 rs58014725 L ENSG00000175279 -0.152366422070449 0.465256949413178
chr1 10474456 10474457 rs58014725 L ENSG00000175279 -0.152366422070449 0.465256949413178
chr1 10474456 10474457 rs58014725 L ENSG00000160049 0.11752737612652 0.575046489203822
chr1 10474456 10474457 rs58014725 L ENSG00000160049 0.11752737612652 0.575046489203822
chr1 10474456 10474457 rs58014725 L ENSG00000142655 -0.0269317155298899 0.893276008035213
chr1 10474456 10474457 rs58014725 L ENSG00000142655 -0.0269317155298899 0.893276008035213
chr1 10526143 10526144 rs672606 L ENSG00000142657 -36.8743598181244 0.000201036181922567
chr1 10526143 10526144 rs672606 L ENSG00000142657 -36.8743598181244 0.000201036181922567
chr1 10526143 10526144 rs672606 L ENSG00000175279 -0.323668477570788 0.122865543195241
chr1 10526143 10526144 rs672606 L ENSG00000175279 -0.323668477570788 0.122865543195241
chr1 10526143 10526144 rs672606 L ENSG00000054523 -0.75228796176934 0.214182009298075
chr1 10526143 10526144 rs672606 L ENSG00000054523 -0.75228796176934 0.214182009298075
chr1 10526143 10526144 rs672606 L ENSG00000160049 0.083439720036269 0.693255518985251
chr1 10526143 10526144 rs672606 L ENSG00000160049 0.083439720036269 0.693255518985251
chr1 10526143 10526144 rs672606 L ENSG00000142655 -0.00140492278572714 0.994464863078636
chr1 10526143 10526144 rs672606 L ENSG00000142655 -0.00140492278572714 0.994464863078636
chr1 10534754 10534755 rs72869122 L ENSG00000142657 39.5012046529042 0.0264031008756818
chr1 10534754 10534755 rs72869122 L ENSG00000142657 39.5012046529042 0.0264031008756818
chr1 10534754 10534755 rs72869122 L ENSG00000175279 0.498969596399931 0.178267086364666
chr1 10534754 10534755 rs72869122 L ENSG00000175279 0.498969596399931 0.178267086364666
chr1 10534754 10534755 rs72869122 L ENSG00000054523 1.36265832206019 0.202346755696416
chr1 10534754 10534755 rs72869122 L ENSG00000054523 1.36265832206019 0.202346755696416
chr1 10534754 10534755 rs72869122 L ENSG00000160049 0.0854303882336521 0.81905884457933
chr1 10534754 10534755 rs72869122 L ENSG00000160049 0.0854303882336521 0.81905884457933
chr1 10534754 10534755 rs72869122 L ENSG00000142655 -0.0674261039510742 0.850376904980855
chr1 10534754 10534755 rs72869122 L ENSG00000142655 -0.0674261039510742 0.850376904980855
chr1 10536634 10536635 rs655271 L ENSG00000142657 -35.3234552306126 0.000158300214280112
chr1 10536634 10536635 rs655271 L ENSG00000142657 -35.3234552306126 0.000158300214280112
chr1 10536634 10536635 rs655271 L ENSG00000175279 -0.288643518256176 0.144946935382436
chr1 10536634 10536635 rs655271 L ENSG00000175279 -0.288643518256176 0.144946935382436
chr1 10536634 10536635 rs655271 L ENSG00000054523 -0.736388209110756 0.197402382688421
chr1 10536634 10536635 rs655271 L ENSG00000054523 -0.736388209110756 0.197402382688421
chr1 10536634 10536635 rs655271 L ENSG00000160049 0.167536032245168 0.400762486978461
chr1 10536634 10536635 rs655271 L ENSG00000160049 0.167536032245168 0.400762486978461
chr1 10536634 10536635 rs655271 L ENSG00000142655 0.0337003234119718 0.859993069803486
chr1 10536634 10536635 rs655271 L ENSG00000142655 0.0337003234119718 0.859993069803486
chr1 10542919 10542920 rs663864 L ENSG00000142657 -35.3234552306126 0.000158300214280112
chr1 10542919 10542920 rs663864 L ENSG00000142657 -35.3234552306126 0.000158300214280112
chr1 10542919 10542920 rs663864 L ENSG00000175279 -0.288643518256176 0.144946935382436
chr1 10542919 10542920 rs663864 L ENSG00000175279 -0.288643518256176 0.144946935382436
chr1 10542919 10542920 rs663864 L ENSG00000160049 0.167536032245168 0.400762486978461
chr1 10542919 10542920 rs663864 L ENSG00000160049 0.167536032245168 0.400762486978461
chr1 10542919 10542920 rs663864 L ENSG00000142655 0.0337003234119718 0.859993069803486
chr1 10542919 10542920 rs663864 L ENSG00000142655 0.0337003234119718 0.859993069803486
chr1 10549379 10549380 rs670666 L ENSG00000142657 -36.3293492788198 0.000136096925210432
chr1 10549379 10549380 rs670666 L ENSG00000142657 -36.3293492788198 0.000136096925210432
chr1 10549379 10549380 rs670666 L ENSG00000175279 -0.303239197693234 0.13276283424555
chr1 10549379 10549380 rs670666 L ENSG00000175279 -0.303239197693234 0.13276283424555
chr1 10549379 10549380 rs670666 L ENSG00000160049 0.156809326921344 0.440279450696794
chr1 10549379 10549380 rs670666 L ENSG00000160049 0.156809326921344 0.440279450696794
chr1 10549379 10549380 rs670666 L ENSG00000142655 0.0245556686411862 0.899625613082513
chr1 10549379 10549380 rs670666 L ENSG00000142655 0.0245556686411862 0.899625613082513
chr1 10550351 10550352 rs673254 L ENSG00000142657 -37.1743403881215 0.000173066898559266
chr1 10550351 10550352 rs673254 L ENSG00000142657 -37.1743403881215 0.000173066898559266
chr1 10550351 10550352 rs673254 L ENSG00000175279 -0.322317082980702 0.123890167086299
chr1 10550351 10550352 rs673254 L ENSG00000175279 -0.322317082980702 0.123890167086299
chr1 10550351 10550352 rs673254 L ENSG00000160049 0.149219255632762 0.479637778086071
chr1 10550351 10550352 rs673254 L ENSG00000160049 0.149219255632762 0.479637778086071
chr1 10550351 10550352 rs673254 L ENSG00000142655 0.0302462895903126 0.881096849364027
chr1 10550351 10550352 rs673254 L ENSG00000142655 0.0302462895903126 0.881096849364027
chr1 10563934 10563935 rs2186949 L ENSG00000142657 -27.6729512910363 0.00430741031174308
chr1 10563934 10563935 rs2186949 L ENSG00000175279 -0.17998415947181 0.3765328118267
chr1 10563934 10563935 rs2186949 L ENSG00000142655 0.150683946571835 0.44130151209341
chr1 10563934 10563935 rs2186949 L ENSG00000160049 0.122723810876097 0.548542586220915
chr1 10565946 10565947 rs1755592 L ENSG00000142657 -34.8304394986311 0.00033509696609538
chr1 10565946 10565947 rs1755592 L ENSG00000142657 -34.8304394986311 0.00033509696609538
chr1 10565946 10565947 rs1755592 L ENSG00000175279 -0.327708244916056 0.109887046582449
chr1 10565946 10565947 rs1755592 L ENSG00000175279 -0.327708244916056 0.109887046582449
chr1 10565946 10565947 rs1755592 L ENSG00000160049 0.202841589748646 0.325861299284209
chr1 10565946 10565947 rs1755592 L ENSG00000160049 0.202841589748646 0.325861299284209
chr1 10565946 10565947 rs1755592 L ENSG00000142655 -0.0839936068348475 0.671224934583593
chr1 10565946 10565947 rs1755592 L ENSG00000142655 -0.0839936068348475 0.671224934583593
chr1 10566147 10566148 rs7543322 L ENSG00000142657 -35.4535771381293 0.000186962491642215
chr1 10566147 10566148 rs7543322 L ENSG00000142657 -35.4535771381293 0.000186962491642215
chr1 10566147 10566148 rs7543322 L ENSG00000160049 0.391345644904019 0.0516546082766872
chr1 10566147 10566148 rs7543322 L ENSG00000160049 0.391345644904019 0.0516546082766872
chr1 10566147 10566148 rs7543322 L ENSG00000175279 -0.0747429045183419 0.710809837592626
chr1 10566147 10566148 rs7543322 L ENSG00000175279 -0.0747429045183419 0.710809837592626
chr1 10566147 10566148 rs7543322 L ENSG00000142655 -0.0273703549561811 0.887688531938106
chr1 10566147 10566148 rs7543322 L ENSG00000142655 -0.0273703549561811 0.887688531938106
chr1 10567057 10567058 rs602601 L ENSG00000142657 20.1723369940268 0.0384841926296803
chr1 10567057 10567058 rs602601 L ENSG00000175279 0.391031043464482 0.0530260639372043
chr1 10567057 10567058 rs602601 L ENSG00000160049 -0.0582715284701616 0.775513259742596
chr1 10567057 10567058 rs602601 L ENSG00000142655 0.00776150081121115 0.968347282351135
chr1 10567121 10567122 rs604814 L ENSG00000175279 0.438876741960962 0.034282200518334
chr1 10567121 10567122 rs604814 L ENSG00000175279 0.438876741960962 0.034282200518334
chr1 10567121 10567122 rs604814 L ENSG00000142657 20.6550170408173 0.0391202908792655
chr1 10567121 10567122 rs604814 L ENSG00000142657 20.6550170408173 0.0391202908792655
chr1 10567121 10567122 rs604814 L ENSG00000142655 0.0332950670754218 0.868377089503817
chr1 10567121 10567122 rs604814 L ENSG00000142655 0.0332950670754218 0.868377089503817
chr1 10567121 10567122 rs604814 L ENSG00000160049 -0.00670177359800897 0.974533058010994
chr1 10567121 10567122 rs604814 L ENSG00000160049 -0.00670177359800897 0.974533058010994
chr1 10567207 10567208 rs604369 L ENSG00000142657 -39.0281859204642 0.000127156562463794
chr1 10567207 10567208 rs604369 L ENSG00000142657 -39.0281859204642 0.000127156562463794
chr1 10567207 10567208 rs604369 L ENSG00000175279 -0.315369702201967 0.144005674437307
chr1 10567207 10567208 rs604369 L ENSG00000175279 -0.315369702201967 0.144005674437307
chr1 10567207 10567208 rs604369 L ENSG00000160049 0.205027033302159 0.345343444969528
chr1 10567207 10567208 rs604369 L ENSG00000160049 0.205027033302159 0.345343444969528
chr1 10567207 10567208 rs604369 L ENSG00000142655 0.126683349908941 0.542759531520327
chr1 10567207 10567208 rs604369 L ENSG00000142655 0.126683349908941 0.542759531520327
chr1 10567710 10567711 rs589151 L ENSG00000142657 -39.0281859204642 0.000127156562463794
chr1 10567710 10567711 rs589151 L ENSG00000142657 -39.0281859204642 0.000127156562463794
chr1 10567710 10567711 rs589151 L ENSG00000175279 -0.315369702201967 0.144005674437307
chr1 10567710 10567711 rs589151 L ENSG00000175279 -0.315369702201967 0.144005674437307
chr1 10567710 10567711 rs589151 L ENSG00000160049 0.205027033302159 0.345343444969528
chr1 10567710 10567711 rs589151 L ENSG00000160049 0.205027033302159 0.345343444969528
chr1 10567710 10567711 rs589151 L ENSG00000142655 0.126683349908941 0.542759531520327
chr1 10567710 10567711 rs589151 L ENSG00000142655 0.126683349908941 0.542759531520327
chr1 10589835 10589836 rs7548453 L ENSG00000175279 -0.279088370694893 0.178060162951153
chr1 10589835 10589836 rs7548453 L ENSG00000160049 0.170232097386744 0.41435269514321
chr1 10589835 10589836 rs7548453 L ENSG00000142655 0.110644891199334 0.579600151514074
chr1 10740812 10740813 rs1776228 L ENSG00000130940 0.35282671051096 0.0319789248091135
chr1 10740812 10740813 rs1776228 L ENSG00000130940 0.35282671051096 0.0319789248091135
chr1 10740812 10740813 rs1776228 L ENSG00000142655 0.496622076952133 0.201208424216764
chr1 10740812 10740813 rs1776228 L ENSG00000142655 0.496622076952133 0.201208424216764
chr1 11046654 11046655 rs72868197 L ENSG00000175262 -0.046232616848161 0.467301948136076
chr1 11046654 11046655 rs72868197 L ENSG00000175262 -0.046232616848161 0.467301948136076
chr1 11046654 11046655 rs72868197 L ENSG00000171824 0.556632920494515 0.581412574630928
chr1 11046654 11046655 rs72868197 L ENSG00000171824 0.556632920494515 0.581412574630928
chr1 11046654 11046655 rs72868197 L ENSG00000120948 0.145026079530519 0.895778472765291
chr1 11046654 11046655 rs72868197 L ENSG00000120948 0.145026079530519 0.895778472765291
chr1 11046654 11046655 rs72868197 L ENSG00000116649 0.0485092030721475 0.985285595625632
chr1 11046654 11046655 rs72868197 L ENSG00000116649 0.0485092030721475 0.985285595625632
chr1 11104844 11104845 rs9430347 L ENSG00000171824 2.59417939582403 0.0138133909454646
chr1 11104844 11104845 rs9430347 L ENSG00000175262 -0.149624902915564 0.0245059520981221
chr1 11104844 11104845 rs9430347 L ENSG00000116649 3.95908714622272 0.151967616238266
chr1 11104844 11104845 rs9430347 L ENSG00000120948 -0.960107955327941 0.410337484797079
chr1 11104844 11104845 rs9430347 L ENSG00000198793 -0.016331407199469 0.952946083485595
chr1 11159988 11159989 rs17552387 L ENSG00000116649 10.2678856006346 0.00722390652116296
chr1 11159988 11159989 rs17552387 L ENSG00000116649 10.2678856006346 0.00722390652116296
chr1 11159988 11159989 rs17552387 L ENSG00000198793 -0.245412049586347 0.525062354558197
chr1 11159988 11159989 rs17552387 L ENSG00000198793 -0.245412049586347 0.525062354558197
chr1 11159988 11159989 rs17552387 L ENSG00000171824 0.820766419595246 0.580880931107522
chr1 11159988 11159989 rs17552387 L ENSG00000171824 0.820766419595246 0.580880931107522
chr1 11159988 11159989 rs17552387 L ENSG00000120948 0.624510871470456 0.701578686726801
chr1 11159988 11159989 rs17552387 L ENSG00000120948 0.624510871470456 0.701578686726801
chr1 11435941 11435942 rs2335404 L ENSG00000120942 0.1456426727907 0.443793440726717
chr1 11435941 11435942 rs2335404 L ENSG00000120942 0.1456426727907 0.443793440726717
chr1 11719437 11719438 rs3117063 L ENSG00000116670 4.79462842280229 0.0267520329819481
chr1 11719437 11719438 rs3117063 L ENSG00000116670 4.79462842280229 0.0267520329819481
chr1 11719437 11719438 rs3117063 L ENSG00000132879 0.157584473271572 0.497077690518359
chr1 11719437 11719438 rs3117063 L ENSG00000132879 0.157584473271572 0.497077690518359
chr1 11719437 11719438 rs3117063 L ENSG00000116663 0.329960307384838 0.662073247506976
chr1 11719437 11719438 rs3117063 L ENSG00000116663 0.329960307384838 0.662073247506976
chr1 11719437 11719438 rs3117063 L ENSG00000177674 -0.406248240357883 0.71785210761997
chr1 11719437 11719438 rs3117063 L ENSG00000177674 -0.406248240357883 0.71785210761997
chr1 11736599 11736600 rs2336030 L ENSG00000116670 -2.45382511089298 0.318801657903577
chr1 11736599 11736600 rs2336030 L ENSG00000116670 -2.45382511089298 0.318801657903577
chr1 11736599 11736600 rs2336030 L ENSG00000132879 -0.22160623060724 0.397432221549782
chr1 11736599 11736600 rs2336030 L ENSG00000132879 -0.22160623060724 0.397432221549782
chr1 11736599 11736600 rs2336030 L ENSG00000177674 0.825646991468268 0.515201734285074
chr1 11736599 11736600 rs2336030 L ENSG00000177674 0.825646991468268 0.515201734285074
chr1 11736599 11736600 rs2336030 L ENSG00000116663 0.0218093216474043 0.979595084339506
chr1 11736599 11736600 rs2336030 L ENSG00000116663 0.0218093216474043 0.979595084339506
chr1 11741795 11741796 rs2233006 L ENSG00000116670 -2.52887046575239 0.304094107572841
chr1 11741795 11741796 rs2233006 L ENSG00000116670 -2.52887046575239 0.304094107572841
chr1 11741795 11741796 rs2233006 L ENSG00000132879 -0.230002703805941 0.379668070999548
chr1 11741795 11741796 rs2233006 L ENSG00000132879 -0.230002703805941 0.379668070999548
chr1 11741795 11741796 rs2233006 L ENSG00000177674 0.782316560561514 0.53746115715183
chr1 11741795 11741796 rs2233006 L ENSG00000177674 0.782316560561514 0.53746115715183
chr1 11741795 11741796 rs2233006 L ENSG00000116663 -0.0237743623263564 0.977753489133278
chr1 11741795 11741796 rs2233006 L ENSG00000116663 -0.0237743623263564 0.977753489133278
chr1 11832622 11832623 rs77157935 L ENSG00000177674 -1.75210012422889 0.394675696694365
chr1 11832622 11832623 rs77157935 L ENSG00000177674 -1.75210012422889 0.394675696694365
chr1 11832622 11832623 rs77157935 L ENSG00000116663 1.08387737756702 0.433099908563251
chr1 11832622 11832623 rs77157935 L ENSG00000116663 1.08387737756702 0.433099908563251
chr1 11832622 11832623 rs77157935 L ENSG00000116670 -2.05295161161187 0.607877193671856
chr1 11832622 11832623 rs77157935 L ENSG00000116670 -2.05295161161187 0.607877193671856
chr1 11832622 11832623 rs77157935 L ENSG00000011021 -0.142939674058443 0.628459363258657
chr1 11832622 11832623 rs77157935 L ENSG00000011021 -0.142939674058443 0.628459363258657
chr1 11832622 11832623 rs77157935 L ENSG00000177000 0.0987338426096583 0.807558898378796
chr1 11832622 11832623 rs77157935 L ENSG00000177000 0.0987338426096583 0.807558898378796
chr1 11955810 11955811 rs72640282 L ENSG00000177000 -0.536930342056113 0.130529149449583
chr1 11955810 11955811 rs72640282 L ENSG00000177000 -0.536930342056113 0.130529149449583
chr1 11955810 11955811 rs72640282 L ENSG00000011021 -0.366080814134185 0.157525263497606
chr1 11955810 11955811 rs72640282 L ENSG00000011021 -0.366080814134185 0.157525263497606
chr1 11955810 11955811 rs72640282 L ENSG00000083444 1.62516397991838 0.433939342009726
chr1 11955810 11955811 rs72640282 L ENSG00000083444 1.62516397991838 0.433939342009726
chr1 11955810 11955811 rs72640282 L ENSG00000116688 -0.367246614400198 0.624207323257844
chr1 11955810 11955811 rs72640282 L ENSG00000116688 -0.367246614400198 0.624207323257844
chr1 11955810 11955811 rs72640282 L ENSG00000116685 0.205924570774465 0.637588734392211
chr1 11955810 11955811 rs72640282 L ENSG00000116685 0.205924570774465 0.637588734392211
chr1 11967904 11967905 rs6662295 L ENSG00000116685 -0.458493523454612 0.0833323042769154
chr1 11967904 11967905 rs6662295 L ENSG00000116685 -0.458493523454612 0.0833323042769154
chr1 11967904 11967905 rs6662295 L ENSG00000011021 0.15308740725442 0.332520056435925
chr1 11967904 11967905 rs6662295 L ENSG00000011021 0.15308740725442 0.332520056435925
chr1 11967904 11967905 rs6662295 L ENSG00000116688 0.373155021335636 0.413173801023061
chr1 11967904 11967905 rs6662295 L ENSG00000116688 0.373155021335636 0.413173801023061
chr1 11967904 11967905 rs6662295 L ENSG00000083444 0.993714907150883 0.431910276715553
chr1 11967904 11967905 rs6662295 L ENSG00000083444 0.993714907150883 0.431910276715553
chr1 11968366 11968367 rs77029566 L ENSG00000116685 0.399625012002459 0.391967759803287
chr1 11968366 11968367 rs77029566 L ENSG00000116688 0.595701741062159 0.456965759814252
chr1 11968366 11968367 rs77029566 L ENSG00000083444 -1.09720203105266 0.621387596146934
chr1 11968366 11968367 rs77029566 L ENSG00000011021 -0.0985550003776205 0.722757137773364
chr1 12206651 12206652 rs641941 L ENSG00000028137 34.6541746852084 0.091499872101298
chr1 12206651 12206652 rs641941 L ENSG00000028137 34.6541746852084 0.091499872101298
chr1 12206651 12206652 rs641941 L ENSG00000048707 0.151372754148723 0.396198525454461
chr1 12206651 12206652 rs641941 L ENSG00000048707 0.151372754148723 0.396198525454461
chr1 12206651 12206652 rs641941 L ENSG00000120949 0.100869264103265 0.593132392577837
chr1 12206651 12206652 rs641941 L ENSG00000120949 0.100869264103265 0.593132392577837
chr1 12287269 12287270 rs28621804 L ENSG00000028137 -43.4038546471232 0.084348282638102
chr1 12287269 12287270 rs28621804 L ENSG00000028137 -43.4038546471232 0.084348282638102
chr1 12287269 12287270 rs28621804 L ENSG00000120949 -0.254414489900526 0.270421607535653
chr1 12287269 12287270 rs28621804 L ENSG00000120949 -0.254414489900526 0.270421607535653
chr1 12287269 12287270 rs28621804 L ENSG00000048707 -0.160136475245267 0.463848738093678
chr1 12287269 12287270 rs28621804 L ENSG00000048707 -0.160136475245267 0.463848738093678
chr1 12648381 12648382 rs78444419 L ENSG00000162496 -0.901714198038777 0.403491285621256
chr1 12648381 12648382 rs78444419 L ENSG00000162496 -0.901714198038777 0.403491285621256
chr1 12648381 12648382 rs78444419 L ENSG00000048707 -0.133197515523235 0.661201576980428
chr1 12648381 12648382 rs78444419 L ENSG00000048707 -0.133197515523235 0.661201576980428
chr1 12680179 12680180 rs6689733 L ENSG00000162496 -0.588366205969155 0.441217107007484
chr1 12681101 12681102 rs3000898 L ENSG00000162496 0.149797743254485 0.808261891349872
chr1 12681101 12681102 rs3000898 L ENSG00000162496 0.149797743254485 0.808261891349872
chr1 13990540 13990541 rs77546979 L ENSG00000162493 -6.99320347542487 0.295661093363511
chr1 13990540 13990541 rs77546979 L ENSG00000116731 -0.774743024775234 0.402831099428159
chr1 14141603 14141604 rs2495079 L ENSG00000116731 -0.567467784295591 0.325422899404341
chr1 14155401 14155402 rs7520386 L ENSG00000116731 -0.00951537295325884 0.982452107241804
chr1 14155401 14155402 rs7520386 L ENSG00000116731 -0.00951537295325884 0.982452107241804
chr1 14196114 14196115 rs74586186 L ENSG00000116731 -0.478732746512536 0.521614940773208
chr1 15480047 15480048 rs742675 L ENSG00000142621 0.0432269002616575 0.416480379448868
chr1 15480047 15480048 rs742675 L ENSG00000171729 -1.50809661098362 0.564894390437981
chr1 15499233 15499234 rs72640794 L ENSG00000171729 -2.05755531021232 0.551300623864286
chr1 15499233 15499234 rs72640794 L ENSG00000171729 -2.05755531021232 0.551300623864286
chr1 15499233 15499234 rs72640794 L ENSG00000142621 0.0233453734116095 0.739441626472762
chr1 15499233 15499234 rs72640794 L ENSG00000142621 0.0233453734116095 0.739441626472762
chr1 15587347 15587348 rs56722038 L ENSG00000171729 4.26594725304775 0.273906263996427
chr1 15587347 15587348 rs56722038 L ENSG00000171729 4.26594725304775 0.273906263996427
chr1 15587347 15587348 rs56722038 L ENSG00000142621 0.00502661374998243 0.949513978444746
chr1 15587347 15587348 rs56722038 L ENSG00000142621 0.00502661374998243 0.949513978444746
chr1 15620636 15620637 rs35622037 L ENSG00000171729 -8.65459266688578 0.0669102088021398
chr1 15620636 15620637 rs35622037 L ENSG00000171729 -8.65459266688578 0.0669102088021398
chr1 15620636 15620637 rs35622037 L ENSG00000142621 0.0013225692326008 0.989071222952228
chr1 15620636 15620637 rs35622037 L ENSG00000142621 0.0013225692326008 0.989071222952228
chr1 15664346 15664347 rs72864900 L ENSG00000142621 -0.0530328612288475 0.506718931334652
chr1 15664346 15664347 rs72864900 L ENSG00000142621 -0.0530328612288475 0.506718931334652
chr1 15664346 15664347 rs72864900 L ENSG00000142634 -0.521126908538403 0.936753595523949
chr1 15664346 15664347 rs72864900 L ENSG00000142634 -0.521126908538403 0.936753595523949
chr1 15711362 15711363 rs2496337 L ENSG00000162438 -0.107384531486044 0.332349831446096
chr1 15711362 15711363 rs2496337 L ENSG00000142634 4.18420959743564 0.348563743889791
chr1 15711362 15711363 rs2496337 L ENSG00000142621 0.012371182056544 0.82015148044913
chr1 15815578 15815579 rs6429746 L ENSG00000132906 0.310204781031386 0.00468454443143598
chr1 15815578 15815579 rs6429746 L ENSG00000116138 0.166352232050369 0.0880288444299933
chr1 15815578 15815579 rs6429746 L ENSG00000162438 -0.103441710936336 0.300093232348278
chr1 15815578 15815579 rs6429746 L ENSG00000142621 -0.0211951454717387 0.665566367924782
chr1 15815578 15815579 rs6429746 L ENSG00000142634 -1.629798356009 0.685813475217612
chr1 15914331 15914332 rs6666886 L ENSG00000116138 0.134966030030669 0.184548673357286
chr1 15914331 15914332 rs6666886 L ENSG00000116138 0.134966030030669 0.184548673357286
chr1 15914331 15914332 rs6666886 L ENSG00000132906 -0.145983654034243 0.206318571266366
chr1 15914331 15914332 rs6666886 L ENSG00000132906 -0.145983654034243 0.206318571266366
chr1 15914331 15914332 rs6666886 L ENSG00000197312 0.0901886624005999 0.557765437986913
chr1 15914331 15914332 rs6666886 L ENSG00000197312 0.0901886624005999 0.557765437986913
chr1 15914331 15914332 rs6666886 L ENSG00000116786 0.646838287507295 0.800759655333791
chr1 15914331 15914332 rs6666886 L ENSG00000116786 0.646838287507295 0.800759655333791
chr1 15914331 15914332 rs6666886 L ENSG00000215695 -0.0263187169352319 0.821616729898331
chr1 15914331 15914332 rs6666886 L ENSG00000215695 -0.0263187169352319 0.821616729898331
chr1 15914460 15914461 rs6667064 L ENSG00000116138 0.134966030030669 0.184548673357286
chr1 15914460 15914461 rs6667064 L ENSG00000116138 0.134966030030669 0.184548673357286
chr1 15914460 15914461 rs6667064 L ENSG00000132906 -0.145983654034243 0.206318571266366
chr1 15914460 15914461 rs6667064 L ENSG00000132906 -0.145983654034243 0.206318571266366
chr1 15914460 15914461 rs6667064 L ENSG00000197312 0.0901886624005999 0.557765437986913
chr1 15914460 15914461 rs6667064 L ENSG00000197312 0.0901886624005999 0.557765437986913
chr1 15914460 15914461 rs6667064 L ENSG00000116786 0.646838287507295 0.800759655333791
chr1 15914460 15914461 rs6667064 L ENSG00000116786 0.646838287507295 0.800759655333791
chr1 15914460 15914461 rs6667064 L ENSG00000215695 -0.0263187169352319 0.821616729898331
chr1 15914460 15914461 rs6667064 L ENSG00000215695 -0.0263187169352319 0.821616729898331
chr1 15920820 15920821 rs78917815 L ENSG00000197312 -0.55236877910865 0.000511907078165945
chr1 15920820 15920821 rs78917815 L ENSG00000197312 -0.55236877910865 0.000511907078165945
chr1 15920820 15920821 rs78917815 L ENSG00000116786 -7.74879085786887 0.00363407872964035
chr1 15920820 15920821 rs78917815 L ENSG00000116786 -7.74879085786887 0.00363407872964035
chr1 15920820 15920821 rs78917815 L ENSG00000215695 -0.218057138310381 0.0750968386495889
chr1 15920820 15920821 rs78917815 L ENSG00000215695 -0.218057138310381 0.0750968386495889
chr1 15920820 15920821 rs78917815 L ENSG00000116138 -0.14140958471292 0.187833161703133
chr1 15920820 15920821 rs78917815 L ENSG00000116138 -0.14140958471292 0.187833161703133
chr1 15920820 15920821 rs78917815 L ENSG00000132906 -0.128370953836673 0.292860243554336
chr1 15920820 15920821 rs78917815 L ENSG00000132906 -0.128370953836673 0.292860243554336
chr1 15921152 15921153 rs72645864 L ENSG00000197312 -0.555161125538601 0.000507399780813315
chr1 15921152 15921153 rs72645864 L ENSG00000116786 -7.85751144687862 0.00331322307971672
chr1 15921152 15921153 rs72645864 L ENSG00000215695 -0.224745827963571 0.0676998001317808
chr1 15921152 15921153 rs72645864 L ENSG00000116138 -0.143823022515008 0.18229081868817
chr1 15921152 15921153 rs72645864 L ENSG00000132906 -0.128377120366348 0.294964801754567
chr1 15950551 15950552 rs59991988 L ENSG00000116786 -8.60480475933143 0.000649512202602635
chr1 15950551 15950552 rs59991988 L ENSG00000116786 -8.60480475933143 0.000649512202602635
chr1 15950551 15950552 rs59991988 L ENSG00000197312 -0.458432122079553 0.00260493986349745
chr1 15950551 15950552 rs59991988 L ENSG00000197312 -0.458432122079553 0.00260493986349745
chr1 15950551 15950552 rs59991988 L ENSG00000215695 -0.155124949823766 0.184879005520289
chr1 15950551 15950552 rs59991988 L ENSG00000215695 -0.155124949823766 0.184879005520289
chr1 15950551 15950552 rs59991988 L ENSG00000132906 -0.135185824668126 0.244649731776574
chr1 15950551 15950552 rs59991988 L ENSG00000132906 -0.135185824668126 0.244649731776574
chr1 15950551 15950552 rs59991988 L ENSG00000116138 -0.0743884362264052 0.467998235998268
chr1 15950551 15950552 rs59991988 L ENSG00000116138 -0.0743884362264052 0.467998235998268
chr1 16042276 16042277 rs34385739 L ENSG00000116786 -9.31819284729965 0.000473669329966136
chr1 16042276 16042277 rs34385739 L ENSG00000162461 -0.604881845102243 0.000671740128101553
chr1 16042276 16042277 rs34385739 L ENSG00000197312 -0.43514716270702 0.00707429103922318
chr1 16042276 16042277 rs34385739 L ENSG00000162458 -0.118743055824141 0.0134376179727618
chr1 16042276 16042277 rs34385739 L ENSG00000215695 -0.0878527879081976 0.478733681054799
chr1 16083897 16083898 rs71631750 L ENSG00000215695 0.351911402732237 0.014434799957684
chr1 16083897 16083898 rs71631750 L ENSG00000215695 0.351911402732237 0.014434799957684
chr1 16083897 16083898 rs71631750 L ENSG00000197312 0.258394754835453 0.176474260897654
chr1 16083897 16083898 rs71631750 L ENSG00000197312 0.258394754835453 0.176474260897654
chr1 16083897 16083898 rs71631750 L ENSG00000116786 1.916806633656 0.548098474056863
chr1 16083897 16083898 rs71631750 L ENSG00000116786 1.916806633656 0.548098474056863
chr1 16083897 16083898 rs71631750 L ENSG00000162461 0.117233722450487 0.58149705351292
chr1 16083897 16083898 rs71631750 L ENSG00000162461 0.117233722450487 0.58149705351292
chr1 16083897 16083898 rs71631750 L ENSG00000065526 -0.170105276333395 0.817301311858455
chr1 16083897 16083898 rs71631750 L ENSG00000065526 -0.170105276333395 0.817301311858455
chr1 16083897 16083898 rs71631750 L ENSG00000162458 -0.0127453407122384 0.822770677098051
chr1 16083897 16083898 rs71631750 L ENSG00000162458 -0.0127453407122384 0.822770677098051
chr1 16087163 16087164 rs867321 L ENSG00000215695 0.315657620276346 0.0837835931913498
chr1 16087163 16087164 rs867321 L ENSG00000215695 0.315657620276346 0.0837835931913498
chr1 16087163 16087164 rs867321 L ENSG00000162461 0.400219253506264 0.134585566933904
chr1 16087163 16087164 rs867321 L ENSG00000162461 0.400219253506264 0.134585566933904
chr1 16087163 16087164 rs867321 L ENSG00000116786 3.35910369101998 0.404004233618548
chr1 16087163 16087164 rs867321 L ENSG00000116786 3.35910369101998 0.404004233618548
chr1 16087163 16087164 rs867321 L ENSG00000197312 0.180006297722716 0.456656251829388
chr1 16087163 16087164 rs867321 L ENSG00000197312 0.180006297722716 0.456656251829388
chr1 16087163 16087164 rs867321 L ENSG00000065526 0.35170210417123 0.705044173159076
chr1 16087163 16087164 rs867321 L ENSG00000065526 0.35170210417123 0.705044173159076
chr1 16087163 16087164 rs867321 L ENSG00000162458 0.00162618370523416 0.981936079300358
chr1 16087163 16087164 rs867321 L ENSG00000162458 0.00162618370523416 0.981936079300358
chr1 16113036 16113037 rs2546 L ENSG00000162461 0.515343100308692 0.0559710333269559
chr1 16113036 16113037 rs2546 L ENSG00000162461 0.515343100308692 0.0559710333269559
chr1 16113036 16113037 rs2546 L ENSG00000065526 0.809615448168932 0.388079150364777
chr1 16113036 16113037 rs2546 L ENSG00000065526 0.809615448168932 0.388079150364777
chr1 16113036 16113037 rs2546 L ENSG00000116786 2.8091071748235 0.49005901208247
chr1 16113036 16113037 rs2546 L ENSG00000116786 2.8091071748235 0.49005901208247
chr1 16113036 16113037 rs2546 L ENSG00000162458 -0.0265999774458244 0.713963103593321
chr1 16113036 16113037 rs2546 L ENSG00000162458 -0.0265999774458244 0.713963103593321
chr1 16115969 16115970 rs2862161 L ENSG00000162461 0.272284144212922 0.231560112926983
chr1 16115969 16115970 rs2862161 L ENSG00000162461 0.272284144212922 0.231560112926983
chr1 16115969 16115970 rs2862161 L ENSG00000162458 -0.0720685485957313 0.236396261235558
chr1 16115969 16115970 rs2862161 L ENSG00000162458 -0.0720685485957313 0.236396261235558
chr1 16115969 16115970 rs2862161 L ENSG00000116786 0.796579485756865 0.816041064034322
chr1 16115969 16115970 rs2862161 L ENSG00000116786 0.796579485756865 0.816041064034322
chr1 16115969 16115970 rs2862161 L ENSG00000065526 0.165451839600804 0.834023962340676
chr1 16115969 16115970 rs2862161 L ENSG00000065526 0.165451839600804 0.834023962340676
chr1 16116888 16116889 rs4661650 L ENSG00000162461 0.272284144212922 0.231560112926983
chr1 16116888 16116889 rs4661650 L ENSG00000162458 -0.0720685485957313 0.236396261235558
chr1 16116888 16116889 rs4661650 L ENSG00000116786 0.796579485756865 0.816041064034322
chr1 16116888 16116889 rs4661650 L ENSG00000065526 0.165451839600804 0.834023962340676
chr1 16117022 16117023 rs4661652 L ENSG00000162461 0.272284144212922 0.231560112926983
chr1 16117022 16117023 rs4661652 L ENSG00000162461 0.272284144212922 0.231560112926983
chr1 16117022 16117023 rs4661652 L ENSG00000162458 -0.0720685485957313 0.236396261235558
chr1 16117022 16117023 rs4661652 L ENSG00000162458 -0.0720685485957313 0.236396261235558
chr1 16117022 16117023 rs4661652 L ENSG00000116786 0.796579485756865 0.816041064034322
chr1 16117022 16117023 rs4661652 L ENSG00000116786 0.796579485756865 0.816041064034322
chr1 16117022 16117023 rs4661652 L ENSG00000065526 0.165451839600804 0.834023962340676
chr1 16117022 16117023 rs4661652 L ENSG00000065526 0.165451839600804 0.834023962340676
chr1 16117921 16117922 rs6701487 L ENSG00000162461 0.227141316644843 0.315010296783692
chr1 16117921 16117922 rs6701487 L ENSG00000162461 0.227141316644843 0.315010296783692
chr1 16117921 16117922 rs6701487 L ENSG00000162458 -0.0602827229063061 0.318694689891083
chr1 16117921 16117922 rs6701487 L ENSG00000162458 -0.0602827229063061 0.318694689891083
chr1 16117921 16117922 rs6701487 L ENSG00000065526 0.181256302879531 0.817083733790917
chr1 16117921 16117922 rs6701487 L ENSG00000065526 0.181256302879531 0.817083733790917
chr1 16117921 16117922 rs6701487 L ENSG00000116786 0.414496086009267 0.90293197570796
chr1 16117921 16117922 rs6701487 L ENSG00000116786 0.414496086009267 0.90293197570796
chr1 16118172 16118173 rs4661653 L ENSG00000162461 0.227141316644843 0.315010296783692
chr1 16118172 16118173 rs4661653 L ENSG00000162461 0.227141316644843 0.315010296783692
chr1 16118172 16118173 rs4661653 L ENSG00000162458 -0.0602827229063061 0.318694689891083
chr1 16118172 16118173 rs4661653 L ENSG00000162458 -0.0602827229063061 0.318694689891083
chr1 16118172 16118173 rs4661653 L ENSG00000065526 0.181256302879531 0.817083733790917
chr1 16118172 16118173 rs4661653 L ENSG00000065526 0.181256302879531 0.817083733790917
chr1 16118172 16118173 rs4661653 L ENSG00000116786 0.414496086009267 0.90293197570796
chr1 16118172 16118173 rs4661653 L ENSG00000116786 0.414496086009267 0.90293197570796
chr1 16118217 16118218 rs4661337 L ENSG00000162461 0.227141316644843 0.315010296783692
chr1 16118217 16118218 rs4661337 L ENSG00000162458 -0.0602827229063061 0.318694689891083
chr1 16118217 16118218 rs4661337 L ENSG00000065526 0.181256302879531 0.817083733790917
chr1 16118217 16118218 rs4661337 L ENSG00000116786 0.414496086009267 0.90293197570796
chr1 16120050 16120051 rs7552462 L ENSG00000162461 0.227141316644843 0.315010296783692
chr1 16120050 16120051 rs7552462 L ENSG00000162461 0.227141316644843 0.315010296783692
chr1 16120050 16120051 rs7552462 L ENSG00000162458 -0.0602827229063061 0.318694689891083
chr1 16120050 16120051 rs7552462 L ENSG00000162458 -0.0602827229063061 0.318694689891083
chr1 16120050 16120051 rs7552462 L ENSG00000065526 0.181256302879531 0.817083733790917
chr1 16120050 16120051 rs7552462 L ENSG00000065526 0.181256302879531 0.817083733790917
chr1 16120050 16120051 rs7552462 L ENSG00000116786 0.414496086009267 0.90293197570796
chr1 16120050 16120051 rs7552462 L ENSG00000116786 0.414496086009267 0.90293197570796
chr1 16121660 16121661 rs6429780 L ENSG00000162461 0.227141316644843 0.315010296783692
chr1 16121660 16121661 rs6429780 L ENSG00000162461 0.227141316644843 0.315010296783692
chr1 16121660 16121661 rs6429780 L ENSG00000162458 -0.0602827229063061 0.318694689891083
chr1 16121660 16121661 rs6429780 L ENSG00000162458 -0.0602827229063061 0.318694689891083
chr1 16121660 16121661 rs6429780 L ENSG00000065526 0.181256302879531 0.817083733790917
chr1 16121660 16121661 rs6429780 L ENSG00000065526 0.181256302879531 0.817083733790917
chr1 16121660 16121661 rs6429780 L ENSG00000116786 0.414496086009267 0.90293197570796
chr1 16121660 16121661 rs6429780 L ENSG00000116786 0.414496086009267 0.90293197570796
chr1 16271259 16271260 rs9661939 L ENSG00000065526 -0.659306711926394 0.283947297921413
chr1 16271259 16271260 rs9661939 L ENSG00000065526 -0.659306711926394 0.283947297921413
chr1 16271259 16271260 rs9661939 L ENSG00000116809 -0.728843211651202 0.737793861870218
chr1 16271259 16271260 rs9661939 L ENSG00000116809 -0.728843211651202 0.737793861870218
chr1 16285341 16285342 rs848194 L ENSG00000116809 5.37251062363361 0.0225872250866166
chr1 16285341 16285342 rs848194 L ENSG00000116809 5.37251062363361 0.0225872250866166
chr1 16285341 16285342 rs848194 L ENSG00000065526 0.951916684430949 0.156021060854048
chr1 16285341 16285342 rs848194 L ENSG00000065526 0.951916684430949 0.156021060854048
chr1 16321522 16321523 rs4661681 L ENSG00000116809 -3.26263327616693 0.400806181924175
chr1 16321522 16321523 rs4661681 L ENSG00000116809 -3.26263327616693 0.400806181924175
chr1 16321522 16321523 rs4661681 L ENSG00000065526 -0.0580446159286854 0.957955945125494
chr1 16321522 16321523 rs4661681 L ENSG00000065526 -0.0580446159286854 0.957955945125494
chr1 16341524 16341525 rs1739839 L ENSG00000116809 -4.24704663952936 0.250426201499557
chr1 16341524 16341525 rs1739839 L ENSG00000116809 -4.24704663952936 0.250426201499557
chr1 16341524 16341525 rs1739839 L ENSG00000065526 0.377589236247531 0.718797777927207
chr1 16341524 16341525 rs1739839 L ENSG00000065526 0.377589236247531 0.718797777927207
chr1 16365308 16365309 rs34919402 L ENSG00000116809 -3.53314698966192 0.170939587828144
chr1 16365308 16365309 rs34919402 L ENSG00000116809 -3.53314698966192 0.170939587828144
chr1 16365308 16365309 rs34919402 L ENSG00000065526 -0.093285670410627 0.898756481240711
chr1 16365308 16365309 rs34919402 L ENSG00000065526 -0.093285670410627 0.898756481240711
chr1 16472833 16472834 rs3754333 L ENSG00000142632 -0.0433886236303642 0.55962453077722
chr1 16472833 16472834 rs3754333 L ENSG00000142632 -0.0433886236303642 0.55962453077722
chr1 16472833 16472834 rs3754333 L ENSG00000132881 0.0272971511643571 0.68853280928757
chr1 16472833 16472834 rs3754333 L ENSG00000132881 0.0272971511643571 0.68853280928757
chr1 16504380 16504381 rs7538833 L ENSG00000132881 0.118881140627337 0.00993269402314073
chr1 16504380 16504381 rs7538833 L ENSG00000132881 0.118881140627337 0.00993269402314073
chr1 16504380 16504381 rs7538833 L ENSG00000037637 -0.21615225748851 0.385408034697506
chr1 16504380 16504381 rs7538833 L ENSG00000037637 -0.21615225748851 0.385408034697506
chr1 16504380 16504381 rs7538833 L ENSG00000142632 0.0266860452547146 0.600542196040771
chr1 16504380 16504381 rs7538833 L ENSG00000142632 0.0266860452547146 0.600542196040771
chr1 16504548 16504549 rs7538966 L ENSG00000132881 0.0924447803065905 0.0321521428031575
chr1 16504548 16504549 rs7538966 L ENSG00000132881 0.0924447803065905 0.0321521428031575
chr1 16504548 16504549 rs7538966 L ENSG00000037637 -0.329094233882315 0.155365932079285
chr1 16504548 16504549 rs7538966 L ENSG00000037637 -0.329094233882315 0.155365932079285
chr1 16504548 16504549 rs7538966 L ENSG00000142632 0.0346687155910755 0.46536670722646
chr1 16504548 16504549 rs7538966 L ENSG00000142632 0.0346687155910755 0.46536670722646
chr1 16505303 16505304 rs6688638 L ENSG00000037637 -0.234490840515354 0.289308805292794
chr1 16505303 16505304 rs6688638 L ENSG00000037637 -0.234490840515354 0.289308805292794
chr1 16505303 16505304 rs6688638 L ENSG00000132881 0.0363017879188745 0.381080441323373
chr1 16505303 16505304 rs6688638 L ENSG00000132881 0.0363017879188745 0.381080441323373
chr1 16505303 16505304 rs6688638 L ENSG00000142632 0.0202752182938913 0.654635057481087
chr1 16505303 16505304 rs6688638 L ENSG00000142632 0.0202752182938913 0.654635057481087
chr1 16505907 16505908 rs4661718 L ENSG00000132881 0.0980642226326505 0.0275209925339204
chr1 16505907 16505908 rs4661718 L ENSG00000132881 0.0980642226326505 0.0275209925339204
chr1 16505907 16505908 rs4661718 L ENSG00000142632 0.0693702027312852 0.155675894881905
chr1 16505907 16505908 rs4661718 L ENSG00000142632 0.0693702027312852 0.155675894881905
chr1 16505907 16505908 rs4661718 L ENSG00000037637 -0.172287342372869 0.472130024749644
chr1 16505907 16505908 rs4661718 L ENSG00000037637 -0.172287342372869 0.472130024749644
chr1 16506259 16506260 rs6679761 L ENSG00000132881 0.120783013314285 0.0109177922142764
chr1 16506259 16506260 rs6679761 L ENSG00000037637 -0.285797332269545 0.264196432131075
chr1 16506259 16506260 rs6679761 L ENSG00000142632 0.0434465722248391 0.406959227735177
chr1 16507383 16507384 rs4233540 L ENSG00000132881 0.0610341297463382 0.149971673773257
chr1 16507383 16507384 rs4233540 L ENSG00000132881 0.0610341297463382 0.149971673773257
chr1 16507383 16507384 rs4233540 L ENSG00000037637 -0.274404412946246 0.2262569809799
chr1 16507383 16507384 rs4233540 L ENSG00000037637 -0.274404412946246 0.2262569809799
chr1 16507383 16507384 rs4233540 L ENSG00000142632 0.00519320114217321 0.911059467884882
chr1 16507383 16507384 rs4233540 L ENSG00000142632 0.00519320114217321 0.911059467884882
chr1 16507617 16507618 rs6677710 L ENSG00000132881 0.120783013314285 0.0109177922142764
chr1 16507617 16507618 rs6677710 L ENSG00000132881 0.120783013314285 0.0109177922142764
chr1 16507617 16507618 rs6677710 L ENSG00000037637 -0.285797332269545 0.264196432131075
chr1 16507617 16507618 rs6677710 L ENSG00000037637 -0.285797332269545 0.264196432131075
chr1 16507617 16507618 rs6677710 L ENSG00000142632 0.0434465722248391 0.406959227735177
chr1 16507617 16507618 rs6677710 L ENSG00000142632 0.0434465722248391 0.406959227735177
chr1 16509670 16509671 rs7538216 L ENSG00000132881 0.0681813339815351 0.0954687423036463
chr1 16509670 16509671 rs7538216 L ENSG00000132881 0.0681813339815351 0.0954687423036463
chr1 16509670 16509671 rs7538216 L ENSG00000037637 -0.244646994709863 0.264193571615122
chr1 16509670 16509671 rs7538216 L ENSG00000037637 -0.244646994709863 0.264193571615122
chr1 16509670 16509671 rs7538216 L ENSG00000142632 0.010285230163379 0.818816653487772
chr1 16509670 16509671 rs7538216 L ENSG00000142632 0.010285230163379 0.818816653487772
chr1 16510797 16510798 rs4537547 L ENSG00000132881 0.114669694927438 0.0150036249493751
chr1 16510797 16510798 rs4537547 L ENSG00000132881 0.114669694927438 0.0150036249493751
chr1 16510797 16510798 rs4537547 L ENSG00000037637 -0.334853803554694 0.187078782946886
chr1 16510797 16510798 rs4537547 L ENSG00000037637 -0.334853803554694 0.187078782946886
chr1 16510797 16510798 rs4537547 L ENSG00000142632 0.0286578292564386 0.581812490492859
chr1 16510797 16510798 rs4537547 L ENSG00000142632 0.0286578292564386 0.581812490492859
chr1 16511538 16511539 rs924203 L ENSG00000132881 0.0640128247798887 0.119054782488973
chr1 16511538 16511539 rs924203 L ENSG00000132881 0.0640128247798887 0.119054782488973
chr1 16511538 16511539 rs924203 L ENSG00000037637 -0.266486784129631 0.225362153680829
chr1 16511538 16511539 rs924203 L ENSG00000037637 -0.266486784129631 0.225362153680829
chr1 16511538 16511539 rs924203 L ENSG00000142632 0.0118795562951444 0.792052875506496
chr1 16511538 16511539 rs924203 L ENSG00000142632 0.0118795562951444 0.792052875506496
chr1 16512347 16512348 rs9700627 L ENSG00000132881 0.0640128247798887 0.119054782488973
chr1 16512347 16512348 rs9700627 L ENSG00000132881 0.0640128247798887 0.119054782488973
chr1 16512347 16512348 rs9700627 L ENSG00000037637 -0.266486784129631 0.225362153680829
chr1 16512347 16512348 rs9700627 L ENSG00000037637 -0.266486784129631 0.225362153680829
chr1 16512347 16512348 rs9700627 L ENSG00000142632 0.0118795562951444 0.792052875506496
chr1 16512347 16512348 rs9700627 L ENSG00000142632 0.0118795562951444 0.792052875506496
chr1 16513152 16513153 rs4661359 L ENSG00000132881 0.0644100279041552 0.117071268264484
chr1 16513152 16513153 rs4661359 L ENSG00000132881 0.0644100279041552 0.117071268264484
chr1 16513152 16513153 rs4661359 L ENSG00000037637 -0.26636740257478 0.225962533120314
chr1 16513152 16513153 rs4661359 L ENSG00000037637 -0.26636740257478 0.225962533120314
chr1 16513152 16513153 rs4661359 L ENSG00000142632 0.0119914089906775 0.790311917694718
chr1 16513152 16513153 rs4661359 L ENSG00000142632 0.0119914089906775 0.790311917694718
chr1 16776867 16776868 rs279780 L ENSG00000055070 -1.12110664994843 0.218207511240698
chr1 16776867 16776868 rs279780 L ENSG00000157191 -0.724956177413635 0.350874621128205
chr1 16776867 16776868 rs279780 L ENSG00000037637 -0.136465210286183 0.480975810184563
chr1 17349829 17349830 rs2746472 L ENSG00000117115 0.52383359591491 0.167271987799868
chr1 17349829 17349830 rs2746472 L ENSG00000117115 0.52383359591491 0.167271987799868
chr1 17349829 17349830 rs2746472 L ENSG00000058453 -0.179309980010198 0.199398486553347
chr1 17349829 17349830 rs2746472 L ENSG00000058453 -0.179309980010198 0.199398486553347
chr1 17349829 17349830 rs2746472 L ENSG00000159363 -0.232535669365203 0.597854331336119
chr1 17349829 17349830 rs2746472 L ENSG00000159363 -0.232535669365203 0.597854331336119
chr1 17349829 17349830 rs2746472 L ENSG00000117118 0.219376150631871 0.932957936180746
chr1 17349829 17349830 rs2746472 L ENSG00000117118 0.219376150631871 0.932957936180746
chr1 17402419 17402420 rs2647204 L ENSG00000117118 -2.49807462862002 0.152062518958599
chr1 17402419 17402420 rs2647204 L ENSG00000117118 -2.49807462862002 0.152062518958599
chr1 17402419 17402420 rs2647204 L ENSG00000159363 0.153571083741155 0.603821332350968
chr1 17402419 17402420 rs2647204 L ENSG00000159363 0.153571083741155 0.603821332350968
chr1 17402419 17402420 rs2647204 L ENSG00000117115 -0.0994289066791659 0.697114599114376
chr1 17402419 17402420 rs2647204 L ENSG00000117115 -0.0994289066791659 0.697114599114376
chr1 17662803 17662804 rs1748032 L ENSG00000179051 -0.124691375626302 0.922765697250334
chr1 17662803 17662804 rs1748032 L ENSG00000179051 -0.124691375626302 0.922765697250334
chr1 17768250 17768251 rs6664643 L ENSG00000179051 1.95036325691114 0.190299312417859
chr1 17768250 17768251 rs6664643 L ENSG00000179051 1.95036325691114 0.190299312417859
chr1 17768250 17768251 rs6664643 L ENSG00000074964 0.870657828157444 0.677092034048393
chr1 17768250 17768251 rs6664643 L ENSG00000074964 0.870657828157444 0.677092034048393
chr1 18100593 18100594 rs60909868 L ENSG00000074964 0.333002807466551 0.856945920247371
chr1 18100593 18100594 rs60909868 L ENSG00000074964 0.333002807466551 0.856945920247371
chr1 18492932 18492933 rs36014789 L ENSG00000117154 0.0385784114752183 0.798938547803697
chr1 18492932 18492933 rs36014789 L ENSG00000117154 0.0385784114752183 0.798938547803697
chr1 18611015 18611016 rs223192 L ENSG00000117154 0.0844632603322654 0.314337610584706
chr1 18611884 18611885 rs74380648 L ENSG00000117154 -0.0715999139001737 0.654033115986669
chr1 18611884 18611885 rs74380648 L ENSG00000117154 -0.0715999139001737 0.654033115986669
chr1 19202022 19202023 rs6661040 L ENSG00000169991 -0.160749362891376 0.181907132608337
chr1 19202022 19202023 rs6661040 L ENSG00000169991 -0.160749362891376 0.181907132608337
chr1 19202022 19202023 rs6661040 L ENSG00000159423 0.111298341865645 0.669972398748577
chr1 19202022 19202023 rs6661040 L ENSG00000159423 0.111298341865645 0.669972398748577
chr1 19245995 19245996 rs59133926 L ENSG00000169991 0.150753392462669 0.291849039763158
chr1 19245995 19245996 rs59133926 L ENSG00000159423 0.206078320850128 0.505693361582174
chr1 19289793 19289794 rs2313163 L ENSG00000159423 0.0805148704152978 0.602403493404207
chr1 19289793 19289794 rs2313163 L ENSG00000159423 0.0805148704152978 0.602403493404207
chr1 19289793 19289794 rs2313163 L ENSG00000169991 0.00292401306410098 0.967384781444273
chr1 19289793 19289794 rs2313163 L ENSG00000169991 0.00292401306410098 0.967384781444273
chr1 19333903 19333904 rs28479607 L ENSG00000169991 -0.155753086495994 0.0200474366669694
chr1 19333903 19333904 rs28479607 L ENSG00000169991 -0.155753086495994 0.0200474366669694
chr1 19333903 19333904 rs28479607 L ENSG00000127481 2.57927016482862 0.173491981996178
chr1 19333903 19333904 rs28479607 L ENSG00000127481 2.57927016482862 0.173491981996178
chr1 19336540 19336541 rs2038879 L ENSG00000169991 -0.156907537888128 0.0191602513031008
chr1 19336540 19336541 rs2038879 L ENSG00000169991 -0.156907537888128 0.0191602513031008
chr1 19336540 19336541 rs2038879 L ENSG00000127481 2.60252412246066 0.169736733936361
chr1 19336540 19336541 rs2038879 L ENSG00000127481 2.60252412246066 0.169736733936361
chr1 19596155 19596156 rs6665756 L ENSG00000077549 -13.474128076437 0.0432451324873842
chr1 19596155 19596156 rs6665756 L ENSG00000077549 -13.474128076437 0.0432451324873842
chr1 19596155 19596156 rs6665756 L ENSG00000127463 0.657651541822068 0.191283284698747
chr1 19596155 19596156 rs6665756 L ENSG00000127463 0.657651541822068 0.191283284698747
chr1 19596155 19596156 rs6665756 L ENSG00000040487 -0.649148268229469 0.320356736389713
chr1 19596155 19596156 rs6665756 L ENSG00000040487 -0.649148268229469 0.320356736389713
chr1 19596155 19596156 rs6665756 L ENSG00000127481 1.8925024317102 0.336835212858433
chr1 19596155 19596156 rs6665756 L ENSG00000127481 1.8925024317102 0.336835212858433
chr1 19596155 19596156 rs6665756 L ENSG00000053371 0.1647304613103 0.722763534477007
chr1 19596155 19596156 rs6665756 L ENSG00000053371 0.1647304613103 0.722763534477007
chr1 19596155 19596156 rs6665756 L ENSG00000053372 0.216538223543709 0.805775218331025
chr1 19596155 19596156 rs6665756 L ENSG00000053372 0.216538223543709 0.805775218331025
chr1 19721505 19721506 rs61766714 L ENSG00000077549 -23.9644787808903 0.0443040446107854
chr1 19721505 19721506 rs61766714 L ENSG00000077549 -23.9644787808903 0.0443040446107854
chr1 19721505 19721506 rs61766714 L ENSG00000053371 -0.784451588615575 0.343881400249864
chr1 19721505 19721506 rs61766714 L ENSG00000053371 -0.784451588615575 0.343881400249864
chr1 19721505 19721506 rs61766714 L ENSG00000040487 0.129499618542894 0.911844102979581
chr1 19721505 19721506 rs61766714 L ENSG00000040487 0.129499618542894 0.911844102979581
chr1 19892366 19892367 rs6426811 L ENSG00000173436 -8.49676586666855 0.258392104408335
chr1 19892366 19892367 rs6426811 L ENSG00000173436 -8.49676586666855 0.258392104408335
chr1 19892366 19892367 rs6426811 L ENSG00000077549 -9.49034976180253 0.395835896413245
chr1 19892366 19892367 rs6426811 L ENSG00000077549 -9.49034976180253 0.395835896413245
chr1 19892366 19892367 rs6426811 L ENSG00000158747 -0.588697093511717 0.897778341133509
chr1 19892366 19892367 rs6426811 L ENSG00000158747 -0.588697093511717 0.897778341133509
chr1 19923057 19923058 rs76467537 L ENSG00000162542 -0.227682660989486 0.169023505012962
chr1 19923057 19923058 rs76467537 L ENSG00000162542 -0.227682660989486 0.169023505012962
chr1 19923057 19923058 rs76467537 L ENSG00000173436 -9.85321281395667 0.215658090020105
chr1 19923057 19923058 rs76467537 L ENSG00000173436 -9.85321281395667 0.215658090020105
chr1 19923057 19923058 rs76467537 L ENSG00000158747 4.3577606403459 0.368508120936472
chr1 19923057 19923058 rs76467537 L ENSG00000158747 4.3577606403459 0.368508120936472
chr1 19977524 19977525 rs1894254 L ENSG00000173436 -4.0272727752953 0.344881892447421
chr1 19977524 19977525 rs1894254 L ENSG00000173436 -4.0272727752953 0.344881892447421
chr1 19977524 19977525 rs1894254 L ENSG00000162542 0.0662530481237169 0.455646173823433
chr1 19977524 19977525 rs1894254 L ENSG00000162542 0.0662530481237169 0.455646173823433
chr1 19977524 19977525 rs1894254 L ENSG00000158747 1.70636329501124 0.510824902966297
chr1 19977524 19977525 rs1894254 L ENSG00000158747 1.70636329501124 0.510824902966297
chr1 20250798 20250799 rs2233687 L ENSG00000169914 0.112885380154469 0.371540644950209
chr1 20251886 20251887 rs72954853 L ENSG00000169914 0.0301258371323683 0.841084505997609
chr1 20251886 20251887 rs72954853 L ENSG00000169914 0.0301258371323683 0.841084505997609
chr1 20285214 20285215 rs72661022 L ENSG00000169914 0.0382473814751868 0.704879342734606
chr1 20285214 20285215 rs72661022 L ENSG00000169914 0.0382473814751868 0.704879342734606
chr1 20293222 20293223 rs7412737 L ENSG00000169914 0.166860609762762 0.0463669630777673
chr1 20293222 20293223 rs7412737 L ENSG00000169914 0.166860609762762 0.0463669630777673
chr1 20293467 20293468 rs2315070 L ENSG00000169914 0.166860609762762 0.0463669630777673
chr1 20293467 20293468 rs2315070 L ENSG00000169914 0.166860609762762 0.0463669630777673
chr1 20293559 20293560 rs2872821 L ENSG00000169914 0.166860609762762 0.0463669630777673
chr1 20304856 20304857 rs2307246 L ENSG00000169914 0.00714201580643378 0.939015856642386
chr1 20304856 20304857 rs2307246 L ENSG00000169914 0.00714201580643378 0.939015856642386
chr1 20304925 20304926 rs4744 L ENSG00000169914 0.00714201580643378 0.939015856642386
chr1 20304925 20304926 rs4744 L ENSG00000169914 0.00714201580643378 0.939015856642386
chr1 20834609 20834610 rs6700034 L ENSG00000090432 9.67538124765834 9.70555926035586e-40
chr1 20834609 20834610 rs6700034 L ENSG00000090432 9.67538124765834 9.70555926035586e-40
chr1 20834609 20834610 rs6700034 L ENSG00000158825 -0.550009481252179 0.645549141371679
chr1 20834609 20834610 rs6700034 L ENSG00000158825 -0.550009481252179 0.645549141371679
chr1 20902194 20902195 rs4655224 L ENSG00000158825 -2.30934992740087 0.00623821112956179
chr1 20902194 20902195 rs4655224 L ENSG00000158825 -2.30934992740087 0.00623821112956179
chr1 20902194 20902195 rs4655224 L ENSG00000090432 -0.44354928496662 0.524903381025108
chr1 20902194 20902195 rs4655224 L ENSG00000090432 -0.44354928496662 0.524903381025108
chr1 20902194 20902195 rs4655224 L ENSG00000158828 0.190273817614647 0.763248628183869
chr1 20902194 20902195 rs4655224 L ENSG00000158828 0.190273817614647 0.763248628183869
chr1 20902194 20902195 rs4655224 L ENSG00000244038 0.355417158664377 0.825081769426046
chr1 20902194 20902195 rs4655224 L ENSG00000244038 0.355417158664377 0.825081769426046
chr1 20993161 20993162 rs3818392 L ENSG00000158825 -2.14644049780866 0.00419993887825766
chr1 20993161 20993162 rs3818392 L ENSG00000158825 -2.14644049780866 0.00419993887825766
chr1 20993161 20993162 rs3818392 L ENSG00000158828 0.705436704141842 0.207867007196688
chr1 20993161 20993162 rs3818392 L ENSG00000158828 0.705436704141842 0.207867007196688
chr1 20993161 20993162 rs3818392 L ENSG00000127483 -1.19736767884332 0.287346269753869
chr1 20993161 20993162 rs3818392 L ENSG00000127483 -1.19736767884332 0.287346269753869
chr1 20993161 20993162 rs3818392 L ENSG00000244038 -1.3485251544858 0.344867318742461
chr1 20993161 20993162 rs3818392 L ENSG00000244038 -1.3485251544858 0.344867318742461
chr1 21588602 21588603 rs212532 L ENSG00000117298 0.630046457029921 0.110681154322705
chr1 21588602 21588603 rs212532 L ENSG00000117298 0.630046457029921 0.110681154322705
chr1 21588602 21588603 rs212532 L ENSG00000075151 0.218995829940297 0.363048608034741
chr1 21588602 21588603 rs212532 L ENSG00000075151 0.218995829940297 0.363048608034741
chr1 21617244 21617245 rs213045 L ENSG00000117298 -0.457928980245617 0.278780863061601
chr1 21617244 21617245 rs213045 L ENSG00000117298 -0.457928980245617 0.278780863061601
chr1 21620339 21620340 rs213049 L ENSG00000117298 0.730274855762555 0.155655149673985
chr1 21620339 21620340 rs213049 L ENSG00000117298 0.730274855762555 0.155655149673985
chr1 21651659 21651660 rs213027 L ENSG00000117298 0.133010402944039 0.723038100187606
chr1 21651659 21651660 rs213027 L ENSG00000117298 0.133010402944039 0.723038100187606
chr1 21655883 21655884 rs213037 L ENSG00000117298 -0.0207571658691728 0.961234307663743
chr1 21655883 21655884 rs213037 L ENSG00000117298 -0.0207571658691728 0.961234307663743
chr1 21658360 21658361 rs35338040 L ENSG00000117298 1.24828651311587 0.0750304867169039
chr1 21682671 21682672 rs2774018 L ENSG00000142794 0.0492345351650573 0.144493897277323
chr1 21682671 21682672 rs2774018 L ENSG00000142794 0.0492345351650573 0.144493897277323
chr1 21682671 21682672 rs2774018 L ENSG00000117298 0.361413655183581 0.348885565976043
chr1 21682671 21682672 rs2774018 L ENSG00000117298 0.361413655183581 0.348885565976043
chr1 21882819 21882820 rs1780327 L ENSG00000142794 -0.0154498130171644 0.599116907921307
chr1 21882819 21882820 rs1780327 L ENSG00000142794 -0.0154498130171644 0.599116907921307
chr1 21885120 21885121 rs1780326 L ENSG00000142794 -0.0215110897752826 0.467960488301543
chr1 21885120 21885121 rs1780326 L ENSG00000142794 -0.0215110897752826 0.467960488301543
chr1 21926599 21926600 rs72660313 L ENSG00000090686 -0.361346064004375 0.0617981978636383
chr1 21926599 21926600 rs72660313 L ENSG00000090686 -0.361346064004375 0.0617981978636383
chr1 21942970 21942971 rs79714367 L ENSG00000090686 -0.225310703038879 0.467871040097121
chr1 21942970 21942971 rs79714367 L ENSG00000090686 -0.225310703038879 0.467871040097121
chr1 21945529 21945530 rs77539762 L ENSG00000090686 -0.250708958773652 0.525996340855649
chr1 21945529 21945530 rs77539762 L ENSG00000090686 -0.250708958773652 0.525996340855649
chr1 21951630 21951631 rs829408 L ENSG00000090686 0.255497635682813 0.27348653773516
chr1 21951630 21951631 rs829408 L ENSG00000090686 0.255497635682813 0.27348653773516
chr1 21985681 21985682 rs1767432 L ENSG00000090686 -0.0820965792980186 0.679138013068717
chr1 21985681 21985682 rs1767432 L ENSG00000090686 -0.0820965792980186 0.679138013068717
chr1 21988621 21988622 rs829374 L ENSG00000090686 -0.0690399105415108 0.728134489789826
chr1 21988621 21988622 rs829374 L ENSG00000090686 -0.0690399105415108 0.728134489789826
chr1 21993305 21993306 rs829378 L ENSG00000090686 0.139013398422373 0.514162482946446
chr1 21993305 21993306 rs829378 L ENSG00000090686 0.139013398422373 0.514162482946446
chr1 21999319 21999320 rs829401 L ENSG00000090686 -0.0636665223872644 0.783851935029228
chr1 21999319 21999320 rs829401 L ENSG00000090686 -0.0636665223872644 0.783851935029228
chr1 22000128 22000129 rs829402 L ENSG00000090686 -0.0636665223872644 0.783851935029228
chr1 22000128 22000129 rs829402 L ENSG00000090686 -0.0636665223872644 0.783851935029228
chr1 22439519 22439520 rs4654783 L ENSG00000070831 1.8156290331111 0.490465871029932
chr1 22439519 22439520 rs4654783 L ENSG00000070831 1.8156290331111 0.490465871029932
chr1 22711472 22711473 rs6426749 L ENSG00000184677 0.0306961982173636 0.890694696112607
chr1 22745775 22745776 rs4456069 L ENSG00000184677 -0.315149253842701 0.146896447250566
chr1 22745775 22745776 rs4456069 L ENSG00000184677 -0.315149253842701 0.146896447250566
chr1 23186451 23186452 rs6426770 L ENSG00000133216 -1.45648120287927 0.0961481903251109
chr1 23212328 23212329 rs57787581 L ENSG00000133216 -1.22899618724934 0.105655250759387
chr1 23212328 23212329 rs57787581 L ENSG00000133216 -1.22899618724934 0.105655250759387
chr1 23667740 23667741 rs2103910 L ENSG00000125945 -0.0237152506066306 0.573908214214091
chr1 23667740 23667741 rs2103910 L ENSG00000125945 -0.0237152506066306 0.573908214214091
chr1 23667740 23667741 rs2103910 L ENSG00000125944 0.744596234296502 0.587344854290792
chr1 23667740 23667741 rs2103910 L ENSG00000125944 0.744596234296502 0.587344854290792
chr1 23667740 23667741 rs2103910 L ENSG00000249087 -0.00406077470267316 0.930425256435532
chr1 23667740 23667741 rs2103910 L ENSG00000249087 -0.00406077470267316 0.930425256435532
chr1 23685488 23685489 rs79253736 L ENSG00000125944 3.19897186489492 0.135356244513635
chr1 23685488 23685489 rs79253736 L ENSG00000125944 3.19897186489492 0.135356244513635
chr1 23685488 23685489 rs79253736 L ENSG00000125945 0.038422700476315 0.560928755663962
chr1 23685488 23685489 rs79253736 L ENSG00000125945 0.038422700476315 0.560928755663962
chr1 23685488 23685489 rs79253736 L ENSG00000249087 -0.0378574919218153 0.603244039291577
chr1 23685488 23685489 rs79253736 L ENSG00000249087 -0.0378574919218153 0.603244039291577
chr1 23688932 23688933 rs2849028 L ENSG00000125945 -0.0310965379654874 0.455507438102214
chr1 23688932 23688933 rs2849028 L ENSG00000125945 -0.0310965379654874 0.455507438102214
chr1 23688932 23688933 rs2849028 L ENSG00000249087 -0.00447258251723372 0.922497700794496
chr1 23688932 23688933 rs2849028 L ENSG00000249087 -0.00447258251723372 0.922497700794496
chr1 23688932 23688933 rs2849028 L ENSG00000125944 -0.0276723947880327 0.983729645203588
chr1 23688932 23688933 rs2849028 L ENSG00000125944 -0.0276723947880327 0.983729645203588
chr1 23691612 23691613 rs2849026 L ENSG00000125945 -0.0310965379654874 0.455507438102214
chr1 23691612 23691613 rs2849026 L ENSG00000125945 -0.0310965379654874 0.455507438102214
chr1 23691612 23691613 rs2849026 L ENSG00000249087 -0.00447258251723372 0.922497700794496
chr1 23691612 23691613 rs2849026 L ENSG00000249087 -0.00447258251723372 0.922497700794496
chr1 23691612 23691613 rs2849026 L ENSG00000125944 -0.0276723947880327 0.983729645203588
chr1 23691612 23691613 rs2849026 L ENSG00000125944 -0.0276723947880327 0.983729645203588
chr1 23693421 23693422 rs2849025 L ENSG00000125945 -0.0380270569946033 0.344455086763306
chr1 23693421 23693422 rs2849025 L ENSG00000249087 -0.00979419339226365 0.825416201220219
chr1 23693421 23693422 rs2849025 L ENSG00000125944 0.172405993377268 0.895342875520383
chr1 23699167 23699168 rs2144734 L ENSG00000125945 -0.0243958777250677 0.560172747781396
chr1 23699167 23699168 rs2144734 L ENSG00000125945 -0.0243958777250677 0.560172747781396
chr1 23699167 23699168 rs2144734 L ENSG00000125944 0.160585323541999 0.906216141920934
chr1 23699167 23699168 rs2144734 L ENSG00000125944 0.160585323541999 0.906216141920934
chr1 23699167 23699168 rs2144734 L ENSG00000249087 0.000532470183600957 0.990800716448248
chr1 23699167 23699168 rs2144734 L ENSG00000249087 0.000532470183600957 0.990800716448248
chr1 23699339 23699340 rs2749153 L ENSG00000125945 -0.0243958777250677 0.560172747781396
chr1 23699339 23699340 rs2749153 L ENSG00000125945 -0.0243958777250677 0.560172747781396
chr1 23699339 23699340 rs2749153 L ENSG00000125944 0.160585323541999 0.906216141920934
chr1 23699339 23699340 rs2749153 L ENSG00000125944 0.160585323541999 0.906216141920934
chr1 23699339 23699340 rs2749153 L ENSG00000249087 0.000532470183600957 0.990800716448248
chr1 23699339 23699340 rs2749153 L ENSG00000249087 0.000532470183600957 0.990800716448248
chr1 23700810 23700811 rs9887921 L ENSG00000249087 -0.0946011152056263 0.0734168813144725
chr1 23700810 23700811 rs9887921 L ENSG00000249087 -0.0946011152056263 0.0734168813144725
chr1 23700810 23700811 rs9887921 L ENSG00000125944 0.948827069584722 0.545052431196343
chr1 23700810 23700811 rs9887921 L ENSG00000125944 0.948827069584722 0.545052431196343
chr1 23700810 23700811 rs9887921 L ENSG00000125945 0.00716553222081818 0.881880428725487
chr1 23700810 23700811 rs9887921 L ENSG00000125945 0.00716553222081818 0.881880428725487
chr1 23706759 23706760 rs664755 L ENSG00000125944 1.69411398908158 0.233389938563228
chr1 23706759 23706760 rs664755 L ENSG00000125944 1.69411398908158 0.233389938563228
chr1 23706759 23706760 rs664755 L ENSG00000125945 -0.043116248150802 0.324222531169968
chr1 23706759 23706760 rs664755 L ENSG00000125945 -0.043116248150802 0.324222531169968
chr1 23706759 23706760 rs664755 L ENSG00000249087 0.0097893649829421 0.839343401530442
chr1 23706759 23706760 rs664755 L ENSG00000249087 0.0097893649829421 0.839343401530442
chr1 23708485 23708486 rs7532311 L ENSG00000249087 -0.0966241788017999 0.0677604036209298
chr1 23708485 23708486 rs7532311 L ENSG00000125944 0.884822157197209 0.573034060320812
chr1 23708485 23708486 rs7532311 L ENSG00000125945 0.00472219522212252 0.922097523081934
chr1 23751139 23751140 rs71514235 L ENSG00000249087 -0.0255637585278228 0.540952279492787
chr1 23751139 23751140 rs71514235 L ENSG00000125945 -0.0133086684865431 0.725858375901247
chr1 23751139 23751140 rs71514235 L ENSG00000125944 -0.0773827222341403 0.950038630642491
chr1 23778361 23778362 rs2077066 L ENSG00000125945 -0.0245611764557347 0.506899382542914
chr1 23778361 23778362 rs2077066 L ENSG00000125945 -0.0245611764557347 0.506899382542914
chr1 23778361 23778362 rs2077066 L ENSG00000249087 -0.0237822867263455 0.559924319945377
chr1 23778361 23778362 rs2077066 L ENSG00000249087 -0.0237822867263455 0.559924319945377
chr1 23781641 23781642 rs4649090 L ENSG00000249087 -0.0275064006037242 0.509266648185498
chr1 23781641 23781642 rs4649090 L ENSG00000249087 -0.0275064006037242 0.509266648185498
chr1 23781641 23781642 rs4649090 L ENSG00000125945 -0.0177176213947816 0.639530873367859
chr1 23781641 23781642 rs4649090 L ENSG00000125945 -0.0177176213947816 0.639530873367859
chr1 23794781 23794782 rs7554117 L ENSG00000117318 -2.18769862676992 0.503634695327554
chr1 23794781 23794782 rs7554117 L ENSG00000117318 -2.18769862676992 0.503634695327554
chr1 23794781 23794782 rs7554117 L ENSG00000249087 -0.0258732952410532 0.535425613008552
chr1 23794781 23794782 rs7554117 L ENSG00000249087 -0.0258732952410532 0.535425613008552
chr1 23794781 23794782 rs7554117 L ENSG00000125945 -0.0171532310816938 0.650765650556328
chr1 23794781 23794782 rs7554117 L ENSG00000125945 -0.0171532310816938 0.650765650556328
chr1 23804916 23804917 rs1986133 L ENSG00000117318 -2.36857780185437 0.459500827700832
chr1 23804916 23804917 rs1986133 L ENSG00000117318 -2.36857780185437 0.459500827700832
chr1 23811487 23811488 rs4649093 L ENSG00000117318 -1.29216925532134 0.694929534433422
chr1 23811487 23811488 rs4649093 L ENSG00000117318 -1.29216925532134 0.694929534433422
chr1 24239077 24239078 rs2501415 L ENSG00000179163 452.188058952637 0.00668131782969882
chr1 24239077 24239078 rs2501415 L ENSG00000179163 452.188058952637 0.00668131782969882
chr1 24239077 24239078 rs2501415 L ENSG00000117305 0.723960624112784 0.475738611487396
chr1 24239077 24239078 rs2501415 L ENSG00000117305 0.723960624112784 0.475738611487396
chr1 24239077 24239078 rs2501415 L ENSG00000188529 -0.679797813517852 0.662077281054865
chr1 24239077 24239078 rs2501415 L ENSG00000188529 -0.679797813517852 0.662077281054865
chr1 24239077 24239078 rs2501415 L ENSG00000189266 0.706146132461988 0.906863838438364
chr1 24239077 24239078 rs2501415 L ENSG00000189266 0.706146132461988 0.906863838438364
chr1 24669807 24669808 rs3887580 L ENSG00000001461 -0.0719502109060989 0.178081915123972
chr1 24669807 24669808 rs3887580 L ENSG00000001461 -0.0719502109060989 0.178081915123972
chr1 24669807 24669808 rs3887580 L ENSG00000001460 -0.0422473884914803 0.351127199057467
chr1 24669807 24669808 rs3887580 L ENSG00000001460 -0.0422473884914803 0.351127199057467
chr1 24673281 24673282 rs2272932 L ENSG00000001461 -0.106034681971622 0.0478123362247379
chr1 24673281 24673282 rs2272932 L ENSG00000001460 -0.0567005307483978 0.2132728757296
chr1 24718074 24718075 rs2294520 L ENSG00000001460 -0.138483193366035 0.00190667688376288
chr1 24718074 24718075 rs2294520 L ENSG00000001460 -0.138483193366035 0.00190667688376288
chr1 24718074 24718075 rs2294520 L ENSG00000001461 -0.0494811993752426 0.355396004670219
chr1 24718074 24718075 rs2294520 L ENSG00000001461 -0.0494811993752426 0.355396004670219
chr1 25054222 25054223 rs7520844 L ENSG00000133226 0.875542790322864 0.159782495236438
chr1 25054222 25054223 rs7520844 L ENSG00000169504 -2.81523112389348 0.180501269871967
chr1 25184355 25184356 rs72874337 L ENSG00000169504 5.53523086116632 0.191498830494006
chr1 25184355 25184356 rs72874337 L ENSG00000169504 5.53523086116632 0.191498830494006
chr1 25184355 25184356 rs72874337 L ENSG00000020633 0.114430899530654 0.962981316693203
chr1 25184355 25184356 rs72874337 L ENSG00000020633 0.114430899530654 0.962981316693203
chr1 25234155 25234156 rs74060469 L ENSG00000169504 3.25728836515359 0.283359211951842
chr1 25234155 25234156 rs74060469 L ENSG00000169504 3.25728836515359 0.283359211951842
chr1 25234155 25234156 rs74060469 L ENSG00000020633 -1.75184985610462 0.31996196667635
chr1 25234155 25234156 rs74060469 L ENSG00000020633 -1.75184985610462 0.31996196667635
chr1 25293083 25293084 rs7536201 L ENSG00000020633 -1.74615257710123 0.146258208539713
chr1 25293083 25293084 rs7536201 L ENSG00000020633 -1.74615257710123 0.146258208539713
chr1 25366986 25366987 rs404100 L ENSG00000020633 0.451648431623676 0.705690305940947
chr1 25366986 25366987 rs404100 L ENSG00000020633 0.451648431623676 0.705690305940947
chr1 25372370 25372371 rs72657099 L ENSG00000020633 0.405256737917812 0.848466920473504
chr1 25372370 25372371 rs72657099 L ENSG00000020633 0.405256737917812 0.848466920473504
chr1 25495057 25495058 rs6600264 L ENSG00000117616 -4.24294171321206 0.0599483887499717
chr1 25495057 25495058 rs6600264 L ENSG00000117616 -4.24294171321206 0.0599483887499717
chr1 25495057 25495058 rs6600264 L ENSG00000117614 -0.448544101573062 0.600706868402339
chr1 25495057 25495058 rs6600264 L ENSG00000117614 -0.448544101573062 0.600706868402339
chr1 25495279 25495280 rs6600265 L ENSG00000117616 -4.42129739098145 0.048748619848187
chr1 25495279 25495280 rs6600265 L ENSG00000117616 -4.42129739098145 0.048748619848187
chr1 25495279 25495280 rs6600265 L ENSG00000117614 -0.169566831789238 0.842488085976297
chr1 25495279 25495280 rs6600265 L ENSG00000117614 -0.169566831789238 0.842488085976297
chr1 25574092 25574093 rs6681356 L ENSG00000117614 -1.89950562742417 0.148752768315686
chr1 25574092 25574093 rs6681356 L ENSG00000117614 -1.89950562742417 0.148752768315686
chr1 25574092 25574093 rs6681356 L ENSG00000183726 -5.22203181495962 0.18635367356479
chr1 25574092 25574093 rs6681356 L ENSG00000183726 -5.22203181495962 0.18635367356479
chr1 25574092 25574093 rs6681356 L ENSG00000117616 -1.0656225365359 0.760480697026528
chr1 25574092 25574093 rs6681356 L ENSG00000117616 -1.0656225365359 0.760480697026528
chr1 25667910 25667911 rs3093578 L ENSG00000183726 -6.93954027341372 0.00722605820456635
chr1 25667910 25667911 rs3093578 L ENSG00000204178 0.375998007457784 0.0348025168425403
chr1 25667910 25667911 rs3093578 L ENSG00000117616 3.1865198662327 0.165977583762527
chr1 25668325 25668326 rs9645452 L ENSG00000183726 9.12991775227501 0.000264098918276623
chr1 25668325 25668326 rs9645452 L ENSG00000183726 9.12991775227501 0.000264098918276623
chr1 25668325 25668326 rs9645452 L ENSG00000204178 -0.0777659959838327 0.658323895249286
chr1 25668325 25668326 rs9645452 L ENSG00000204178 -0.0777659959838327 0.658323895249286
chr1 25668325 25668326 rs9645452 L ENSG00000117616 -0.0119635658866151 0.995778274442106
chr1 25668325 25668326 rs9645452 L ENSG00000117616 -0.0119635658866151 0.995778274442106
chr1 25674912 25674913 rs3091241 L ENSG00000183726 -6.89605802606649 0.00777377970060382
chr1 25674912 25674913 rs3091241 L ENSG00000183726 -6.89605802606649 0.00777377970060382
chr1 25674912 25674913 rs3091241 L ENSG00000204178 0.36327085698128 0.0420897501648058
chr1 25674912 25674913 rs3091241 L ENSG00000204178 0.36327085698128 0.0420897501648058
chr1 25674912 25674913 rs3091241 L ENSG00000117616 3.25523259861112 0.15807503330892
chr1 25674912 25674913 rs3091241 L ENSG00000117616 3.25523259861112 0.15807503330892
chr1 25676934 25676935 rs3091240 L ENSG00000183726 -6.89605802606649 0.00777377970060382
chr1 25676934 25676935 rs3091240 L ENSG00000204178 0.36327085698128 0.0420897501648058
chr1 25676934 25676935 rs3091240 L ENSG00000117616 3.25523259861112 0.15807503330892
chr1 25677843 25677844 rs3093614 L ENSG00000183726 10.3451123935598 5.82381369516395e-05
chr1 25677843 25677844 rs3093614 L ENSG00000183726 10.3451123935598 5.82381369516395e-05
chr1 25677843 25677844 rs3093614 L ENSG00000204178 -0.0398566821888564 0.826480016415877
chr1 25677843 25677844 rs3093614 L ENSG00000204178 -0.0398566821888564 0.826480016415877
chr1 25677843 25677844 rs3093614 L ENSG00000117616 0.493542240697421 0.83273376568334
chr1 25677843 25677844 rs3093614 L ENSG00000117616 0.493542240697421 0.83273376568334
chr1 25684011 25684012 rs3093632 L ENSG00000183726 -6.89605802606649 0.00777377970060382
chr1 25684011 25684012 rs3093632 L ENSG00000183726 -6.89605802606649 0.00777377970060382
chr1 25684011 25684012 rs3093632 L ENSG00000204178 0.36327085698128 0.0420897501648058
chr1 25684011 25684012 rs3093632 L ENSG00000204178 0.36327085698128 0.0420897501648058
chr1 25684011 25684012 rs3093632 L ENSG00000117616 3.25523259861112 0.15807503330892
chr1 25684011 25684012 rs3093632 L ENSG00000117616 3.25523259861112 0.15807503330892
chr1 25685483 25685484 rs3093638 L ENSG00000183726 10.3451123935598 5.82381369516395e-05
chr1 25685483 25685484 rs3093638 L ENSG00000183726 10.3451123935598 5.82381369516395e-05
chr1 25685483 25685484 rs3093638 L ENSG00000204178 -0.0398566821888564 0.826480016415877
chr1 25685483 25685484 rs3093638 L ENSG00000204178 -0.0398566821888564 0.826480016415877
chr1 25685483 25685484 rs3093638 L ENSG00000117616 0.493542240697421 0.83273376568334
chr1 25685483 25685484 rs3093638 L ENSG00000117616 0.493542240697421 0.83273376568334
chr1 25688275 25688276 rs9689 L ENSG00000183726 12.9951783301392 5.73835383143902e-09
chr1 25688275 25688276 rs9689 L ENSG00000117616 -1.63625109978116 0.433435001793488
chr1 25688275 25688276 rs9689 L ENSG00000204178 -0.0900176624875992 0.579860821994654
chr1 25703775 25703776 rs614997 L ENSG00000183726 5.72850787127331 0.0217960399087316
chr1 25703775 25703776 rs614997 L ENSG00000204178 -0.0661775804584966 0.701990719339913
chr1 25703775 25703776 rs614997 L ENSG00000117616 -0.0716529354857814 0.974293288471415
chr1 25744467 25744468 rs1883427 L ENSG00000183726 8.22584424686883 0.000424758781086021
chr1 25744467 25744468 rs1883427 L ENSG00000117616 -0.897477115144476 0.669809852129909
chr1 25744467 25744468 rs1883427 L ENSG00000204178 -0.00130947245984648 0.993621770378931
chr1 25753564 25753565 rs1811832 L ENSG00000183726 -5.81854663360447 0.033870925834642
chr1 25753564 25753565 rs1811832 L ENSG00000183726 -5.81854663360447 0.033870925834642
chr1 25753564 25753565 rs1811832 L ENSG00000117616 3.33642608719671 0.169777435572948
chr1 25753564 25753565 rs1811832 L ENSG00000117616 3.33642608719671 0.169777435572948
chr1 25753564 25753565 rs1811832 L ENSG00000204178 0.180710862118314 0.340044698019469
chr1 25753564 25753565 rs1811832 L ENSG00000204178 0.180710862118314 0.340044698019469
chr1 25757995 25757996 rs909834 L ENSG00000183726 8.84493001583473 9.92048062420417e-05
chr1 25757995 25757996 rs909834 L ENSG00000117616 -1.08538365803095 0.598048964172636
chr1 25757995 25757996 rs909834 L ENSG00000204178 -0.020909471623172 0.896186571552933
chr1 25758654 25758655 rs873308 L ENSG00000183726 -6.53197901958221 0.00939477104316857
chr1 25758654 25758655 rs873308 L ENSG00000183726 -6.53197901958221 0.00939477104316857
chr1 25758654 25758655 rs873308 L ENSG00000117616 3.03784210626025 0.174606703306313
chr1 25758654 25758655 rs873308 L ENSG00000117616 3.03784210626025 0.174606703306313
chr1 25758654 25758655 rs873308 L ENSG00000204178 0.127196219597367 0.466099543047048
chr1 25758654 25758655 rs873308 L ENSG00000204178 0.127196219597367 0.466099543047048
chr1 25766487 25766488 rs35345536 L ENSG00000183726 7.81762024049897 0.00121078249285105
chr1 25766487 25766488 rs35345536 L ENSG00000204178 -0.0801807180739943 0.634904827952446
chr1 25776342 25776343 rs7548114 L ENSG00000183726 7.81762024049897 0.00121078249285105
chr1 25776342 25776343 rs7548114 L ENSG00000183726 7.81762024049897 0.00121078249285105
chr1 25776342 25776343 rs7548114 L ENSG00000157978 0.0792954715794888 0.607552253506598
chr1 25776342 25776343 rs7548114 L ENSG00000157978 0.0792954715794888 0.607552253506598
chr1 25776342 25776343 rs7548114 L ENSG00000204178 -0.0801807180739943 0.634904827952446
chr1 25776342 25776343 rs7548114 L ENSG00000204178 -0.0801807180739943 0.634904827952446
chr1 25778105 25778106 rs7554255 L ENSG00000183726 -6.59968377199987 0.0141905381578668
chr1 25778105 25778106 rs7554255 L ENSG00000183726 -6.59968377199987 0.0141905381578668
chr1 25778105 25778106 rs7554255 L ENSG00000204178 0.170268573247442 0.360993862942235
chr1 25778105 25778106 rs7554255 L ENSG00000204178 0.170268573247442 0.360993862942235
chr1 25778105 25778106 rs7554255 L ENSG00000157978 -0.154315212965892 0.365290521605183
chr1 25778105 25778106 rs7554255 L ENSG00000157978 -0.154315212965892 0.365290521605183
chr1 25778831 25778832 rs4649085 L ENSG00000183726 -6.59968377199987 0.0141905381578668
chr1 25778831 25778832 rs4649085 L ENSG00000204178 0.170268573247442 0.360993862942235
chr1 25778831 25778832 rs4649085 L ENSG00000157978 -0.154315212965892 0.365290521605183
chr1 25783822 25783823 rs34997029 L ENSG00000183726 7.81762024049897 0.00121078249285105
chr1 25783822 25783823 rs34997029 L ENSG00000183726 7.81762024049897 0.00121078249285105
chr1 25783822 25783823 rs34997029 L ENSG00000157978 0.0792954715794888 0.607552253506598
chr1 25783822 25783823 rs34997029 L ENSG00000157978 0.0792954715794888 0.607552253506598
chr1 25783822 25783823 rs34997029 L ENSG00000204178 -0.0801807180739943 0.634904827952446
chr1 25783822 25783823 rs34997029 L ENSG00000204178 -0.0801807180739943 0.634904827952446
chr1 25790744 25790745 rs75263923 L ENSG00000157978 0.0792954715794888 0.607552253506598
chr1 25790744 25790745 rs75263923 L ENSG00000204178 -0.0801807180739943 0.634904827952446
chr1 25791206 25791207 rs34055966 L ENSG00000157978 0.0792954715794888 0.607552253506598
chr1 25791206 25791207 rs34055966 L ENSG00000204178 -0.0801807180739943 0.634904827952446
chr1 25803161 25803162 rs74063409 L ENSG00000204178 -0.365285862037009 0.196358848760809
chr1 25803161 25803162 rs74063409 L ENSG00000157978 0.100984372032564 0.696894981220895
chr1 25814226 25814227 rs77733111 L ENSG00000204178 -0.225439530109281 0.470314149135982
chr1 25814226 25814227 rs77733111 L ENSG00000204178 -0.225439530109281 0.470314149135982
chr1 25814226 25814227 rs77733111 L ENSG00000157978 0.147304236031848 0.606104041266926
chr1 25814226 25814227 rs77733111 L ENSG00000157978 0.147304236031848 0.606104041266926
chr1 25876168 25876169 rs72873723 L ENSG00000204178 -0.547449852377628 0.0120271635928069
chr1 25876168 25876169 rs72873723 L ENSG00000204178 -0.547449852377628 0.0120271635928069
chr1 25876168 25876169 rs72873723 L ENSG00000117643 -0.0659587885447939 0.484349034856087
chr1 25876168 25876169 rs72873723 L ENSG00000117643 -0.0659587885447939 0.484349034856087
chr1 25876168 25876169 rs72873723 L ENSG00000157978 0.0382316371629913 0.849614351905991
chr1 25876168 25876169 rs72873723 L ENSG00000157978 0.0382316371629913 0.849614351905991
chr1 25876408 25876409 rs72873726 L ENSG00000157978 0.849501756639569 0.00141191692125566
chr1 25876408 25876409 rs72873726 L ENSG00000204178 -0.468651116145367 0.112268866655377
chr1 25876408 25876409 rs72873726 L ENSG00000117643 -0.127607635301371 0.313793060931679
chr1 25876515 25876516 rs74425832 L ENSG00000117643 -0.115373803774464 0.335984402970525
chr1 25876515 25876516 rs74425832 L ENSG00000117643 -0.115373803774464 0.335984402970525
chr1 25876515 25876516 rs74425832 L ENSG00000157978 -0.204570023710109 0.424731995336528
chr1 25876515 25876516 rs74425832 L ENSG00000157978 -0.204570023710109 0.424731995336528
chr1 25876515 25876516 rs74425832 L ENSG00000204178 0.0517535599548661 0.853652561819165
chr1 25876515 25876516 rs74425832 L ENSG00000204178 0.0517535599548661 0.853652561819165
chr1 26146538 26146539 rs2223224 L ENSG00000162430 -0.97843825016801 0.0142437364621563
chr1 26146538 26146539 rs2223224 L ENSG00000182749 -0.0482066868671954 0.195486875278744
chr1 26146538 26146539 rs2223224 L ENSG00000117643 -0.0975857362870031 0.233930522312318
chr1 26146538 26146539 rs2223224 L ENSG00000117632 -2.2852248963771 0.536258261709048
chr1 26146538 26146539 rs2223224 L ENSG00000117640 -0.134833032859678 0.721587153413993
chr1 26207243 26207244 rs213621 L ENSG00000162430 -0.714028120140208 0.049385519859571
chr1 26207243 26207244 rs213621 L ENSG00000162430 -0.714028120140208 0.049385519859571
chr1 26207243 26207244 rs213621 L ENSG00000117632 -4.08581781820616 0.221635266468593
chr1 26207243 26207244 rs213621 L ENSG00000117632 -4.08581781820616 0.221635266468593
chr1 26207243 26207244 rs213621 L ENSG00000117643 -0.071757888942957 0.334763715444082
chr1 26207243 26207244 rs213621 L ENSG00000117643 -0.071757888942957 0.334763715444082
chr1 26207243 26207244 rs213621 L ENSG00000182749 -0.0313092226328 0.354456134697443
chr1 26207243 26207244 rs213621 L ENSG00000182749 -0.0313092226328 0.354456134697443
chr1 26207243 26207244 rs213621 L ENSG00000158006 -0.0244551026155807 0.826265057098178
chr1 26207243 26207244 rs213621 L ENSG00000158006 -0.0244551026155807 0.826265057098178
chr1 26207243 26207244 rs213621 L ENSG00000117640 -0.0122430464099974 0.971536845261817
chr1 26207243 26207244 rs213621 L ENSG00000117640 -0.0122430464099974 0.971536845261817
chr1 26208656 26208657 rs807069 L ENSG00000162430 -0.504250576344636 0.127007598328411
chr1 26208656 26208657 rs807069 L ENSG00000162430 -0.504250576344636 0.127007598328411
chr1 26208656 26208657 rs807069 L ENSG00000117643 -0.101453554247796 0.131717021787518
chr1 26208656 26208657 rs807069 L ENSG00000117643 -0.101453554247796 0.131717021787518
chr1 26208656 26208657 rs807069 L ENSG00000117632 -3.53370276978544 0.243931326211755
chr1 26208656 26208657 rs807069 L ENSG00000117632 -3.53370276978544 0.243931326211755
chr1 26208656 26208657 rs807069 L ENSG00000182749 -0.0293576426603883 0.338333209460065
chr1 26208656 26208657 rs807069 L ENSG00000182749 -0.0293576426603883 0.338333209460065
chr1 26208656 26208657 rs807069 L ENSG00000158006 -0.0694819212579794 0.491353018497082
chr1 26208656 26208657 rs807069 L ENSG00000158006 -0.0694819212579794 0.491353018497082
chr1 26208656 26208657 rs807069 L ENSG00000117640 -0.0625883834936 0.840590337908051
chr1 26208656 26208657 rs807069 L ENSG00000117640 -0.0625883834936 0.840590337908051
chr1 26260727 26260728 rs6698927 L ENSG00000158006 0.0593807385570321 0.620029110899419
chr1 26260727 26260728 rs6698927 L ENSG00000117632 1.50422009574566 0.676366177664002
chr1 26260727 26260728 rs6698927 L ENSG00000182749 0.00778396502272627 0.830727993122868
chr1 26272138 26272139 rs56361727 L ENSG00000158006 0.0991359187936342 0.343887489561612
chr1 26272138 26272139 rs56361727 L ENSG00000158006 0.0991359187936342 0.343887489561612
chr1 26272138 26272139 rs56361727 L ENSG00000182749 -0.0145640641353566 0.647711011547624
chr1 26272138 26272139 rs56361727 L ENSG00000182749 -0.0145640641353566 0.647711011547624
chr1 26272138 26272139 rs56361727 L ENSG00000117632 1.03861391052434 0.742050288963446
chr1 26272138 26272139 rs56361727 L ENSG00000117632 1.03861391052434 0.742050288963446
chr1 26277523 26277524 rs61776967 L ENSG00000158006 0.134786351816056 0.20665228460493
chr1 26277523 26277524 rs61776967 L ENSG00000117632 -2.28270044733048 0.478031278056242
chr1 26277523 26277524 rs61776967 L ENSG00000182749 -0.00551442474776949 0.865398892555791
chr1 26278699 26278700 rs1810985 L ENSG00000158006 0.141861707648947 0.186975778430332
chr1 26278699 26278700 rs1810985 L ENSG00000158006 0.141861707648947 0.186975778430332
chr1 26278699 26278700 rs1810985 L ENSG00000182749 -0.0265215955649461 0.417881711373527
chr1 26278699 26278700 rs1810985 L ENSG00000182749 -0.0265215955649461 0.417881711373527
chr1 26278699 26278700 rs1810985 L ENSG00000117632 -0.866393591313127 0.789420159444059
chr1 26278699 26278700 rs1810985 L ENSG00000117632 -0.866393591313127 0.789420159444059
chr1 26431930 26431931 rs61776577 L ENSG00000175087 0.0675627570326152 0.0626597682973183
chr1 26431930 26431931 rs61776577 L ENSG00000175087 0.0675627570326152 0.0626597682973183
chr1 26431930 26431931 rs61776577 L ENSG00000142684 0.6477717691021 0.235710969221911
chr1 26431930 26431931 rs61776577 L ENSG00000142684 0.6477717691021 0.235710969221911
chr1 26496369 26496370 rs2232646 L ENSG00000142684 0.963631886279598 0.0535076042587755
chr1 26496369 26496370 rs2232646 L ENSG00000142684 0.963631886279598 0.0535076042587755
chr1 26496369 26496370 rs2232646 L ENSG00000175087 0.0141306174955676 0.673152437891484
chr1 26496369 26496370 rs2232646 L ENSG00000175087 0.0141306174955676 0.673152437891484
chr1 26496369 26496370 rs2232646 L ENSG00000130695 0.0490947297342833 0.752069097842013
chr1 26496369 26496370 rs2232646 L ENSG00000130695 0.0490947297342833 0.752069097842013
chr1 26497339 26497340 rs8768 L ENSG00000142684 0.596947223401481 0.223309871383116
chr1 26497339 26497340 rs8768 L ENSG00000142684 0.596947223401481 0.223309871383116
chr1 26497339 26497340 rs8768 L ENSG00000175087 0.0220073280606667 0.501610573424395
chr1 26497339 26497340 rs8768 L ENSG00000175087 0.0220073280606667 0.501610573424395
chr1 26497339 26497340 rs8768 L ENSG00000130695 0.0447161749580798 0.768642129809876
chr1 26497339 26497340 rs8768 L ENSG00000130695 0.0447161749580798 0.768642129809876
chr1 26511699 26511700 rs2783680 L ENSG00000142669 41.9221740116486 0.0276397867671439
chr1 26511699 26511700 rs2783680 L ENSG00000142669 41.9221740116486 0.0276397867671439
chr1 26511699 26511700 rs2783680 L ENSG00000130695 0.248339196653283 0.071950042725966
chr1 26511699 26511700 rs2783680 L ENSG00000130695 0.248339196653283 0.071950042725966
chr1 26511699 26511700 rs2783680 L ENSG00000175087 0.038528152581112 0.19662732641536
chr1 26511699 26511700 rs2783680 L ENSG00000175087 0.038528152581112 0.19662732641536
chr1 26511699 26511700 rs2783680 L ENSG00000158062 -0.934012144545482 0.509416616626463
chr1 26511699 26511700 rs2783680 L ENSG00000158062 -0.934012144545482 0.509416616626463
chr1 26511699 26511700 rs2783680 L ENSG00000142684 0.203968331384489 0.64937408337441
chr1 26511699 26511700 rs2783680 L ENSG00000142684 0.203968331384489 0.64937408337441
chr1 26539350 26539351 rs6659504 L ENSG00000142684 0.808257314245713 0.1439297414052
chr1 26539350 26539351 rs6659504 L ENSG00000142684 0.808257314245713 0.1439297414052
chr1 26539350 26539351 rs6659504 L ENSG00000158062 1.89070790573002 0.279730857471877
chr1 26539350 26539351 rs6659504 L ENSG00000158062 1.89070790573002 0.279730857471877
chr1 26539350 26539351 rs6659504 L ENSG00000130695 0.137111645513965 0.424164701965978
chr1 26539350 26539351 rs6659504 L ENSG00000130695 0.137111645513965 0.424164701965978
chr1 26539350 26539351 rs6659504 L ENSG00000142669 -5.6803103505932 0.811029216691897
chr1 26539350 26539351 rs6659504 L ENSG00000142669 -5.6803103505932 0.811029216691897
chr1 26539350 26539351 rs6659504 L ENSG00000175087 0.00259723507919585 0.944081029659437
chr1 26539350 26539351 rs6659504 L ENSG00000175087 0.00259723507919585 0.944081029659437
chr1 26543096 26543097 rs6690461 L ENSG00000142684 0.808257314245713 0.1439297414052
chr1 26543096 26543097 rs6690461 L ENSG00000158062 1.89070790573002 0.279730857471877
chr1 26543096 26543097 rs6690461 L ENSG00000130695 0.137111645513965 0.424164701965978
chr1 26543096 26543097 rs6690461 L ENSG00000142669 -5.6803103505932 0.811029216691897
chr1 26543096 26543097 rs6690461 L ENSG00000175087 0.00259723507919585 0.944081029659437
chr1 26543420 26543421 rs60676610 L ENSG00000142684 0.808257314245713 0.1439297414052
chr1 26543420 26543421 rs60676610 L ENSG00000142684 0.808257314245713 0.1439297414052
chr1 26543420 26543421 rs60676610 L ENSG00000158062 1.89070790573002 0.279730857471877
chr1 26543420 26543421 rs60676610 L ENSG00000158062 1.89070790573002 0.279730857471877
chr1 26543420 26543421 rs60676610 L ENSG00000130695 0.137111645513965 0.424164701965978
chr1 26543420 26543421 rs60676610 L ENSG00000130695 0.137111645513965 0.424164701965978
chr1 26543420 26543421 rs60676610 L ENSG00000142669 -5.6803103505932 0.811029216691897
chr1 26543420 26543421 rs60676610 L ENSG00000142669 -5.6803103505932 0.811029216691897
chr1 26543420 26543421 rs60676610 L ENSG00000175087 0.00259723507919585 0.944081029659437
chr1 26543420 26543421 rs60676610 L ENSG00000175087 0.00259723507919585 0.944081029659437
chr1 26545863 26545864 rs6700455 L ENSG00000169442 -76.9708923298364 0.0268269461147116
chr1 26545863 26545864 rs6700455 L ENSG00000169442 -76.9708923298364 0.0268269461147116
chr1 26545863 26545864 rs6700455 L ENSG00000158062 -1.24364859215436 0.342835956143095
chr1 26545863 26545864 rs6700455 L ENSG00000158062 -1.24364859215436 0.342835956143095
chr1 26545863 26545864 rs6700455 L ENSG00000142684 0.35265820000457 0.395954068417396
chr1 26545863 26545864 rs6700455 L ENSG00000142684 0.35265820000457 0.395954068417396
chr1 26545863 26545864 rs6700455 L ENSG00000175087 0.022059134984212 0.42597126083713
chr1 26545863 26545864 rs6700455 L ENSG00000175087 0.022059134984212 0.42597126083713
chr1 26545863 26545864 rs6700455 L ENSG00000130695 -0.0649566848269486 0.613530224181883
chr1 26545863 26545864 rs6700455 L ENSG00000130695 -0.0649566848269486 0.613530224181883
chr1 26545863 26545864 rs6700455 L ENSG00000142669 -8.06853228796312 0.650220592233975
chr1 26545863 26545864 rs6700455 L ENSG00000142669 -8.06853228796312 0.650220592233975
chr1 26548054 26548055 rs60433268 L ENSG00000142684 0.817636550187595 0.138222374227901
chr1 26548054 26548055 rs60433268 L ENSG00000158062 1.93003771998413 0.268505038881532
chr1 26548054 26548055 rs60433268 L ENSG00000130695 0.148801590182919 0.384357972928911
chr1 26548054 26548055 rs60433268 L ENSG00000169442 -24.7627631966631 0.595712900730567
chr1 26548054 26548055 rs60433268 L ENSG00000175087 0.00567673527864352 0.877824371888726
chr1 26548054 26548055 rs60433268 L ENSG00000142669 -3.39770123226018 0.885977757587052
chr1 26549398 26549399 rs17163720 L ENSG00000142684 0.817636550187595 0.138222374227901
chr1 26549398 26549399 rs17163720 L ENSG00000142684 0.817636550187595 0.138222374227901
chr1 26549398 26549399 rs17163720 L ENSG00000158062 1.93003771998413 0.268505038881532
chr1 26549398 26549399 rs17163720 L ENSG00000158062 1.93003771998413 0.268505038881532
chr1 26549398 26549399 rs17163720 L ENSG00000130695 0.148801590182919 0.384357972928911
chr1 26549398 26549399 rs17163720 L ENSG00000130695 0.148801590182919 0.384357972928911
chr1 26549398 26549399 rs17163720 L ENSG00000169442 -24.7627631966631 0.595712900730567
chr1 26549398 26549399 rs17163720 L ENSG00000169442 -24.7627631966631 0.595712900730567
chr1 26549398 26549399 rs17163720 L ENSG00000175087 0.00567673527864352 0.877824371888726
chr1 26549398 26549399 rs17163720 L ENSG00000175087 0.00567673527864352 0.877824371888726
chr1 26549398 26549399 rs17163720 L ENSG00000142669 -3.39770123226018 0.885977757587052
chr1 26549398 26549399 rs17163720 L ENSG00000142669 -3.39770123226018 0.885977757587052
chr1 26556441 26556442 rs6699798 L ENSG00000142684 0.843535809667312 0.125218422007418
chr1 26556441 26556442 rs6699798 L ENSG00000158062 1.92788547040407 0.267972864190706
chr1 26556441 26556442 rs6699798 L ENSG00000130695 0.144808470392155 0.396227957534831
chr1 26556441 26556442 rs6699798 L ENSG00000169442 -22.8552120275222 0.623598421290983
chr1 26556441 26556442 rs6699798 L ENSG00000142669 -2.87221887297809 0.903305520834129
chr1 26557617 26557618 rs57564009 L ENSG00000142684 0.84304522209257 0.111547668912287
chr1 26557617 26557618 rs57564009 L ENSG00000158062 2.13131731615899 0.203294463360301
chr1 26557617 26557618 rs57564009 L ENSG00000130695 0.194363374634971 0.236580407791805
chr1 26557617 26557618 rs57564009 L ENSG00000169442 -34.7334518215337 0.438488233749137
chr1 26557617 26557618 rs57564009 L ENSG00000142669 -3.66063496059345 0.872298640552626
chr1 26559305 26559306 rs6691839 L ENSG00000142684 1.08263933431485 0.0153115199062987
chr1 26559305 26559306 rs6691839 L ENSG00000142684 1.08263933431485 0.0153115199062987
chr1 26559305 26559306 rs6691839 L ENSG00000130695 0.169762902459751 0.222674810122452
chr1 26559305 26559306 rs6691839 L ENSG00000130695 0.169762902459751 0.222674810122452
chr1 26559305 26559306 rs6691839 L ENSG00000142669 -22.0356620883466 0.252672494186316
chr1 26559305 26559306 rs6691839 L ENSG00000142669 -22.0356620883466 0.252672494186316
chr1 26559305 26559306 rs6691839 L ENSG00000169442 -42.6202246798926 0.261610222516964
chr1 26559305 26559306 rs6691839 L ENSG00000169442 -42.6202246798926 0.261610222516964
chr1 26559305 26559306 rs6691839 L ENSG00000158062 1.39032077288911 0.32826000592969
chr1 26559305 26559306 rs6691839 L ENSG00000158062 1.39032077288911 0.32826000592969
chr1 26561219 26561220 rs6698557 L ENSG00000130695 0.231287745113739 0.14278595078896
chr1 26561219 26561220 rs6698557 L ENSG00000130695 0.231287745113739 0.14278595078896
chr1 26561219 26561220 rs6698557 L ENSG00000142684 0.646886803284138 0.20529524604332
chr1 26561219 26561220 rs6698557 L ENSG00000142684 0.646886803284138 0.20529524604332
chr1 26561219 26561220 rs6698557 L ENSG00000158062 1.40533007640083 0.38414093018745
chr1 26561219 26561220 rs6698557 L ENSG00000158062 1.40533007640083 0.38414093018745
chr1 26561219 26561220 rs6698557 L ENSG00000169442 -36.3024985247823 0.400027189136122
chr1 26561219 26561220 rs6698557 L ENSG00000169442 -36.3024985247823 0.400027189136122
chr1 26561219 26561220 rs6698557 L ENSG00000142669 -10.3734455164405 0.635869544665145
chr1 26561219 26561220 rs6698557 L ENSG00000142669 -10.3734455164405 0.635869544665145
chr1 26564229 26564230 rs17163746 L ENSG00000169442 -83.9587798765709 0.0307517947065374
chr1 26564229 26564230 rs17163746 L ENSG00000158062 -2.78070939430811 0.0564494722435941
chr1 26564229 26564230 rs17163746 L ENSG00000130695 -0.209564179098128 0.143425412391193
chr1 26564229 26564230 rs17163746 L ENSG00000142669 -12.408200445718 0.532455218663241
chr1 26564229 26564230 rs17163746 L ENSG00000142684 -0.00103411562052317 0.99822501800532
chr1 26567936 26567937 rs28396236 L ENSG00000169442 -83.9587798765709 0.0307517947065374
chr1 26567936 26567937 rs28396236 L ENSG00000169442 -83.9587798765709 0.0307517947065374
chr1 26567936 26567937 rs28396236 L ENSG00000158062 -2.78070939430811 0.0564494722435941
chr1 26567936 26567937 rs28396236 L ENSG00000158062 -2.78070939430811 0.0564494722435941
chr1 26567936 26567937 rs28396236 L ENSG00000130695 -0.209564179098128 0.143425412391193
chr1 26567936 26567937 rs28396236 L ENSG00000130695 -0.209564179098128 0.143425412391193
chr1 26567936 26567937 rs28396236 L ENSG00000142669 -12.408200445718 0.532455218663241
chr1 26567936 26567937 rs28396236 L ENSG00000142669 -12.408200445718 0.532455218663241
chr1 26567936 26567937 rs28396236 L ENSG00000142684 -0.00103411562052317 0.99822501800532
chr1 26567936 26567937 rs28396236 L ENSG00000142684 -0.00103411562052317 0.99822501800532
chr1 26568911 26568912 rs6658935 L ENSG00000169442 -83.9587798765709 0.0307517947065374
chr1 26568911 26568912 rs6658935 L ENSG00000169442 -83.9587798765709 0.0307517947065374
chr1 26568911 26568912 rs6658935 L ENSG00000158062 -2.78070939430811 0.0564494722435941
chr1 26568911 26568912 rs6658935 L ENSG00000158062 -2.78070939430811 0.0564494722435941
chr1 26568911 26568912 rs6658935 L ENSG00000130695 -0.209564179098128 0.143425412391193
chr1 26568911 26568912 rs6658935 L ENSG00000130695 -0.209564179098128 0.143425412391193
chr1 26568911 26568912 rs6658935 L ENSG00000142669 -12.408200445718 0.532455218663241
chr1 26568911 26568912 rs6658935 L ENSG00000142669 -12.408200445718 0.532455218663241
chr1 26568911 26568912 rs6658935 L ENSG00000142684 -0.00103411562052317 0.99822501800532
chr1 26568911 26568912 rs6658935 L ENSG00000142684 -0.00103411562052317 0.99822501800532
chr1 26569820 26569821 rs57386998 L ENSG00000169442 -83.9587798765709 0.0307517947065374
chr1 26569820 26569821 rs57386998 L ENSG00000169442 -83.9587798765709 0.0307517947065374
chr1 26569820 26569821 rs57386998 L ENSG00000158062 -2.78070939430811 0.0564494722435941
chr1 26569820 26569821 rs57386998 L ENSG00000158062 -2.78070939430811 0.0564494722435941
chr1 26569820 26569821 rs57386998 L ENSG00000130695 -0.209564179098128 0.143425412391193
chr1 26569820 26569821 rs57386998 L ENSG00000130695 -0.209564179098128 0.143425412391193
chr1 26569820 26569821 rs57386998 L ENSG00000142669 -12.408200445718 0.532455218663241
chr1 26569820 26569821 rs57386998 L ENSG00000142669 -12.408200445718 0.532455218663241
chr1 26569820 26569821 rs57386998 L ENSG00000142684 -0.00103411562052317 0.99822501800532
chr1 26569820 26569821 rs57386998 L ENSG00000142684 -0.00103411562052317 0.99822501800532
chr1 26573022 26573023 rs7527293 L ENSG00000169442 -83.9587798765709 0.0307517947065374
chr1 26573022 26573023 rs7527293 L ENSG00000169442 -83.9587798765709 0.0307517947065374
chr1 26573022 26573023 rs7527293 L ENSG00000158062 -2.78070939430811 0.0564494722435941
chr1 26573022 26573023 rs7527293 L ENSG00000158062 -2.78070939430811 0.0564494722435941
chr1 26573022 26573023 rs7527293 L ENSG00000130695 -0.209564179098128 0.143425412391193
chr1 26573022 26573023 rs7527293 L ENSG00000130695 -0.209564179098128 0.143425412391193
chr1 26573022 26573023 rs7527293 L ENSG00000142669 -12.408200445718 0.532455218663241
chr1 26573022 26573023 rs7527293 L ENSG00000142669 -12.408200445718 0.532455218663241
chr1 26573022 26573023 rs7527293 L ENSG00000142684 -0.00103411562052317 0.99822501800532
chr1 26573022 26573023 rs7527293 L ENSG00000142684 -0.00103411562052317 0.99822501800532
chr1 26575522 26575523 rs7417505 L ENSG00000169442 -83.9587798765709 0.0307517947065374
chr1 26575522 26575523 rs7417505 L ENSG00000169442 -83.9587798765709 0.0307517947065374
chr1 26575522 26575523 rs7417505 L ENSG00000158062 -2.78070939430811 0.0564494722435941
chr1 26575522 26575523 rs7417505 L ENSG00000158062 -2.78070939430811 0.0564494722435941
chr1 26575522 26575523 rs7417505 L ENSG00000130695 -0.209564179098128 0.143425412391193
chr1 26575522 26575523 rs7417505 L ENSG00000130695 -0.209564179098128 0.143425412391193
chr1 26575522 26575523 rs7417505 L ENSG00000142669 -12.408200445718 0.532455218663241
chr1 26575522 26575523 rs7417505 L ENSG00000142669 -12.408200445718 0.532455218663241
chr1 26575522 26575523 rs7417505 L ENSG00000142684 -0.00103411562052317 0.99822501800532
chr1 26575522 26575523 rs7417505 L ENSG00000142684 -0.00103411562052317 0.99822501800532
chr1 26578232 26578233 rs17257176 L ENSG00000169442 -83.9587798765709 0.0307517947065374
chr1 26578232 26578233 rs17257176 L ENSG00000169442 -83.9587798765709 0.0307517947065374
chr1 26578232 26578233 rs17257176 L ENSG00000158062 -2.78070939430811 0.0564494722435941
chr1 26578232 26578233 rs17257176 L ENSG00000158062 -2.78070939430811 0.0564494722435941
chr1 26578232 26578233 rs17257176 L ENSG00000130695 -0.209564179098128 0.143425412391193
chr1 26578232 26578233 rs17257176 L ENSG00000130695 -0.209564179098128 0.143425412391193
chr1 26578232 26578233 rs17257176 L ENSG00000142669 -12.408200445718 0.532455218663241
chr1 26578232 26578233 rs17257176 L ENSG00000142669 -12.408200445718 0.532455218663241
chr1 26578232 26578233 rs17257176 L ENSG00000142684 -0.00103411562052317 0.99822501800532
chr1 26578232 26578233 rs17257176 L ENSG00000142684 -0.00103411562052317 0.99822501800532
chr1 26591254 26591255 rs17162105 L ENSG00000169442 -83.9587798765709 0.0307517947065374
chr1 26591254 26591255 rs17162105 L ENSG00000169442 -83.9587798765709 0.0307517947065374
chr1 26591254 26591255 rs17162105 L ENSG00000158062 -2.78070939430811 0.0564494722435941
chr1 26591254 26591255 rs17162105 L ENSG00000158062 -2.78070939430811 0.0564494722435941
chr1 26591254 26591255 rs17162105 L ENSG00000130695 -0.209564179098128 0.143425412391193
chr1 26591254 26591255 rs17162105 L ENSG00000130695 -0.209564179098128 0.143425412391193
chr1 26591254 26591255 rs17162105 L ENSG00000142669 -12.408200445718 0.532455218663241
chr1 26591254 26591255 rs17162105 L ENSG00000142669 -12.408200445718 0.532455218663241
chr1 26591254 26591255 rs17162105 L ENSG00000142684 -0.00103411562052317 0.99822501800532
chr1 26591254 26591255 rs17162105 L ENSG00000142684 -0.00103411562052317 0.99822501800532
chr1 26592633 26592634 rs7552176 L ENSG00000169442 -83.9587798765709 0.0307517947065374
chr1 26592633 26592634 rs7552176 L ENSG00000158062 -2.78070939430811 0.0564494722435941
chr1 26592633 26592634 rs7552176 L ENSG00000130695 -0.209564179098128 0.143425412391193
chr1 26592633 26592634 rs7552176 L ENSG00000142669 -12.408200445718 0.532455218663241
chr1 26592633 26592634 rs7552176 L ENSG00000142684 -0.00103411562052317 0.99822501800532
chr1 26621100 26621101 rs6681452 L ENSG00000169442 -92.4097057723063 0.013529973811496
chr1 26621100 26621101 rs6681452 L ENSG00000169442 -92.4097057723063 0.013529973811496
chr1 26621100 26621101 rs6681452 L ENSG00000158062 -3.02291538086342 0.0313940131672054
chr1 26621100 26621101 rs6681452 L ENSG00000158062 -3.02291538086342 0.0313940131672054
chr1 26621100 26621101 rs6681452 L ENSG00000130695 -0.187053909763619 0.176342086723953
chr1 26621100 26621101 rs6681452 L ENSG00000130695 -0.187053909763619 0.176342086723953
chr1 26621100 26621101 rs6681452 L ENSG00000142669 -22.0478089198692 0.249720533250769
chr1 26621100 26621101 rs6681452 L ENSG00000142669 -22.0478089198692 0.249720533250769
chr1 26626407 26626408 rs6659822 L ENSG00000169442 -89.698853985531 0.0163082385008699
chr1 26626407 26626408 rs6659822 L ENSG00000158062 -2.68755532207583 0.0554962235536465
chr1 26626407 26626408 rs6659822 L ENSG00000130695 -0.194236619206793 0.159094695437938
chr1 26626407 26626408 rs6659822 L ENSG00000142669 -19.948358918802 0.296614941394527
chr1 26636663 26636664 rs6666722 L ENSG00000169442 -88.7116714338241 0.0160161269132035
chr1 26636663 26636664 rs6666722 L ENSG00000169442 -88.7116714338241 0.0160161269132035
chr1 26636663 26636664 rs6666722 L ENSG00000158062 -3.15789708241075 0.0221496321228481
chr1 26636663 26636664 rs6666722 L ENSG00000158062 -3.15789708241075 0.0221496321228481
chr1 26636663 26636664 rs6666722 L ENSG00000142669 -25.8222070402741 0.170142991527566
chr1 26636663 26636664 rs6666722 L ENSG00000142669 -25.8222070402741 0.170142991527566
chr1 26636663 26636664 rs6666722 L ENSG00000130695 -0.144154850413322 0.290121590563907
chr1 26636663 26636664 rs6666722 L ENSG00000130695 -0.144154850413322 0.290121590563907
chr1 26637110 26637111 rs6679251 L ENSG00000169442 -79.108175404726 0.0192768370038364
chr1 26637110 26637111 rs6679251 L ENSG00000158062 -1.77281007773034 0.16398972466663
chr1 26637110 26637111 rs6679251 L ENSG00000130695 -0.162265259004694 0.193772105310007
chr1 26637110 26637111 rs6679251 L ENSG00000142669 -21.3011802452516 0.217645004643083
chr1 26648380 26648381 rs17163868 L ENSG00000169442 -92.0881502962952 0.0118471089804695
chr1 26648380 26648381 rs17163868 L ENSG00000169442 -92.0881502962952 0.0118471089804695
chr1 26648380 26648381 rs17163868 L ENSG00000158062 -2.99069560133091 0.0294928571430181
chr1 26648380 26648381 rs17163868 L ENSG00000158062 -2.99069560133091 0.0294928571430181
chr1 26648380 26648381 rs17163868 L ENSG00000130695 -0.136561637101118 0.313667170494322
chr1 26648380 26648381 rs17163868 L ENSG00000130695 -0.136561637101118 0.313667170494322
chr1 26648380 26648381 rs17163868 L ENSG00000142669 -15.0671326237415 0.421933297122255
chr1 26648380 26648381 rs17163868 L ENSG00000142669 -15.0671326237415 0.421933297122255
chr1 26693481 26693482 rs7554240 L ENSG00000158062 -4.41042387599242 0.00962938248799607
chr1 26693481 26693482 rs7554240 L ENSG00000142669 38.8611281363411 0.0947283145292857
chr1 26693481 26693482 rs7554240 L ENSG00000169442 36.109449755447 0.432596687908253
chr1 26693481 26693482 rs7554240 L ENSG00000130695 0.10506883148922 0.533802202161209
chr1 26693481 26693482 rs7554240 L ENSG00000117682 0.197818598389243 0.72151833598131
chr1 26757486 26757487 rs9438547 L ENSG00000117676 2.82535599352693 0.0705714889150001
chr1 26757486 26757487 rs9438547 L ENSG00000117676 2.82535599352693 0.0705714889150001
chr1 26757486 26757487 rs9438547 L ENSG00000117682 0.21231297520446 0.645874111851772
chr1 26757486 26757487 rs9438547 L ENSG00000117682 0.21231297520446 0.645874111851772
chr1 26757486 26757487 rs9438547 L ENSG00000198830 1.90468905332127 0.73252669633626
chr1 26757486 26757487 rs9438547 L ENSG00000198830 1.90468905332127 0.73252669633626
chr1 26758772 26758773 rs6656196 L ENSG00000117676 2.58034111389895 0.0864554343732003
chr1 26758772 26758773 rs6656196 L ENSG00000117676 2.58034111389895 0.0864554343732003
chr1 26758772 26758773 rs6656196 L ENSG00000117682 0.510866383753559 0.249791989204861
chr1 26758772 26758773 rs6656196 L ENSG00000117682 0.510866383753559 0.249791989204861
chr1 26758772 26758773 rs6656196 L ENSG00000198830 1.13491797559122 0.832489675511117
chr1 26758772 26758773 rs6656196 L ENSG00000198830 1.13491797559122 0.832489675511117
chr1 26759148 26759149 rs3811461 L ENSG00000117676 2.58034111389895 0.0864554343732003
chr1 26759148 26759149 rs3811461 L ENSG00000117676 2.58034111389895 0.0864554343732003
chr1 26759148 26759149 rs3811461 L ENSG00000117682 0.510866383753559 0.249791989204861
chr1 26759148 26759149 rs3811461 L ENSG00000117682 0.510866383753559 0.249791989204861
chr1 26759148 26759149 rs3811461 L ENSG00000198830 1.13491797559122 0.832489675511117
chr1 26759148 26759149 rs3811461 L ENSG00000198830 1.13491797559122 0.832489675511117
chr1 26772457 26772458 rs7522551 L ENSG00000117676 2.63033301252438 0.086025969688521
chr1 26772457 26772458 rs7522551 L ENSG00000117676 2.63033301252438 0.086025969688521
chr1 26772457 26772458 rs7522551 L ENSG00000117682 0.505793325419217 0.2630823683714
chr1 26772457 26772458 rs7522551 L ENSG00000117682 0.505793325419217 0.2630823683714
chr1 26772457 26772458 rs7522551 L ENSG00000198830 0.514315793332039 0.924989989009571
chr1 26772457 26772458 rs7522551 L ENSG00000198830 0.514315793332039 0.924989989009571
chr1 26779269 26779270 rs4659374 L ENSG00000117676 1.63856710392438 0.277160664581991
chr1 26779269 26779270 rs4659374 L ENSG00000198830 -2.0232027366538 0.705685670220642
chr1 26779269 26779270 rs4659374 L ENSG00000117682 0.114687358800837 0.796304589392511
chr1 26783766 26783767 rs9328728 L ENSG00000117676 2.58034111389895 0.0864554343732003
chr1 26783766 26783767 rs9328728 L ENSG00000117676 2.58034111389895 0.0864554343732003
chr1 26783766 26783767 rs9328728 L ENSG00000117682 0.510866383753559 0.249791989204861
chr1 26783766 26783767 rs9328728 L ENSG00000117682 0.510866383753559 0.249791989204861
chr1 26783766 26783767 rs9328728 L ENSG00000198830 1.13491797559122 0.832489675511117
chr1 26783766 26783767 rs9328728 L ENSG00000198830 1.13491797559122 0.832489675511117
chr1 26786626 26786627 rs3816539 L ENSG00000117676 2.58034111389895 0.0864554343732003
chr1 26786626 26786627 rs3816539 L ENSG00000117676 2.58034111389895 0.0864554343732003
chr1 26786626 26786627 rs3816539 L ENSG00000117682 0.510866383753559 0.249791989204861
chr1 26786626 26786627 rs3816539 L ENSG00000117682 0.510866383753559 0.249791989204861
chr1 26786626 26786627 rs3816539 L ENSG00000198830 1.13491797559122 0.832489675511117
chr1 26786626 26786627 rs3816539 L ENSG00000198830 1.13491797559122 0.832489675511117
chr1 26789786 26789787 rs6690458 L ENSG00000117676 2.58034111389895 0.0864554343732003
chr1 26789786 26789787 rs6690458 L ENSG00000117682 0.510866383753559 0.249791989204861
chr1 26789786 26789787 rs6690458 L ENSG00000198830 1.13491797559122 0.832489675511117
chr1 26797507 26797508 rs2290588 L ENSG00000117676 2.58034111389895 0.0864554343732003
chr1 26797507 26797508 rs2290588 L ENSG00000117676 2.58034111389895 0.0864554343732003
chr1 26797507 26797508 rs2290588 L ENSG00000117682 0.510866383753559 0.249791989204861
chr1 26797507 26797508 rs2290588 L ENSG00000117682 0.510866383753559 0.249791989204861
chr1 26797507 26797508 rs2290588 L ENSG00000198830 1.13491797559122 0.832489675511117
chr1 26797507 26797508 rs2290588 L ENSG00000198830 1.13491797559122 0.832489675511117
chr1 26798477 26798478 rs2494391 L ENSG00000117682 -0.657233512696598 0.178987560583932
chr1 26798477 26798478 rs2494391 L ENSG00000117682 -0.657233512696598 0.178987560583932
chr1 26798477 26798478 rs2494391 L ENSG00000117676 0.53510625589747 0.748400000603491
chr1 26798477 26798478 rs2494391 L ENSG00000117676 0.53510625589747 0.748400000603491
chr1 26798477 26798478 rs2494391 L ENSG00000198830 -0.932294424838019 0.874803097075615
chr1 26798477 26798478 rs2494391 L ENSG00000198830 -0.932294424838019 0.874803097075615
chr1 26804089 26804090 rs4659375 L ENSG00000117676 2.58034111389895 0.0864554343732003
chr1 26804089 26804090 rs4659375 L ENSG00000117676 2.58034111389895 0.0864554343732003
chr1 26804089 26804090 rs4659375 L ENSG00000117682 0.510866383753559 0.249791989204861
chr1 26804089 26804090 rs4659375 L ENSG00000117682 0.510866383753559 0.249791989204861
chr1 26804089 26804090 rs4659375 L ENSG00000198830 1.13491797559122 0.832489675511117
chr1 26804089 26804090 rs4659375 L ENSG00000198830 1.13491797559122 0.832489675511117
chr1 26810460 26810461 rs7524245 L ENSG00000117676 2.74907562233928 0.076073336362566
chr1 26810460 26810461 rs7524245 L ENSG00000117676 2.74907562233928 0.076073336362566
chr1 26810460 26810461 rs7524245 L ENSG00000117682 0.204413905727193 0.655488753116842
chr1 26810460 26810461 rs7524245 L ENSG00000117682 0.204413905727193 0.655488753116842
chr1 26810460 26810461 rs7524245 L ENSG00000198830 2.09154901966573 0.705060213243536
chr1 26810460 26810461 rs7524245 L ENSG00000198830 2.09154901966573 0.705060213243536
chr1 26823630 26823631 rs4659443 L ENSG00000117676 2.58034111389895 0.0864554343732003
chr1 26823630 26823631 rs4659443 L ENSG00000117676 2.58034111389895 0.0864554343732003
chr1 26823630 26823631 rs4659443 L ENSG00000117682 0.510866383753559 0.249791989204861
chr1 26823630 26823631 rs4659443 L ENSG00000117682 0.510866383753559 0.249791989204861
chr1 26823630 26823631 rs4659443 L ENSG00000198830 1.13491797559122 0.832489675511117
chr1 26823630 26823631 rs4659443 L ENSG00000198830 1.13491797559122 0.832489675511117
chr1 26825115 26825116 rs4659444 L ENSG00000117676 2.58034111389895 0.0864554343732003
chr1 26825115 26825116 rs4659444 L ENSG00000117676 2.58034111389895 0.0864554343732003
chr1 26825115 26825116 rs4659444 L ENSG00000117682 0.510866383753559 0.249791989204861
chr1 26825115 26825116 rs4659444 L ENSG00000117682 0.510866383753559 0.249791989204861
chr1 26825115 26825116 rs4659444 L ENSG00000198830 1.13491797559122 0.832489675511117
chr1 26825115 26825116 rs4659444 L ENSG00000198830 1.13491797559122 0.832489675511117
chr1 26828181 26828182 rs6669111 L ENSG00000117676 2.57728913322259 0.0886975914891024
chr1 26828181 26828182 rs6669111 L ENSG00000117676 2.57728913322259 0.0886975914891024
chr1 26828181 26828182 rs6669111 L ENSG00000117682 0.458867569682702 0.30432126160759
chr1 26828181 26828182 rs6669111 L ENSG00000117682 0.458867569682702 0.30432126160759
chr1 26828181 26828182 rs6669111 L ENSG00000198830 1.23649058260395 0.818786923795856
chr1 26828181 26828182 rs6669111 L ENSG00000198830 1.23649058260395 0.818786923795856
chr1 26839909 26839910 rs61789119 L ENSG00000117676 2.6643421219284 0.0775463582688476
chr1 26839909 26839910 rs61789119 L ENSG00000117676 2.6643421219284 0.0775463582688476
chr1 26839909 26839910 rs61789119 L ENSG00000117682 0.463558280346361 0.29812023402729
chr1 26839909 26839910 rs61789119 L ENSG00000117682 0.463558280346361 0.29812023402729
chr1 26839909 26839910 rs61789119 L ENSG00000198830 0.701273261266967 0.896354768353874
chr1 26839909 26839910 rs61789119 L ENSG00000198830 0.701273261266967 0.896354768353874
chr1 26840825 26840826 rs55840663 L ENSG00000117676 2.55829664984924 0.0913840538440592
chr1 26840825 26840826 rs55840663 L ENSG00000117676 2.55829664984924 0.0913840538440592
chr1 26840825 26840826 rs55840663 L ENSG00000117682 0.418707559513022 0.349177715080491
chr1 26840825 26840826 rs55840663 L ENSG00000117682 0.418707559513022 0.349177715080491
chr1 26840825 26840826 rs55840663 L ENSG00000198830 1.3010257887296 0.809667366863629
chr1 26840825 26840826 rs55840663 L ENSG00000198830 1.3010257887296 0.809667366863629
chr1 26840903 26840904 rs56241541 L ENSG00000117676 2.55829664984924 0.0913840538440592
chr1 26840903 26840904 rs56241541 L ENSG00000117676 2.55829664984924 0.0913840538440592
chr1 26840903 26840904 rs56241541 L ENSG00000117682 0.418707559513022 0.349177715080491
chr1 26840903 26840904 rs56241541 L ENSG00000117682 0.418707559513022 0.349177715080491
chr1 26840903 26840904 rs56241541 L ENSG00000198830 1.3010257887296 0.809667366863629
chr1 26840903 26840904 rs56241541 L ENSG00000198830 1.3010257887296 0.809667366863629
chr1 26846194 26846195 rs4970514 L ENSG00000117676 2.55829664984924 0.0913840538440592
chr1 26846194 26846195 rs4970514 L ENSG00000117676 2.55829664984924 0.0913840538440592
chr1 26846194 26846195 rs4970514 L ENSG00000117682 0.418707559513022 0.349177715080491
chr1 26846194 26846195 rs4970514 L ENSG00000117682 0.418707559513022 0.349177715080491
chr1 26846194 26846195 rs4970514 L ENSG00000198830 1.3010257887296 0.809667366863629
chr1 26846194 26846195 rs4970514 L ENSG00000198830 1.3010257887296 0.809667366863629
chr1 26849311 26849312 rs4970466 L ENSG00000117676 2.75332500862932 0.0695742357348292
chr1 26849311 26849312 rs4970466 L ENSG00000117682 0.372640990898046 0.40583891855157
chr1 26849311 26849312 rs4970466 L ENSG00000198830 1.89841106250452 0.72574814263737
chr1 26849972 26849973 rs12093376 L ENSG00000117676 3.24803835273606 0.0365045703161647
chr1 26849972 26849973 rs12093376 L ENSG00000117682 -0.26760491343832 0.560822688220639
chr1 26849972 26849973 rs12093376 L ENSG00000198830 2.72044990284867 0.623988629795326
chr1 26850664 26850665 rs7539320 L ENSG00000117676 2.93752328277415 0.0602523593937271
chr1 26850664 26850665 rs7539320 L ENSG00000117676 2.93752328277415 0.0602523593937271
chr1 26850664 26850665 rs7539320 L ENSG00000198830 2.92183306467133 0.600361592946094
chr1 26850664 26850665 rs7539320 L ENSG00000198830 2.92183306467133 0.600361592946094
chr1 26850664 26850665 rs7539320 L ENSG00000117682 0.0519274415178217 0.910643808140127
chr1 26850664 26850665 rs7539320 L ENSG00000117682 0.0519274415178217 0.910643808140127
chr1 26869609 26869610 rs921893 L ENSG00000117682 -0.890450467336027 0.0448485757246762
chr1 26869609 26869610 rs921893 L ENSG00000117682 -0.890450467336027 0.0448485757246762
chr1 26869609 26869610 rs921893 L ENSG00000198830 10.194272788187 0.057037638426821
chr1 26869609 26869610 rs921893 L ENSG00000198830 10.194272788187 0.057037638426821
chr1 26869609 26869610 rs921893 L ENSG00000117676 -2.10976271314531 0.163808738956871
chr1 26869609 26869610 rs921893 L ENSG00000117676 -2.10976271314531 0.163808738956871
chr1 27027323 27027324 rs78520390 L ENSG00000060642 -0.485969917466759 0.305561363144551
chr1 27027323 27027324 rs78520390 L ENSG00000060642 -0.485969917466759 0.305561363144551
chr1 27027323 27027324 rs78520390 L ENSG00000117713 0.00245067482998537 0.99782248327953
chr1 27027323 27027324 rs78520390 L ENSG00000117713 0.00245067482998537 0.99782248327953
chr1 27070622 27070623 rs60348497 L ENSG00000060642 0.536889128922129 0.0813236162759855
chr1 27070622 27070623 rs60348497 L ENSG00000060642 0.536889128922129 0.0813236162759855
chr1 27070622 27070623 rs60348497 L ENSG00000117713 0.803418925439398 0.168350765344004
chr1 27070622 27070623 rs60348497 L ENSG00000117713 0.803418925439398 0.168350765344004
chr1 27070622 27070623 rs60348497 L ENSG00000204160 0.498981651666875 0.283816368245868
chr1 27070622 27070623 rs60348497 L ENSG00000204160 0.498981651666875 0.283816368245868
chr1 27426218 27426219 rs5810 L ENSG00000253368 -0.192445265631694 0.128501872099455
chr1 27426218 27426219 rs5810 L ENSG00000253368 -0.192445265631694 0.128501872099455
chr1 27426218 27426219 rs5810 L ENSG00000090020 -0.294245816858007 0.340799570549887
chr1 27426218 27426219 rs5810 L ENSG00000090020 -0.294245816858007 0.340799570549887
chr1 27481529 27481530 rs7542969 L ENSG00000090020 -0.173350274401823 0.58387004517708
chr1 27481529 27481530 rs7542969 L ENSG00000142784 -0.006019728044602 0.981491526218995
chr1 27668747 27668748 rs7533455 L ENSG00000181773 0.521651578616392 0.0322897773087891
chr1 27668747 27668748 rs7533455 L ENSG00000181773 0.521651578616392 0.0322897773087891
chr1 27668747 27668748 rs7533455 L ENSG00000186501 0.996570894831127 0.252891833140378
chr1 27668747 27668748 rs7533455 L ENSG00000186501 0.996570894831127 0.252891833140378
chr1 27668747 27668748 rs7533455 L ENSG00000158195 1.30803581193313 0.318627429789206
chr1 27668747 27668748 rs7533455 L ENSG00000158195 1.30803581193313 0.318627429789206
chr1 27668747 27668748 rs7533455 L ENSG00000142784 0.254399305010371 0.574146881180711
chr1 27668747 27668748 rs7533455 L ENSG00000142784 0.254399305010371 0.574146881180711
chr1 27668747 27668748 rs7533455 L ENSG00000142733 0.257825186291181 0.750085333418072
chr1 27668747 27668748 rs7533455 L ENSG00000142733 0.257825186291181 0.750085333418072
chr1 27709857 27709858 rs734725 L ENSG00000158195 1.93829306827268 0.120013132814481
chr1 27709857 27709858 rs734725 L ENSG00000158195 1.93829306827268 0.120013132814481
chr1 27709857 27709858 rs734725 L ENSG00000181773 0.35953777568283 0.123062322041306
chr1 27709857 27709858 rs734725 L ENSG00000181773 0.35953777568283 0.123062322041306
chr1 27709857 27709858 rs734725 L ENSG00000142733 -0.798914022319359 0.299489539188222
chr1 27709857 27709858 rs734725 L ENSG00000142733 -0.798914022319359 0.299489539188222
chr1 27709857 27709858 rs734725 L ENSG00000186501 -0.831855827183677 0.31688536493643
chr1 27709857 27709858 rs734725 L ENSG00000186501 -0.831855827183677 0.31688536493643
chr1 27709857 27709858 rs734725 L ENSG00000142784 -0.17227698700543 0.689744771963005
chr1 27709857 27709858 rs734725 L ENSG00000142784 -0.17227698700543 0.689744771963005
chr1 27953373 27953374 rs56854702 L ENSG00000126705 -0.328696279788006 0.0230686629198117
chr1 27953373 27953374 rs56854702 L ENSG00000126705 -0.328696279788006 0.0230686629198117
chr1 27953373 27953374 rs56854702 L ENSG00000009780 -0.347906811173805 0.0365409947306403
chr1 27953373 27953374 rs56854702 L ENSG00000009780 -0.347906811173805 0.0365409947306403
chr1 27953373 27953374 rs56854702 L ENSG00000126709 -3.2406816595915 0.924445992441154
chr1 27953373 27953374 rs56854702 L ENSG00000126709 -3.2406816595915 0.924445992441154
chr1 27953373 27953374 rs56854702 L ENSG00000000938 0.452141291553483 0.95017502920878
chr1 27953373 27953374 rs56854702 L ENSG00000000938 0.452141291553483 0.95017502920878
chr1 27958338 27958339 rs34806307 L ENSG00000000938 17.0099520398808 0.0329134783569528
chr1 27958338 27958339 rs34806307 L ENSG00000000938 17.0099520398808 0.0329134783569528
chr1 27958338 27958339 rs34806307 L ENSG00000009780 0.0646471616756253 0.728652037910992
chr1 27958338 27958339 rs34806307 L ENSG00000009780 0.0646471616756253 0.728652037910992
chr1 27958338 27958339 rs34806307 L ENSG00000126705 -0.0306238888527347 0.850299900256925
chr1 27958338 27958339 rs34806307 L ENSG00000126705 -0.0306238888527347 0.850299900256925
chr1 27958338 27958339 rs34806307 L ENSG00000126709 -3.31178545797268 0.930501644750185
chr1 27958338 27958339 rs34806307 L ENSG00000126709 -3.31178545797268 0.930501644750185
chr1 27960010 27960011 rs6658795 L ENSG00000009780 -0.198606413336653 0.3816606941777
chr1 27960010 27960011 rs6658795 L ENSG00000009780 -0.198606413336653 0.3816606941777
chr1 27960010 27960011 rs6658795 L ENSG00000000938 -8.42969318765547 0.389406301123143
chr1 27960010 27960011 rs6658795 L ENSG00000000938 -8.42969318765547 0.389406301123143
chr1 27960010 27960011 rs6658795 L ENSG00000126705 0.0835045599166503 0.672990429991823
chr1 27960010 27960011 rs6658795 L ENSG00000126705 0.0835045599166503 0.672990429991823
chr1 27960010 27960011 rs6658795 L ENSG00000126709 0.177188407811954 0.996947648703119
chr1 27960010 27960011 rs6658795 L ENSG00000126709 0.177188407811954 0.996947648703119
chr1 28211383 28211384 rs2236074 L ENSG00000158156 0.132784762768732 0.0899881026989374
chr1 28211383 28211384 rs2236074 L ENSG00000158156 0.132784762768732 0.0899881026989374
chr1 28211383 28211384 rs2236074 L ENSG00000117758 1.56106045505901 0.145509012391917
chr1 28211383 28211384 rs2236074 L ENSG00000117758 1.56106045505901 0.145509012391917
chr1 28211383 28211384 rs2236074 L ENSG00000117748 0.900139424006767 0.259325619466038
chr1 28211383 28211384 rs2236074 L ENSG00000117748 0.900139424006767 0.259325619466038
chr1 28211383 28211384 rs2236074 L ENSG00000158161 0.168632573485055 0.602909838044562
chr1 28211383 28211384 rs2236074 L ENSG00000158161 0.168632573485055 0.602909838044562
chr1 28211383 28211384 rs2236074 L ENSG00000130775 1.43806252021947 0.637089022284745
chr1 28211383 28211384 rs2236074 L ENSG00000130775 1.43806252021947 0.637089022284745
chr1 28211383 28211384 rs2236074 L ENSG00000117751 0.129938615272169 0.7275554885137
chr1 28211383 28211384 rs2236074 L ENSG00000117751 0.129938615272169 0.7275554885137
chr1 28213156 28213157 rs6565 L ENSG00000117748 2.38287784624207 0.00390371295063275
chr1 28213156 28213157 rs6565 L ENSG00000117758 2.2545265781967 0.0441372186940427
chr1 28213156 28213157 rs6565 L ENSG00000117751 0.455229818558157 0.243151665286401
chr1 28213156 28213157 rs6565 L ENSG00000158156 0.0594358415471189 0.470934033707804
chr1 28213156 28213157 rs6565 L ENSG00000158161 0.105371026007948 0.756528159614592
chr1 28213156 28213157 rs6565 L ENSG00000130775 0.17392616054226 0.956602505372173
chr1 28390796 28390797 rs61216784 L ENSG00000169403 1.29764649256456 0.590017169018777
chr1 28390796 28390797 rs61216784 L ENSG00000158161 -0.168750901130983 0.780181045660062
chr1 28390796 28390797 rs61216784 L ENSG00000158156 -0.0367013139287856 0.802568782596384
chr1 28417902 28417903 rs76890118 L ENSG00000158161 3.52332038905196 2.19211509660258e-08
chr1 28417902 28417903 rs76890118 L ENSG00000169403 0.941423296779088 0.722731652044928
chr1 28514026 28514027 rs2989475 L ENSG00000126698 -19.919462722467 4.62342446718615e-21
chr1 28514026 28514027 rs2989475 L ENSG00000126698 -19.919462722467 4.62342446718615e-21
chr1 28514026 28514027 rs2989475 L ENSG00000269804 -5.80640631381672 0.0472034658466802
chr1 28514026 28514027 rs2989475 L ENSG00000269804 -5.80640631381672 0.0472034658466802
chr1 28514026 28514027 rs2989475 L ENSG00000130766 -0.295710876244193 0.369401735196538
chr1 28514026 28514027 rs2989475 L ENSG00000130766 -0.295710876244193 0.369401735196538
chr1 28514026 28514027 rs2989475 L ENSG00000158161 0.292700424187062 0.434953716084098
chr1 28514026 28514027 rs2989475 L ENSG00000158161 0.292700424187062 0.434953716084098
chr1 28514026 28514027 rs2989475 L ENSG00000130770 1.06539657929192 0.718283515396151
chr1 28514026 28514027 rs2989475 L ENSG00000130770 1.06539657929192 0.718283515396151
chr1 28514026 28514027 rs2989475 L ENSG00000169403 0.502853053207887 0.736628492135665
chr1 28514026 28514027 rs2989475 L ENSG00000169403 0.502853053207887 0.736628492135665
chr1 28519851 28519852 rs905909 L ENSG00000126698 -19.4058157159602 4.55827218526757e-21
chr1 28519851 28519852 rs905909 L ENSG00000126698 -19.4058157159602 4.55827218526757e-21
chr1 28519851 28519852 rs905909 L ENSG00000269804 -5.91093437868097 0.0379592405255204
chr1 28519851 28519852 rs905909 L ENSG00000269804 -5.91093437868097 0.0379592405255204
chr1 28519851 28519852 rs905909 L ENSG00000130766 -0.245443870935598 0.44456280401462
chr1 28519851 28519852 rs905909 L ENSG00000130766 -0.245443870935598 0.44456280401462
chr1 28519851 28519852 rs905909 L ENSG00000130770 1.44502013818392 0.615373427089452
chr1 28519851 28519852 rs905909 L ENSG00000130770 1.44502013818392 0.615373427089452
chr1 28519851 28519852 rs905909 L ENSG00000169403 0.632598169302482 0.663993474743146
chr1 28519851 28519852 rs905909 L ENSG00000169403 0.632598169302482 0.663993474743146
chr1 28522891 28522892 rs2011083 L ENSG00000126698 -18.7632337667573 6.42911622979138e-20
chr1 28522891 28522892 rs2011083 L ENSG00000126698 -18.7632337667573 6.42911622979138e-20
chr1 28522891 28522892 rs2011083 L ENSG00000269804 -8.98831321822239 0.00124188701863891
chr1 28522891 28522892 rs2011083 L ENSG00000269804 -8.98831321822239 0.00124188701863891
chr1 28522891 28522892 rs2011083 L ENSG00000130766 -0.566417484754592 0.072821623414932
chr1 28522891 28522892 rs2011083 L ENSG00000130766 -0.566417484754592 0.072821623414932
chr1 28522891 28522892 rs2011083 L ENSG00000169403 0.602344813824949 0.675541297556684
chr1 28522891 28522892 rs2011083 L ENSG00000169403 0.602344813824949 0.675541297556684
chr1 28522891 28522892 rs2011083 L ENSG00000130770 0.959341176178211 0.735780665591666
chr1 28522891 28522892 rs2011083 L ENSG00000130770 0.959341176178211 0.735780665591666
chr1 28523704 28523705 rs788634 L ENSG00000126698 -18.7352811243029 6.3813012449077e-20
chr1 28523704 28523705 rs788634 L ENSG00000126698 -18.7352811243029 6.3813012449077e-20
chr1 28523704 28523705 rs788634 L ENSG00000269804 -9.04896667802415 0.00112597829833541
chr1 28523704 28523705 rs788634 L ENSG00000269804 -9.04896667802415 0.00112597829833541
chr1 28523704 28523705 rs788634 L ENSG00000130766 -0.572552731228484 0.0692983105424913
chr1 28523704 28523705 rs788634 L ENSG00000130766 -0.572552731228484 0.0692983105424913
chr1 28523704 28523705 rs788634 L ENSG00000169403 0.590956243822454 0.680870209404529
chr1 28523704 28523705 rs788634 L ENSG00000169403 0.590956243822454 0.680870209404529
chr1 28523704 28523705 rs788634 L ENSG00000130770 0.960784832749591 0.735001339073413
chr1 28523704 28523705 rs788634 L ENSG00000130770 0.960784832749591 0.735001339073413
chr1 28524364 28524365 rs788635 L ENSG00000126698 -18.7352811243029 6.3813012449077e-20
chr1 28524364 28524365 rs788635 L ENSG00000126698 -18.7352811243029 6.3813012449077e-20
chr1 28524364 28524365 rs788635 L ENSG00000269804 -9.04896667802415 0.00112597829833541
chr1 28524364 28524365 rs788635 L ENSG00000269804 -9.04896667802415 0.00112597829833541
chr1 28524364 28524365 rs788635 L ENSG00000130766 -0.572552731228484 0.0692983105424913
chr1 28524364 28524365 rs788635 L ENSG00000130766 -0.572552731228484 0.0692983105424913
chr1 28524364 28524365 rs788635 L ENSG00000169403 0.590956243822454 0.680870209404529
chr1 28524364 28524365 rs788635 L ENSG00000169403 0.590956243822454 0.680870209404529
chr1 28524364 28524365 rs788635 L ENSG00000130770 0.960784832749591 0.735001339073413
chr1 28524364 28524365 rs788635 L ENSG00000130770 0.960784832749591 0.735001339073413
chr1 28533615 28533616 rs4243822 L ENSG00000126698 -18.7352811243029 6.3813012449077e-20
chr1 28533615 28533616 rs4243822 L ENSG00000269804 -9.04896667802415 0.00112597829833541
chr1 28533615 28533616 rs4243822 L ENSG00000130766 -0.572552731228484 0.0692983105424913
chr1 28533615 28533616 rs4243822 L ENSG00000169403 0.590956243822454 0.680870209404529
chr1 28533615 28533616 rs4243822 L ENSG00000130770 0.960784832749591 0.735001339073413
chr1 28548704 28548705 rs539700 L ENSG00000126698 -19.4058157159602 4.55827218526757e-21
chr1 28548704 28548705 rs539700 L ENSG00000126698 -19.4058157159602 4.55827218526757e-21
chr1 28548704 28548705 rs539700 L ENSG00000269804 -5.91093437868097 0.0379592405255204
chr1 28548704 28548705 rs539700 L ENSG00000269804 -5.91093437868097 0.0379592405255204
chr1 28548704 28548705 rs539700 L ENSG00000130766 -0.245443870935598 0.44456280401462
chr1 28548704 28548705 rs539700 L ENSG00000130766 -0.245443870935598 0.44456280401462
chr1 28548704 28548705 rs539700 L ENSG00000130770 1.44502013818392 0.615373427089452
chr1 28548704 28548705 rs539700 L ENSG00000130770 1.44502013818392 0.615373427089452
chr1 28548704 28548705 rs539700 L ENSG00000169403 0.632598169302482 0.663993474743146
chr1 28548704 28548705 rs539700 L ENSG00000169403 0.632598169302482 0.663993474743146
chr1 28548927 28548928 rs521587 L ENSG00000126698 -18.7352811243029 6.3813012449077e-20
chr1 28548927 28548928 rs521587 L ENSG00000269804 -9.04896667802415 0.00112597829833541
chr1 28548927 28548928 rs521587 L ENSG00000130766 -0.572552731228484 0.0692983105424913
chr1 28548927 28548928 rs521587 L ENSG00000169403 0.590956243822454 0.680870209404529
chr1 28548927 28548928 rs521587 L ENSG00000130770 0.960784832749591 0.735001339073413
chr1 28559573 28559574 rs510803 L ENSG00000126698 -18.7352811243029 6.3813012449077e-20
chr1 28559573 28559574 rs510803 L ENSG00000126698 -18.7352811243029 6.3813012449077e-20
chr1 28559573 28559574 rs510803 L ENSG00000269804 -9.04896667802415 0.00112597829833541
chr1 28559573 28559574 rs510803 L ENSG00000269804 -9.04896667802415 0.00112597829833541
chr1 28559573 28559574 rs510803 L ENSG00000130766 -0.572552731228484 0.0692983105424913
chr1 28559573 28559574 rs510803 L ENSG00000130766 -0.572552731228484 0.0692983105424913
chr1 28559573 28559574 rs510803 L ENSG00000169403 0.590956243822454 0.680870209404529
chr1 28559573 28559574 rs510803 L ENSG00000169403 0.590956243822454 0.680870209404529
chr1 28559573 28559574 rs510803 L ENSG00000130770 0.960784832749591 0.735001339073413
chr1 28559573 28559574 rs510803 L ENSG00000130770 0.960784832749591 0.735001339073413
chr1 28559573 28559574 rs510803 L ENSG00000130772 0.0620471740213557 0.784980760570539
chr1 28559573 28559574 rs510803 L ENSG00000130772 0.0620471740213557 0.784980760570539
chr1 28562251 28562252 rs479572 L ENSG00000126698 -18.7352811243029 6.3813012449077e-20
chr1 28562251 28562252 rs479572 L ENSG00000126698 -18.7352811243029 6.3813012449077e-20
chr1 28562251 28562252 rs479572 L ENSG00000269804 -9.04896667802415 0.00112597829833541
chr1 28562251 28562252 rs479572 L ENSG00000269804 -9.04896667802415 0.00112597829833541
chr1 28562251 28562252 rs479572 L ENSG00000130766 -0.572552731228484 0.0692983105424913
chr1 28562251 28562252 rs479572 L ENSG00000130766 -0.572552731228484 0.0692983105424913
chr1 28562251 28562252 rs479572 L ENSG00000169403 0.590956243822454 0.680870209404529
chr1 28562251 28562252 rs479572 L ENSG00000169403 0.590956243822454 0.680870209404529
chr1 28562251 28562252 rs479572 L ENSG00000130770 0.960784832749591 0.735001339073413
chr1 28562251 28562252 rs479572 L ENSG00000130770 0.960784832749591 0.735001339073413
chr1 28562251 28562252 rs479572 L ENSG00000130772 0.0620471740213557 0.784980760570539
chr1 28562251 28562252 rs479572 L ENSG00000130772 0.0620471740213557 0.784980760570539
chr1 28562539 28562540 rs476843 L ENSG00000126698 -18.0400674971227 2.02630131385958e-17
chr1 28562539 28562540 rs476843 L ENSG00000126698 -18.0400674971227 2.02630131385958e-17
chr1 28562539 28562540 rs476843 L ENSG00000269804 -7.27221041412601 0.010602367090184
chr1 28562539 28562540 rs476843 L ENSG00000269804 -7.27221041412601 0.010602367090184
chr1 28562539 28562540 rs476843 L ENSG00000130770 1.79962062488901 0.53269294642677
chr1 28562539 28562540 rs476843 L ENSG00000130770 1.79962062488901 0.53269294642677
chr1 28562539 28562540 rs476843 L ENSG00000130766 -0.172804126745733 0.591771907995825
chr1 28562539 28562540 rs476843 L ENSG00000130766 -0.172804126745733 0.591771907995825
chr1 28562539 28562540 rs476843 L ENSG00000130772 0.107784578982009 0.64100825293527
chr1 28562539 28562540 rs476843 L ENSG00000130772 0.107784578982009 0.64100825293527
chr1 28562539 28562540 rs476843 L ENSG00000169403 0.147187438928024 0.919769947032094
chr1 28562539 28562540 rs476843 L ENSG00000169403 0.147187438928024 0.919769947032094
chr1 28564278 28564279 rs9508 L ENSG00000126698 -18.0814561344093 2.10766172497703e-17
chr1 28564278 28564279 rs9508 L ENSG00000126698 -18.0814561344093 2.10766172497703e-17
chr1 28564278 28564279 rs9508 L ENSG00000269804 -7.36904254764779 0.00978741291303474
chr1 28564278 28564279 rs9508 L ENSG00000269804 -7.36904254764779 0.00978741291303474
chr1 28564278 28564279 rs9508 L ENSG00000130770 1.55175539966353 0.591669141727006
chr1 28564278 28564279 rs9508 L ENSG00000130770 1.55175539966353 0.591669141727006
chr1 28564278 28564279 rs9508 L ENSG00000130772 0.119993056817529 0.604630640520043
chr1 28564278 28564279 rs9508 L ENSG00000130772 0.119993056817529 0.604630640520043
chr1 28564278 28564279 rs9508 L ENSG00000130766 -0.136271930685768 0.673263823320421
chr1 28564278 28564279 rs9508 L ENSG00000130766 -0.136271930685768 0.673263823320421
chr1 28564278 28564279 rs9508 L ENSG00000169403 0.143304643786451 0.922089644898651
chr1 28564278 28564279 rs9508 L ENSG00000169403 0.143304643786451 0.922089644898651
chr1 28566172 28566173 rs580114 L ENSG00000126698 -18.0814561344093 2.10766172497703e-17
chr1 28566172 28566173 rs580114 L ENSG00000269804 -7.36904254764779 0.00978741291303474
chr1 28566172 28566173 rs580114 L ENSG00000130770 1.55175539966353 0.591669141727006
chr1 28566172 28566173 rs580114 L ENSG00000130772 0.119993056817529 0.604630640520043
chr1 28566172 28566173 rs580114 L ENSG00000130766 -0.136271930685768 0.673263823320421
chr1 28566172 28566173 rs580114 L ENSG00000169403 0.143304643786451 0.922089644898651
chr1 28566403 28566404 rs518273 L ENSG00000126698 -18.0814561344093 2.10766172497703e-17
chr1 28566403 28566404 rs518273 L ENSG00000126698 -18.0814561344093 2.10766172497703e-17
chr1 28566403 28566404 rs518273 L ENSG00000269804 -7.36904254764779 0.00978741291303474
chr1 28566403 28566404 rs518273 L ENSG00000269804 -7.36904254764779 0.00978741291303474
chr1 28566403 28566404 rs518273 L ENSG00000130770 1.55175539966353 0.591669141727006
chr1 28566403 28566404 rs518273 L ENSG00000130770 1.55175539966353 0.591669141727006
chr1 28566403 28566404 rs518273 L ENSG00000130772 0.119993056817529 0.604630640520043
chr1 28566403 28566404 rs518273 L ENSG00000130772 0.119993056817529 0.604630640520043
chr1 28566403 28566404 rs518273 L ENSG00000130766 -0.136271930685768 0.673263823320421
chr1 28566403 28566404 rs518273 L ENSG00000130766 -0.136271930685768 0.673263823320421
chr1 28566403 28566404 rs518273 L ENSG00000169403 0.143304643786451 0.922089644898651
chr1 28566403 28566404 rs518273 L ENSG00000169403 0.143304643786451 0.922089644898651
chr1 28566739 28566740 rs6688791 L ENSG00000126698 -18.0814561344093 2.10766172497703e-17
chr1 28566739 28566740 rs6688791 L ENSG00000126698 -18.0814561344093 2.10766172497703e-17
chr1 28566739 28566740 rs6688791 L ENSG00000269804 -7.36904254764779 0.00978741291303474
chr1 28566739 28566740 rs6688791 L ENSG00000269804 -7.36904254764779 0.00978741291303474
chr1 28566739 28566740 rs6688791 L ENSG00000130770 1.55175539966353 0.591669141727006
chr1 28566739 28566740 rs6688791 L ENSG00000130770 1.55175539966353 0.591669141727006
chr1 28566739 28566740 rs6688791 L ENSG00000130772 0.119993056817529 0.604630640520043
chr1 28566739 28566740 rs6688791 L ENSG00000130772 0.119993056817529 0.604630640520043
chr1 28566739 28566740 rs6688791 L ENSG00000130766 -0.136271930685768 0.673263823320421
chr1 28566739 28566740 rs6688791 L ENSG00000130766 -0.136271930685768 0.673263823320421
chr1 28566739 28566740 rs6688791 L ENSG00000169403 0.143304643786451 0.922089644898651
chr1 28566739 28566740 rs6688791 L ENSG00000169403 0.143304643786451 0.922089644898651
chr1 28567100 28567101 rs529726 L ENSG00000126698 -18.0814561344093 2.10766172497703e-17
chr1 28567100 28567101 rs529726 L ENSG00000269804 -7.36904254764779 0.00978741291303474
chr1 28567100 28567101 rs529726 L ENSG00000130770 1.55175539966353 0.591669141727006
chr1 28567100 28567101 rs529726 L ENSG00000130772 0.119993056817529 0.604630640520043
chr1 28567100 28567101 rs529726 L ENSG00000130766 -0.136271930685768 0.673263823320421
chr1 28567100 28567101 rs529726 L ENSG00000169403 0.143304643786451 0.922089644898651
chr1 28568096 28568097 rs548197 L ENSG00000126698 -18.0804559599762 1.84584359022757e-17
chr1 28568096 28568097 rs548197 L ENSG00000269804 -7.19210846877904 0.0116214505220674
chr1 28568096 28568097 rs548197 L ENSG00000130770 1.64903073496472 0.568066203375128
chr1 28568096 28568097 rs548197 L ENSG00000130772 0.12706015101797 0.582960646837021
chr1 28568096 28568097 rs548197 L ENSG00000130766 -0.116425566498858 0.718289519652646
chr1 28568096 28568097 rs548197 L ENSG00000169403 0.0840426145446325 0.954195914589412
chr1 28568257 28568258 rs498501 L ENSG00000126698 -18.0814561344093 2.10766172497703e-17
chr1 28568257 28568258 rs498501 L ENSG00000126698 -18.0814561344093 2.10766172497703e-17
chr1 28568257 28568258 rs498501 L ENSG00000269804 -7.36904254764779 0.00978741291303474
chr1 28568257 28568258 rs498501 L ENSG00000269804 -7.36904254764779 0.00978741291303474
chr1 28568257 28568258 rs498501 L ENSG00000130770 1.55175539966353 0.591669141727006
chr1 28568257 28568258 rs498501 L ENSG00000130770 1.55175539966353 0.591669141727006
chr1 28568257 28568258 rs498501 L ENSG00000130772 0.119993056817529 0.604630640520043
chr1 28568257 28568258 rs498501 L ENSG00000130772 0.119993056817529 0.604630640520043
chr1 28568257 28568258 rs498501 L ENSG00000130766 -0.136271930685768 0.673263823320421
chr1 28568257 28568258 rs498501 L ENSG00000130766 -0.136271930685768 0.673263823320421
chr1 28568257 28568258 rs498501 L ENSG00000169403 0.143304643786451 0.922089644898651
chr1 28568257 28568258 rs498501 L ENSG00000169403 0.143304643786451 0.922089644898651
chr1 28568975 28568976 rs546706 L ENSG00000126698 -18.0814561344093 2.10766172497703e-17
chr1 28568975 28568976 rs546706 L ENSG00000269804 -7.36904254764779 0.00978741291303474
chr1 28568975 28568976 rs546706 L ENSG00000130770 1.55175539966353 0.591669141727006
chr1 28568975 28568976 rs546706 L ENSG00000130772 0.119993056817529 0.604630640520043
chr1 28568975 28568976 rs546706 L ENSG00000130766 -0.136271930685768 0.673263823320421
chr1 28568975 28568976 rs546706 L ENSG00000169403 0.143304643786451 0.922089644898651
chr1 28569163 28569164 rs489589 L ENSG00000126698 -18.0814561344093 2.10766172497703e-17
chr1 28569163 28569164 rs489589 L ENSG00000269804 -7.36904254764779 0.00978741291303474
chr1 28569163 28569164 rs489589 L ENSG00000130770 1.55175539966353 0.591669141727006
chr1 28569163 28569164 rs489589 L ENSG00000130772 0.119993056817529 0.604630640520043
chr1 28569163 28569164 rs489589 L ENSG00000130766 -0.136271930685768 0.673263823320421
chr1 28569163 28569164 rs489589 L ENSG00000169403 0.143304643786451 0.922089644898651
chr1 28570232 28570233 rs535708 L ENSG00000126698 -18.0814561344093 2.10766172497703e-17
chr1 28570232 28570233 rs535708 L ENSG00000269804 -7.36904254764779 0.00978741291303474
chr1 28570232 28570233 rs535708 L ENSG00000130770 1.55175539966353 0.591669141727006
chr1 28570232 28570233 rs535708 L ENSG00000130772 0.119993056817529 0.604630640520043
chr1 28570232 28570233 rs535708 L ENSG00000130766 -0.136271930685768 0.673263823320421
chr1 28570232 28570233 rs535708 L ENSG00000169403 0.143304643786451 0.922089644898651
chr1 28571034 28571035 rs528482 L ENSG00000126698 -18.0814561344093 2.10766172497703e-17
chr1 28571034 28571035 rs528482 L ENSG00000126698 -18.0814561344093 2.10766172497703e-17
chr1 28571034 28571035 rs528482 L ENSG00000269804 -7.36904254764779 0.00978741291303474
chr1 28571034 28571035 rs528482 L ENSG00000269804 -7.36904254764779 0.00978741291303474
chr1 28571034 28571035 rs528482 L ENSG00000130770 1.55175539966353 0.591669141727006
chr1 28571034 28571035 rs528482 L ENSG00000130770 1.55175539966353 0.591669141727006
chr1 28571034 28571035 rs528482 L ENSG00000130772 0.119993056817529 0.604630640520043
chr1 28571034 28571035 rs528482 L ENSG00000130772 0.119993056817529 0.604630640520043
chr1 28571034 28571035 rs528482 L ENSG00000130766 -0.136271930685768 0.673263823320421
chr1 28571034 28571035 rs528482 L ENSG00000130766 -0.136271930685768 0.673263823320421
chr1 28571034 28571035 rs528482 L ENSG00000169403 0.143304643786451 0.922089644898651
chr1 28571034 28571035 rs528482 L ENSG00000169403 0.143304643786451 0.922089644898651
chr1 28574355 28574356 rs479144 L ENSG00000126698 -16.8119067020713 1.3779347873673e-15
chr1 28574355 28574356 rs479144 L ENSG00000126698 -16.8119067020713 1.3779347873673e-15
chr1 28574355 28574356 rs479144 L ENSG00000269804 -6.63612019650747 0.0171696519928266
chr1 28574355 28574356 rs479144 L ENSG00000269804 -6.63612019650747 0.0171696519928266
chr1 28574355 28574356 rs479144 L ENSG00000130770 2.79313639568974 0.321125405967156
chr1 28574355 28574356 rs479144 L ENSG00000130770 2.79313639568974 0.321125405967156
chr1 28574355 28574356 rs479144 L ENSG00000130766 -0.14178029439157 0.652529631161284
chr1 28574355 28574356 rs479144 L ENSG00000130766 -0.14178029439157 0.652529631161284
chr1 28574355 28574356 rs479144 L ENSG00000169403 0.508663120382574 0.721588773518581
chr1 28574355 28574356 rs479144 L ENSG00000169403 0.508663120382574 0.721588773518581
chr1 28574355 28574356 rs479144 L ENSG00000130772 0.069037082572484 0.759905952892801
chr1 28574355 28574356 rs479144 L ENSG00000130772 0.069037082572484 0.759905952892801
chr1 28575139 28575140 rs546569 L ENSG00000126698 -16.6954375649311 2.53914238682604e-15
chr1 28575139 28575140 rs546569 L ENSG00000126698 -16.6954375649311 2.53914238682604e-15
chr1 28575139 28575140 rs546569 L ENSG00000269804 -6.57108167027594 0.0183777099434476
chr1 28575139 28575140 rs546569 L ENSG00000269804 -6.57108167027594 0.0183777099434476
chr1 28575139 28575140 rs546569 L ENSG00000130770 2.50288732289863 0.374404677356291
chr1 28575139 28575140 rs546569 L ENSG00000130770 2.50288732289863 0.374404677356291
chr1 28575139 28575140 rs546569 L ENSG00000130766 -0.150952999445309 0.631834540221824
chr1 28575139 28575140 rs546569 L ENSG00000130766 -0.150952999445309 0.631834540221824
chr1 28575139 28575140 rs546569 L ENSG00000130772 0.0987810917212534 0.662028457894238
chr1 28575139 28575140 rs546569 L ENSG00000130772 0.0987810917212534 0.662028457894238
chr1 28575139 28575140 rs546569 L ENSG00000169403 0.388297263425779 0.785742679625797
chr1 28575139 28575140 rs546569 L ENSG00000169403 0.388297263425779 0.785742679625797
chr1 28617463 28617464 rs7556668 L ENSG00000204138 -0.667123583570099 0.169178151463412
chr1 28617463 28617464 rs7556668 L ENSG00000204138 -0.667123583570099 0.169178151463412
chr1 28617463 28617464 rs7556668 L ENSG00000169403 1.97511001171967 0.184998264038541
chr1 28617463 28617464 rs7556668 L ENSG00000169403 1.97511001171967 0.184998264038541
chr1 28617463 28617464 rs7556668 L ENSG00000130766 -0.319839551146976 0.331313589311962
chr1 28617463 28617464 rs7556668 L ENSG00000130766 -0.319839551146976 0.331313589311962
chr1 28617463 28617464 rs7556668 L ENSG00000130770 2.25131618983514 0.445309756529536
chr1 28617463 28617464 rs7556668 L ENSG00000130770 2.25131618983514 0.445309756529536
chr1 28617463 28617464 rs7556668 L ENSG00000126698 -1.38180321021096 0.574977504392576
chr1 28617463 28617464 rs7556668 L ENSG00000126698 -1.38180321021096 0.574977504392576
chr1 28617463 28617464 rs7556668 L ENSG00000130772 -0.109381482198904 0.643665585284346
chr1 28617463 28617464 rs7556668 L ENSG00000130772 -0.109381482198904 0.643665585284346
chr1 28617463 28617464 rs7556668 L ENSG00000269804 -0.859021776431398 0.770556602760133
chr1 28617463 28617464 rs7556668 L ENSG00000269804 -0.859021776431398 0.770556602760133
chr1 28704445 28704446 rs4908410 L ENSG00000204138 -1.26017268655236 0.00626794796026438
chr1 28704445 28704446 rs4908410 L ENSG00000204138 -1.26017268655236 0.00626794796026438
chr1 28704445 28704446 rs4908410 L ENSG00000130772 -0.19802779610724 0.382440826913636
chr1 28704445 28704446 rs4908410 L ENSG00000130772 -0.19802779610724 0.382440826913636
chr1 28704445 28704446 rs4908410 L ENSG00000130766 0.241262310141248 0.445477292215188
chr1 28704445 28704446 rs4908410 L ENSG00000130766 0.241262310141248 0.445477292215188
chr1 28764327 28764328 rs34636703 L ENSG00000204138 -2.01040888176133 0.000874744766710829
chr1 28764327 28764328 rs34636703 L ENSG00000204138 -2.01040888176133 0.000874744766710829
chr1 28764327 28764328 rs34636703 L ENSG00000180198 0.43179381493066 0.294683431789307
chr1 28764327 28764328 rs34636703 L ENSG00000180198 0.43179381493066 0.294683431789307
chr1 28776636 28776637 rs61783859 L ENSG00000180198 0.211019336943205 0.492566069709525
chr1 28776636 28776637 rs61783859 L ENSG00000180198 0.211019336943205 0.492566069709525
chr1 28776636 28776637 rs61783859 L ENSG00000204138 -0.0379408922767793 0.934187863599245
chr1 28776636 28776637 rs61783859 L ENSG00000204138 -0.0379408922767793 0.934187863599245
chr1 28795026 28795027 rs61785968 L ENSG00000204138 -0.88674244129176 0.051889897971777
chr1 28795026 28795027 rs61785968 L ENSG00000180198 0.202473948078599 0.510124260087161
chr1 28795026 28795027 rs61785968 L ENSG00000180098 0.00993926840103141 0.983491827795166
chr1 28980679 28980680 rs7365721 L ENSG00000180098 1.40709713861863 0.00972028416079583
chr1 28980679 28980680 rs7365721 L ENSG00000180098 1.40709713861863 0.00972028416079583
chr1 28980679 28980680 rs7365721 L ENSG00000188060 0.836885406393392 0.246615536845493
chr1 28980679 28980680 rs7365721 L ENSG00000188060 0.836885406393392 0.246615536845493
chr1 28980679 28980680 rs7365721 L ENSG00000198492 0.317761253767238 0.668201253951473
chr1 28980679 28980680 rs7365721 L ENSG00000198492 0.317761253767238 0.668201253951473
chr1 28980679 28980680 rs7365721 L ENSG00000162419 0.0494501690775093 0.778401972993455
chr1 28980679 28980680 rs7365721 L ENSG00000162419 0.0494501690775093 0.778401972993455
chr1 28980679 28980680 rs7365721 L ENSG00000120656 0.113212536013418 0.795080908593848
chr1 28980679 28980680 rs7365721 L ENSG00000120656 0.113212536013418 0.795080908593848
chr1 29223784 29223785 rs35495299 L ENSG00000159023 0.21098615534223 0.514402584130506
chr1 29223784 29223785 rs35495299 L ENSG00000159023 0.21098615534223 0.514402584130506
chr1 29451597 29451598 rs3003630 L ENSG00000116353 -0.423634920968337 0.0955583617557883
chr1 29451597 29451598 rs3003630 L ENSG00000116353 -0.423634920968337 0.0955583617557883
chr1 29451597 29451598 rs3003630 L ENSG00000116350 -1.27816801086303 0.200952607326533
chr1 29451597 29451598 rs3003630 L ENSG00000116350 -1.27816801086303 0.200952607326533
chr1 29451597 29451598 rs3003630 L ENSG00000159023 -0.45134789836964 0.24015022401604
chr1 29451597 29451598 rs3003630 L ENSG00000159023 -0.45134789836964 0.24015022401604
chr1 29520023 29520024 rs17363069 L ENSG00000159023 -0.947008275763906 0.0691379987260192
chr1 29520023 29520024 rs17363069 L ENSG00000159023 -0.947008275763906 0.0691379987260192
chr1 29520023 29520024 rs17363069 L ENSG00000116353 0.382894018134913 0.269623020890085
chr1 29520023 29520024 rs17363069 L ENSG00000116353 0.382894018134913 0.269623020890085
chr1 29520023 29520024 rs17363069 L ENSG00000116350 -0.325536087349433 0.811365476406247
chr1 29520023 29520024 rs17363069 L ENSG00000116350 -0.325536087349433 0.811365476406247
chr1 31315598 31315599 rs78104822 L ENSG00000134644 1.2622997392006 0.0986318830384826
chr1 31315598 31315599 rs78104822 L ENSG00000134644 1.2622997392006 0.0986318830384826
chr1 31315598 31315599 rs78104822 L ENSG00000162512 -0.113167650267938 0.874421995901348
chr1 31315598 31315599 rs78104822 L ENSG00000162512 -0.113167650267938 0.874421995901348
chr1 31315598 31315599 rs78104822 L ENSG00000162511 -4.44086671380087 0.932246095145819
chr1 31315598 31315599 rs78104822 L ENSG00000162511 -4.44086671380087 0.932246095145819
chr1 31323547 31323548 rs2506964 L ENSG00000162512 0.364673245838501 0.378834627915041
chr1 31323547 31323548 rs2506964 L ENSG00000162512 0.364673245838501 0.378834627915041
chr1 31323547 31323548 rs2506964 L ENSG00000162511 22.3408919832607 0.460027964807523
chr1 31323547 31323548 rs2506964 L ENSG00000162511 22.3408919832607 0.460027964807523
chr1 31323547 31323548 rs2506964 L ENSG00000134644 -0.0226743630686709 0.959375018902266
chr1 31323547 31323548 rs2506964 L ENSG00000134644 -0.0226743630686709 0.959375018902266
chr1 31324092 31324093 rs2491142 L ENSG00000162512 0.35866684654827 0.387128923427139
chr1 31324092 31324093 rs2491142 L ENSG00000162511 24.1642342415312 0.424516008985846
chr1 31324092 31324093 rs2491142 L ENSG00000134644 0.110444075766224 0.804176082278849
chr1 31324317 31324318 rs2506966 L ENSG00000162512 0.35866684654827 0.387128923427139
chr1 31324317 31324318 rs2506966 L ENSG00000162512 0.35866684654827 0.387128923427139
chr1 31324317 31324318 rs2506966 L ENSG00000162511 24.1642342415312 0.424516008985846
chr1 31324317 31324318 rs2506966 L ENSG00000162511 24.1642342415312 0.424516008985846
chr1 31324317 31324318 rs2506966 L ENSG00000134644 0.110444075766224 0.804176082278849
chr1 31324317 31324318 rs2506966 L ENSG00000134644 0.110444075766224 0.804176082278849
chr1 31326403 31326404 rs2807011 L ENSG00000162512 0.35866684654827 0.387128923427139
chr1 31326403 31326404 rs2807011 L ENSG00000162512 0.35866684654827 0.387128923427139
chr1 31326403 31326404 rs2807011 L ENSG00000162511 24.1642342415312 0.424516008985846
chr1 31326403 31326404 rs2807011 L ENSG00000162511 24.1642342415312 0.424516008985846
chr1 31326403 31326404 rs2807011 L ENSG00000134644 0.110444075766224 0.804176082278849
chr1 31326403 31326404 rs2807011 L ENSG00000134644 0.110444075766224 0.804176082278849
chr1 31448994 31448995 rs72884074 L ENSG00000134644 0.521552868717783 0.250116391994676
chr1 31448994 31448995 rs72884074 L ENSG00000162512 -0.318866999250163 0.451324616629272
chr1 31880284 31880285 rs67272103 L ENSG00000168528 -2.9964500980464 0.0503650406491507
chr1 31880284 31880285 rs67272103 L ENSG00000168528 -2.9964500980464 0.0503650406491507
chr1 31880284 31880285 rs67272103 L ENSG00000121766 -0.6510320945697 0.117481069214611
chr1 31880284 31880285 rs67272103 L ENSG00000121766 -0.6510320945697 0.117481069214611
chr1 31880284 31880285 rs67272103 L ENSG00000121769 -8.1974011196006 0.18679292230016
chr1 31880284 31880285 rs67272103 L ENSG00000121769 -8.1974011196006 0.18679292230016
chr1 31917903 31917904 rs72880172 L ENSG00000121769 7.54966793987905 0.396611788672823
chr1 31917903 31917904 rs72880172 L ENSG00000121769 7.54966793987905 0.396611788672823
chr1 31917903 31917904 rs72880172 L ENSG00000121766 0.162161009342351 0.786245319989957
chr1 31917903 31917904 rs72880172 L ENSG00000121766 0.162161009342351 0.786245319989957
chr1 31917903 31917904 rs72880172 L ENSG00000168528 -0.167892635181678 0.939375150290346
chr1 31917903 31917904 rs72880172 L ENSG00000168528 -0.167892635181678 0.939375150290346
chr1 32018479 32018480 rs6425767 L ENSG00000162517 1.06720186996963 0.464919495487797
chr1 32180871 32180872 rs7551834 L ENSG00000162517 1.34384146962597 0.048038931930395
chr1 32180871 32180872 rs7551834 L ENSG00000162517 1.34384146962597 0.048038931930395
chr1 32180871 32180872 rs7551834 L ENSG00000134668 -0.542886390970855 0.56894230898403
chr1 32180871 32180872 rs7551834 L ENSG00000134668 -0.542886390970855 0.56894230898403
chr1 32266025 32266026 rs552124 L ENSG00000134668 -1.43316269301191 0.122397296959104
chr1 32266025 32266026 rs552124 L ENSG00000134668 -1.43316269301191 0.122397296959104
chr1 32459536 32459537 rs7515237 L ENSG00000121774 -2.96456038657366 0.0339783514267776
chr1 32459536 32459537 rs7515237 L ENSG00000121774 -2.96456038657366 0.0339783514267776
chr1 32459536 32459537 rs7515237 L ENSG00000121775 -0.196205648928031 0.280789129249237
chr1 32459536 32459537 rs7515237 L ENSG00000121775 -0.196205648928031 0.280789129249237
chr1 32459536 32459537 rs7515237 L ENSG00000184007 -0.302596042432032 0.949894830376878
chr1 32459536 32459537 rs7515237 L ENSG00000184007 -0.302596042432032 0.949894830376878
chr1 32543317 32543318 rs4576694 L ENSG00000025800 0.760737937239066 0.102434692017077
chr1 32543317 32543318 rs4576694 L ENSG00000025800 0.760737937239066 0.102434692017077
chr1 32543317 32543318 rs4576694 L ENSG00000121775 -0.123604705429779 0.425130532138468
chr1 32543317 32543318 rs4576694 L ENSG00000121775 -0.123604705429779 0.425130532138468
chr1 32543317 32543318 rs4576694 L ENSG00000121774 0.119708978418259 0.920522508972579
chr1 32543317 32543318 rs4576694 L ENSG00000121774 0.119708978418259 0.920522508972579
chr1 32546300 32546301 rs72666730 L ENSG00000084652 1.36763453663085 0.0752354845302626
chr1 32546300 32546301 rs72666730 L ENSG00000025800 0.826964704122708 0.0811691836161143
chr1 32546300 32546301 rs72666730 L ENSG00000121775 -0.0918414645343289 0.560966773960369
chr1 32546300 32546301 rs72666730 L ENSG00000121774 0.365688058901432 0.764753867813038
chr1 32557672 32557673 rs744454 L ENSG00000084652 1.38572653886623 0.0713684304953317
chr1 32557672 32557673 rs744454 L ENSG00000084652 1.38572653886623 0.0713684304953317
chr1 32557672 32557673 rs744454 L ENSG00000025800 0.845075176906628 0.0746091890202959
chr1 32557672 32557673 rs744454 L ENSG00000025800 0.845075176906628 0.0746091890202959
chr1 32557672 32557673 rs744454 L ENSG00000121775 -0.0854934632617367 0.588328593798186
chr1 32557672 32557673 rs744454 L ENSG00000121775 -0.0854934632617367 0.588328593798186
chr1 32557672 32557673 rs744454 L ENSG00000121774 0.431657214436733 0.723859901752113
chr1 32557672 32557673 rs744454 L ENSG00000121774 0.431657214436733 0.723859901752113
chr1 32638670 32638671 rs72666771 L ENSG00000084623 -7.75681977429031 0.000423722616700123
chr1 32638670 32638671 rs72666771 L ENSG00000084623 -7.75681977429031 0.000423722616700123
chr1 32638670 32638671 rs72666771 L ENSG00000084652 1.22665484914584 0.0785165187981413
chr1 32638670 32638671 rs72666771 L ENSG00000084652 1.22665484914584 0.0785165187981413
chr1 32638670 32638671 rs72666771 L ENSG00000025800 0.69203350631113 0.107835338326241
chr1 32638670 32638671 rs72666771 L ENSG00000025800 0.69203350631113 0.107835338326241
chr1 32638670 32638671 rs72666771 L ENSG00000160050 -0.0401718257520575 0.729831588336132
chr1 32638670 32638671 rs72666771 L ENSG00000160050 -0.0401718257520575 0.729831588336132
chr1 32638670 32638671 rs72666771 L ENSG00000160055 -0.109128381519351 0.773915663428986
chr1 32638670 32638671 rs72666771 L ENSG00000160055 -0.109128381519351 0.773915663428986
chr1 32638670 32638671 rs72666771 L ENSG00000121775 0.0336349030714143 0.814455098927745
chr1 32638670 32638671 rs72666771 L ENSG00000121775 0.0336349030714143 0.814455098927745
chr1 32638670 32638671 rs72666771 L ENSG00000160051 0.00447937391810221 0.853422504410756
chr1 32638670 32638671 rs72666771 L ENSG00000160051 0.00447937391810221 0.853422504410756
chr1 32665307 32665308 rs72666781 L ENSG00000084623 -5.43518855136946 0.00875022273156084
chr1 32665307 32665308 rs72666781 L ENSG00000084623 -5.43518855136946 0.00875022273156084
chr1 32665307 32665308 rs72666781 L ENSG00000025800 0.613939672205244 0.126307099165809
chr1 32665307 32665308 rs72666781 L ENSG00000025800 0.613939672205244 0.126307099165809
chr1 32665307 32665308 rs72666781 L ENSG00000084652 0.950123840293981 0.14469427853045
chr1 32665307 32665308 rs72666781 L ENSG00000084652 0.950123840293981 0.14469427853045
chr1 32665307 32665308 rs72666781 L ENSG00000121775 -0.0973232097120889 0.466176699152676
chr1 32665307 32665308 rs72666781 L ENSG00000121775 -0.0973232097120889 0.466176699152676
chr1 32665307 32665308 rs72666781 L ENSG00000160051 0.014596644868071 0.518306702336726
chr1 32665307 32665308 rs72666781 L ENSG00000160051 0.014596644868071 0.518306702336726
chr1 32665307 32665308 rs72666781 L ENSG00000160050 -0.057696461834268 0.594745997666814
chr1 32665307 32665308 rs72666781 L ENSG00000160050 -0.057696461834268 0.594745997666814
chr1 32665307 32665308 rs72666781 L ENSG00000160055 -0.0998050164575323 0.778190005965628
chr1 32665307 32665308 rs72666781 L ENSG00000160055 -0.0998050164575323 0.778190005965628
chr1 32665307 32665308 rs72666781 L ENSG00000116478 0.0536234447392949 0.935137453163926
chr1 32665307 32665308 rs72666781 L ENSG00000116478 0.0536234447392949 0.935137453163926
chr1 32673865 32673866 rs41302746 L ENSG00000084623 -5.21504817193725 0.0133267075394897
chr1 32673865 32673866 rs41302746 L ENSG00000084652 0.942409341550439 0.154143657932009
chr1 32673865 32673866 rs41302746 L ENSG00000025800 0.497718372177804 0.222771683864077
chr1 32673865 32673866 rs41302746 L ENSG00000160050 -0.067864875943824 0.537509331959835
chr1 32673865 32673866 rs41302746 L ENSG00000160055 -0.111296919606227 0.756958676858649
chr1 32673865 32673866 rs41302746 L ENSG00000160051 0.00545246653362375 0.812216227512105
chr1 32673865 32673866 rs41302746 L ENSG00000116478 0.0139196133129505 0.983394950421045
chr1 32684406 32684407 rs56402553 L ENSG00000084623 -3.33487221322039 0.0399784457807
chr1 32684406 32684407 rs56402553 L ENSG00000084623 -3.33487221322039 0.0399784457807
chr1 32684406 32684407 rs56402553 L ENSG00000116478 -0.621997434740944 0.224569206679838
chr1 32684406 32684407 rs56402553 L ENSG00000116478 -0.621997434740944 0.224569206679838
chr1 32684406 32684407 rs56402553 L ENSG00000160055 -0.324033970293356 0.23951589970213
chr1 32684406 32684407 rs56402553 L ENSG00000160055 -0.324033970293356 0.23951589970213
chr1 32684406 32684407 rs56402553 L ENSG00000160050 0.0761934550819209 0.366920303462331
chr1 32684406 32684407 rs56402553 L ENSG00000160050 0.0761934550819209 0.366920303462331
chr1 32684406 32684407 rs56402553 L ENSG00000160051 0.00891680798696229 0.612747672544848
chr1 32684406 32684407 rs56402553 L ENSG00000160051 0.00891680798696229 0.612747672544848
chr1 32684406 32684407 rs56402553 L ENSG00000084652 -0.0956903693609363 0.851068491871996
chr1 32684406 32684407 rs56402553 L ENSG00000084652 -0.0956903693609363 0.851068491871996
chr1 32684406 32684407 rs56402553 L ENSG00000025800 2.01478736665571e-05 0.999948855847112
chr1 32684406 32684407 rs56402553 L ENSG00000025800 2.01478736665571e-05 0.999948855847112
chr1 32687776 32687777 rs17523023 L ENSG00000084623 -3.79545572021559 0.0234710771823841
chr1 32687776 32687777 rs17523023 L ENSG00000160055 -0.381336633987484 0.18012788220243
chr1 32687776 32687777 rs17523023 L ENSG00000160051 0.0109284492795401 0.548266805454669
chr1 32687776 32687777 rs17523023 L ENSG00000160050 0.0483482720878539 0.579949358976858
chr1 32687776 32687777 rs17523023 L ENSG00000116478 -0.279310505581837 0.598516026630032
chr1 32687776 32687777 rs17523023 L ENSG00000025800 0.0441123436664656 0.891980084249073
chr1 32687776 32687777 rs17523023 L ENSG00000084652 0.0247083101010371 0.962587481580617
chr1 32694818 32694819 rs72666792 L ENSG00000084623 -5.42600566303184 0.00887949773988712
chr1 32694818 32694819 rs72666792 L ENSG00000084623 -5.42600566303184 0.00887949773988712
chr1 32694818 32694819 rs72666792 L ENSG00000025800 0.612533391560567 0.127251055523601
chr1 32694818 32694819 rs72666792 L ENSG00000025800 0.612533391560567 0.127251055523601
chr1 32694818 32694819 rs72666792 L ENSG00000084652 0.932988433620598 0.152207239435291
chr1 32694818 32694819 rs72666792 L ENSG00000084652 0.932988433620598 0.152207239435291
chr1 32694818 32694819 rs72666792 L ENSG00000160051 0.0140092677320592 0.535376152998053
chr1 32694818 32694819 rs72666792 L ENSG00000160051 0.0140092677320592 0.535376152998053
chr1 32694818 32694819 rs72666792 L ENSG00000160050 -0.0613017161853125 0.571969726706053
chr1 32694818 32694819 rs72666792 L ENSG00000160050 -0.0613017161853125 0.571969726706053
chr1 32694818 32694819 rs72666792 L ENSG00000160055 -0.101721775520418 0.774081249323605
chr1 32694818 32694819 rs72666792 L ENSG00000160055 -0.101721775520418 0.774081249323605
chr1 32694818 32694819 rs72666792 L ENSG00000116478 0.0749016555380232 0.909508830739959
chr1 32694818 32694819 rs72666792 L ENSG00000116478 0.0749016555380232 0.909508830739959
chr1 32695472 32695473 rs72666793 L ENSG00000084623 -3.33487221322039 0.0399784457807
chr1 32695472 32695473 rs72666793 L ENSG00000116478 -0.621997434740944 0.224569206679838
chr1 32695472 32695473 rs72666793 L ENSG00000160055 -0.324033970293356 0.23951589970213
chr1 32695472 32695473 rs72666793 L ENSG00000160050 0.0761934550819209 0.366920303462331
chr1 32695472 32695473 rs72666793 L ENSG00000160051 0.00891680798696229 0.612747672544848
chr1 32695472 32695473 rs72666793 L ENSG00000084652 -0.0956903693609363 0.851068491871996
chr1 32695472 32695473 rs72666793 L ENSG00000025800 2.01478736665571e-05 0.999948855847112
chr1 32705192 32705193 rs7521501 L ENSG00000084623 -4.23954755183148 0.0187175849664514
chr1 32705192 32705193 rs7521501 L ENSG00000084623 -4.23954755183148 0.0187175849664514
chr1 32705192 32705193 rs7521501 L ENSG00000084652 0.883318925673526 0.117883336923313
chr1 32705192 32705193 rs7521501 L ENSG00000084652 0.883318925673526 0.117883336923313
chr1 32705192 32705193 rs7521501 L ENSG00000025800 0.401575155551022 0.249979727145711
chr1 32705192 32705193 rs7521501 L ENSG00000025800 0.401575155551022 0.249979727145711
chr1 32705192 32705193 rs7521501 L ENSG00000160050 -0.0826906131000696 0.379126778795226
chr1 32705192 32705193 rs7521501 L ENSG00000160050 -0.0826906131000696 0.379126778795226
chr1 32705192 32705193 rs7521501 L ENSG00000160055 -0.192531245618385 0.530907029237509
chr1 32705192 32705193 rs7521501 L ENSG00000160055 -0.192531245618385 0.530907029237509
chr1 32705192 32705193 rs7521501 L ENSG00000160051 0.011065225268508 0.572570854418767
chr1 32705192 32705193 rs7521501 L ENSG00000160051 0.011065225268508 0.572570854418767
chr1 32705192 32705193 rs7521501 L ENSG00000175130 -0.537884320410168 0.671788318860655
chr1 32705192 32705193 rs7521501 L ENSG00000175130 -0.537884320410168 0.671788318860655
chr1 32705192 32705193 rs7521501 L ENSG00000116478 0.136213691780109 0.811661699523366
chr1 32705192 32705193 rs7521501 L ENSG00000116478 0.136213691780109 0.811661699523366
chr1 32705720 32705721 rs3795428 L ENSG00000084623 -4.23954755183148 0.0187175849664514
chr1 32705720 32705721 rs3795428 L ENSG00000084623 -4.23954755183148 0.0187175849664514
chr1 32705720 32705721 rs3795428 L ENSG00000084652 0.883318925673526 0.117883336923313
chr1 32705720 32705721 rs3795428 L ENSG00000084652 0.883318925673526 0.117883336923313
chr1 32705720 32705721 rs3795428 L ENSG00000025800 0.401575155551022 0.249979727145711
chr1 32705720 32705721 rs3795428 L ENSG00000025800 0.401575155551022 0.249979727145711
chr1 32705720 32705721 rs3795428 L ENSG00000160050 -0.0826906131000696 0.379126778795226
chr1 32705720 32705721 rs3795428 L ENSG00000160050 -0.0826906131000696 0.379126778795226
chr1 32705720 32705721 rs3795428 L ENSG00000160055 -0.192531245618385 0.530907029237509
chr1 32705720 32705721 rs3795428 L ENSG00000160055 -0.192531245618385 0.530907029237509
chr1 32705720 32705721 rs3795428 L ENSG00000160051 0.011065225268508 0.572570854418767
chr1 32705720 32705721 rs3795428 L ENSG00000160051 0.011065225268508 0.572570854418767
chr1 32705720 32705721 rs3795428 L ENSG00000175130 -0.537884320410168 0.671788318860655
chr1 32705720 32705721 rs3795428 L ENSG00000175130 -0.537884320410168 0.671788318860655
chr1 32705720 32705721 rs3795428 L ENSG00000116478 0.136213691780109 0.811661699523366
chr1 32705720 32705721 rs3795428 L ENSG00000116478 0.136213691780109 0.811661699523366
chr1 32706790 32706791 rs3795425 L ENSG00000084623 -4.98492935069866 0.0156004583751509
chr1 32706790 32706791 rs3795425 L ENSG00000084623 -4.98492935069866 0.0156004583751509
chr1 32706790 32706791 rs3795425 L ENSG00000160050 -0.116724671210659 0.277419753463047
chr1 32706790 32706791 rs3795425 L ENSG00000160050 -0.116724671210659 0.277419753463047
chr1 32706790 32706791 rs3795425 L ENSG00000175130 -1.24087131010475 0.392355782366505
chr1 32706790 32706791 rs3795425 L ENSG00000175130 -1.24087131010475 0.392355782366505
chr1 32706790 32706791 rs3795425 L ENSG00000116478 0.41400759697599 0.526385272400152
chr1 32706790 32706791 rs3795425 L ENSG00000116478 0.41400759697599 0.526385272400152
chr1 32706790 32706791 rs3795425 L ENSG00000025800 0.219668465908941 0.582936532368531
chr1 32706790 32706791 rs3795425 L ENSG00000025800 0.219668465908941 0.582936532368531
chr1 32706790 32706791 rs3795425 L ENSG00000084652 0.269932840800295 0.677400591036848
chr1 32706790 32706791 rs3795425 L ENSG00000084652 0.269932840800295 0.677400591036848
chr1 32706790 32706791 rs3795425 L ENSG00000160055 -0.119323111940112 0.734360549345385
chr1 32706790 32706791 rs3795425 L ENSG00000160055 -0.119323111940112 0.734360549345385
chr1 32706790 32706791 rs3795425 L ENSG00000160051 -0.00343654820112591 0.878304460898825
chr1 32706790 32706791 rs3795425 L ENSG00000160051 -0.00343654820112591 0.878304460898825
chr1 32781838 32781839 rs60719170 L ENSG00000116478 0.775944613277706 0.335308036232281
chr1 32781838 32781839 rs60719170 L ENSG00000116478 0.775944613277706 0.335308036232281
chr1 32781838 32781839 rs60719170 L ENSG00000160058 -0.659468103585377 0.38489734882838
chr1 32781838 32781839 rs60719170 L ENSG00000160058 -0.659468103585377 0.38489734882838
chr1 32781838 32781839 rs60719170 L ENSG00000084623 1.85312500219227 0.470503032069165
chr1 32781838 32781839 rs60719170 L ENSG00000084623 1.85312500219227 0.470503032069165
chr1 32781838 32781839 rs60719170 L ENSG00000160055 0.206164017182742 0.634524509777221
chr1 32781838 32781839 rs60719170 L ENSG00000160055 0.206164017182742 0.634524509777221
chr1 32781838 32781839 rs60719170 L ENSG00000225828 0.074459000864729 0.661603156122382
chr1 32781838 32781839 rs60719170 L ENSG00000225828 0.074459000864729 0.661603156122382
chr1 32781838 32781839 rs60719170 L ENSG00000175130 -0.383827334856082 0.830383419049726
chr1 32781838 32781839 rs60719170 L ENSG00000175130 -0.383827334856082 0.830383419049726
chr1 32942661 32942662 rs4970524 L ENSG00000160058 -1.15293894510645 0.0614472082147246
chr1 32942661 32942662 rs4970524 L ENSG00000160058 -1.15293894510645 0.0614472082147246
chr1 33077178 33077179 rs6658011 L ENSG00000162520 -0.531596748360096 0.0018330566381886
chr1 33077178 33077179 rs6658011 L ENSG00000162521 -0.915134432656722 0.45658327821802
chr1 33077178 33077179 rs6658011 L ENSG00000176261 -0.0747439877071488 0.942087791980186
chr1 33426605 33426606 rs194658 L ENSG00000121900 1.37781035562455 0.00257888102193687
chr1 33426605 33426606 rs194658 L ENSG00000121900 1.37781035562455 0.00257888102193687
chr1 33426605 33426606 rs194658 L ENSG00000121905 0.0669912122344065 0.0210842923546548
chr1 33426605 33426606 rs194658 L ENSG00000121905 0.0669912122344065 0.0210842923546548
chr1 33426605 33426606 rs194658 L ENSG00000116514 7.75799504628527 0.0285781590840269
chr1 33426605 33426606 rs194658 L ENSG00000116514 7.75799504628527 0.0285781590840269
chr1 33426605 33426606 rs194658 L ENSG00000004455 -0.874525882954577 0.174665653301281
chr1 33426605 33426606 rs194658 L ENSG00000004455 -0.874525882954577 0.174665653301281
chr1 33426605 33426606 rs194658 L ENSG00000160097 0.0158913076641039 0.553796493309884
chr1 33426605 33426606 rs194658 L ENSG00000160097 0.0158913076641039 0.553796493309884
chr1 33458802 33458803 rs760594 L ENSG00000121900 1.25870799936924 0.00691498830175512
chr1 33458802 33458803 rs760594 L ENSG00000121900 1.25870799936924 0.00691498830175512
chr1 33458802 33458803 rs760594 L ENSG00000116514 9.0827830846592 0.0114124835413655
chr1 33458802 33458803 rs760594 L ENSG00000116514 9.0827830846592 0.0114124835413655
chr1 33458802 33458803 rs760594 L ENSG00000121905 0.0604046644698701 0.041110744493811
chr1 33458802 33458803 rs760594 L ENSG00000121905 0.0604046644698701 0.041110744493811
chr1 33458802 33458803 rs760594 L ENSG00000142920 0.0226572428784023 0.221113280636942
chr1 33458802 33458803 rs760594 L ENSG00000142920 0.0226572428784023 0.221113280636942
chr1 33458802 33458803 rs760594 L ENSG00000004455 -0.784981827012548 0.230858692474165
chr1 33458802 33458803 rs760594 L ENSG00000004455 -0.784981827012548 0.230858692474165
chr1 33862516 33862517 rs4652871 L ENSG00000160094 0.241171822429004 0.00976539257782804
chr1 33862516 33862517 rs4652871 L ENSG00000160094 0.241171822429004 0.00976539257782804
chr1 33862516 33862517 rs4652871 L ENSG00000121903 0.0617064825448451 0.218849441004565
chr1 33862516 33862517 rs4652871 L ENSG00000121903 0.0617064825448451 0.218849441004565
chr1 33862516 33862517 rs4652871 L ENSG00000134686 0.991685393888246 0.588959722646544
chr1 33862516 33862517 rs4652871 L ENSG00000134686 0.991685393888246 0.588959722646544
chr1 33928615 33928616 rs72660135 L ENSG00000121903 -0.0397579845148095 0.460275713426902
chr1 33928615 33928616 rs72660135 L ENSG00000121903 -0.0397579845148095 0.460275713426902
chr1 33928615 33928616 rs72660135 L ENSG00000134686 0.609896873557373 0.75643263667932
chr1 33928615 33928616 rs72660135 L ENSG00000134686 0.609896873557373 0.75643263667932
chr1 33936346 33936347 rs6425820 L ENSG00000134686 1.07771945320298 0.515855847238048
chr1 33936346 33936347 rs6425820 L ENSG00000121903 -0.00668458190735727 0.883174529490329
chr1 35318367 35318368 rs7529736 L ENSG00000163866 0.51647691360162 0.808816076706173
chr1 35318367 35318368 rs7529736 L ENSG00000187513 -0.000225678165155701 0.983244693190883
chr1 35438479 35438480 rs7538699 L ENSG00000163867 -0.723039035175492 0.00978035553347657
chr1 35438479 35438480 rs7538699 L ENSG00000163867 -0.723039035175492 0.00978035553347657
chr1 35438479 35438480 rs7538699 L ENSG00000197056 -0.138120572913204 0.240099538722832
chr1 35438479 35438480 rs7538699 L ENSG00000197056 -0.138120572913204 0.240099538722832
chr1 35438479 35438480 rs7538699 L ENSG00000243749 0.712486439190567 0.544205003211289
chr1 35438479 35438480 rs7538699 L ENSG00000243749 0.712486439190567 0.544205003211289
chr1 35451016 35451017 rs72907569 L ENSG00000243749 1.61534100412287 0.0932285040488051
chr1 35451016 35451017 rs72907569 L ENSG00000243749 1.61534100412287 0.0932285040488051
chr1 35451016 35451017 rs72907569 L ENSG00000197056 0.116398530200076 0.228839860774909
chr1 35451016 35451017 rs72907569 L ENSG00000197056 0.116398530200076 0.228839860774909
chr1 35451016 35451017 rs72907569 L ENSG00000163867 -0.173115429583694 0.457221000768755
chr1 35451016 35451017 rs72907569 L ENSG00000163867 -0.173115429583694 0.457221000768755
chr1 35497528 35497529 rs7552070 L ENSG00000243749 -2.23587261494551 0.0163228766391894
chr1 35497528 35497529 rs7552070 L ENSG00000243749 -2.23587261494551 0.0163228766391894
chr1 35497528 35497529 rs7552070 L ENSG00000163867 -0.209953145759899 0.353674245147149
chr1 35497528 35497529 rs7552070 L ENSG00000163867 -0.209953145759899 0.353674245147149
chr1 35497528 35497529 rs7552070 L ENSG00000197056 0.0743338289366004 0.430181721900625
chr1 35497528 35497529 rs7552070 L ENSG00000197056 0.0743338289366004 0.430181721900625
chr1 36038774 36038775 rs6703909 L ENSG00000126067 1.19127904550202 0.306662263037616
chr1 36038774 36038775 rs6703909 L ENSG00000020129 0.235159334435008 0.505705087059684
chr1 36038774 36038775 rs6703909 L ENSG00000142687 -0.210337261229023 0.630031558855595
chr1 36178589 36178590 rs67906703 L ENSG00000142686 -2.38356724418509 0.0018070405600665
chr1 36178589 36178590 rs67906703 L ENSG00000142686 -2.38356724418509 0.0018070405600665
chr1 36178589 36178590 rs67906703 L ENSG00000126067 1.81429078838073 0.118019743866663
chr1 36178589 36178590 rs67906703 L ENSG00000126067 1.81429078838073 0.118019743866663
chr1 36178589 36178590 rs67906703 L ENSG00000134698 -0.449886449385728 0.462333892478148
chr1 36178589 36178590 rs67906703 L ENSG00000134698 -0.449886449385728 0.462333892478148
chr1 36185466 36185467 rs72659664 L ENSG00000142686 -2.38038635377046 0.00181488079909793
chr1 36185466 36185467 rs72659664 L ENSG00000126067 1.71022230636962 0.140444956653303
chr1 36185466 36185467 rs72659664 L ENSG00000134698 -0.438915049894137 0.472925897129792
chr1 36281335 36281336 rs727005 L ENSG00000142686 -2.06555487327611 0.000923941856368849
chr1 36281335 36281336 rs727005 L ENSG00000134698 -0.363620414738954 0.467730725383159
chr1 36281335 36281336 rs727005 L ENSG00000092847 0.0305924613856414 0.819543332059109
chr1 36497497 36497498 rs172081 L ENSG00000171812 0.95291748950476 0.109629700518751
chr1 36497497 36497498 rs172081 L ENSG00000116863 2.84547703359014 0.236412074554688
chr1 36497497 36497498 rs172081 L ENSG00000126070 0.179958994037709 0.619077161659881
chr1 36653676 36653677 rs522468 L ENSG00000116863 -2.49417742085079 0.0994845171204803
chr1 36653676 36653677 rs522468 L ENSG00000116863 -2.49417742085079 0.0994845171204803
chr1 36653676 36653677 rs522468 L ENSG00000171812 0.527941661984229 0.160900995309749
chr1 36653676 36653677 rs522468 L ENSG00000171812 0.527941661984229 0.160900995309749
chr1 36653676 36653677 rs522468 L ENSG00000054118 -1.29867786640672 0.209675743469745
chr1 36653676 36653677 rs522468 L ENSG00000054118 -1.29867786640672 0.209675743469745
chr1 36653676 36653677 rs522468 L ENSG00000054116 0.416482275100287 0.752839293644465
chr1 36653676 36653677 rs522468 L ENSG00000054116 0.416482275100287 0.752839293644465
chr1 36653676 36653677 rs522468 L ENSG00000116871 0.551420721392139 0.883379463160132
chr1 36653676 36653677 rs522468 L ENSG00000116871 0.551420721392139 0.883379463160132
chr1 36862294 36862295 rs6688171 L ENSG00000181817 1.758828552501 0.0341255561993836
chr1 36862294 36862295 rs6688171 L ENSG00000181817 1.758828552501 0.0341255561993836
chr1 36862294 36862295 rs6688171 L ENSG00000142694 3.99671128342031 0.0389594109817752
chr1 36862294 36862295 rs6688171 L ENSG00000142694 3.99671128342031 0.0389594109817752
chr1 36862294 36862295 rs6688171 L ENSG00000116885 0.106412659104946 0.102907435383047
chr1 36862294 36862295 rs6688171 L ENSG00000116885 0.106412659104946 0.102907435383047
chr1 36862294 36862295 rs6688171 L ENSG00000119535 -2.33931408530488 0.139059899658565
chr1 36862294 36862295 rs6688171 L ENSG00000119535 -2.33931408530488 0.139059899658565
chr1 36862294 36862295 rs6688171 L ENSG00000214193 -1.64463457875419 0.329683806885193
chr1 36862294 36862295 rs6688171 L ENSG00000214193 -1.64463457875419 0.329683806885193
chr1 36862294 36862295 rs6688171 L ENSG00000054118 -0.602556763861692 0.528921405207424
chr1 36862294 36862295 rs6688171 L ENSG00000054118 -0.602556763861692 0.528921405207424
chr1 36862294 36862295 rs6688171 L ENSG00000116898 0.649701655586159 0.542321807261755
chr1 36862294 36862295 rs6688171 L ENSG00000116898 0.649701655586159 0.542321807261755
chr1 36862294 36862295 rs6688171 L ENSG00000196182 -0.269943079132889 0.923675860407983
chr1 36862294 36862295 rs6688171 L ENSG00000196182 -0.269943079132889 0.923675860407983
chr1 36862294 36862295 rs6688171 L ENSG00000116883 -2.72047663935309e-05 0.99994963277563
chr1 36862294 36862295 rs6688171 L ENSG00000116883 -2.72047663935309e-05 0.99994963277563
chr1 36911922 36911923 rs6696320 L ENSG00000116885 -0.126584058190944 0.0875908876202009
chr1 36911922 36911923 rs6696320 L ENSG00000116885 -0.126584058190944 0.0875908876202009
chr1 36911922 36911923 rs6696320 L ENSG00000181817 1.61271373762879 0.0882464876766477
chr1 36911922 36911923 rs6696320 L ENSG00000181817 1.61271373762879 0.0882464876766477
chr1 36911922 36911923 rs6696320 L ENSG00000196182 3.2663439160659 0.306696634597292
chr1 36911922 36911923 rs6696320 L ENSG00000196182 3.2663439160659 0.306696634597292
chr1 36911922 36911923 rs6696320 L ENSG00000119535 1.6128328356145 0.370610877114971
chr1 36911922 36911923 rs6696320 L ENSG00000119535 1.6128328356145 0.370610877114971
chr1 36911922 36911923 rs6696320 L ENSG00000116898 0.607804412196592 0.615981695822313
chr1 36911922 36911923 rs6696320 L ENSG00000116898 0.607804412196592 0.615981695822313
chr1 37903960 37903961 rs4233211 L ENSG00000163877 0.186270698871802 0.234035781894544
chr1 37903960 37903961 rs4233211 L ENSG00000163877 0.186270698871802 0.234035781894544
chr1 37903960 37903961 rs4233211 L ENSG00000163874 2.36478038146117 0.471410813899022
chr1 37903960 37903961 rs4233211 L ENSG00000163874 2.36478038146117 0.471410813899022
chr1 37903960 37903961 rs4233211 L ENSG00000163875 -0.0254044505677769 0.95718762536487
chr1 37903960 37903961 rs4233211 L ENSG00000163875 -0.0254044505677769 0.95718762536487
chr1 37923161 37923162 rs56093317 L ENSG00000163874 -8.95444180308616 0.0329337646530371
chr1 37923161 37923162 rs56093317 L ENSG00000163874 -8.95444180308616 0.0329337646530371
chr1 37923161 37923162 rs56093317 L ENSG00000163877 -0.115665802290111 0.566934239690159
chr1 37923161 37923162 rs56093317 L ENSG00000163877 -0.115665802290111 0.566934239690159
chr1 37923161 37923162 rs56093317 L ENSG00000163875 0.13417512135099 0.825755901160731
chr1 37923161 37923162 rs56093317 L ENSG00000163875 0.13417512135099 0.825755901160731
chr1 37939093 37939094 rs6681785 L ENSG00000163874 -4.69343648744165 0.206606277583268
chr1 37939093 37939094 rs6681785 L ENSG00000163874 -4.69343648744165 0.206606277583268
chr1 37939093 37939094 rs6681785 L ENSG00000163875 0.284015886321734 0.596448129754167
chr1 37939093 37939094 rs6681785 L ENSG00000163875 0.284015886321734 0.596448129754167
chr1 37939093 37939094 rs6681785 L ENSG00000134697 0.766461996211613 0.700420832311615
chr1 37939093 37939094 rs6681785 L ENSG00000134697 0.766461996211613 0.700420832311615
chr1 37939093 37939094 rs6681785 L ENSG00000163877 -0.0531798762712363 0.765034428516615
chr1 37939093 37939094 rs6681785 L ENSG00000163877 -0.0531798762712363 0.765034428516615
chr1 37980445 37980446 rs215873 L ENSG00000163875 -0.784497830411668 0.144713359638566
chr1 37980445 37980446 rs215873 L ENSG00000163877 -0.126602340065541 0.479168131251303
chr1 37980445 37980446 rs215873 L ENSG00000134697 -0.889886942638566 0.65705622727085
chr1 37980445 37980446 rs215873 L ENSG00000163874 1.33434837422625 0.721934060396753
chr1 38156426 38156427 rs678511 L ENSG00000116922 0.715185408742614 0.0259300753902191
chr1 38156426 38156427 rs678511 L ENSG00000116922 0.715185408742614 0.0259300753902191
chr1 38156426 38156427 rs678511 L ENSG00000134690 0.18081138526718 0.0598362285655582
chr1 38156426 38156427 rs678511 L ENSG00000134690 0.18081138526718 0.0598362285655582
chr1 38156426 38156427 rs678511 L ENSG00000134697 0.119361535458099 0.945884838452745
chr1 38156426 38156427 rs678511 L ENSG00000134697 0.119361535458099 0.945884838452745
chr1 38181502 38181503 rs7512242 L ENSG00000134690 -0.142936997417899 0.195403137873429
chr1 38181502 38181503 rs7512242 L ENSG00000134690 -0.142936997417899 0.195403137873429
chr1 38181502 38181503 rs7512242 L ENSG00000196449 -1.41713552546501 0.218574487146315
chr1 38181502 38181503 rs7512242 L ENSG00000196449 -1.41713552546501 0.218574487146315
chr1 38181502 38181503 rs7512242 L ENSG00000197982 8.82527861418 0.424676619065094
chr1 38181502 38181503 rs7512242 L ENSG00000197982 8.82527861418 0.424676619065094
chr1 38181502 38181503 rs7512242 L ENSG00000185090 0.116112233339266 0.438202749283983
chr1 38181502 38181503 rs7512242 L ENSG00000185090 0.116112233339266 0.438202749283983
chr1 38181502 38181503 rs7512242 L ENSG00000116922 -0.25075656520358 0.498826935568912
chr1 38181502 38181503 rs7512242 L ENSG00000116922 -0.25075656520358 0.498826935568912
chr1 38181502 38181503 rs7512242 L ENSG00000188786 0.11681470191368 0.870107451703803
chr1 38181502 38181503 rs7512242 L ENSG00000188786 0.11681470191368 0.870107451703803
chr1 38366906 38366907 rs28739509 L ENSG00000183386 -2.39794841417677 0.000123958499862899
chr1 38366906 38366907 rs28739509 L ENSG00000183386 -2.39794841417677 0.000123958499862899
chr1 38366906 38366907 rs28739509 L ENSG00000197982 36.3273232226991 0.00146625070259998
chr1 38366906 38366907 rs28739509 L ENSG00000197982 36.3273232226991 0.00146625070259998
chr1 38366906 38366907 rs28739509 L ENSG00000196449 3.28362284309658 0.00609909654905965
chr1 38366906 38366907 rs28739509 L ENSG00000196449 3.28362284309658 0.00609909654905965
chr1 38366906 38366907 rs28739509 L ENSG00000204084 -0.334057086834592 0.0146893393566239
chr1 38366906 38366907 rs28739509 L ENSG00000204084 -0.334057086834592 0.0146893393566239
chr1 38366906 38366907 rs28739509 L ENSG00000188786 1.49912291094557 0.0442719467457611
chr1 38366906 38366907 rs28739509 L ENSG00000188786 1.49912291094557 0.0442719467457611
chr1 38366906 38366907 rs28739509 L ENSG00000183431 0.06478046260957 0.948377716289747
chr1 38366906 38366907 rs28739509 L ENSG00000183431 0.06478046260957 0.948377716289747
chr1 38397340 38397341 rs34655914 L ENSG00000183386 -2.17234928847009 4.33545986155443e-05
chr1 38397340 38397341 rs34655914 L ENSG00000183386 -2.17234928847009 4.33545986155443e-05
chr1 38397340 38397341 rs34655914 L ENSG00000183520 -1.4726806325491 0.018220394050953
chr1 38397340 38397341 rs34655914 L ENSG00000183520 -1.4726806325491 0.018220394050953
chr1 38397340 38397341 rs34655914 L ENSG00000188786 1.16791571351197 0.0666597360174864
chr1 38397340 38397341 rs34655914 L ENSG00000188786 1.16791571351197 0.0666597360174864
chr1 38397340 38397341 rs34655914 L ENSG00000204084 -0.198768893293574 0.0907233033959028
chr1 38397340 38397341 rs34655914 L ENSG00000204084 -0.198768893293574 0.0907233033959028
chr1 38397340 38397341 rs34655914 L ENSG00000183431 -0.0513577777563235 0.952040371441994
chr1 38397340 38397341 rs34655914 L ENSG00000183431 -0.0513577777563235 0.952040371441994
chr1 38412386 38412387 rs79787095 L ENSG00000183386 0.867194747858499 0.228200525162122
chr1 38412386 38412387 rs79787095 L ENSG00000183386 0.867194747858499 0.228200525162122
chr1 38412386 38412387 rs79787095 L ENSG00000204084 -0.0692824469283993 0.656087261970579
chr1 38412386 38412387 rs79787095 L ENSG00000204084 -0.0692824469283993 0.656087261970579
chr1 38412386 38412387 rs79787095 L ENSG00000183520 -0.231102586164696 0.780704691709273
chr1 38412386 38412387 rs79787095 L ENSG00000183520 -0.231102586164696 0.780704691709273
chr1 38412386 38412387 rs79787095 L ENSG00000188786 -0.228631704158882 0.786510377935729
chr1 38412386 38412387 rs79787095 L ENSG00000188786 -0.228631704158882 0.786510377935729
chr1 38412386 38412387 rs79787095 L ENSG00000183431 0.0886385677940077 0.93720493458453
chr1 38412386 38412387 rs79787095 L ENSG00000183431 0.0886385677940077 0.93720493458453
chr1 38465314 38465315 rs4634868 L ENSG00000183386 2.2658009104502 6.7414516312266e-06
chr1 38465314 38465315 rs4634868 L ENSG00000183386 2.2658009104502 6.7414516312266e-06
chr1 38465314 38465315 rs4634868 L ENSG00000183520 0.805984228469527 0.178269603919722
chr1 38465314 38465315 rs4634868 L ENSG00000183520 0.805984228469527 0.178269603919722
chr1 38465314 38465315 rs4634868 L ENSG00000204084 0.0868975211795816 0.439835844222779
chr1 38465314 38465315 rs4634868 L ENSG00000204084 0.0868975211795816 0.439835844222779
chr1 38465314 38465315 rs4634868 L ENSG00000183431 0.0176315896117402 0.982721274728041
chr1 38465314 38465315 rs4634868 L ENSG00000183431 0.0176315896117402 0.982721274728041
chr1 38480929 38480930 rs5018050 L ENSG00000183386 -0.586162023739071 0.310358737190745
chr1 38480929 38480930 rs5018050 L ENSG00000183386 -0.586162023739071 0.310358737190745
chr1 38480929 38480930 rs5018050 L ENSG00000204084 -0.0806830189215855 0.517836424115832
chr1 38480929 38480930 rs5018050 L ENSG00000204084 -0.0806830189215855 0.517836424115832
chr1 38480929 38480930 rs5018050 L ENSG00000183520 -0.306253792399725 0.645531082287162
chr1 38480929 38480930 rs5018050 L ENSG00000183520 -0.306253792399725 0.645531082287162
chr1 38480929 38480930 rs5018050 L ENSG00000183431 0.0130745843876262 0.988443023891048
chr1 38480929 38480930 rs5018050 L ENSG00000183431 0.0130745843876262 0.988443023891048
chr1 38505695 38505696 rs77445766 L ENSG00000183386 -1.70190222936292 0.134654651576412
chr1 38505695 38505696 rs77445766 L ENSG00000183386 -1.70190222936292 0.134654651576412
chr1 38505695 38505696 rs77445766 L ENSG00000183520 -1.23100755246323 0.348177009373004
chr1 38505695 38505696 rs77445766 L ENSG00000183520 -1.23100755246323 0.348177009373004
chr1 38505695 38505696 rs77445766 L ENSG00000204084 -0.16478148715055 0.503269044054901
chr1 38505695 38505696 rs77445766 L ENSG00000204084 -0.16478148715055 0.503269044054901
chr1 38505695 38505696 rs77445766 L ENSG00000183431 0.157832958244759 0.929387510853925
chr1 38505695 38505696 rs77445766 L ENSG00000183431 0.157832958244759 0.929387510853925
chr1 39324858 39324859 rs1925679 L ENSG00000116954 -0.325001397342119 0.756491862622575
chr1 39324858 39324859 rs1925679 L ENSG00000116954 -0.325001397342119 0.756491862622575
chr1 39324858 39324859 rs1925679 L ENSG00000214114 0.0634108819058071 0.775653124558281
chr1 39324858 39324859 rs1925679 L ENSG00000214114 0.0634108819058071 0.775653124558281
chr1 39324858 39324859 rs1925679 L ENSG00000158315 0.00122748855958754 0.955096415302823
chr1 39324858 39324859 rs1925679 L ENSG00000158315 0.00122748855958754 0.955096415302823
chr1 39408544 39408545 rs7410967 L ENSG00000174574 -1.76342622447882 0.181073814528076
chr1 39408544 39408545 rs7410967 L ENSG00000174574 -1.76342622447882 0.181073814528076
chr1 39408544 39408545 rs7410967 L ENSG00000214114 -0.292768649728543 0.335337522404999
chr1 39408544 39408545 rs7410967 L ENSG00000214114 -0.292768649728543 0.335337522404999
chr1 39408544 39408545 rs7410967 L ENSG00000158315 -0.0188104375002439 0.527859413896273
chr1 39408544 39408545 rs7410967 L ENSG00000158315 -0.0188104375002439 0.527859413896273
chr1 39408544 39408545 rs7410967 L ENSG00000116954 0.67764661671875 0.636367945945208
chr1 39408544 39408545 rs7410967 L ENSG00000116954 0.67764661671875 0.636367945945208
chr1 39408544 39408545 rs7410967 L ENSG00000168653 2.82517676643588 0.711151547808778
chr1 39408544 39408545 rs7410967 L ENSG00000168653 2.82517676643588 0.711151547808778
chr1 39453784 39453785 rs34848020 L ENSG00000168653 -17.7924685904795 0.000758045016644793
chr1 39453784 39453785 rs34848020 L ENSG00000168653 -17.7924685904795 0.000758045016644793
chr1 39453784 39453785 rs34848020 L ENSG00000174574 -2.22556057904707 0.0161395988375118
chr1 39453784 39453785 rs34848020 L ENSG00000174574 -2.22556057904707 0.0161395988375118
chr1 39453784 39453785 rs34848020 L ENSG00000158315 0.0105312975300712 0.617128144015437
chr1 39453784 39453785 rs34848020 L ENSG00000158315 0.0105312975300712 0.617128144015437
chr1 39453784 39453785 rs34848020 L ENSG00000127603 0.460128799935295 0.642193961769341
chr1 39453784 39453785 rs34848020 L ENSG00000127603 0.460128799935295 0.642193961769341
chr1 39460381 39460382 rs6659697 L ENSG00000168653 18.1488904860484 0.00166400034910131
chr1 39460381 39460382 rs6659697 L ENSG00000158315 0.0218318115576755 0.340941098425429
chr1 39460381 39460382 rs6659697 L ENSG00000127603 -0.887108191533082 0.410597531339669
chr1 39460381 39460382 rs6659697 L ENSG00000174574 0.826930803401418 0.416361575661682
chr1 39467614 39467615 rs4147761 L ENSG00000168653 18.1517885767796 0.00169622132638429
chr1 39467614 39467615 rs4147761 L ENSG00000158315 0.0217456246720702 0.343768806718431
chr1 39467614 39467615 rs4147761 L ENSG00000174574 0.883893811846716 0.38580688963351
chr1 39467614 39467615 rs4147761 L ENSG00000127603 -0.915235140158256 0.396773214567637
chr1 39467838 39467839 rs4147759 L ENSG00000168653 18.1517885767796 0.00169622132638429
chr1 39467838 39467839 rs4147759 L ENSG00000168653 18.1517885767796 0.00169622132638429
chr1 39467838 39467839 rs4147759 L ENSG00000158315 0.0217456246720702 0.343768806718431
chr1 39467838 39467839 rs4147759 L ENSG00000158315 0.0217456246720702 0.343768806718431
chr1 39467838 39467839 rs4147759 L ENSG00000174574 0.883893811846716 0.38580688963351
chr1 39467838 39467839 rs4147759 L ENSG00000174574 0.883893811846716 0.38580688963351
chr1 39467838 39467839 rs4147759 L ENSG00000127603 -0.915235140158256 0.396773214567637
chr1 39467838 39467839 rs4147759 L ENSG00000127603 -0.915235140158256 0.396773214567637
chr1 39474053 39474054 rs4147751 L ENSG00000168653 18.1517885767796 0.00169622132638429
chr1 39474053 39474054 rs4147751 L ENSG00000158315 0.0217456246720702 0.343768806718431
chr1 39474053 39474054 rs4147751 L ENSG00000174574 0.883893811846716 0.38580688963351
chr1 39474053 39474054 rs4147751 L ENSG00000127603 -0.915235140158256 0.396773214567637
chr1 39477099 39477100 rs78268303 L ENSG00000168653 18.1517885767796 0.00169622132638429
chr1 39477099 39477100 rs78268303 L ENSG00000168653 18.1517885767796 0.00169622132638429
chr1 39477099 39477100 rs78268303 L ENSG00000158315 0.0217456246720702 0.343768806718431
chr1 39477099 39477100 rs78268303 L ENSG00000158315 0.0217456246720702 0.343768806718431
chr1 39477099 39477100 rs78268303 L ENSG00000174574 0.883893811846716 0.38580688963351
chr1 39477099 39477100 rs78268303 L ENSG00000174574 0.883893811846716 0.38580688963351
chr1 39477099 39477100 rs78268303 L ENSG00000127603 -0.915235140158256 0.396773214567637
chr1 39477099 39477100 rs78268303 L ENSG00000127603 -0.915235140158256 0.396773214567637
chr1 39479165 39479166 rs17500924 L ENSG00000168653 18.1517885767796 0.00169622132638429
chr1 39479165 39479166 rs17500924 L ENSG00000158315 0.0217456246720702 0.343768806718431
chr1 39479165 39479166 rs17500924 L ENSG00000174574 0.883893811846716 0.38580688963351
chr1 39479165 39479166 rs17500924 L ENSG00000127603 -0.915235140158256 0.396773214567637
chr1 39496316 39496317 rs4660354 L ENSG00000168653 18.1517885767796 0.00169622132638429
chr1 39496316 39496317 rs4660354 L ENSG00000168653 18.1517885767796 0.00169622132638429
chr1 39496316 39496317 rs4660354 L ENSG00000158315 0.0217456246720702 0.343768806718431
chr1 39496316 39496317 rs4660354 L ENSG00000158315 0.0217456246720702 0.343768806718431
chr1 39496316 39496317 rs4660354 L ENSG00000174574 0.883893811846716 0.38580688963351
chr1 39496316 39496317 rs4660354 L ENSG00000174574 0.883893811846716 0.38580688963351
chr1 39496316 39496317 rs4660354 L ENSG00000127603 -0.915235140158256 0.396773214567637
chr1 39496316 39496317 rs4660354 L ENSG00000127603 -0.915235140158256 0.396773214567637
chr1 39501275 39501276 rs78058161 L ENSG00000168653 18.1517885767796 0.00169622132638429
chr1 39501275 39501276 rs78058161 L ENSG00000168653 18.1517885767796 0.00169622132638429
chr1 39501275 39501276 rs78058161 L ENSG00000158315 0.0217456246720702 0.343768806718431
chr1 39501275 39501276 rs78058161 L ENSG00000158315 0.0217456246720702 0.343768806718431
chr1 39501275 39501276 rs78058161 L ENSG00000174574 0.883893811846716 0.38580688963351
chr1 39501275 39501276 rs78058161 L ENSG00000174574 0.883893811846716 0.38580688963351
chr1 39501275 39501276 rs78058161 L ENSG00000127603 -0.915235140158256 0.396773214567637
chr1 39501275 39501276 rs78058161 L ENSG00000127603 -0.915235140158256 0.396773214567637
chr1 39502643 39502644 rs79649444 L ENSG00000168653 21.8401175104207 0.000227867684390018
chr1 39502643 39502644 rs79649444 L ENSG00000168653 21.8401175104207 0.000227867684390018
chr1 39502643 39502644 rs79649444 L ENSG00000174574 1.077720185697 0.305054154482623
chr1 39502643 39502644 rs79649444 L ENSG00000174574 1.077720185697 0.305054154482623
chr1 39502643 39502644 rs79649444 L ENSG00000158315 0.0238821390208125 0.31336120655218
chr1 39502643 39502644 rs79649444 L ENSG00000158315 0.0238821390208125 0.31336120655218
chr1 39502643 39502644 rs79649444 L ENSG00000127603 -0.485106523473498 0.663565002231238
chr1 39502643 39502644 rs79649444 L ENSG00000127603 -0.485106523473498 0.663565002231238
chr1 39511057 39511058 rs3901310 L ENSG00000168653 18.1517885767796 0.00169622132638429
chr1 39511057 39511058 rs3901310 L ENSG00000168653 18.1517885767796 0.00169622132638429
chr1 39511057 39511058 rs3901310 L ENSG00000174574 0.883893811846716 0.38580688963351
chr1 39511057 39511058 rs3901310 L ENSG00000174574 0.883893811846716 0.38580688963351
chr1 39511057 39511058 rs3901310 L ENSG00000127603 -0.915235140158256 0.396773214567637
chr1 39511057 39511058 rs3901310 L ENSG00000127603 -0.915235140158256 0.396773214567637
chr1 39514769 39514770 rs76695120 L ENSG00000168653 18.1517885767796 0.00169622132638429
chr1 39514769 39514770 rs76695120 L ENSG00000174574 0.883893811846716 0.38580688963351
chr1 39514769 39514770 rs76695120 L ENSG00000127603 -0.915235140158256 0.396773214567637
chr1 39517189 39517190 rs4661009 L ENSG00000168653 18.1517885767796 0.00169622132638429
chr1 39517189 39517190 rs4661009 L ENSG00000168653 18.1517885767796 0.00169622132638429
chr1 39517189 39517190 rs4661009 L ENSG00000174574 0.883893811846716 0.38580688963351
chr1 39517189 39517190 rs4661009 L ENSG00000174574 0.883893811846716 0.38580688963351
chr1 39517189 39517190 rs4661009 L ENSG00000127603 -0.915235140158256 0.396773214567637
chr1 39517189 39517190 rs4661009 L ENSG00000127603 -0.915235140158256 0.396773214567637
chr1 39518477 39518478 rs78882847 L ENSG00000168653 18.1517885767796 0.00169622132638429
chr1 39518477 39518478 rs78882847 L ENSG00000168653 18.1517885767796 0.00169622132638429
chr1 39518477 39518478 rs78882847 L ENSG00000174574 0.883893811846716 0.38580688963351
chr1 39518477 39518478 rs78882847 L ENSG00000174574 0.883893811846716 0.38580688963351
chr1 39518477 39518478 rs78882847 L ENSG00000127603 -0.915235140158256 0.396773214567637
chr1 39518477 39518478 rs78882847 L ENSG00000127603 -0.915235140158256 0.396773214567637
chr1 39523820 39523821 rs77403189 L ENSG00000168653 18.1517885767796 0.00169622132638429
chr1 39523820 39523821 rs77403189 L ENSG00000174574 0.883893811846716 0.38580688963351
chr1 39523820 39523821 rs77403189 L ENSG00000127603 -0.915235140158256 0.396773214567637
chr1 39528003 39528004 rs9787354 L ENSG00000168653 18.1517885767796 0.00169622132638429
chr1 39528003 39528004 rs9787354 L ENSG00000174574 0.883893811846716 0.38580688963351
chr1 39528003 39528004 rs9787354 L ENSG00000127603 -0.915235140158256 0.396773214567637
chr1 39532976 39532977 rs2147592 L ENSG00000168653 18.1517885767796 0.00169622132638429
chr1 39532976 39532977 rs2147592 L ENSG00000174574 0.883893811846716 0.38580688963351
chr1 39532976 39532977 rs2147592 L ENSG00000127603 -0.915235140158256 0.396773214567637
chr1 39651651 39651652 rs622621 L ENSG00000127603 2.07518570558099 0.32331775116301
chr1 39651651 39651652 rs622621 L ENSG00000127603 2.07518570558099 0.32331775116301
chr1 39671838 39671839 rs591994 L ENSG00000127603 2.07518570558099 0.32331775116301
chr1 39688458 39688459 rs4660550 L ENSG00000127603 2.65693464015522 0.00566976576269652
chr1 39688458 39688459 rs4660550 L ENSG00000127603 2.65693464015522 0.00566976576269652
chr1 39832406 39832407 rs598415 L ENSG00000127603 2.45497724670559 0.0123137553060204
chr1 39832406 39832407 rs598415 L ENSG00000127603 2.45497724670559 0.0123137553060204
chr1 39893092 39893093 rs625384 L ENSG00000127603 2.25363528807652 0.0209534114665012
chr1 39903128 39903129 rs596705 L ENSG00000127603 2.40085520937661 0.0152011744533271
chr1 39903128 39903129 rs596705 L ENSG00000127603 2.40085520937661 0.0152011744533271
chr1 39908505 39908506 rs587404 L ENSG00000127603 2.28185310424921 0.0186076126301573
chr1 39908505 39908506 rs587404 L ENSG00000127603 2.28185310424921 0.0186076126301573
chr1 39922883 39922884 rs599892 L ENSG00000127603 2.37359037195275 0.0150727728993289
chr1 39922883 39922884 rs599892 L ENSG00000127603 2.37359037195275 0.0150727728993289
chr1 39929239 39929240 rs7554206 L ENSG00000127603 2.25093174451589 0.0233446957860661
chr1 39929239 39929240 rs7554206 L ENSG00000090621 -1.47283498602558 0.828133013526887
chr1 40035927 40035928 rs3768321 L ENSG00000127603 2.5502964273347 0.102206366092219
chr1 40035927 40035928 rs3768321 L ENSG00000127603 2.5502964273347 0.102206366092219
chr1 40035927 40035928 rs3768321 L ENSG00000090621 -5.80668855738348 0.584296812750294
chr1 40035927 40035928 rs3768321 L ENSG00000090621 -5.80668855738348 0.584296812750294
chr1 40223127 40223128 rs3820618 L ENSG00000084072 1.2242427031462 0.0216144301307476
chr1 40223127 40223128 rs3820618 L ENSG00000084072 1.2242427031462 0.0216144301307476
chr1 40223127 40223128 rs3820618 L ENSG00000043514 -0.0179600789902334 0.921865365510008
chr1 40223127 40223128 rs3820618 L ENSG00000043514 -0.0179600789902334 0.921865365510008
chr1 40241945 40241946 rs1810488 L ENSG00000084072 0.259700531055783 0.498593816746578
chr1 40241945 40241946 rs1810488 L ENSG00000084072 0.259700531055783 0.498593816746578
chr1 40241945 40241946 rs1810488 L ENSG00000043514 0.0618810272906337 0.635748199656405
chr1 40241945 40241946 rs1810488 L ENSG00000043514 0.0618810272906337 0.635748199656405
chr1 40242928 40242929 rs2138686 L ENSG00000084072 -0.11241125952437 0.779271292949704
chr1 40242928 40242929 rs2138686 L ENSG00000043514 -0.00920694654808156 0.946223295176142
chr1 40244541 40244542 rs2780922 L ENSG00000043514 -0.247581250448239 0.0750051519266801
chr1 40244541 40244542 rs2780922 L ENSG00000043514 -0.247581250448239 0.0750051519266801
chr1 40244541 40244542 rs2780922 L ENSG00000084072 -0.104349589301833 0.799569434490293
chr1 40244541 40244542 rs2780922 L ENSG00000084072 -0.104349589301833 0.799569434490293
chr1 40252568 40252569 rs230326 L ENSG00000084072 -0.11241125952437 0.779271292949704
chr1 40252568 40252569 rs230326 L ENSG00000084072 -0.11241125952437 0.779271292949704
chr1 40252568 40252569 rs230326 L ENSG00000043514 -0.00920694654808156 0.946223295176142
chr1 40252568 40252569 rs230326 L ENSG00000043514 -0.00920694654808156 0.946223295176142
chr1 40291430 40291431 rs78736234 L ENSG00000043514 -0.220600049711705 0.314445693559038
chr1 40291430 40291431 rs78736234 L ENSG00000043514 -0.220600049711705 0.314445693559038
chr1 40291430 40291431 rs78736234 L ENSG00000084072 -0.546776060949773 0.396454862091363
chr1 40291430 40291431 rs78736234 L ENSG00000084072 -0.546776060949773 0.396454862091363
chr1 40291430 40291431 rs78736234 L ENSG00000116990 -0.0430798018238882 0.566372553834972
chr1 40291430 40291431 rs78736234 L ENSG00000116990 -0.0430798018238882 0.566372553834972
chr1 40349332 40349333 rs61318917 L ENSG00000043514 0.44582553913417 0.0521345396734106
chr1 40349332 40349333 rs61318917 L ENSG00000168389 -4.21491514071633 0.514438392358323
chr1 40349332 40349333 rs61318917 L ENSG00000116990 0.0170848534504097 0.828967462564641
chr1 40477634 40477635 rs61781357 L ENSG00000131236 -17.1121799632342 0.0701511837806917
chr1 40477634 40477635 rs61781357 L ENSG00000168389 -9.89348434472592 0.0710831114081521
chr1 40477634 40477635 rs61781357 L ENSG00000131238 5.60468270141142 0.450342748494353
chr1 40813931 40813932 rs4660403 L ENSG00000084070 2.69663224603079 0.44056994001382
chr1 40813931 40813932 rs4660403 L ENSG00000049089 -0.0502976625996327 0.592171743045728
chr1 40813931 40813932 rs4660403 L ENSG00000084073 -0.0489228951425153 0.914175181802636
chr1 40814527 40814528 rs7522271 L ENSG00000049089 -0.0945049762349602 0.157462661186468
chr1 40814527 40814528 rs7522271 L ENSG00000049089 -0.0945049762349602 0.157462661186468
chr1 40814527 40814528 rs7522271 L ENSG00000084070 2.81085189245202 0.2597690724117
chr1 40814527 40814528 rs7522271 L ENSG00000084070 2.81085189245202 0.2597690724117
chr1 40814527 40814528 rs7522271 L ENSG00000084073 -0.108433951255134 0.737995402821057
chr1 40814527 40814528 rs7522271 L ENSG00000084073 -0.108433951255134 0.737995402821057
chr1 40816803 40816804 rs209591 L ENSG00000084070 1.5265526276704 0.617434642598811
chr1 40816803 40816804 rs209591 L ENSG00000084070 1.5265526276704 0.617434642598811
chr1 40816803 40816804 rs209591 L ENSG00000049089 -0.0406637543885017 0.620066511039614
chr1 40816803 40816804 rs209591 L ENSG00000049089 -0.0406637543885017 0.620066511039614
chr1 40816803 40816804 rs209591 L ENSG00000084073 -0.0121214682369343 0.975613679295084
chr1 40816803 40816804 rs209591 L ENSG00000084073 -0.0121214682369343 0.975613679295084
chr1 40852820 40852821 rs209584 L ENSG00000049089 0.0971375029423179 0.43733800684659
chr1 40852820 40852821 rs209584 L ENSG00000049089 0.0971375029423179 0.43733800684659
chr1 40852820 40852821 rs209584 L ENSG00000187815 0.0169274134944616 0.698954007840698
chr1 40852820 40852821 rs209584 L ENSG00000187815 0.0169274134944616 0.698954007840698
chr1 40852820 40852821 rs209584 L ENSG00000084070 0.868980370293908 0.852222956772984
chr1 40852820 40852821 rs209584 L ENSG00000084070 0.868980370293908 0.852222956772984
chr1 40852820 40852821 rs209584 L ENSG00000084073 -0.0373587039210584 0.950762479921607
chr1 40852820 40852821 rs209584 L ENSG00000084073 -0.0373587039210584 0.950762479921607
chr1 40853808 40853809 rs209585 L ENSG00000049089 0.0971375029423179 0.43733800684659
chr1 40853808 40853809 rs209585 L ENSG00000049089 0.0971375029423179 0.43733800684659
chr1 40853808 40853809 rs209585 L ENSG00000187815 0.0169274134944616 0.698954007840698
chr1 40853808 40853809 rs209585 L ENSG00000187815 0.0169274134944616 0.698954007840698
chr1 40853808 40853809 rs209585 L ENSG00000084070 0.868980370293908 0.852222956772984
chr1 40853808 40853809 rs209585 L ENSG00000084070 0.868980370293908 0.852222956772984
chr1 40853808 40853809 rs209585 L ENSG00000084073 -0.0373587039210584 0.950762479921607
chr1 40853808 40853809 rs209585 L ENSG00000084073 -0.0373587039210584 0.950762479921607
chr1 40858682 40858683 rs382611 L ENSG00000049089 0.0971375029423179 0.43733800684659
chr1 40858682 40858683 rs382611 L ENSG00000049089 0.0971375029423179 0.43733800684659
chr1 40858682 40858683 rs382611 L ENSG00000187815 0.0169274134944616 0.698954007840698
chr1 40858682 40858683 rs382611 L ENSG00000187815 0.0169274134944616 0.698954007840698
chr1 40858682 40858683 rs382611 L ENSG00000084070 0.868980370293908 0.852222956772984
chr1 40858682 40858683 rs382611 L ENSG00000084070 0.868980370293908 0.852222956772984
chr1 40858682 40858683 rs382611 L ENSG00000084073 -0.0373587039210584 0.950762479921607
chr1 40858682 40858683 rs382611 L ENSG00000084073 -0.0373587039210584 0.950762479921607
chr1 40868953 40868954 rs387887 L ENSG00000187815 0.0222808249325333 0.592720673405131
chr1 40868953 40868954 rs387887 L ENSG00000187815 0.0222808249325333 0.592720673405131
chr1 40868953 40868954 rs387887 L ENSG00000084070 -1.93694733406444 0.662597452266711
chr1 40868953 40868954 rs387887 L ENSG00000084070 -1.93694733406444 0.662597452266711
chr1 40868953 40868954 rs387887 L ENSG00000049089 0.0513353372377536 0.666553871316136
chr1 40868953 40868954 rs387887 L ENSG00000049089 0.0513353372377536 0.666553871316136
chr1 40869083 40869084 rs388250 L ENSG00000187815 0.0222808249325333 0.592720673405131
chr1 40869083 40869084 rs388250 L ENSG00000187815 0.0222808249325333 0.592720673405131
chr1 40869083 40869084 rs388250 L ENSG00000084070 -1.93694733406444 0.662597452266711
chr1 40869083 40869084 rs388250 L ENSG00000084070 -1.93694733406444 0.662597452266711
chr1 40869083 40869084 rs388250 L ENSG00000049089 0.0513353372377536 0.666553871316136
chr1 40869083 40869084 rs388250 L ENSG00000049089 0.0513353372377536 0.666553871316136
chr1 40872194 40872195 rs209600 L ENSG00000187815 0.0380454683794558 0.348667890620301
chr1 40872194 40872195 rs209600 L ENSG00000084070 -3.16443683910075 0.464719633661721
chr1 40872194 40872195 rs209600 L ENSG00000049089 0.0490836368555505 0.672834339536617
chr1 40939612 40939613 rs6600337 L ENSG00000164002 0.144029691822237 0.231793057277288
chr1 40939612 40939613 rs6600337 L ENSG00000187815 -0.00687465786626731 0.752333204240789
chr1 40939612 40939613 rs6600337 L ENSG00000117010 0.0107271955477525 0.852604576165411
chr1 40939612 40939613 rs6600337 L ENSG00000084070 -0.253953610236938 0.912897609718805
chr1 40942130 40942131 rs72950082 L ENSG00000187815 -0.0492731866190809 0.0864479041973884
chr1 40942130 40942131 rs72950082 L ENSG00000164002 -0.187727846230731 0.239929381842411
chr1 40942130 40942131 rs72950082 L ENSG00000084070 2.33670779608741 0.447400518022952
chr1 40942130 40942131 rs72950082 L ENSG00000117010 -0.040160762238726 0.599747946682688
chr1 40953924 40953925 rs4660411 L ENSG00000164002 0.161783934073791 0.17675276880214
chr1 40953924 40953925 rs4660411 L ENSG00000164002 0.161783934073791 0.17675276880214
chr1 40953924 40953925 rs4660411 L ENSG00000187815 -0.00659984246510437 0.760780623296007
chr1 40953924 40953925 rs4660411 L ENSG00000187815 -0.00659984246510437 0.760780623296007
chr1 40953924 40953925 rs4660411 L ENSG00000084070 0.557376931990299 0.809327406445598
chr1 40953924 40953925 rs4660411 L ENSG00000084070 0.557376931990299 0.809327406445598
chr1 40953924 40953925 rs4660411 L ENSG00000117010 -0.0126161378637407 0.826176763228513
chr1 40953924 40953925 rs4660411 L ENSG00000117010 -0.0126161378637407 0.826176763228513
chr1 40989619 40989620 rs6699445 L ENSG00000164002 0.563478055632919 2.49777129268007e-06
chr1 40989619 40989620 rs6699445 L ENSG00000117010 0.064834937294305 0.275288488693408
chr1 40989619 40989620 rs6699445 L ENSG00000187815 0.0171890392362375 0.443908689343708
chr1 40989619 40989620 rs6699445 L ENSG00000117016 0.00462183813912012 0.778364068917356
chr1 41298857 41298858 rs74071723 L ENSG00000066136 -0.77510866657531 0.379915231688153
chr1 41298857 41298858 rs74071723 L ENSG00000066136 -0.77510866657531 0.379915231688153
chr1 41298857 41298858 rs74071723 L ENSG00000179862 0.0479728763695954 0.829022738328429
chr1 41298857 41298858 rs74071723 L ENSG00000179862 0.0479728763695954 0.829022738328429
chr1 41374991 41374992 rs6664635 L ENSG00000179862 -0.119118111980313 0.610900633375046
chr1 41374991 41374992 rs6664635 L ENSG00000179862 -0.119118111980313 0.610900633375046
chr1 41374991 41374992 rs6664635 L ENSG00000171793 0.31209343291986 0.824201911339083
chr1 41374991 41374992 rs6664635 L ENSG00000171793 0.31209343291986 0.824201911339083
chr1 41898580 41898581 rs1937999 L ENSG00000127124 0.0547702631436367 0.967863581504472
chr1 41898580 41898581 rs1937999 L ENSG00000127124 0.0547702631436367 0.967863581504472
chr1 42907982 42907983 rs34724863 L ENSG00000186409 -0.208726357117837 0.31861105099406
chr1 42907982 42907983 rs34724863 L ENSG00000186409 -0.208726357117837 0.31861105099406
chr1 42907982 42907983 rs34724863 L ENSG00000127125 0.426858588135924 0.4994519924958
chr1 42907982 42907983 rs34724863 L ENSG00000127125 0.426858588135924 0.4994519924958
chr1 42907982 42907983 rs34724863 L ENSG00000066185 -0.0231931294522246 0.723616518935789
chr1 42907982 42907983 rs34724863 L ENSG00000066185 -0.0231931294522246 0.723616518935789
chr1 42910151 42910152 rs72950549 L ENSG00000186409 -0.208726357117837 0.31861105099406
chr1 42910151 42910152 rs72950549 L ENSG00000186409 -0.208726357117837 0.31861105099406
chr1 42910151 42910152 rs72950549 L ENSG00000127125 0.426858588135924 0.4994519924958
chr1 42910151 42910152 rs72950549 L ENSG00000127125 0.426858588135924 0.4994519924958
chr1 42910151 42910152 rs72950549 L ENSG00000066185 -0.0231931294522246 0.723616518935789
chr1 42910151 42910152 rs72950549 L ENSG00000066185 -0.0231931294522246 0.723616518935789
chr1 42910346 42910347 rs59024695 L ENSG00000186409 -0.208726357117837 0.31861105099406
chr1 42910346 42910347 rs59024695 L ENSG00000127125 0.426858588135924 0.4994519924958
chr1 42910346 42910347 rs59024695 L ENSG00000066185 -0.0231931294522246 0.723616518935789
chr1 42923652 42923653 rs6668099 L ENSG00000066185 -0.119918943692668 0.3278023584947
chr1 42923652 42923653 rs6668099 L ENSG00000066185 -0.119918943692668 0.3278023584947
chr1 42923652 42923653 rs6668099 L ENSG00000127125 -1.06300083877849 0.368493243580774
chr1 42923652 42923653 rs6668099 L ENSG00000127125 -1.06300083877849 0.368493243580774
chr1 42923652 42923653 rs6668099 L ENSG00000186409 0.251601847820029 0.521050918724969
chr1 42923652 42923653 rs6668099 L ENSG00000186409 0.251601847820029 0.521050918724969
chr1 43149887 43149888 rs6670466 L ENSG00000164008 -0.555028247319553 0.0256779961040548
chr1 43149887 43149888 rs6670466 L ENSG00000164008 -0.555028247319553 0.0256779961040548
chr1 43149887 43149888 rs6670466 L ENSG00000065978 21.3198968162826 0.0787005916447517
chr1 43149887 43149888 rs6670466 L ENSG00000065978 21.3198968162826 0.0787005916447517
chr1 43149887 43149888 rs6670466 L ENSG00000186409 0.0915304528746808 0.556191531909825
chr1 43149887 43149888 rs6670466 L ENSG00000186409 0.0915304528746808 0.556191531909825
chr1 43149887 43149888 rs6670466 L ENSG00000117385 0.173043077575074 0.737621721571569
chr1 43149887 43149888 rs6670466 L ENSG00000117385 0.173043077575074 0.737621721571569
chr1 43149887 43149888 rs6670466 L ENSG00000171960 -0.104358336802992 0.834648381363051
chr1 43149887 43149888 rs6670466 L ENSG00000171960 -0.104358336802992 0.834648381363051
chr1 43213102 43213103 rs3738498 L ENSG00000065978 -48.3988801663555 0.0156704410827927
chr1 43213102 43213103 rs3738498 L ENSG00000065978 -48.3988801663555 0.0156704410827927
chr1 43213102 43213103 rs3738498 L ENSG00000177868 -1.17035144252312 0.28288106936051
chr1 43213102 43213103 rs3738498 L ENSG00000177868 -1.17035144252312 0.28288106936051
chr1 43213102 43213103 rs3738498 L ENSG00000186409 -0.171177047692245 0.507264374373076
chr1 43213102 43213103 rs3738498 L ENSG00000186409 -0.171177047692245 0.507264374373076
chr1 43213102 43213103 rs3738498 L ENSG00000117385 0.531613657497481 0.535076875766821
chr1 43213102 43213103 rs3738498 L ENSG00000117385 0.531613657497481 0.535076875766821
chr1 43213102 43213103 rs3738498 L ENSG00000164010 -0.0820857543328671 0.602044586931126
chr1 43213102 43213103 rs3738498 L ENSG00000164010 -0.0820857543328671 0.602044586931126
chr1 43213102 43213103 rs3738498 L ENSG00000164008 -0.21007101039278 0.614051781642544
chr1 43213102 43213103 rs3738498 L ENSG00000164008 -0.21007101039278 0.614051781642544
chr1 43213102 43213103 rs3738498 L ENSG00000164011 0.144686300761126 0.64224517919481
chr1 43213102 43213103 rs3738498 L ENSG00000164011 0.144686300761126 0.64224517919481
chr1 43213102 43213103 rs3738498 L ENSG00000171960 -0.217359116379015 0.793387760266543
chr1 43213102 43213103 rs3738498 L ENSG00000171960 -0.217359116379015 0.793387760266543
chr1 43251362 43251363 rs61775636 L ENSG00000177868 3.43953817829609 1.55857811630166e-05
chr1 43251362 43251363 rs61775636 L ENSG00000177868 3.43953817829609 1.55857811630166e-05
chr1 43251362 43251363 rs61775636 L ENSG00000164008 -0.78602554851122 0.0113841113923492
chr1 43251362 43251363 rs61775636 L ENSG00000164008 -0.78602554851122 0.0113841113923492
chr1 43251362 43251363 rs61775636 L ENSG00000164010 -0.204233455374851 0.0837727616712316
chr1 43251362 43251363 rs61775636 L ENSG00000164010 -0.204233455374851 0.0837727616712316
chr1 43251362 43251363 rs61775636 L ENSG00000117385 -0.509898629117659 0.429911191159263
chr1 43251362 43251363 rs61775636 L ENSG00000117385 -0.509898629117659 0.429911191159263
chr1 43251362 43251363 rs61775636 L ENSG00000164011 -0.116221434811062 0.620660356357532
chr1 43251362 43251363 rs61775636 L ENSG00000164011 -0.116221434811062 0.620660356357532
chr1 43251362 43251363 rs61775636 L ENSG00000065978 5.11517904944018 0.737490642756205
chr1 43251362 43251363 rs61775636 L ENSG00000065978 5.11517904944018 0.737490642756205
chr1 43265534 43265535 rs2760082 L ENSG00000177868 3.0572010275354 9.10154208069731e-06
chr1 43265534 43265535 rs2760082 L ENSG00000177868 3.0572010275354 9.10154208069731e-06
chr1 43265534 43265535 rs2760082 L ENSG00000164008 -0.539773708765803 0.04596184498914
chr1 43265534 43265535 rs2760082 L ENSG00000164008 -0.539773708765803 0.04596184498914
chr1 43265534 43265535 rs2760082 L ENSG00000164010 -0.14132056396314 0.16838448634638
chr1 43265534 43265535 rs2760082 L ENSG00000164010 -0.14132056396314 0.16838448634638
chr1 43265534 43265535 rs2760082 L ENSG00000065978 6.58552365865256 0.61857228330263
chr1 43265534 43265535 rs2760082 L ENSG00000065978 6.58552365865256 0.61857228330263
chr1 43265534 43265535 rs2760082 L ENSG00000164011 0.0621294781907214 0.760297599489832
chr1 43265534 43265535 rs2760082 L ENSG00000164011 0.0621294781907214 0.760297599489832
chr1 43265534 43265535 rs2760082 L ENSG00000117385 -0.0920038893726772 0.869648664447447
chr1 43265534 43265535 rs2760082 L ENSG00000117385 -0.0920038893726772 0.869648664447447
chr1 43265984 43265985 rs2816599 L ENSG00000177868 3.50462401030077 6.26202979744427e-06
chr1 43265984 43265985 rs2816599 L ENSG00000177868 3.50462401030077 6.26202979744427e-06
chr1 43265984 43265985 rs2816599 L ENSG00000164008 -0.755861701067212 0.012824342735865
chr1 43265984 43265985 rs2816599 L ENSG00000164008 -0.755861701067212 0.012824342735865
chr1 43265984 43265985 rs2816599 L ENSG00000164010 -0.202189219388425 0.0798535197332206
chr1 43265984 43265985 rs2816599 L ENSG00000164010 -0.202189219388425 0.0798535197332206
chr1 43265984 43265985 rs2816599 L ENSG00000117385 -0.386731505836896 0.540422722829943
chr1 43265984 43265985 rs2816599 L ENSG00000117385 -0.386731505836896 0.540422722829943
chr1 43265984 43265985 rs2816599 L ENSG00000164011 -0.091504997034538 0.690212587889404
chr1 43265984 43265985 rs2816599 L ENSG00000164011 -0.091504997034538 0.690212587889404
chr1 43265984 43265985 rs2816599 L ENSG00000065978 3.32551387312433 0.82361562515541
chr1 43265984 43265985 rs2816599 L ENSG00000065978 3.32551387312433 0.82361562515541
chr1 43270927 43270928 rs323719 L ENSG00000177868 3.53200975555016 7.4909058632511e-06
chr1 43270927 43270928 rs323719 L ENSG00000177868 3.53200975555016 7.4909058632511e-06
chr1 43270927 43270928 rs323719 L ENSG00000164008 -0.755540289330875 0.014363028721868
chr1 43270927 43270928 rs323719 L ENSG00000164008 -0.755540289330875 0.014363028721868
chr1 43270927 43270928 rs323719 L ENSG00000164010 -0.200707655157985 0.0870291156219093
chr1 43270927 43270928 rs323719 L ENSG00000164010 -0.200707655157985 0.0870291156219093
chr1 43270927 43270928 rs323719 L ENSG00000117385 -0.48345372202462 0.451047885371672
chr1 43270927 43270928 rs323719 L ENSG00000117385 -0.48345372202462 0.451047885371672
chr1 43270927 43270928 rs323719 L ENSG00000164011 -0.113766411225769 0.625613334568444
chr1 43270927 43270928 rs323719 L ENSG00000164011 -0.113766411225769 0.625613334568444
chr1 43280037 43280038 rs68054072 L ENSG00000177868 3.50462401030077 6.26202979744427e-06
chr1 43280037 43280038 rs68054072 L ENSG00000164008 -0.755861701067212 0.012824342735865
chr1 43280037 43280038 rs68054072 L ENSG00000164010 -0.202189219388425 0.0798535197332206
chr1 43280037 43280038 rs68054072 L ENSG00000117385 -0.386731505836896 0.540422722829943
chr1 43280037 43280038 rs68054072 L ENSG00000164011 -0.091504997034538 0.690212587889404
chr1 43281979 43281980 rs56361642 L ENSG00000177868 3.53200975555016 7.4909058632511e-06
chr1 43281979 43281980 rs56361642 L ENSG00000177868 3.53200975555016 7.4909058632511e-06
chr1 43281979 43281980 rs56361642 L ENSG00000164008 -0.755540289330875 0.014363028721868
chr1 43281979 43281980 rs56361642 L ENSG00000164008 -0.755540289330875 0.014363028721868
chr1 43281979 43281980 rs56361642 L ENSG00000164010 -0.200707655157985 0.0870291156219093
chr1 43281979 43281980 rs56361642 L ENSG00000164010 -0.200707655157985 0.0870291156219093
chr1 43281979 43281980 rs56361642 L ENSG00000117385 -0.48345372202462 0.451047885371672
chr1 43281979 43281980 rs56361642 L ENSG00000117385 -0.48345372202462 0.451047885371672
chr1 43281979 43281980 rs56361642 L ENSG00000164011 -0.113766411225769 0.625613334568444
chr1 43281979 43281980 rs56361642 L ENSG00000164011 -0.113766411225769 0.625613334568444
chr1 43289803 43289804 rs7538928 L ENSG00000177868 3.52098360585199 2.06366655010669e-05
chr1 43289803 43289804 rs7538928 L ENSG00000177868 3.52098360585199 2.06366655010669e-05
chr1 43289803 43289804 rs7538928 L ENSG00000164008 -0.855476861171403 0.00787319477300006
chr1 43289803 43289804 rs7538928 L ENSG00000164008 -0.855476861171403 0.00787319477300006
chr1 43289803 43289804 rs7538928 L ENSG00000164010 -0.193411290820643 0.114872687376816
chr1 43289803 43289804 rs7538928 L ENSG00000164010 -0.193411290820643 0.114872687376816
chr1 43289803 43289804 rs7538928 L ENSG00000117385 -0.622768955637176 0.352641354420964
chr1 43289803 43289804 rs7538928 L ENSG00000117385 -0.622768955637176 0.352641354420964
chr1 43289803 43289804 rs7538928 L ENSG00000164011 -0.218026683635077 0.370442969692414
chr1 43289803 43289804 rs7538928 L ENSG00000164011 -0.218026683635077 0.370442969692414
chr1 43294438 43294439 rs35245962 L ENSG00000177868 3.52098360585199 2.06366655010669e-05
chr1 43294438 43294439 rs35245962 L ENSG00000177868 3.52098360585199 2.06366655010669e-05
chr1 43294438 43294439 rs35245962 L ENSG00000164008 -0.855476861171403 0.00787319477300006
chr1 43294438 43294439 rs35245962 L ENSG00000164008 -0.855476861171403 0.00787319477300006
chr1 43294438 43294439 rs35245962 L ENSG00000164010 -0.193411290820643 0.114872687376816
chr1 43294438 43294439 rs35245962 L ENSG00000164010 -0.193411290820643 0.114872687376816
chr1 43294438 43294439 rs35245962 L ENSG00000117385 -0.622768955637176 0.352641354420964
chr1 43294438 43294439 rs35245962 L ENSG00000117385 -0.622768955637176 0.352641354420964
chr1 43294438 43294439 rs35245962 L ENSG00000164011 -0.218026683635077 0.370442969692414
chr1 43294438 43294439 rs35245962 L ENSG00000164011 -0.218026683635077 0.370442969692414
chr1 43294438 43294439 rs35245962 L ENSG00000117394 0.814611374288351 0.646069889764025
chr1 43294438 43294439 rs35245962 L ENSG00000117394 0.814611374288351 0.646069889764025
chr1 43296172 43296173 rs33950227 L ENSG00000177868 3.48676291737003 1.75178826436681e-05
chr1 43296172 43296173 rs33950227 L ENSG00000177868 3.48676291737003 1.75178826436681e-05
chr1 43296172 43296173 rs33950227 L ENSG00000164008 -0.851311356225152 0.00708584313152909
chr1 43296172 43296173 rs33950227 L ENSG00000164008 -0.851311356225152 0.00708584313152909
chr1 43296172 43296173 rs33950227 L ENSG00000164010 -0.195003121603364 0.105556686499939
chr1 43296172 43296173 rs33950227 L ENSG00000164010 -0.195003121603364 0.105556686499939
chr1 43296172 43296173 rs33950227 L ENSG00000164011 -0.19002493850255 0.426998488337378
chr1 43296172 43296173 rs33950227 L ENSG00000164011 -0.19002493850255 0.426998488337378
chr1 43296172 43296173 rs33950227 L ENSG00000117385 -0.512056254806491 0.436833631346651
chr1 43296172 43296173 rs33950227 L ENSG00000117385 -0.512056254806491 0.436833631346651
chr1 43296172 43296173 rs33950227 L ENSG00000117394 0.799820193615027 0.646261914186085
chr1 43296172 43296173 rs33950227 L ENSG00000117394 0.799820193615027 0.646261914186085
chr1 43296194 43296195 rs33953680 L ENSG00000177868 3.53200975555016 7.4909058632511e-06
chr1 43296194 43296195 rs33953680 L ENSG00000177868 3.53200975555016 7.4909058632511e-06
chr1 43296194 43296195 rs33953680 L ENSG00000164008 -0.755540289330875 0.014363028721868
chr1 43296194 43296195 rs33953680 L ENSG00000164008 -0.755540289330875 0.014363028721868
chr1 43296194 43296195 rs33953680 L ENSG00000164010 -0.200707655157985 0.0870291156219093
chr1 43296194 43296195 rs33953680 L ENSG00000164010 -0.200707655157985 0.0870291156219093
chr1 43296194 43296195 rs33953680 L ENSG00000117385 -0.48345372202462 0.451047885371672
chr1 43296194 43296195 rs33953680 L ENSG00000117385 -0.48345372202462 0.451047885371672
chr1 43296194 43296195 rs33953680 L ENSG00000164011 -0.113766411225769 0.625613334568444
chr1 43296194 43296195 rs33953680 L ENSG00000164011 -0.113766411225769 0.625613334568444
chr1 43296194 43296195 rs33953680 L ENSG00000117394 0.241030298455913 0.887116396751106
chr1 43296194 43296195 rs33953680 L ENSG00000117394 0.241030298455913 0.887116396751106
chr1 43303364 43303365 rs17386162 L ENSG00000164010 -0.510996236683353 9.96856220687459e-05
chr1 43303364 43303365 rs17386162 L ENSG00000164008 -0.669070244307079 0.059367336927249
chr1 43303364 43303365 rs17386162 L ENSG00000117385 -0.482239265996955 0.511447176426544
chr1 43303364 43303365 rs17386162 L ENSG00000117394 -0.626388139789364 0.747204230428817
chr1 43303364 43303365 rs17386162 L ENSG00000177868 -0.0572388366980587 0.951237553923292
chr1 43303364 43303365 rs17386162 L ENSG00000164011 0.00205927146896458 0.993846842656941
chr1 43304367 43304368 rs35761132 L ENSG00000164010 -0.499524463773662 7.72246534743855e-05
chr1 43304367 43304368 rs35761132 L ENSG00000164010 -0.499524463773662 7.72246534743855e-05
chr1 43304367 43304368 rs35761132 L ENSG00000164008 -0.576614257463573 0.0920200364277227
chr1 43304367 43304368 rs35761132 L ENSG00000164008 -0.576614257463573 0.0920200364277227
chr1 43304367 43304368 rs35761132 L ENSG00000117385 -0.49720481155591 0.482102995994144
chr1 43304367 43304368 rs35761132 L ENSG00000117385 -0.49720481155591 0.482102995994144
chr1 43304367 43304368 rs35761132 L ENSG00000117394 -0.631553070498666 0.735802959117362
chr1 43304367 43304368 rs35761132 L ENSG00000117394 -0.631553070498666 0.735802959117362
chr1 43304367 43304368 rs35761132 L ENSG00000164011 0.0280471788061231 0.91315972101856
chr1 43304367 43304368 rs35761132 L ENSG00000164011 0.0280471788061231 0.91315972101856
chr1 43304367 43304368 rs35761132 L ENSG00000177868 -0.0318631424565037 0.971806074538549
chr1 43304367 43304368 rs35761132 L ENSG00000177868 -0.0318631424565037 0.971806074538549
chr1 43394611 43394612 rs2228490 L ENSG00000117394 6.93635193998413 0.00641849005897612
chr1 43394611 43394612 rs2228490 L ENSG00000117394 6.93635193998413 0.00641849005897612
chr1 43394611 43394612 rs2228490 L ENSG00000164010 -0.218758527372302 0.22074774618808
chr1 43394611 43394612 rs2228490 L ENSG00000164010 -0.218758527372302 0.22074774618808
chr1 43394611 43394612 rs2228490 L ENSG00000164011 0.137937982311378 0.697026342540249
chr1 43394611 43394612 rs2228490 L ENSG00000164011 0.137937982311378 0.697026342540249
chr1 43413652 43413653 rs710222 L ENSG00000164011 -0.23806395361354 0.207411796402347
chr1 43413652 43413653 rs710222 L ENSG00000164011 -0.23806395361354 0.207411796402347
chr1 43413652 43413653 rs710222 L ENSG00000117394 -0.399018879537305 0.772201813085373
chr1 43413652 43413653 rs710222 L ENSG00000117394 -0.399018879537305 0.772201813085373
chr1 43414199 43414200 rs710221 L ENSG00000164011 0.287656348942256 0.173915646895755
chr1 43414199 43414200 rs710221 L ENSG00000117394 1.42034381673005 0.357227650053282
chr1 43573835 43573836 rs549797 L ENSG00000117395 0.357030351448035 0.777291228984239
chr1 43573835 43573836 rs549797 L ENSG00000117395 0.357030351448035 0.777291228984239
chr1 43574378 43574379 rs605897 L ENSG00000117395 0.403165816637742 0.74204727664024
chr1 43574794 43574795 rs607705 L ENSG00000117395 -1.2381233303982 0.313670781873864
chr1 43574794 43574795 rs607705 L ENSG00000117395 -1.2381233303982 0.313670781873864
chr1 43575391 43575392 rs4660245 L ENSG00000117395 0.193436935836228 0.874444210354052
chr1 43575601 43575602 rs498166 L ENSG00000117395 -1.2381233303982 0.313670781873864
chr1 43575601 43575602 rs498166 L ENSG00000117395 -1.2381233303982 0.313670781873864
chr1 43587629 43587630 rs60157246 L ENSG00000117395 1.72926366879923 0.219837055845048
chr1 43587629 43587630 rs60157246 L ENSG00000117395 1.72926366879923 0.219837055845048
chr1 43588245 43588246 rs552959 L ENSG00000117395 0.0754897218442488 0.95299206670175
chr1 43593004 43593005 rs620221 L ENSG00000117395 0.919036683519129 0.469346047633746
chr1 43597189 43597190 rs57184722 L ENSG00000117395 1.1264027009926 0.422667004518661
chr1 43597189 43597190 rs57184722 L ENSG00000117395 1.1264027009926 0.422667004518661
chr1 43598128 43598129 rs3903911 L ENSG00000117395 1.1264027009926 0.422667004518661
chr1 43598128 43598129 rs3903911 L ENSG00000117395 1.1264027009926 0.422667004518661
chr1 43602383 43602384 rs559244 L ENSG00000117395 -0.782088875956065 0.546286888157911
chr1 43602383 43602384 rs559244 L ENSG00000117395 -0.782088875956065 0.546286888157911
chr1 43605364 43605365 rs629284 L ENSG00000117395 -0.768252733216142 0.553376412768022
chr1 43605364 43605365 rs629284 L ENSG00000117395 -0.768252733216142 0.553376412768022
chr1 43605869 43605870 rs545220 L ENSG00000117395 -0.687981125674847 0.594413332132227
chr1 43605869 43605870 rs545220 L ENSG00000117395 -0.687981125674847 0.594413332132227
chr1 43625396 43625397 rs61776913 L ENSG00000117395 0.583395739028374 0.684163531633365
chr1 43625396 43625397 rs61776913 L ENSG00000117395 0.583395739028374 0.684163531633365
chr1 44013354 44013355 rs2782641 L ENSG00000178922 -0.536550590701754 0.128354818008996
chr1 44013354 44013355 rs2782641 L ENSG00000198198 -0.129657814189804 0.399204341284942
chr1 44014279 44014280 rs2842188 L ENSG00000178922 -0.630372442025184 0.100980082809164
chr1 44014279 44014280 rs2842188 L ENSG00000178922 -0.630372442025184 0.100980082809164
chr1 44014279 44014280 rs2842188 L ENSG00000198198 -0.152233534546283 0.363729298863611
chr1 44014279 44014280 rs2842188 L ENSG00000198198 -0.152233534546283 0.363729298863611
chr1 44014572 44014573 rs2819333 L ENSG00000178922 -0.561943552511853 0.122249627850669
chr1 44014572 44014573 rs2819333 L ENSG00000178922 -0.561943552511853 0.122249627850669
chr1 44014572 44014573 rs2819333 L ENSG00000198198 -0.0511829582353377 0.747050615457738
chr1 44014572 44014573 rs2819333 L ENSG00000198198 -0.0511829582353377 0.747050615457738
chr1 44014824 44014825 rs2819335 L ENSG00000178922 -0.799009904482878 0.0285205133870616
chr1 44014824 44014825 rs2819335 L ENSG00000178922 -0.799009904482878 0.0285205133870616
chr1 44014824 44014825 rs2819335 L ENSG00000198198 -0.138679988880398 0.385282041661735
chr1 44014824 44014825 rs2819335 L ENSG00000198198 -0.138679988880398 0.385282041661735
chr1 44014948 44014949 rs2842187 L ENSG00000178922 -0.692339628044948 0.0663470890897129
chr1 44014948 44014949 rs2842187 L ENSG00000178922 -0.692339628044948 0.0663470890897129
chr1 44014948 44014949 rs2842187 L ENSG00000198198 -0.130477443180805 0.428238038382601
chr1 44014948 44014949 rs2842187 L ENSG00000198198 -0.130477443180805 0.428238038382601
chr1 44022026 44022027 rs2842178 L ENSG00000066135 -0.00921668966483386 0.962057856851825
chr1 44022026 44022027 rs2842178 L ENSG00000066135 -0.00921668966483386 0.962057856851825
chr1 44043391 44043392 rs552638 L ENSG00000066135 -0.0473307304575816 0.791828676544433
chr1 44043391 44043392 rs552638 L ENSG00000066135 -0.0473307304575816 0.791828676544433
chr1 44045527 44045528 rs1808730 L ENSG00000066135 -0.00904263688261847 0.962746598732285
chr1 44045527 44045528 rs1808730 L ENSG00000066135 -0.00904263688261847 0.962746598732285
chr1 44049155 44049156 rs3791134 L ENSG00000066135 -0.00904263688261847 0.962746598732285
chr1 44049155 44049156 rs3791134 L ENSG00000066135 -0.00904263688261847 0.962746598732285
chr1 44049946 44049947 rs3791136 L ENSG00000066135 0.0150760181974191 0.940283228820856
chr1 44049946 44049947 rs3791136 L ENSG00000066135 0.0150760181974191 0.940283228820856
chr1 44051573 44051574 rs6698389 L ENSG00000066135 0.0150760181974191 0.940283228820856
chr1 44051573 44051574 rs6698389 L ENSG00000066135 0.0150760181974191 0.940283228820856
chr1 44051629 44051630 rs61769642 L ENSG00000066135 -0.00904263688261847 0.962746598732285
chr1 44051629 44051630 rs61769642 L ENSG00000066135 -0.00904263688261847 0.962746598732285
chr1 44051833 44051834 rs501299 L ENSG00000066135 -0.0220939724365575 0.912056302756068
chr1 44051833 44051834 rs501299 L ENSG00000066135 -0.0220939724365575 0.912056302756068
chr1 44058466 44058467 rs605709 L ENSG00000066135 -0.0220939724365575 0.912056302756068
chr1 44058466 44058467 rs605709 L ENSG00000066135 -0.0220939724365575 0.912056302756068
chr1 44059241 44059242 rs72673082 L ENSG00000066135 0.0150760181974191 0.940283228820856
chr1 44059241 44059242 rs72673082 L ENSG00000066135 0.0150760181974191 0.940283228820856
chr1 44060482 44060483 rs583040 L ENSG00000066135 -0.033697175398029 0.863668006675695
chr1 44060482 44060483 rs583040 L ENSG00000066135 -0.033697175398029 0.863668006675695
chr1 44062158 44062159 rs673242 L ENSG00000066135 -0.0220939724365575 0.912056302756068
chr1 44062158 44062159 rs673242 L ENSG00000066135 -0.0220939724365575 0.912056302756068
chr1 44065147 44065148 rs56175694 L ENSG00000066135 0.0150760181974191 0.940283228820856
chr1 44066423 44066424 rs596522 L ENSG00000066135 -0.0220939724365575 0.912056302756068
chr1 44066423 44066424 rs596522 L ENSG00000066135 -0.0220939724365575 0.912056302756068
chr1 44070690 44070691 rs17371903 L ENSG00000066135 -0.0220939724365575 0.912056302756068
chr1 44070690 44070691 rs17371903 L ENSG00000066135 -0.0220939724365575 0.912056302756068
chr1 44249915 44249916 rs917293 L ENSG00000126091 -0.626335770210679 0.000693488307695361
chr1 44249915 44249916 rs917293 L ENSG00000126091 -0.626335770210679 0.000693488307695361
chr1 44249915 44249916 rs917293 L ENSG00000066135 -0.366330555973264 0.084175616019602
chr1 44249915 44249916 rs917293 L ENSG00000066135 -0.366330555973264 0.084175616019602
chr1 44399175 44399176 rs2428958 L ENSG00000126091 1.5638763079342 6.23851022104902e-10
chr1 44399175 44399176 rs2428958 L ENSG00000126091 1.5638763079342 6.23851022104902e-10
chr1 44399175 44399176 rs2428958 L ENSG00000117407 0.389942528570491 2.99771294892603e-08
chr1 44399175 44399176 rs2428958 L ENSG00000117407 0.389942528570491 2.99771294892603e-08
chr1 44399175 44399176 rs2428958 L ENSG00000117411 0.95492449913521 0.000650147466035196
chr1 44399175 44399176 rs2428958 L ENSG00000117411 0.95492449913521 0.000650147466035196
chr1 44399175 44399176 rs2428958 L ENSG00000132768 1.90880909468118 0.0113114742769985
chr1 44399175 44399176 rs2428958 L ENSG00000132768 1.90880909468118 0.0113114742769985
chr1 44399175 44399176 rs2428958 L ENSG00000117408 0.617577371921224 0.401080573623957
chr1 44399175 44399176 rs2428958 L ENSG00000117408 0.617577371921224 0.401080573623957
chr1 44399175 44399176 rs2428958 L ENSG00000117410 7.67793283429457 0.513916950683038
chr1 44399175 44399176 rs2428958 L ENSG00000117410 7.67793283429457 0.513916950683038
chr1 44399175 44399176 rs2428958 L ENSG00000159214 0.00789949478777831 0.942173766848811
chr1 44399175 44399176 rs2428958 L ENSG00000159214 0.00789949478777831 0.942173766848811
chr1 44503782 44503783 rs34189025 L ENSG00000132768 -0.936526805952217 0.129343596011482
chr1 44503782 44503783 rs34189025 L ENSG00000132768 -0.936526805952217 0.129343596011482
chr1 44503782 44503783 rs34189025 L ENSG00000117411 -0.341255775447741 0.140799144960641
chr1 44503782 44503783 rs34189025 L ENSG00000117411 -0.341255775447741 0.140799144960641
chr1 44503782 44503783 rs34189025 L ENSG00000117410 -10.3753336794844 0.277423081266506
chr1 44503782 44503783 rs34189025 L ENSG00000117410 -10.3753336794844 0.277423081266506
chr1 44503782 44503783 rs34189025 L ENSG00000117408 -0.144606276630095 0.809184584930371
chr1 44503782 44503783 rs34189025 L ENSG00000117408 -0.144606276630095 0.809184584930371
chr1 44503782 44503783 rs34189025 L ENSG00000159214 -0.00464732678161426 0.958151079075983
chr1 44503782 44503783 rs34189025 L ENSG00000159214 -0.00464732678161426 0.958151079075983
chr1 44997789 44997790 rs6669807 L ENSG00000187147 1.41166408940604 0.198787493952161
chr1 45053784 45053785 rs56307911 L ENSG00000198520 0.172052369280207 0.133708775953385
chr1 45053784 45053785 rs56307911 L ENSG00000198520 0.172052369280207 0.133708775953385
chr1 45053784 45053785 rs56307911 L ENSG00000187147 -2.14285449256804 0.14631788291051
chr1 45053784 45053785 rs56307911 L ENSG00000187147 -2.14285449256804 0.14631788291051
chr1 45053784 45053785 rs56307911 L ENSG00000126106 -0.0565355670719808 0.831605033079447
chr1 45053784 45053785 rs56307911 L ENSG00000126106 -0.0565355670719808 0.831605033079447
chr1 45292865 45292866 rs2295996 L ENSG00000070785 -0.776579432399807 0.0245687907561554
chr1 45292865 45292866 rs2295996 L ENSG00000070785 -0.776579432399807 0.0245687907561554
chr1 45292865 45292866 rs2295996 L ENSG00000142937 20.3756113025437 0.227254549282716
chr1 45292865 45292866 rs2295996 L ENSG00000142937 20.3756113025437 0.227254549282716
chr1 45292865 45292866 rs2295996 L ENSG00000222009 -1.13858942433985 0.348476932000944
chr1 45292865 45292866 rs2295996 L ENSG00000222009 -1.13858942433985 0.348476932000944
chr1 45292865 45292866 rs2295996 L ENSG00000142945 0.0906113783107792 0.511852475655336
chr1 45292865 45292866 rs2295996 L ENSG00000142945 0.0906113783107792 0.511852475655336
chr1 45292865 45292866 rs2295996 L ENSG00000173846 -3.46618970597541 0.524714550708852
chr1 45292865 45292866 rs2295996 L ENSG00000173846 -3.46618970597541 0.524714550708852
chr1 45292865 45292866 rs2295996 L ENSG00000188396 -0.08703634008692 0.772278495216323
chr1 45292865 45292866 rs2295996 L ENSG00000188396 -0.08703634008692 0.772278495216323
chr1 45476662 45476663 rs2298005 L ENSG00000126088 -6.68768741988738 1.547140695914e-05
chr1 45476662 45476663 rs2298005 L ENSG00000070785 -0.118608544923549 0.724260916343477
chr1 45476662 45476663 rs2298005 L ENSG00000126107 0.0457764565913678 0.94344306959455
chr1 45802669 45802670 rs3219476 L ENSG00000070759 -0.293377131107771 0.0939265391236331
chr1 45802669 45802670 rs3219476 L ENSG00000132781 0.262863026621998 0.175071235464322
chr1 45802669 45802670 rs3219476 L ENSG00000132773 0.000509636508535137 0.997654410225322
chr1 46134053 46134054 rs6429574 L ENSG00000159596 0.403253224790621 0.244485228801025
chr1 46134053 46134054 rs6429574 L ENSG00000159596 0.403253224790621 0.244485228801025
chr1 46134053 46134054 rs6429574 L ENSG00000132780 1.25881503903161 0.248841572100196
chr1 46134053 46134054 rs6429574 L ENSG00000132780 1.25881503903161 0.248841572100196
chr1 46134053 46134054 rs6429574 L ENSG00000159588 -0.0781968692145165 0.302528004188849
chr1 46134053 46134054 rs6429574 L ENSG00000159588 -0.0781968692145165 0.302528004188849
chr1 46134053 46134054 rs6429574 L ENSG00000117448 5.22071969212232 0.381781758109451
chr1 46134053 46134054 rs6429574 L ENSG00000117448 5.22071969212232 0.381781758109451
chr1 46134053 46134054 rs6429574 L ENSG00000197429 -0.0273851848416057 0.50808506484491
chr1 46134053 46134054 rs6429574 L ENSG00000197429 -0.0273851848416057 0.50808506484491
chr1 46134053 46134054 rs6429574 L ENSG00000159592 -0.448599798506491 0.678198149822514
chr1 46134053 46134054 rs6429574 L ENSG00000159592 -0.448599798506491 0.678198149822514
chr1 46229846 46229847 rs6678444 L ENSG00000086015 -0.151701965604469 0.603725327627406
chr1 46229846 46229847 rs6678444 L ENSG00000086015 -0.151701965604469 0.603725327627406
chr1 46229846 46229847 rs6678444 L ENSG00000159596 0.158512696045251 0.662713672939694
chr1 46229846 46229847 rs6678444 L ENSG00000159596 0.158512696045251 0.662713672939694
chr1 46229846 46229847 rs6678444 L ENSG00000159592 -0.421439381582912 0.709591366080337
chr1 46229846 46229847 rs6678444 L ENSG00000159592 -0.421439381582912 0.709591366080337
chr1 46229846 46229847 rs6678444 L ENSG00000197429 -0.00590356299526222 0.891656363020117
chr1 46229846 46229847 rs6678444 L ENSG00000197429 -0.00590356299526222 0.891656363020117
chr1 46805221 46805222 rs4660344 L ENSG00000173660 10.8791984103247 0.0549387519645636
chr1 46805221 46805222 rs4660344 L ENSG00000117481 0.418720517325945 0.131629862826405
chr1 46805221 46805222 rs4660344 L ENSG00000132128 0.823314389771198 0.170621444209127
chr1 46805221 46805222 rs4660344 L ENSG00000085999 0.10753904250173 0.451155715200336
chr1 46805221 46805222 rs4660344 L ENSG00000117480 0.000513140216834508 0.998291129387705
chr1 46938352 46938353 rs4660938 L ENSG00000117480 -0.31660459430884 0.0954323254587812
chr1 46938352 46938353 rs4660938 L ENSG00000117480 -0.31660459430884 0.0954323254587812
chr1 46938352 46938353 rs4660938 L ENSG00000079277 -1.96088001582159 0.142769252352644
chr1 46938352 46938353 rs4660938 L ENSG00000079277 -1.96088001582159 0.142769252352644
chr1 47034927 47034928 rs1933934 L ENSG00000142961 1.89096872397799 0.0340900878766019
chr1 47034927 47034928 rs1933934 L ENSG00000142961 1.89096872397799 0.0340900878766019
chr1 47034927 47034928 rs1933934 L ENSG00000079277 2.79246274512321 0.0615767727636671
chr1 47034927 47034928 rs1933934 L ENSG00000079277 2.79246274512321 0.0615767727636671
chr1 47034927 47034928 rs1933934 L ENSG00000123472 -0.496169041583953 0.0901791910130703
chr1 47034927 47034928 rs1933934 L ENSG00000123472 -0.496169041583953 0.0901791910130703
chr1 47034927 47034928 rs1933934 L ENSG00000159658 0.659452187025164 0.413261086227032
chr1 47034927 47034928 rs1933934 L ENSG00000159658 0.659452187025164 0.413261086227032
chr1 47050654 47050655 rs55680528 L ENSG00000079277 6.10509556462871 0.000158638733415872
chr1 47050654 47050655 rs55680528 L ENSG00000079277 6.10509556462871 0.000158638733415872
chr1 47050654 47050655 rs55680528 L ENSG00000142961 2.43466054785392 0.0131299481768439
chr1 47050654 47050655 rs55680528 L ENSG00000142961 2.43466054785392 0.0131299481768439
chr1 47050654 47050655 rs55680528 L ENSG00000159658 2.10201129270623 0.0170592373903589
chr1 47050654 47050655 rs55680528 L ENSG00000159658 2.10201129270623 0.0170592373903589
chr1 47050654 47050655 rs55680528 L ENSG00000123472 -0.137163126972013 0.672686359665423
chr1 47050654 47050655 rs55680528 L ENSG00000123472 -0.137163126972013 0.672686359665423
chr1 47056346 47056347 rs3766231 L ENSG00000079277 6.23382340424878 0.000109618015203379
chr1 47056346 47056347 rs3766231 L ENSG00000079277 6.23382340424878 0.000109618015203379
chr1 47056346 47056347 rs3766231 L ENSG00000142961 2.47808992168364 0.011407946382859
chr1 47056346 47056347 rs3766231 L ENSG00000142961 2.47808992168364 0.011407946382859
chr1 47056346 47056347 rs3766231 L ENSG00000159658 2.01736607074604 0.0219363706088359
chr1 47056346 47056347 rs3766231 L ENSG00000159658 2.01736607074604 0.0219363706088359
chr1 47056346 47056347 rs3766231 L ENSG00000123472 -0.311910731607704 0.335215774497828
chr1 47056346 47056347 rs3766231 L ENSG00000123472 -0.311910731607704 0.335215774497828
chr1 47058194 47058195 rs9659890 L ENSG00000079277 6.06925603819397 0.000153354834301762
chr1 47058194 47058195 rs9659890 L ENSG00000079277 6.06925603819397 0.000153354834301762
chr1 47058194 47058195 rs9659890 L ENSG00000142961 2.42398650712643 0.0127959476213743
chr1 47058194 47058195 rs9659890 L ENSG00000142961 2.42398650712643 0.0127959476213743
chr1 47058194 47058195 rs9659890 L ENSG00000159658 1.99591528508352 0.0225362665984701
chr1 47058194 47058195 rs9659890 L ENSG00000159658 1.99591528508352 0.0225362665984701
chr1 47058194 47058195 rs9659890 L ENSG00000123472 -0.121740818629105 0.705466835114885
chr1 47058194 47058195 rs9659890 L ENSG00000123472 -0.121740818629105 0.705466835114885
chr1 47059430 47059431 rs59446321 L ENSG00000079277 6.06925603819397 0.000153354834301762
chr1 47059430 47059431 rs59446321 L ENSG00000079277 6.06925603819397 0.000153354834301762
chr1 47059430 47059431 rs59446321 L ENSG00000142961 2.42398650712643 0.0127959476213743
chr1 47059430 47059431 rs59446321 L ENSG00000142961 2.42398650712643 0.0127959476213743
chr1 47059430 47059431 rs59446321 L ENSG00000159658 1.99591528508352 0.0225362665984701
chr1 47059430 47059431 rs59446321 L ENSG00000159658 1.99591528508352 0.0225362665984701
chr1 47059430 47059431 rs59446321 L ENSG00000123472 -0.121740818629105 0.705466835114885
chr1 47059430 47059431 rs59446321 L ENSG00000123472 -0.121740818629105 0.705466835114885
chr1 47060077 47060078 rs7556307 L ENSG00000079277 5.44397987661989 0.000524516652824481
chr1 47060077 47060078 rs7556307 L ENSG00000079277 5.44397987661989 0.000524516652824481
chr1 47060077 47060078 rs7556307 L ENSG00000142961 1.88575342595928 0.0479414366625142
chr1 47060077 47060078 rs7556307 L ENSG00000142961 1.88575342595928 0.0479414366625142
chr1 47060077 47060078 rs7556307 L ENSG00000159658 1.66148284374269 0.0520850049361324
chr1 47060077 47060078 rs7556307 L ENSG00000159658 1.66148284374269 0.0520850049361324
chr1 47060077 47060078 rs7556307 L ENSG00000123472 -0.259809545897408 0.40765335587353
chr1 47060077 47060078 rs7556307 L ENSG00000123472 -0.259809545897408 0.40765335587353
chr1 47061579 47061580 rs9804164 L ENSG00000142961 2.53119293061324 0.00436087565424789
chr1 47061579 47061580 rs9804164 L ENSG00000142961 2.53119293061324 0.00436087565424789
chr1 47061579 47061580 rs9804164 L ENSG00000079277 3.65455746992336 0.0141318779624899
chr1 47061579 47061580 rs9804164 L ENSG00000079277 3.65455746992336 0.0141318779624899
chr1 47061579 47061580 rs9804164 L ENSG00000159658 1.15736309777082 0.150619936482417
chr1 47061579 47061580 rs9804164 L ENSG00000159658 1.15736309777082 0.150619936482417
chr1 47061579 47061580 rs9804164 L ENSG00000123472 -0.248213271996309 0.399224053144581
chr1 47061579 47061580 rs9804164 L ENSG00000123472 -0.248213271996309 0.399224053144581
chr1 47061654 47061655 rs9804165 L ENSG00000142961 2.53119293061324 0.00436087565424789
chr1 47061654 47061655 rs9804165 L ENSG00000142961 2.53119293061324 0.00436087565424789
chr1 47061654 47061655 rs9804165 L ENSG00000079277 3.65455746992336 0.0141318779624899
chr1 47061654 47061655 rs9804165 L ENSG00000079277 3.65455746992336 0.0141318779624899
chr1 47061654 47061655 rs9804165 L ENSG00000159658 1.15736309777082 0.150619936482417
chr1 47061654 47061655 rs9804165 L ENSG00000159658 1.15736309777082 0.150619936482417
chr1 47061654 47061655 rs9804165 L ENSG00000123472 -0.248213271996309 0.399224053144581
chr1 47061654 47061655 rs9804165 L ENSG00000123472 -0.248213271996309 0.399224053144581
chr1 47063084 47063085 rs7556481 L ENSG00000079277 5.44397987661989 0.000524516652824481
chr1 47063084 47063085 rs7556481 L ENSG00000079277 5.44397987661989 0.000524516652824481
chr1 47063084 47063085 rs7556481 L ENSG00000142961 1.88575342595928 0.0479414366625142
chr1 47063084 47063085 rs7556481 L ENSG00000142961 1.88575342595928 0.0479414366625142
chr1 47063084 47063085 rs7556481 L ENSG00000159658 1.66148284374269 0.0520850049361324
chr1 47063084 47063085 rs7556481 L ENSG00000159658 1.66148284374269 0.0520850049361324
chr1 47063084 47063085 rs7556481 L ENSG00000123472 -0.259809545897408 0.40765335587353
chr1 47063084 47063085 rs7556481 L ENSG00000123472 -0.259809545897408 0.40765335587353
chr1 47075931 47075932 rs3818323 L ENSG00000142961 2.64077759115473 0.00297726545619235
chr1 47075931 47075932 rs3818323 L ENSG00000079277 4.08898401257657 0.00603491056211068
chr1 47075931 47075932 rs3818323 L ENSG00000159658 1.48221470186673 0.0657190216034853
chr1 47075931 47075932 rs3818323 L ENSG00000123472 -0.240237712519883 0.415825966305408
chr1 47086256 47086257 rs6662520 L ENSG00000079277 2.60550752228895 0.0715993882092886
chr1 47086256 47086257 rs6662520 L ENSG00000079277 2.60550752228895 0.0715993882092886
chr1 47086256 47086257 rs6662520 L ENSG00000123472 -0.495981421421511 0.0799378009211519
chr1 47086256 47086257 rs6662520 L ENSG00000123472 -0.495981421421511 0.0799378009211519
chr1 47086256 47086257 rs6662520 L ENSG00000159658 0.973772806097923 0.211093716858356
chr1 47086256 47086257 rs6662520 L ENSG00000159658 0.973772806097923 0.211093716858356
chr1 47086256 47086257 rs6662520 L ENSG00000142961 0.793046896055649 0.361627679415097
chr1 47086256 47086257 rs6662520 L ENSG00000142961 0.793046896055649 0.361627679415097
chr1 47088115 47088116 rs6669274 L ENSG00000079277 2.92614126384625 0.0362436247002025
chr1 47088115 47088116 rs6669274 L ENSG00000079277 2.92614126384625 0.0362436247002025
chr1 47088115 47088116 rs6669274 L ENSG00000123472 -0.50278609622337 0.0665975213329032
chr1 47088115 47088116 rs6669274 L ENSG00000123472 -0.50278609622337 0.0665975213329032
chr1 47088115 47088116 rs6669274 L ENSG00000159658 1.03366697992732 0.170098560522404
chr1 47088115 47088116 rs6669274 L ENSG00000159658 1.03366697992732 0.170098560522404
chr1 47088115 47088116 rs6669274 L ENSG00000142961 0.80310202303677 0.339922184702938
chr1 47088115 47088116 rs6669274 L ENSG00000142961 0.80310202303677 0.339922184702938
chr1 47091148 47091149 rs4518838 L ENSG00000079277 2.8682404487043 0.0559523316141641
chr1 47091148 47091149 rs4518838 L ENSG00000123472 -0.530851621247033 0.070998829279228
chr1 47091148 47091149 rs4518838 L ENSG00000159658 0.989569435487254 0.221063830604102
chr1 47091148 47091149 rs4518838 L ENSG00000142961 0.499175935287134 0.580640205753191
chr1 47706969 47706970 rs911910 L ENSG00000162368 -0.623677839442202 0.310725538476167
chr1 47706969 47706970 rs911910 L ENSG00000162368 -0.623677839442202 0.310725538476167
chr1 47706969 47706970 rs911910 L ENSG00000123473 -0.00838667786128321 0.731573127126508
chr1 47706969 47706970 rs911910 L ENSG00000123473 -0.00838667786128321 0.731573127126508
chr1 47779935 47779936 rs13375432 L ENSG00000123473 -0.0350906992825258 0.424608233852608
chr1 47779935 47779936 rs13375432 L ENSG00000162368 0.0671013904761988 0.951756567332615
chr1 47799435 47799436 rs60352530 L ENSG00000162368 -1.81812815395884 0.00160624203195267
chr1 47799435 47799436 rs60352530 L ENSG00000162368 -1.81812815395884 0.00160624203195267
chr1 47799435 47799436 rs60352530 L ENSG00000123473 0.0485231440087709 0.0356331811124769
chr1 47799435 47799436 rs60352530 L ENSG00000123473 0.0485231440087709 0.0356331811124769
chr1 47845594 47845595 rs7523987 L ENSG00000162368 1.26486630079092 0.0372067441496254
chr1 47845594 47845595 rs7523987 L ENSG00000162368 1.26486630079092 0.0372067441496254
chr1 47845594 47845595 rs7523987 L ENSG00000123473 -0.0232010679707837 0.338404036235279
chr1 47845594 47845595 rs7523987 L ENSG00000123473 -0.0232010679707837 0.338404036235279
chr1 47845710 47845711 rs72686249 L ENSG00000162368 1.26486630079092 0.0372067441496254
chr1 47845710 47845711 rs72686249 L ENSG00000162368 1.26486630079092 0.0372067441496254
chr1 47845710 47845711 rs72686249 L ENSG00000123473 -0.0232010679707837 0.338404036235279
chr1 47845710 47845711 rs72686249 L ENSG00000123473 -0.0232010679707837 0.338404036235279
chr1 47848376 47848377 rs17370337 L ENSG00000162368 1.26486630079092 0.0372067441496254
chr1 47848376 47848377 rs17370337 L ENSG00000162368 1.26486630079092 0.0372067441496254
chr1 47848376 47848377 rs17370337 L ENSG00000123473 -0.0232010679707837 0.338404036235279
chr1 47848376 47848377 rs17370337 L ENSG00000123473 -0.0232010679707837 0.338404036235279
chr1 47848610 47848611 rs7533562 L ENSG00000162368 1.26486630079092 0.0372067441496254
chr1 47848610 47848611 rs7533562 L ENSG00000162368 1.26486630079092 0.0372067441496254
chr1 47848610 47848611 rs7533562 L ENSG00000123473 -0.0232010679707837 0.338404036235279
chr1 47848610 47848611 rs7533562 L ENSG00000123473 -0.0232010679707837 0.338404036235279
chr1 47852790 47852791 rs2622926 L ENSG00000162368 1.3322670620777 0.025616100446253
chr1 47852790 47852791 rs2622926 L ENSG00000162368 1.3322670620777 0.025616100446253
chr1 47852790 47852791 rs2622926 L ENSG00000123473 -0.0183006684008915 0.443284223229766
chr1 47852790 47852791 rs2622926 L ENSG00000123473 -0.0183006684008915 0.443284223229766
chr1 47857074 47857075 rs6662814 L ENSG00000123473 0.0497760038945323 0.0166321315412
chr1 47857074 47857075 rs6662814 L ENSG00000123473 0.0497760038945323 0.0166321315412
chr1 47857074 47857075 rs6662814 L ENSG00000162368 -0.803452260755905 0.127517379675346
chr1 47857074 47857075 rs6662814 L ENSG00000162368 -0.803452260755905 0.127517379675346
chr1 47870563 47870564 rs6673934 L ENSG00000162368 1.19224868644169 0.0421641879017864
chr1 47870563 47870564 rs6673934 L ENSG00000162368 1.19224868644169 0.0421641879017864
chr1 47870563 47870564 rs6673934 L ENSG00000123473 -0.0261393765769142 0.26398070757077
chr1 47870563 47870564 rs6673934 L ENSG00000123473 -0.0261393765769142 0.26398070757077
chr1 47871580 47871581 rs55718554 L ENSG00000162368 1.19224868644169 0.0421641879017864
chr1 47871580 47871581 rs55718554 L ENSG00000162368 1.19224868644169 0.0421641879017864
chr1 47871580 47871581 rs55718554 L ENSG00000123473 -0.0261393765769142 0.26398070757077
chr1 47871580 47871581 rs55718554 L ENSG00000123473 -0.0261393765769142 0.26398070757077
chr1 47873683 47873684 rs2405922 L ENSG00000162368 1.09263496609776 0.0718061687226476
chr1 47873683 47873684 rs2405922 L ENSG00000162368 1.09263496609776 0.0718061687226476
chr1 47873683 47873684 rs2405922 L ENSG00000123473 -0.0327572593123437 0.174762464451512
chr1 47873683 47873684 rs2405922 L ENSG00000123473 -0.0327572593123437 0.174762464451512
chr1 47879792 47879793 rs6673882 L ENSG00000162368 1.05036960962979 0.0476911335560716
chr1 47879792 47879793 rs6673882 L ENSG00000162368 1.05036960962979 0.0476911335560716
chr1 47879792 47879793 rs6673882 L ENSG00000123473 -0.0399079989211394 0.0580586147923849
chr1 47879792 47879793 rs6673882 L ENSG00000123473 -0.0399079989211394 0.0580586147923849
chr1 48893848 48893849 rs4489605 L ENSG00000132122 0.0400984623323573 0.158277355517044
chr1 48893848 48893849 rs4489605 L ENSG00000132122 0.0400984623323573 0.158277355517044
chr1 48900988 48900989 rs2016537 L ENSG00000132122 0.04005144397878 0.158827439409889
chr1 48900988 48900989 rs2016537 L ENSG00000132122 0.04005144397878 0.158827439409889
chr1 48927921 48927922 rs61774389 L ENSG00000132122 0.0400984623323573 0.158277355517044
chr1 51510029 51510030 rs59066428 L ENSG00000123080 0.174715175516897 0.141766150769974
chr1 51510029 51510030 rs59066428 L ENSG00000123080 0.174715175516897 0.141766150769974
chr1 51510029 51510030 rs59066428 L ENSG00000185104 -0.149299465498447 0.502916137589401
chr1 51510029 51510030 rs59066428 L ENSG00000185104 -0.149299465498447 0.502916137589401
chr1 51810586 51810587 rs79266992 L ENSG00000085831 0.155921195000192 0.145531108172868
chr1 51810586 51810587 rs79266992 L ENSG00000123091 -2.90288699219112 0.234095924745527
chr1 51810586 51810587 rs79266992 L ENSG00000085832 -0.551242286085977 0.272382766154139
chr1 51950521 51950522 rs6659310 L ENSG00000117859 0.211836233330344 0.522253381510034
chr1 51950521 51950522 rs6659310 L ENSG00000117859 0.211836233330344 0.522253381510034
chr1 51950521 51950522 rs6659310 L ENSG00000085832 -0.0534797363178191 0.832479655999874
chr1 51950521 51950522 rs6659310 L ENSG00000085832 -0.0534797363178191 0.832479655999874
chr1 52042846 52042847 rs72663113 L ENSG00000117859 -0.537981860485253 0.368858224816296
chr1 52042846 52042847 rs72663113 L ENSG00000117859 -0.537981860485253 0.368858224816296
chr1 52042846 52042847 rs72663113 L ENSG00000085832 -0.400069134901235 0.381286751800714
chr1 52042846 52042847 rs72663113 L ENSG00000085832 -0.400069134901235 0.381286751800714
chr1 52368318 52368319 rs6698358 L ENSG00000078618 1.47438944055016 0.259481494768335
chr1 52371522 52371523 rs34787709 L ENSG00000078618 1.41942982119021 0.279060560051979
chr1 52371522 52371523 rs34787709 L ENSG00000078618 1.41942982119021 0.279060560051979
chr1 52374951 52374952 rs6698826 L ENSG00000078618 1.23562678664658 0.330404977591851
chr1 52381551 52381552 rs4537499 L ENSG00000078618 1.37732641676332 0.292099929988615
chr1 52391031 52391032 rs1954260 L ENSG00000078618 1.60104447475855 0.221702551462828
chr1 52391031 52391032 rs1954260 L ENSG00000078618 1.60104447475855 0.221702551462828
chr1 52391031 52391032 rs1954260 L ENSG00000117862 0.614468789572581 0.656433622908064
chr1 52391031 52391032 rs1954260 L ENSG00000117862 0.614468789572581 0.656433622908064
chr1 52402105 52402106 rs3765687 L ENSG00000078618 1.64867970303229 0.216917830868268
chr1 52402105 52402106 rs3765687 L ENSG00000078618 1.64867970303229 0.216917830868268
chr1 52402105 52402106 rs3765687 L ENSG00000198841 0.249304230879006 0.361999868143339
chr1 52402105 52402106 rs3765687 L ENSG00000198841 0.249304230879006 0.361999868143339
chr1 52402105 52402106 rs3765687 L ENSG00000117862 0.721944193990548 0.6080379238491
chr1 52402105 52402106 rs3765687 L ENSG00000117862 0.721944193990548 0.6080379238491
chr1 52403275 52403276 rs6697270 L ENSG00000078618 1.60104447475855 0.221702551462828
chr1 52403275 52403276 rs6697270 L ENSG00000078618 1.60104447475855 0.221702551462828
chr1 52403275 52403276 rs6697270 L ENSG00000198841 0.243820894612511 0.363562089002018
chr1 52403275 52403276 rs6697270 L ENSG00000198841 0.243820894612511 0.363562089002018
chr1 52403275 52403276 rs6697270 L ENSG00000117862 0.614468789572581 0.656433622908064
chr1 52403275 52403276 rs6697270 L ENSG00000117862 0.614468789572581 0.656433622908064
chr1 52418120 52418121 rs7541308 L ENSG00000078618 1.60104447475855 0.221702551462828
chr1 52418120 52418121 rs7541308 L ENSG00000078618 1.60104447475855 0.221702551462828
chr1 52418120 52418121 rs7541308 L ENSG00000198841 0.243820894612511 0.363562089002018
chr1 52418120 52418121 rs7541308 L ENSG00000198841 0.243820894612511 0.363562089002018
chr1 52418120 52418121 rs7541308 L ENSG00000117862 0.614468789572581 0.656433622908064
chr1 52418120 52418121 rs7541308 L ENSG00000117862 0.614468789572581 0.656433622908064
chr1 52423133 52423134 rs6686975 L ENSG00000078618 1.84695857575129 0.152241853155009
chr1 52423133 52423134 rs6686975 L ENSG00000078618 1.84695857575129 0.152241853155009
chr1 52423133 52423134 rs6686975 L ENSG00000198841 0.333036648458796 0.20735803596449
chr1 52423133 52423134 rs6686975 L ENSG00000198841 0.333036648458796 0.20735803596449
chr1 52423133 52423134 rs6686975 L ENSG00000117862 0.279640492852175 0.837315152757933
chr1 52423133 52423134 rs6686975 L ENSG00000117862 0.279640492852175 0.837315152757933
chr1 52423133 52423134 rs6686975 L ENSG00000134717 -0.142171047516358 0.843795694806636
chr1 52423133 52423134 rs6686975 L ENSG00000134717 -0.142171047516358 0.843795694806636
chr1 52431135 52431136 rs2783179 L ENSG00000198841 -0.529066742342384 0.0385168451516667
chr1 52431135 52431136 rs2783179 L ENSG00000198841 -0.529066742342384 0.0385168451516667
chr1 52431135 52431136 rs2783179 L ENSG00000134717 0.180094311516603 0.797481202984919
chr1 52431135 52431136 rs2783179 L ENSG00000134717 0.180094311516603 0.797481202984919
chr1 52431135 52431136 rs2783179 L ENSG00000078618 -0.17355270886956 0.890409920730558
chr1 52431135 52431136 rs2783179 L ENSG00000078618 -0.17355270886956 0.890409920730558
chr1 52431135 52431136 rs2783179 L ENSG00000117862 0.133987933911157 0.919444548558042
chr1 52431135 52431136 rs2783179 L ENSG00000117862 0.133987933911157 0.919444548558042
chr1 53018011 53018012 rs7511710 L ENSG00000134744 0.258266882454439 0.50320866389512
chr1 53018011 53018012 rs7511710 L ENSG00000134744 0.258266882454439 0.50320866389512
chr1 53129118 53129119 rs269322 L ENSG00000162377 0.451515405966764 0.253272473230799
chr1 53129118 53129119 rs269322 L ENSG00000162378 0.0048372997018644 0.937450207216945
chr1 53133865 53133866 rs269319 L ENSG00000162377 0.532451249017726 0.148453532334202
chr1 53133865 53133866 rs269319 L ENSG00000162377 0.532451249017726 0.148453532334202
chr1 53133865 53133866 rs269319 L ENSG00000162378 0.0141206178648332 0.806163460585897
chr1 53133865 53133866 rs269319 L ENSG00000162378 0.0141206178648332 0.806163460585897
chr1 53135214 53135215 rs269318 L ENSG00000162377 0.395432852516849 0.310804160302866
chr1 53135214 53135215 rs269318 L ENSG00000162377 0.395432852516849 0.310804160302866
chr1 53135214 53135215 rs269318 L ENSG00000162378 0.00706555310921586 0.9075148205832
chr1 53135214 53135215 rs269318 L ENSG00000162378 0.00706555310921586 0.9075148205832
chr1 53135932 53135933 rs269316 L ENSG00000162377 0.498463459428917 0.186454749120273
chr1 53135932 53135933 rs269316 L ENSG00000162378 0.00224025573433646 0.969656640920552
chr1 53137049 53137050 rs269315 L ENSG00000162377 0.270200150321629 0.430290202169644
chr1 53137049 53137050 rs269315 L ENSG00000162377 0.270200150321629 0.430290202169644
chr1 53137049 53137050 rs269315 L ENSG00000162378 0.00681054573178451 0.898448162912316
chr1 53137049 53137050 rs269315 L ENSG00000162378 0.00681054573178451 0.898448162912316
chr1 53137111 53137112 rs6672879 L ENSG00000162377 0.395432852516849 0.310804160302866
chr1 53137111 53137112 rs6672879 L ENSG00000162377 0.395432852516849 0.310804160302866
chr1 53137111 53137112 rs6672879 L ENSG00000162378 0.00706555310921586 0.9075148205832
chr1 53137111 53137112 rs6672879 L ENSG00000162378 0.00706555310921586 0.9075148205832
chr1 53138455 53138456 rs269314 L ENSG00000162377 0.498463459428917 0.186454749120273
chr1 53138455 53138456 rs269314 L ENSG00000162377 0.498463459428917 0.186454749120273
chr1 53138455 53138456 rs269314 L ENSG00000162378 0.00224025573433646 0.969656640920552
chr1 53138455 53138456 rs269314 L ENSG00000162378 0.00224025573433646 0.969656640920552
chr1 53138803 53138804 rs269313 L ENSG00000162377 0.395432852516849 0.310804160302866
chr1 53138803 53138804 rs269313 L ENSG00000162377 0.395432852516849 0.310804160302866
chr1 53138803 53138804 rs269313 L ENSG00000162378 0.00706555310921586 0.9075148205832
chr1 53138803 53138804 rs269313 L ENSG00000162378 0.00706555310921586 0.9075148205832
chr1 53142138 53142139 rs269307 L ENSG00000162377 0.221490919480918 0.550616145490038
chr1 53142138 53142139 rs269307 L ENSG00000162377 0.221490919480918 0.550616145490038
chr1 53142138 53142139 rs269307 L ENSG00000162378 -0.000845476848864873 0.988325328161034
chr1 53142138 53142139 rs269307 L ENSG00000162378 -0.000845476848864873 0.988325328161034
chr1 53142283 53142284 rs269306 L ENSG00000162377 0.17375535594393 0.640171154982835
chr1 53142283 53142284 rs269306 L ENSG00000162377 0.17375535594393 0.640171154982835
chr1 53142283 53142284 rs269306 L ENSG00000162378 -0.00184935215870082 0.974501170754913
chr1 53142283 53142284 rs269306 L ENSG00000162378 -0.00184935215870082 0.974501170754913
chr1 53142917 53142918 rs269304 L ENSG00000162377 0.248439471567887 0.47843256369863
chr1 53142917 53142918 rs269304 L ENSG00000162378 0.0100232138198897 0.85430002177285
chr1 53145019 53145020 rs269301 L ENSG00000162377 0.498463459428917 0.186454749120273
chr1 53145019 53145020 rs269301 L ENSG00000162377 0.498463459428917 0.186454749120273
chr1 53145019 53145020 rs269301 L ENSG00000162378 0.00224025573433646 0.969656640920552
chr1 53145019 53145020 rs269301 L ENSG00000162378 0.00224025573433646 0.969656640920552
chr1 53145327 53145328 rs98441 L ENSG00000162377 0.498463459428917 0.186454749120273
chr1 53145327 53145328 rs98441 L ENSG00000162378 0.00224025573433646 0.969656640920552
chr1 53148278 53148279 rs269299 L ENSG00000162377 0.498463459428917 0.186454749120273
chr1 53148278 53148279 rs269299 L ENSG00000162378 0.00224025573433646 0.969656640920552
chr1 53148679 53148680 rs35051689 L ENSG00000162377 0.765092872113489 0.031447764778096
chr1 53148679 53148680 rs35051689 L ENSG00000162377 0.765092872113489 0.031447764778096
chr1 53148679 53148680 rs35051689 L ENSG00000162378 0.00894538460238593 0.872640826854529
chr1 53148679 53148680 rs35051689 L ENSG00000162378 0.00894538460238593 0.872640826854529
chr1 53150195 53150196 rs453501 L ENSG00000162377 0.765092872113489 0.031447764778096
chr1 53150195 53150196 rs453501 L ENSG00000162378 0.00894538460238593 0.872640826854529
chr1 53152177 53152178 rs431262 L ENSG00000162377 0.283477192533164 0.466741570542407
chr1 53152177 53152178 rs431262 L ENSG00000162377 0.283477192533164 0.466741570542407
chr1 53152177 53152178 rs431262 L ENSG00000162378 0.0047668660616133 0.937367455989202
chr1 53152177 53152178 rs431262 L ENSG00000162378 0.0047668660616133 0.937367455989202
chr1 53153431 53153432 rs443751 L ENSG00000162377 0.283477192533164 0.466741570542407
chr1 53153431 53153432 rs443751 L ENSG00000162377 0.283477192533164 0.466741570542407
chr1 53153431 53153432 rs443751 L ENSG00000162378 0.0047668660616133 0.937367455989202
[truncated: 33,594,241 more chars]
