# Supplementary material for: High-throughput characterization of genetic effects on DNA–protein binding and gene transcription
Source: Genome Res. 2018 Nov;28(11):1701–8. doi: 10.1101/gr.237354.118 (PMC6211638; doi:10.1101/gr.237354.118)
Supplement: Supplemental Material [file supp_gr.237354.118_Supplemental_Table_S7.txt]

#Table S7: DEseq results: Combined concentrations. Differentially bound regions for combined concentrations. Columns are (identifier(rsID_Direction), adjusted p-value, p-value, logFC).
identifier padj pvalue logFC
rs10005641_rv 0.952695893285343 0.931487647502235 0.0353003183763549
rs10043_fw 0.361911595845349 0.259088615630998 0.269976284793539
rs10068432_fw 0.113945818027507 0.0672565865060953 -0.38345975816717
rs10068432_rv 0.0544624594955648 0.0290657978103252 -0.849478032010026
rs1008766_rv 0.452629223143823 0.341947147389546 -0.559865615297128
rs1012631_rv 0.736109035615389 0.648623535806057 -0.18465235026992
rs10416239_rv 0.559665418917675 0.450476683675504 -0.302963687594604
rs1046040_fw 0.854878607793097 0.797521779961713 -0.117591175407569
rs10481043_rv 0.829803942718351 0.764410000448718 0.121080373978602
rs1048646_rv 0.432527184306004 0.322479709803889 -0.539324443020227
rs10500286_fw 0.242448326785148 0.16103699603399 0.134660938935021
rs10500286_rv 0.931034518440703 0.900743412417518 0.0615256718188531
rs1059384_rv 0.929377260333787 0.898430907173579 -0.0508474243998542
rs10773138_fw 0.526054446928925 0.415601433547063 0.336611255018892
rs10773138_rv 0.677370352773416 0.579539454500565 0.222038670533477
rs10773139_fw 0.77718273450527 0.698361793858416 0.160284196312404
rs10773139_rv 0.598488696576771 0.492181600781136 0.274148646059781
rs10781369_fw 0.703482830344761 0.609854716050208 0.210535309579967
rs10786583_rv 0.951892637608288 0.930317703124195 0.0447968820298936
rs10819277_fw 0.939545481326634 0.912458193712248 0.045438811998165
rs10819277_rv 0.980330634010205 0.970725288846944 0.0150679729655077
rs10819278_rv 0.83621629665669 0.772954008316739 -0.158046442829593
rs10866275_rv 0.000563266437541143 0.000183351553635277 1.42360194894489
rs10951154_fw 0.959832455749879 0.941469262105935 -0.0247749214459371
rs10987750_rv 0.917569825909768 0.882328634157566 -0.0589888286743213
rs11073821_rv 0.394754491576143 0.287965687770428 -0.435100689553963
rs11076202_rv 0.941650277333605 0.915616551487786 0.0422125355415712
rs11080368_rv 0.862346615607106 0.807521141125273 -0.097836400084091
rs11083748_fw 0.940269560821797 0.91344214982363 -0.0449155443238718
rs1109895_fw 0.0176604676728126 0.00824510609496308 -0.359130904928031
rs1109895_rv 0.978172019376883 0.967878555572156 -0.0231969556343425
rs1109896_fw 0.904130445842733 0.863607791282582 -0.0710553065585443
rs11121541_fw 0.86825717503101 0.815234276731852 -0.0966357865324223
rs111251056_fw 0.985446731011475 0.978375310181283 -0.0112072271585024
rs11132303_fw 0.00134083874071582 0.000476172278776094 0.772275956327733
rs111343213_rv 0.838798196225015 0.776175425974035 -0.129069326262747
rs11149810_rv 0.814037144168945 0.744592072157504 0.13194372387741
rs111544178_fw 0.852070836365496 0.793696266758478 -0.0340621456271682
rs111544178_rv 0.667899620292281 0.568814474358358 0.329908577036713
rs11156882_fw 2.85507692582514e-07 4.21097482579456e-08 -1.50759253628818
rs111685844_rv 0.087724485803102 0.0498789555832005 1.09832084058034
rs111711955_fw 0.76865996393642 0.687782551930239 0.0479652843014492
rs111711955_rv 0.389398677965036 0.283201778873007 -0.590504568849867
rs111767053_rv 0.927237040386169 0.895244255501237 0.0528980362289583
rs111859634_fw 0.998958270371427 0.99847390501072 0.000790865449131104
rs11195352_fw 0.725294594335971 0.636094572399688 0.195645198591841
rs112272383_rv 0.894387524020013 0.850131659344425 -0.0761764538625981
rs112302062_rv 0.291311847931687 0.200013131076092 -0.754120745893924
rs112505924_fw 0.929676430346998 0.898822926183689 0.0524445393061735
rs112589566_rv 0.652214536429762 0.551186413856922 -0.238074551185422
rs112591832_rv 0.803225347247115 0.731275832294054 -0.137119063816249
rs112608531_fw 0.7177012356008 0.626617483364112 -0.200757321489268
rs112751561_fw 0.95676775698448 0.937132200777819 -0.0326212032832185
rs113234443_fw 0.940884467673467 0.914434358899391 -0.0443988446908593
rs113234443_rv 0.835143394428266 0.771454313323525 0.116088957475818
rs113362476_rv 0.181938611593729 0.11507326446907 -0.364685303353037
rs113377917_fw 0.964547564855925 0.948034177741828 -0.0269555880087622
rs113443567_fw 0.785188492939407 0.70833334783726 0.154692623801953
rs113579010_fw 0.944854685177438 0.920028034302893 0.0415104483614234
rs113579010_rv 0.951084434098352 0.929060118027732 0.0355445311549685
rs1136267_rv 0.354922068485659 0.253099713182373 0.518434210719268
rs113750313_rv 0.676921914598886 0.579006064700036 0.222407831481336
rs1139057_fw 0.852105354389802 0.793794382623229 -0.108051242197094
rs113941333_rv 0.402262950392263 0.294746381617457 0.590309855834068
rs113965271_fw 0.830699025020907 0.765502733656741 -0.0517044069541955
rs113965271_rv 0.985319375644878 0.978193119129366 -0.0132777547793673
rs114000233_rv 0.371810254479865 0.267753875671536 0.649533838596227
rs114007624_rv 0.281844589827283 0.192334792527172 -0.753917339802245
rs114035235_rv 0.821658488457679 0.754229290900765 -0.126669459168418
rs114105224_fw 0.924578952105119 0.891839454564139 0.0562368713983483
rs114105224_rv 0.911537884254807 0.873887274942312 -0.0551881063586098
rs114127141_fw 0.969540507525069 0.955301795274242 0.023182332432483
rs114185324_rv 0.659504770449849 0.559415293612815 0.322168163144757
rs114211152_fw 1.37344382761779e-09 1.08932598275659e-10 -0.734596078271687
rs114430703_rv 0.826520331191997 0.760170351877199 -0.174342160442025
rs114450384_fw 0.989347951249137 0.98398393602298 -0.00830305853778984
rs114516278_rv 0.663971125596174 0.564448149501571 -0.255556699978844
rs114548836_fw 0.745093546449998 0.659317068240805 0.181880220585963
rs114581938_rv 0.552587233763115 0.442957094492217 0.410992280038455
rs114691522_fw 0.946860184073603 0.923007005791696 -0.0399367549710638
rs114725400_rv 0.889198505282397 0.843256680843857 -0.0792048907856642
rs114813684_rv 0.963739920574872 0.946740770183205 0.0269845887920812
rs115043882_fw 0.985317123033183 0.978169090025976 -0.0113138024541852
rs115043882_rv 0.000211828436553046 6.24151998708265e-05 1.85085938303589
rs115044970_fw 0.0297005611691537 0.0147392639557845 0.705765807038792
rs115078023_rv 0.505069763000533 0.393924923972515 -0.501468793366935
rs115137751_rv 0.937981260606367 0.910306321946051 -0.0636319010618774
rs115259337_fw 0.559810027987964 0.450616551845575 0.0999620288030453
rs115259337_rv 0.391862262540684 0.285400701728929 0.497335537514022
rs115264623_rv 0.699094070588172 0.60457342268811 0.209392060694265
rs115359202_fw 8.90808673700545e-10 6.74120690302880e-11 -0.856365144961045
rs115359202_rv 0.171305391225473 0.107220738864699 -0.591375178317753
rs115361538_fw 0.80716687878332 0.736113770660488 0.139332816988701
rs115368478_rv 0.992106605677498 0.988374809901118 0.00580804615184389
rs11538946_rv 0.41320474429163 0.304696230520846 -0.604652006043791
rs11538963_rv 0.779626154014966 0.701311032000237 -0.212162236853572
rs115462491_fw 7.69034499647399e-12 3.23598994886244e-13 1.58303527896464
rs115462491_rv 0.586826503668916 0.479346126855117 0.417415045548507
rs115544389_rv 0.974466573240616 0.962497304510512 -0.0187463878472566
rs115558355_rv 0.948972782829434 0.926143568496475 -0.0372673988192236
rs115600509_fw 0.885518534655 0.838488140002785 0.0839220965867209
rs115621215_fw 0.847928673465312 0.788253158923773 0.110968698453793
rs115626671_rv 0.928675850098458 0.897239351998892 0.0515035416535333
rs115681222_rv 0.834081535734114 0.76995689418828 -0.116673947089264
rs115742683_rv 0.499890559859519 0.388652665387871 0.454429170167485
rs115927183_fw 0.0187547333081922 0.00880990872903898 -0.765626765883681
rs11598689_rv 0.832161987692248 0.767522328727456 0.117775580968661
rs116109761_fw 0.954532334629283 0.934037822529659 -0.0342108769943367
rs116175140_rv 0.90722090613411 0.867888718798666 0.0563530949404506
rs116263029_fw 0.000582057542887801 0.000190215009509183 1.03880442689253
rs116372990_rv 0.595580252243318 0.488926955353308 0.310921125321465
rs116395375_rv 0.908901609487719 0.870043165873277 -0.0652081263887614
rs11640439_rv 0.505130881442006 0.394019346110842 -0.355050382654925
rs11640851_fw 0.997658587154421 0.996662836283162 0.00172768485990081
rs11641471_rv 0.462559783760033 0.351692376536381 0.423757648427634
rs11642934_fw 0.991529743934785 0.987439763237998 0.00650703171433092
rs11642934_rv 0.945676348462213 0.921152306293546 0.0394766418663672
rs11645008_fw 0.882017851127924 0.833706144133956 0.086830817982196
rs11647319_fw 0.943521799190977 0.918208461380643 -0.0424328867972369
rs11647796_rv 0.781139647166368 0.703362049856389 0.152870151658041
rs11648751_fw 0.895726858584426 0.851805277501956 0.077267848159662
rs11648751_rv 0.075803290697598 0.0422221965205352 0.899164808564559
rs116488534_fw 0.592841086305593 0.486039772670524 0.287887770003422
rs116488534_rv 0.677899022236317 0.580171922074049 0.296032680847762
rs11657699_fw 0.879884624385531 0.830959980019857 0.0882486758009658
rs116625590_fw 0.923746222713815 0.890760393935113 0.0567449598101643
rs116660503_fw 0.936448708903664 0.908290833519272 0.0476389246195419
rs11672890_rv 0.150071177610329 0.0920498293207362 -0.818992568913281
rs11673006_rv 0.742158061965573 0.655910339332237 -0.262779498432489
rs116767727_fw 0.700196784870198 0.605821290941483 -0.213312313513761
rs1167741_fw 0.891440884803184 0.846132430303865 0.0802551193858033
rs116822000_fw 0.976493440556548 0.965370663437431 -0.0179459949461031
rs117062406_rv 0.658912663202952 0.55875613127934 0.31675917839964
rs117120614_rv 0.675078095404404 0.576973554103127 -0.22223603961446
rs117309752_rv 0.811126796814019 0.740947632509708 0.131736618172255
rs117409822_rv 0.807245506399545 0.736266558115303 -0.134174754906437
rs11743481_fw 0.407802267925349 0.299815347067714 -0.188583376356782
rs11754038_rv 0.714966648136025 0.623418267996713 -0.196498068549068
rs117558553_fw 0.137557347369021 0.0833321333341624 0.36025524271427
rs117558553_rv 0.897689804636256 0.854634923488052 0.103556367205059
rs11760731_fw 0.972157027426954 0.95902826969 0.0212399914505112
rs117708391_rv 0.844524881599041 0.783650650976626 -0.153952322126748
rs117765771_fw 0.0712054719692068 0.0393281367309188 -0.275996306718045
rs117765771_rv 0.00124512328658609 0.000438889917022151 -0.978500128729446
rs117871153_rv 0.793711938846021 0.719419391897215 -0.144833059032692
rs117896577_fw 0.980585983417012 0.971162485533777 -0.0149486932496783
rs117896577_rv 0.801229499420793 0.728882620616347 -0.18025613386017
rs117918544_rv 0.894387524020013 0.850162436235068 0.0753070262432933
rs117989615_rv 0.623013451165128 0.518792049402638 0.340155906472788
rs118156404_fw 1.05227325490697e-07 1.38351568324614e-08 -0.509496340258788
rs118156404_rv 0.00508610005557264 0.00207609580376487 -1.26085871600184
rs11823810_rv 0.996982775164421 0.995538447829953 -0.00225677004322197
rs11857503_fw 4.08547681112655e-06 8.00821406201957e-07 -0.798770517849221
rs11857503_rv 0.921116102621533 0.887024622322463 -0.0606732779844199
rs11860407_fw 0.432795058914595 0.32272729112813 0.404420010904088
rs11880651_fw 0.99378834427271 0.990853994772336 -0.00473829176301753
rs11880651_rv 0.0416400225532603 0.0214904807526387 0.709847383934594
rs11895880_rv 0.681027754367598 0.583780116624477 0.221761998102627
rs12051120_rv 0.945992611621778 0.921648675063223 -0.0372946492145545
rs12051311_rv 0.649737529505037 0.548489530829263 0.240765919439781
rs12294108_fw 0.940272232868832 0.913456613003442 -0.0449066873566999
rs12328733_fw 0.00289709755707034 0.00111429293604612 0.50253016379411
rs12361349_fw 0.813461809388487 0.74386065464053 -0.135133789127194
rs12411520_fw 0.056334426764438 0.0301794686898643 0.518514457969578
rs12411520_rv 0.512917986836419 0.402224220517963 0.424686711641243
rs12439276_rv 0.707474523547316 0.614808954677941 0.200508284761724
rs12443592_rv 0.192671583361087 0.122990973905204 -0.774687009244553
rs12444402_rv 0.662455509996866 0.562720153870339 0.23266060458123
rs12445598_rv 0.52795480116473 0.417530706828714 -0.459792289897027
rs12446371_fw 0.0720272978114613 0.0398322283597389 0.576850520026622
rs12447493_rv 0.523051964642295 0.41261520656443 0.328408591793995
rs12447611_rv 0.679279832631909 0.581864256696109 0.221547894162154
rs12450385_fw 0.276798965503203 0.188300802456478 0.59521132186112
rs12454777_rv 0.937393953983773 0.909537641260608 -0.0459183206045833
rs12470189_rv 0.149267170132059 0.0914783455919559 0.438337961203411
rs12596338_fw 0.867272419465848 0.813980389838281 0.0972240286927756
rs12596338_rv 0.951892637608288 0.930294180137937 0.0348433528836218
rs12596509_rv 0.0601603893701789 0.0325111997362764 -0.855536786102437
rs12596635_rv 0.958223129945617 0.939276112977679 -0.0307446858530403
rs12597428_fw 0.139957966624322 0.0850093043911513 -0.158874983393625
rs12597428_rv 0.57634890735439 0.468301811635552 -0.2274452321808
rs12597736_rv 0.977785016934421 0.967372005507311 -0.0165504561789833
rs12631540_fw 0.976608310001964 0.965613825455683 -0.00961311887688791
rs1263793_fw 0.00432032877959999 0.00173279459644939 -0.76620598788328
rs12702081_rv 0.474102345810972 0.362699357248042 0.369065402598605
rs12712982_fw 0.723255966033369 0.633683881364569 0.19707674775914
rs12718597_rv 0.153052859233062 0.0941901506586676 0.596257445108344
rs12797496_fw 0.936448708903664 0.908283910801993 0.0476516925480742
rs12797496_rv 0.869128381879435 0.81655354445568 -0.092904609496295
rs12805083_rv 0.905503466692215 0.865468480923595 0.0676035428845287
rs12923830_rv 0.964787238011924 0.948420445019751 0.0313983286651091
rs12924788_fw 0.59698921570069 0.490598562448123 0.102223333069611
rs12925167_fw 0.982315179616568 0.97380991046365 -0.0146784631865519
rs12928134_rv 0.756348754480148 0.672638999157151 0.171067568728005
rs12932175_rv 0.760072958223542 0.677035327959123 0.16590878742858
rs12937368_rv 0.0947571278716182 0.0544361497652757 0.881199393649877
rs12941490_rv 0.729941550133102 0.641639174523144 -0.18566606926188
rs1295695_rv 0.719482421662599 0.629254714347735 0.192686203925833
rs13014417_fw 0.176279742659842 0.110881997243593 -0.323493421159955
rs13051364_rv 0.885518534655 0.83849378509831 0.0813408477628523
rs13109112_fw 0.01355677677998 0.00615006853193043 0.891333131768631
rs13176438_fw 0.917964520756026 0.882917656357644 -0.0608703407705041
rs13176438_rv 0.8591861565979 0.803265260505216 -0.111093429078435
rs1322816_rv 0.51680814672371 0.406023537030786 0.333087800742374
rs13233227_fw 0.838306349450002 0.775534886683475 0.117869157634755
rs13258937_fw 0.920627637770791 0.886419458011542 -0.059058351018804
rs13277542_rv 0.948660540733578 0.925580307287292 -0.0373820252060061
rs13317050_fw 0.981507998703284 0.972650916371412 -0.0141742136211389
rs13330423_fw 0.811659136317392 0.741664688426266 -0.136340123710481
rs13330846_rv 0.727266295613376 0.638354600990084 0.187238811927989
rs135623_rv 0.765929375283502 0.684471135373505 -0.162024722601222
rs1360294_fw 0.857251311899481 0.800596593997647 -0.104424546039155
rs137894760_rv 0.811747314903161 0.741776234552479 0.13160786646705
rs137970696_fw 2.44519133450942e-05 5.78213415453686e-06 -0.704676557174891
rs138030865_fw 0.720331868983021 0.630284410873804 0.199060019891673
rs138030865_rv 0.95105997647049 0.929015191666538 -0.0374690055830168
rs138082947_rv 0.718294771218717 0.627643241887292 0.194809960567723
rs138155344_rv 0.574004467569703 0.465693694676115 -0.428000802775353
rs138235369_rv 0.828702034026602 0.763038949584068 0.120088891860286
rs138319775_rv 0.544122092261185 0.434173638610726 0.316064007220722
rs138525190_rv 0.708236041030112 0.615784553312869 0.240950156880372
rs138574940_rv 0.217282869624449 0.141487289821166 0.861409778159425
rs138743509_fw 0.898419266173759 0.855668346357022 -0.0752330526397857
rs138743509_rv 0.807314711452179 0.736371615605401 -0.195691166231377
rs138767597_rv 0.729133192271481 0.64064431295538 -0.186829926229307
rs138788538_fw 0.724218254195164 0.634785482790351 0.127128037951624
rs138891513_rv 0.836686631683193 0.773546057350522 -0.115189287241504
rs138941683_fw 0.83633539398434 0.773138086273118 0.119190369215333
rs139360501_fw 4.80609532991589e-08 5.78106948261509e-09 -1.01838354596788
rs139454895_fw 0.831129160788055 0.766036635223494 0.0327656180421759
rs139644863_fw 0.032180885771317 0.0161075251685973 0.364713020231369
rs139740342_rv 0.946181564868438 0.921958329043891 0.0395320294330568
rs140300884_rv 0.592792613450581 0.485966628290023 -0.356255048603772
rs140308494_rv 0.896260016273313 0.852619549464526 -0.0740572091496737
rs140337729_fw 0.00201329560875522 0.000746219180579037 -0.703074468107537
rs140337729_rv 0.0241085008181997 0.0116663324575098 -1.06304139702174
rs140342450_rv 0.603099253957916 0.497087015866426 0.379940632062417
rs140374173_rv 0.884069414483196 0.836407918944241 -0.108548694265558
rs140418500_fw 0.581640202058622 0.473759742889173 -0.0904281340107941
rs140608076_fw 0.836977442248692 0.773907481269741 -0.0996738704957058
rs140854646_fw 0.83123636318385 0.766227366209128 0.122972037001693
rs140979166_fw 0.933119006545391 0.903580183901733 -0.0500355220926387
rs141017439_fw 0.946683088940012 0.922729680545361 -0.0400898025018909
rs141091433_rv 0.722219756310494 0.632464397875998 0.238358688455745
rs141213505_rv 0.951892637608288 0.930294180137936 0.034843352883622
rs141430605_fw 0.756109401332479 0.672298821784486 -0.0656479880445249
rs141839515_fw 0.000604342790349728 0.000198191676244356 -0.830134205743949
rs141839515_rv 0.910081085649319 0.871685498741215 -0.0648456312756456
rs141996491_rv 0.560167188603675 0.451021747071282 -0.443960542519541
rs142001016_rv 0.764062575397737 0.681983263502778 -0.24059484885933
rs142181213_rv 0.961577491055656 0.943787042041698 -0.0388354005045344
rs142199229_fw 0.928644613315348 0.897128833588452 0.0534249738309234
rs142205212_fw 0.427299635166709 0.317570963897316 0.257134284439311
rs142442396_rv 0.913954608406585 0.877245220202609 -0.06249094538069
rs142541707_rv 0.782039008746038 0.704556115930759 -0.220522047526777
rs142722298_rv 0.929377260333787 0.898430907173579 -0.0508474243998542
rs142772474_rv 0.929377260333787 0.898430907173579 -0.0508474243998542
rs142863655_fw 0.846508531891043 0.786352560976352 0.0707819608165724
rs143126604_rv 0.545181335255003 0.435257911530503 -0.459922576304958
rs143150082_rv 0.957378586716315 0.937995720486837 0.0312807498730163
rs143177445_fw 0.77662025628461 0.697564986295155 -0.160740905009898
rs143329377_fw 0.957371512346892 0.937951941888641 -0.032190567823403
rs143658413_fw 0.700534993610069 0.606237867316505 -0.213173020417989
rs143739712_rv 0.439494788083157 0.329033602879992 0.483054470026336
rs143778450_rv 0.727990080909364 0.639239111397596 -0.268413475496177
rs143957785_rv 0.247433547848152 0.164958434875211 -0.628062494477087
rs144001348_rv 0.712844768958373 0.620995881934046 -0.288488306355928
rs144544713_rv 0.286714213486225 0.196282522569446 -0.394415875369882
rs144842905_fw 0.974619879911442 0.962822118966693 0.0192700610171383
rs144909987_rv 0.632590421008509 0.529502233496273 -0.345276827263737
rs144981798_rv 0.834688320232825 0.770895484310313 -0.116001739643861
rs145091858_rv 0.87900759543298 0.829752608083557 -0.0869048568411449
rs145414968_fw 0.976498802550168 0.965438341449426 0.0179116445083734
rs145414968_rv 0.843608120934908 0.782408142241468 -0.152120664078083
rs145537279_fw 0.80565039014417 0.734294209679872 -0.140285453563957
rs145585669_fw 0.625155231898577 0.521121702497633 0.104828217293591
rs145704024_rv 0.262906267173907 0.177242074839711 -0.400068312446566
rs145722591_rv 0.899392459883702 0.857112456109378 0.0728006869754847
rs145756018_rv 0.00587904973195541 0.00243695863029311 1.63682796726739
rs145910031_fw 0.887944732953073 0.841537429656054 -0.0826778594530116
rs145910031_rv 0.291943799466157 0.200540653173206 -0.704439980007809
rs1459772_rv 0.0369728392584456 0.0188260371268016 0.839017923740492
rs146066932_rv 0.625055047978524 0.521003628727195 0.33679532222591
rs146121273_fw 0.992484371654566 0.988851430608654 0.00577536735409288
rs146121273_rv 0.947489999507211 0.924040077815472 0.0422264705095935
rs146276923_fw 4.75865305151614e-12 1.88786851705304e-13 2.65061452708532
rs146393341_fw 0.0219103222803946 0.0104930928789813 -0.533304094955185
rs146401079_rv 0.951988937879401 0.93044901167564 -0.0349989149784063
rs146507936_fw 0.198387855866518 0.127249839958794 -0.490950113816617
rs146607980_rv 0.897704023303825 0.854658387700731 0.0742668258097804
rs146647137_rv 0.917569825909768 0.882328634157566 -0.0589888286743213
rs146659427_fw 4.81765405787122e-05 1.21973074116851e-05 0.95954675009787
rs146659427_rv 0.395587462007557 0.288726438248256 0.455520783433551
rs146829417_rv 0.0141156082868004 0.00642996506471143 -0.651867329039215
rs146909557_rv 0.908937716898448 0.870127988225888 0.0869686656198098
rs147028840_fw 0.999461503988761 0.999262553387476 0.000382045972740702
rs147045287_rv 0.844347898775791 0.783383713352272 -0.111106309031249
rs147115897_rv 0.755434897736855 0.671441992357359 -0.176998186537355
rs147227725_rv 0.924894150373354 0.892256001678937 0.0789569644939756
rs147315491_fw 0.841054624019103 0.779100486375159 0.115996393763263
rs147416598_fw 0.697866139255521 0.603081585690937 0.214923495823218
rs147601002_fw 0.916835185929143 0.881257203187173 -0.0287143182876588
rs147619433_fw 0.876263947654485 0.82586418661506 -0.0908873609181399
rs1477404_fw 0.863608685052277 0.809266643847895 0.0998141231382503
rs147820470_fw 0.625829549657925 0.521829144434763 -0.264840072338765
rs147820470_rv 0.373228948478294 0.268981900596974 -0.582413465209781
rs1478478_fw 0.926383039070748 0.894225071675938 0.0549238588333181
rs147883297_rv 0.948962334272492 0.92611612851628 -0.0369422434707629
rs148093371_rv 0.917569825909768 0.882328634157566 -0.0589888286743213
rs148129102_fw 0.946131033164262 0.921870263275436 0.040537051895877
rs148133518_fw 0.877285373860923 0.827284769199946 -0.0902210705815082
rs148133518_rv 0.863860776929749 0.809588852110141 -0.0969250319091219
rs148145388_rv 0.717797309795203 0.626967616380602 0.193628883742638
rs148240217_fw 0.397458739588387 0.290417482812725 -0.166370543731409
rs148256875_fw 0.931273202880153 0.901067019879163 0.0514147532581086
rs148288316_fw 0.876976566335156 0.826817067948791 -0.0904669857493908
rs148318860_rv 0.778852174442462 0.700463949378865 0.226917634416654
rs148694017_rv 0.850831773943971 0.792043406399217 0.155481837366768
rs148825190_rv 0.99256288295788 0.988996965374691 -0.00553349020962896
rs148932605_fw 0.173035177701219 0.108492861235994 -0.434289595221147
rs149055758_fw 0.953571592876567 0.932660212646608 -0.0349229176856075
rs149080673_rv 0.924472373491219 0.891675184828484 -0.0607051964139232
rs149128356_fw 1.21740734758916e-10 7.26733999323898e-12 -1.36824720935508
rs149210127_fw 0.942818607695742 0.917182383379467 0.0430074779842433
rs149210127_rv 0.230448769646114 0.151667635723677 0.579218192574386
rs149287402_rv 0.929377260333787 0.898430907173578 -0.0508474243998543
rs149334592_rv 0.874679622074573 0.823684211821137 0.0906014719307169
rs149605547_rv 0.834081535734114 0.76995689418828 -0.116673947089264
rs149797458_fw 0.922887313040854 0.889532911180423 -0.0574341468111408
rs149797458_rv 0.316696552013301 0.220667724467543 -0.467438625611022
rs149843472_rv 0.337464243150007 0.238108852605444 0.429387023990508
rs149954828_rv 0.981277038484458 0.972313523192527 0.0138247269656796
rs150009463_fw 0.987806021009165 0.981885258580361 -0.00938934600517145
rs150081722_rv 0.971931056344488 0.958570846857878 0.0207283597685321
rs150110293_fw 0.915246093817365 0.879173094034503 -0.0628757415290783
rs150222626_rv 0.995193532132151 0.992904364694871 0.0035603019236848
rs150391289_rv 0.574438791795295 0.466209812344513 -0.301704354283095
rs150457372_fw 0.820763929914693 0.753141357211135 0.129801873477291
rs150491905_fw 0.406645008608702 0.298708203965943 -0.277788321139111
rs150491905_rv 0.961785514136773 0.944044397228139 -0.0281324724443794
rs150590041_fw 0.0528617850821936 0.0281057317937507 -0.240196331841382
rs150649418_rv 0.791451261947664 0.716670119554095 0.144671070214083
rs150731931_rv 0.975228477492706 0.963599914809695 0.0261728775011869
rs150810483_rv 0.694359241712617 0.599220748467739 0.214161551517607
rs150884204_rv 0.615120325212862 0.510226208313051 0.310207615413086
rs151092283_rv 0.710685458356309 0.618574410959145 -0.258421708802005
rs151151190_fw 0.894806036156085 0.850642639131285 -0.077832955908515
rs151183121_fw 6.16402764489715e-06 1.26111552315186e-06 -0.466393743024972
rs151183121_rv 0.663322712361552 0.563673686826137 -0.340082074585323
rs1541703_fw 0.967157823762383 0.951841764181867 -0.0249702197272903
rs1541703_rv 0.85925312023652 0.803341708037908 0.0997215974805411
rs1571736_fw 0.308957831589515 0.214216384841848 -0.279424105710974
rs1585789_rv 0.885518534655 0.838448250084612 -0.0812763412055409
rs1596929_fw 0.867661032668846 0.814436122264603 -0.0970589018129131
rs1596929_rv 0.981167814932584 0.972089469277684 0.0141905078198753
rs1651672_fw 0.968937360498568 0.954503916305619 -0.0235784947288345
rs1667309_fw 4.99253950724349e-05 1.26831461703932e-05 -0.397700646029501
rs1684032_rv 0.0675957099581589 0.0370742577476041 -0.945760074357629
rs16853998_fw 0.755319898093373 0.671298014399289 0.175513645619655
rs16853998_rv 0.991296875251573 0.987113319722402 0.00649457396173495
rs16854890_fw 0.0750657558497741 0.0417622443154951 0.589082583219509
rs16899117_fw 0.989783345999191 0.984551261870869 -0.00799552214859757
rs16899119_fw 0.0248913400696938 0.0120905749439449 -0.255228721763047
rs16899119_rv 0.947221147404672 0.923610278116523 0.0552505060095919
rs16958708_fw 0.96171437820247 0.943961075497057 -0.0290583580554784
rs16959681_fw 0.974354561287444 0.962254057313744 -0.0195681199738753
rs16959681_rv 0.778107818038239 0.699484732494088 -0.154585734028934
rs16966328_rv 0.929377260333787 0.898430904775427 -0.0508474256096712
rs16979527_fw 0.0325199846255286 0.016293437987351 -0.613343579953863
rs16979527_rv 0.0165410258839486 0.00766979269555305 -0.58014234556628
rs1697953_fw 0.0023194022575541 0.000871680338848544 0.643305978008167
rs1697953_rv 2.69700543326608e-07 3.94860492900379e-08 1.37720601467484
rs16979555_fw 0.636601150678902 0.533850250449325 -0.118969721853647
rs16979555_rv 0.844638715069863 0.783831004509794 0.0376659973052585
rs1697955_fw 1.60244875651086e-05 3.62609276709412e-06 0.966790833444307
rs1697955_rv 0.0152611246244759 0.00701387961724057 0.54983571685299
rs16980629_fw 0.00242316768262054 0.000914831149414799 -0.441321432645187
rs16980629_rv 0.00233704449863437 0.00087924107937475 -0.43696052999736
rs16981103_fw 0.0600337038487846 0.0324334431924964 0.382632205790937
rs16981103_rv 0.1752990429935 0.110156564705059 0.259354529661907
rs16981238_rv 0.0545002147745941 0.0290901661724566 1.17411308086557
rs16981474_fw 0.774419208906651 0.694858524471392 0.0552492663258016
rs16981474_rv 0.618813365699699 0.51424070914896 0.113090498539193
rs16981486_fw 0.567254776410427 0.458409559044876 0.0891710346583437
rs16981486_rv 0.935077679530374 0.906287946055439 -0.0129999340549464
rs1698204_fw 3.06697696717209e-12 1.15622989860103e-13 -0.953446235195314
rs1698204_rv 1.30580718015467e-11 5.88599525170905e-13 -0.885238545965901
rs16982252_fw 9.04441887448156e-13 2.9075847287415e-14 -0.989015423885555
rs16982252_rv 5.99271392605724e-11 3.28220918005965e-12 -0.972104611671367
rs16982293_fw 5.43398606186262e-08 6.62461347372372e-09 1.30431179147651
rs16982293_rv 5.74488139197049e-06 1.16662527371281e-06 1.1364938790954
rs1698231_fw 0.00028252446565328 8.57952560860711e-05 -0.855685921210568
rs1698231_rv 0.0518813833718871 0.0275156192217832 -0.501876444368704
rs1698233_fw 1.40963934618577e-09 1.12239878934571e-10 -1.21435154942591
rs1698233_rv 0.42902271780203 0.319169445424747 -0.346522006533529
rs16982846_fw 2.05578568998206e-05 4.77241647359204e-06 1.40761989932917
rs16982846_rv 1.83540102201026e-06 3.31068786300503e-07 1.5452352696458
rs16983165_fw 5.80726139619961e-16 7.48818568549835e-18 -1.27623686015391
rs16983165_rv 5.74635065241204e-11 3.13035225640653e-12 -1.20179277739262
rs16983290_fw 0.00605739228662379 0.00251872193812681 -0.830680485966707
rs16983290_rv 0.0121331744622043 0.00542709516591219 -0.660681061708876
rs16983613_fw 1.11735491204615e-05 2.43704068492934e-06 1.16289240562743
rs16983613_rv 6.19198311852288e-05 1.6071245415227e-05 1.04770476691747
rs16984003_fw 0.00563337095631585 0.00232484171972436 -1.33268290390172
rs16984003_rv 3.38363766267395e-11 1.72688030137795e-12 -1.07315694444407
rs16984564_fw 0.00152249089734165 0.000547636066252346 -0.465312233247907
rs16984564_rv 0.148639990262855 0.0910191044703384 -0.223926281645589
rs16985114_fw 0.122843954477894 0.0732708482839202 0.866137647077839
rs16985114_rv 0.0280424563433212 0.0138153118310952 0.728214518965152
rs16988063_fw 2.9486692315978e-12 1.10706345976539e-13 0.911593747752622
rs16988063_rv 1.78805122192802e-10 1.11780390126281e-11 0.981872244374885
rs16989236_rv 0.383869904756614 0.27831056284524 -0.405297844307598
rs16989330_fw 0.604080733767445 0.498067430283798 0.15264691065004
rs16989330_rv 0.0164584192000303 0.00762803119316645 0.374330559092709
rs1699011_rv 6.44296845666095e-12 2.65981036966308e-13 -1.10416085524747
rs16990150_fw 1.19345474572966e-10 7.09663832060289e-12 -1.3516634740208
rs16990150_rv 8.53163359373192e-11 4.84861268199283e-12 -1.31945040380742
rs16990292_fw 0.311820762589363 0.216608289673886 0.28126948520761
rs16990292_rv 0.14128207724778 0.0859041776838239 0.37516905172073
rs16993498_fw 0.657321007435287 0.556832147961403 -0.136244542436695
rs16993498_rv 6.93833840696138e-09 6.63249476807269e-10 -0.622034216603271
rs16993706_fw 0.0614234907134226 0.0332807370391717 0.635390090317688
rs16993706_rv 0.144961318210777 0.088460293501746 0.609824509798239
rs16993769_rv 0.0312000130356467 0.0155625346344942 1.39178007040728
rs1699379_fw 0.262167372538322 0.176665658611712 0.529117989201514
rs1699379_rv 0.0958295609449085 0.0551539786103202 0.691806551961085
rs1699380_fw 0.781121211150994 0.703307973033106 0.151792617109026
rs1699385_fw 0.00568862249030238 0.00234978244374156 1.1079492756861
rs1699385_rv 0.0594188077347085 0.0320618172406126 0.71496140074392
rs1699387_fw 0.000156808717771059 4.47955543478867e-05 -1.02904532586063
rs1699387_rv 1.04069229658697e-06 1.76256856680926e-07 -1.28183858384548
rs1699389_fw 9.03634812260243e-11 5.17566023320761e-12 1.49818657308151
rs1699389_rv 1.80238857148152e-10 1.12816217842052e-11 1.5555182860401
rs16994188_fw 1.34187487650003e-08 1.3938724166683e-09 -1.1019253376366
rs16994188_rv 1.53729698733732e-08 1.62389808495854e-09 -1.06193229097207
rs16996504_fw 0.0023152607351942 0.00087004705552202 0.968659225198815
rs16996504_rv 0.0303741748242151 0.0151088225023024 0.923704511117618
rs16996809_fw 0.845865575145363 0.785549502018859 0.110721563233527
rs16996809_rv 0.947052798767642 0.923306070635606 -0.0389831422254275
rs16997679_fw 0.872338729641069 0.820545074407866 -0.035751244149638
rs16997679_rv 0.00617117020389639 0.00257162802317059 -0.389539864089236
rs16998094_fw 2.20181126649688e-10 1.41469527108872e-11 -1.00930890346569
rs16998094_rv 6.71941970014036e-09 6.39944733346701e-10 -0.97131815458857
rs16999328_fw 0.0476254615374413 0.0249916739006911 0.530572221411123
rs16999328_rv 0.0191583682624197 0.00902430205659331 0.457144262875363
rs17000960_fw 0.000874174866217024 0.000297182332098927 1.13360030351528
rs17000960_rv 0.000637310320464665 0.000210020112010036 1.0154251577083
rs170021_fw 0.000772602161279769 0.000259371019507331 0.791411505069998
rs170021_rv 0.000184763233876114 5.36435753232864e-05 0.749326180144194
rs17002253_fw 6.76737617588833e-08 8.47774283065302e-09 1.51822251620267
rs17002253_rv 3.41483404339006e-07 5.13135215331698e-08 1.30999004425395
rs17002325_fw 0.868345847284782 0.815424630329632 0.0292102908749031
rs17002325_rv 0.644206028659104 0.542197526046905 0.0901576402564974
rs17003296_fw 0.669452306663563 0.570484770385518 -0.104333730350082
rs17003296_rv 0.00186830340827409 0.000687023919358704 -0.786701266215518
rs17004534_fw 5.50394428730152e-16 7.01794590411901e-18 -1.05478062233893
rs17004534_rv 6.08114371084028e-20 2.64292291858562e-22 -1.08729934265205
rs17004570_fw 6.45918131244141e-05 1.68319010512872e-05 -0.941729360407409
rs17004570_rv 0.00635696661346483 0.00265650426193361 -0.581811476053866
rs17004659_fw 0.000143175613539533 4.05273151987026e-05 0.542487012172052
rs17004659_rv 1.53246913342061e-06 2.7103685721801e-07 0.895946439555776
rs1700510_fw 0.0688788600099883 0.0378671484714191 0.88909511654604
rs1700510_rv 0.0247482624605301 0.0120117719586204 0.901093430961414
rs17005956_fw 0.108827459584635 0.0638106378103306 0.816534279901221
rs17005956_rv 0.141045479235349 0.0857462801628388 0.696990110282933
rs170069_fw 0.0536960212648893 0.0286092562816126 1.17360935516625
rs170069_rv 0.0437025083589971 0.0226985948961794 1.09902360489615
rs17007610_fw 0.00385286969362603 0.00152481197582327 -0.670144295464853
rs17007610_rv 0.000109620248517797 3.01744808556885e-05 -0.718990494510272
rs17009534_fw 0.0557568520932164 0.0298392203939909 0.524642334390404
rs17009534_rv 0.0971805349228786 0.0560379164453106 0.512513416419238
rs17009783_fw 0.874395791524905 0.823281552766134 -0.0308265597217238
rs17009783_rv 0.238745519075038 0.158149830718983 -0.178775976087759
rs17010197_fw 0.00181688683554965 0.000666147636142407 -0.521013416515916
rs17010197_rv 0.00886569447485251 0.00382840817744942 -0.454731148336973
rs17010252_fw 0.096450082333916 0.0555626117446547 0.539653495709162
rs17010252_rv 0.0371510099966205 0.0189296528166046 0.668009518218062
rs17011821_fw 0.00342805502905433 0.00134133372081039 0.576223121132052
rs17013217_fw 0.00368639812561386 0.00145285489129926 -0.783573628675646
rs17013217_rv 4.32957637771446e-05 1.08332775000738e-05 -0.983619510588039
rs17014493_fw 0.00148171573695795 0.000531412680703375 0.893580320627418
rs17014493_rv 0.000114924261638162 3.18149541236824e-05 1.02801418670349
rs170159_fw 0.0793092152595944 0.0444521371840181 0.669058797084776
rs17016206_fw 2.69599238272828e-06 5.05055083310299e-07 1.28908239963837
rs17016206_rv 4.50981310371196e-05 1.13331334979708e-05 1.29870611251125
rs17017848_fw 7.06675112386469e-10 5.21491940919084e-11 -0.618565272907114
rs17017848_rv 2.04920117015582e-09 1.70087003621993e-10 -0.584562590686491
rs17018009_fw 0.064534519434352 0.0351918882603159 0.673968158654415
rs17018009_rv 0.278809879220563 0.189890783973158 0.581955707647953
rs17019087_fw 0.00822330807054318 0.00352163763775667 1.4478984985505
rs17019087_rv 0.0260356311955094 0.012714921695363 1.12205638279513
rs17019221_fw 0.700829326132429 0.606711109301526 0.205043165881635
rs17019573_fw 7.09576777939507e-14 1.65729563953757e-15 -0.897485101472944
rs17019573_rv 3.79010819587289e-19 2.04120793951971e-21 -1.01299485479849
rs17019818_rv 0.339532173066061 0.239889233739516 0.603269515401539
rs17019870_fw 0.685301573860462 0.588462351614769 0.219073454278291
rs17019870_rv 0.602095818012055 0.496040234559331 0.280558898399544
rs17020400_fw 0.115505881657945 0.0683255878827271 -0.651359416561509
rs17020400_rv 0.125809723179376 0.0752916083822697 -0.679079209877705
rs17020459_fw 0.280010879641744 0.190854295842338 0.525349021461199
rs17020459_rv 0.408948879560975 0.300893119103831 0.403904223348445
rs17020672_fw 0.706134074508314 0.612980851156516 0.180133251706955
rs17020672_rv 0.736081098816664 0.648566358660316 0.142969581033403
rs17020908_fw 0.821518565308563 0.754080745320004 -0.111448631520852
rs17020908_rv 0.899038596016269 0.856605040094328 0.061250739971231
rs17020909_fw 1.5825970184964e-11 7.30515554730272e-13 2.3975517924634
rs17020909_rv 2.62715028489899e-14 5.42710805762868e-16 2.29536615743675
rs17021397_fw 0.235112396405638 0.155243967051377 0.329381082338945
rs17021397_rv 0.746909125144548 0.661493566974113 0.151615439454251
rs17021612_fw 0.619674459946701 0.515209842829638 0.209747250898127
rs17021612_rv 0.719449925762483 0.629209541952807 0.154984677184849
rs17021732_fw 0.561786394834371 0.452668532916734 -0.165230355186572
rs17021732_rv 0.759588384238626 0.676418812330783 0.11725256362567
rs17021737_fw 2.39721026558944e-09 2.0282944885348e-10 -0.722549828703152
rs17021737_rv 1.38990613841621e-06 2.43286602955474e-07 -0.722532169957098
rs17022096_fw 0.337992100880295 0.238578481930953 0.324793009065198
rs17022096_rv 0.039191075619389 0.0201008879763745 0.527468816355654
rs17022433_fw 0.0519091345076756 0.0275309112628405 0.867704906905526
rs17022433_rv 0.0502116632201099 0.0265201273460338 0.931399250518896
rs17022502_rv 0.422838513022049 0.313451153909351 -0.366769085481198
rs17022564_fw 0.314229283836414 0.21864278315643 -0.536158084674695
rs17022564_rv 0.269492895025028 0.182457412903615 -0.520989186088996
rs17022749_fw 0.00163824633698881 0.000594128352190862 1.64958674337097
rs17022749_rv 7.0948341476771e-05 1.86680146059409e-05 1.81158066645234
rs17023174_rv 0.321921341668465 0.225045182715484 0.623971573936261
rs17023546_fw 0.208501660262022 0.134802830854217 0.402148780612878
rs17023546_rv 0.00678185519204795 0.00285018515541325 0.728989929825578
rs17024319_fw 0.058962686164559 0.0317870080268516 1.20495045711026
rs17024319_rv 0.45123034925802 0.340670779906719 0.482853669800535
rs17024838_rv 0.502244904678855 0.391055194343708 0.372774737770692
rs17025653_fw 0.178596696254216 0.112596145541731 0.277859665264871
rs17025653_rv 0.401630085729565 0.294190259549918 0.200174005401512
rs17026212_fw 0.883274396898812 0.835460403436537 0.0858816619881619
rs17026212_rv 0.00156628854450176 0.000564983519613367 1.29090605027039
rs17026396_fw 0.145045532566345 0.0885217122251481 0.797474120904301
rs17026396_rv 0.0757116040850635 0.0421661037016774 0.880477935555697
rs17026666_rv 0.670861604186665 0.572057263787407 -0.182218918777516
rs17027173_fw 0.353739606799018 0.252115654557131 -0.547948025421842
rs17027173_rv 0.469393553750331 0.358141893343179 -0.420859662753622
rs17027750_rv 0.607543322644414 0.501752408611026 0.269161371453131
rs17028343_fw 0.0584208668736666 0.0314548553013315 1.0828999264857
rs17028343_rv 0.176412228155032 0.110992644775001 0.708237819770051
rs17028773_fw 0.845914394606166 0.785633474370489 -0.0347583730735996
rs17028773_rv 0.0706555096058554 0.0389853139171759 -0.338686240371463
rs17029573_rv 0.502951644440302 0.391811267123976 0.449248577534898
rs17029857_fw 0.0195646980996712 0.00924187821342814 0.666565197097427
rs17029857_rv 0.0759220684836186 0.0422984306298655 0.495750625840417
rs17030373_fw 0.0010957426869646 0.000381654741652145 0.588549431391962
rs17030373_rv 0.00517756982586111 0.00211744088791022 0.490072756972374
rs17030376_fw 0.00176453942172299 0.00064467176338069 0.590082690923354
rs17030376_rv 0.0234974383134663 0.0113376322192163 0.470383350831403
rs17030418_fw 0.145259390302165 0.0886855596819714 -0.357855339192286
rs17030418_rv 0.213012234324329 0.138220266972047 -0.307580120715561
rs17030569_fw 0.158813349600272 0.0982779003487051 0.443919630878021
rs17030569_rv 0.0846121170336536 0.0478800569372974 0.480329122405469
rs17030829_fw 0.425671372526936 0.316103838761583 -0.165342687147864
rs17030829_rv 9.80956743734142e-07 1.64970832586685e-07 -0.645324914051971
rs17030845_fw 1.08137870566932e-06 1.84068531591159e-07 1.32606909477304
rs17030845_rv 9.10812210355382e-05 2.45768008456321e-05 1.17135452015971
rs17030952_fw 0.478341247971411 0.366873232386805 0.362928089898235
rs17031795_fw 2.55144250262124e-06 4.75210610102701e-07 2.50157801245981
rs17031795_rv 0.00607270293645118 0.00252582697612263 1.77986856445001
rs17032343_fw 0.678015683696226 0.580385698904123 0.291865392929549
rs17032343_rv 0.721095693426132 0.631117786940483 -0.227275377634176
rs17032866_fw 0.000689334809406252 0.000228893979466438 1.13481065228737
rs17032866_rv 9.39085646056638e-08 1.2197333635166e-08 1.11392812040236
rs17033311_fw 6.08403008270096e-12 2.49750289374582e-13 1.53401600543202
rs17033311_rv 2.8609122830017e-10 1.90335172345766e-11 1.45046482995128
rs17034040_fw 0.0352542564393273 0.0178501330488421 0.449650951133434
rs17034040_rv 6.34643683756521e-07 1.02180538692535e-07 1.31346126755802
rs17034079_fw 2.55901247795825e-05 6.07109622117955e-06 -0.5891846193755
rs17034079_rv 0.00250861232439021 0.000950224375013971 -0.415351188114152
rs17034136_fw 5.20611001917997e-15 8.85475107767544e-17 0.996109748010817
rs17034136_rv 3.38990351998969e-05 8.27143122367028e-06 1.16166028132675
rs17035189_rv 0.45788146748758 0.347059427394762 0.384721780512093
rs170358_fw 0.99716460116599 0.995797202292385 0.000476294539925836
rs170358_rv 0.13299572136098 0.0801789501912486 0.204430144143319
rs17035926_fw 2.663902452769e-06 4.98395391767257e-07 -0.973244794108601
rs17035926_rv 4.05181049954901e-06 7.93057240522836e-07 -0.895579690125545
rs170359_rv 1.85589549695821e-06 3.35196572405299e-07 -0.81593501666015
rs17036040_fw 7.72371079664043e-05 2.0486718804041e-05 -0.873421319064225
rs17036040_rv 3.84509838822295e-06 7.48047805339373e-07 -0.971977856415141
rs170360_fw 0.0268725665953782 0.0131735784465366 0.659819267063354
rs170360_rv 0.000476689117369371 0.000152459756745179 0.785257217053251
rs1703617_fw 8.68373888148626e-06 1.84505203293296e-06 2.01721258156745
rs1703617_rv 1.42591327157901e-06 2.50409204793695e-07 1.77405020058425
rs170361_fw 0.000282509176436972 8.57874889498906e-05 0.571496721940922
rs170361_rv 0.000354879736903819 0.000110240105828283 0.586044477923165
rs170362_fw 0.0013755579120475 0.000489855969342375 0.909408940463386
rs170362_rv 0.83351575846088 0.769250261059809 0.120988334806469
rs170363_rv 0.00797387585951073 0.00340397182147649 1.49928606952542
rs170364_fw 0.836915558564867 0.773822495035167 0.0660843582417699
rs170364_rv 0.209023966498984 0.135190837598623 0.351805322711302
rs170365_fw 0.10332076962381 0.0601373360188485 -0.237655843930894
rs170365_rv 0.123423421009445 0.0736628691798677 -0.274974371277759
rs17036634_fw 0.227995181816867 0.149750269100139 -0.560845756056278
rs17036634_rv 0.372542335197956 0.268400549106191 -0.455349767186189
rs170366_fw 0.672827332521332 0.574283493449466 0.231404883086013
rs170366_rv 0.301692239232381 0.208408062016344 0.450385858358862
rs170367_rv 0.593421967358468 0.48670891346671 0.270599380324401
rs17036850_fw 3.59314414664102e-19 1.92278339307421e-21 1.60909294078606
rs17036850_rv 1.20294086624141e-14 2.257526209289e-16 1.88010250244885
rs17036899_fw 0.170556866847547 0.106686219223429 0.783826290625583
rs17036899_rv 0.406389189464482 0.298452875092858 0.515731996060484
rs17037220_fw 1.26099132687804e-08 1.30051148059901e-09 1.65675421316164
rs17037220_rv 1.65597172292148e-13 4.30355600033781e-15 1.65402213269979
rs17037265_fw 0.714904440646555 0.623345504863398 -0.0797880888666617
rs17037265_rv 0.445369165439942 0.334763834699381 -0.179740304713999
rs17038068_rv 0.114179132013286 0.0674132404292719 0.984302326258547
rs17040934_fw 0.135433265374652 0.0818462212269293 -0.244076082745288
rs17040934_rv 0.00333068749830508 0.00129925763403461 -0.370224172630193
rs1704157_fw 4.65416027395494e-05 1.17426765827663e-05 1.07090835656155
rs1704157_rv 1.44199064663226e-07 1.96909080404033e-08 1.12161977730388
rs17041819_fw 1.42239253953757e-09 1.13412627010659e-10 0.827345250906003
rs17041819_rv 3.99875189156058e-09 3.58767103446254e-10 0.973909918016465
rs17045278_fw 0.986635514905977 0.980132575852122 -0.0115086735527396
rs17046778_fw 1.43420734561366e-05 3.21061456065583e-06 -0.767388121878976
rs17046778_rv 5.59268996745289e-10 4.02075481370527e-11 -0.902396620883733
rs17046801_fw 1.32362059558729e-20 4.6401226284605e-23 -1.10425358956669
rs17046801_rv 1.76983855069873e-15 2.64420839359696e-17 -1.0860032899241
rs17047906_rv 0.799581751242903 0.726773530822514 0.189616921175796
rs1704949_rv 0.129973471343911 0.0781283923691153 0.790845572899495
rs17050272_fw 2.4386246231997e-07 3.5336405942744e-08 -1.08420406532125
rs17050272_rv 2.28255377903073e-12 8.28197526043375e-14 -1.05413134019499
rs17051687_fw 0.117805041082109 0.0698793042516147 -0.540574920151564
rs17051687_rv 0.00509914330434281 0.00208192744118214 -0.826207562947992
rs17052412_fw 0.0110172938807238 0.00487387263741173 0.718686541838942
rs17052412_rv 0.0155141298774285 0.00714376257397828 0.594741159334969
rs17053196_fw 0.149395607001493 0.0915809312289251 -0.458477012872417
rs17053196_rv 0.279174157355069 0.190188282303147 -0.248791411617628
rs17055585_fw 0.589349501933584 0.48230665976238 -0.0843410564520004
rs17055585_rv 0.443975145062874 0.33335399215756 -0.105345264154575
rs170568_fw 5.50296173356034e-05 1.40997191521089e-05 0.880164408162538
rs170568_rv 8.73827635483512e-05 2.34889615107356e-05 0.826685597718259
rs17056989_fw 0.956070699834747 0.936225249371498 0.00690947917918323
rs17056989_rv 0.600498227688473 0.494411934063594 -0.056657594913455
rs17057245_fw 3.33628333165098e-15 5.31290557757438e-17 -1.40193353189963
rs17057245_rv 2.90857564874624e-14 6.1041504245839e-16 -1.8373346280489
rs17057266_fw 1.79033634548894e-05 4.09619674118293e-06 1.6147777355557
rs17057266_rv 0.00147944058090635 0.000530514899215595 0.922651430076954
rs17057438_fw 6.26748192545138e-19 3.53484150795148e-21 -0.842320780031163
rs17057438_rv 1.08013071055792e-12 3.5619730817284e-14 -0.869750270573892
rs17057_fw 0.0231300043241605 0.0111406476935227 0.668306553017978
rs17057_rv 0.309830653473351 0.214944887359208 0.467521188433952
rs17058979_fw 0.579424660369695 0.471496274463178 0.0868278568350543
rs17058979_rv 0.281366954637722 0.191925199040417 0.200208519050666
rs17059029_fw 0.000193781391155661 5.66133279316817e-05 0.528974356042101
rs17059029_rv 1.8004084278519e-05 4.12242679082052e-06 0.502873256975412
rs17059257_fw 0.401835586248002 0.294371029790397 0.222650927703702
rs17059257_rv 0.224861744702083 0.147331615355197 0.238944150839036
rs17060705_fw 0.00698857862939981 0.00294541083477159 0.683708554800759
rs17060705_rv 4.21071310223772e-06 8.28117154471011e-07 0.920674893539782
rs17060780_rv 0.967150564561182 0.951823924446434 0.0333157543876437
rs17061898_fw 0.0642343482822577 0.0350046000476364 -0.442654197750238
rs17061898_rv 0.2637968714076 0.177967931128443 -0.366875798853118
rs17061901_fw 3.32018737630421e-05 8.0869580610776e-06 1.08315599143267
rs17061901_rv 0.000129562521089994 3.62971639436978e-05 0.998465224055198
rs17062688_fw 1.08907586520637e-05 2.36938374982913e-06 -0.787740865502421
rs17062688_rv 0.00021347946757469 6.2944386168052e-05 -0.736371728368524
rs17063905_fw 0.438783441367336 0.328352441891103 -0.192214516152643
rs17063905_rv 0.0532792203140503 0.0283524216653628 -0.307323664946289
rs1706475_fw 0.157710680493976 0.0975065911836941 -0.376327259491651
rs1706475_rv 0.169104143327331 0.105651525401639 -0.417202031017829
rs17065069_fw 0.816896054310151 0.748329037609047 0.0804438331584302
rs17065069_rv 0.73431274458704 0.646530929582674 0.113624699196462
rs17065199_fw 0.144595556084756 0.088205112126946 -0.180925210610826
rs17065199_rv 0.211268666060688 0.136890301607522 -0.145111065940913
rs17065556_fw 0.00115805462672509 0.000405317838688236 -0.339490278526743
rs17065556_rv 0.00141197345237686 0.000504088856778826 0.712604386869478
rs17065933_fw 0.21683154914637 0.141138618903064 0.862715331625463
rs17065933_rv 0.717826971887792 0.627028917075541 0.199287754929184
rs17067569_fw 0.0480153178584289 0.0252220432553159 1.24254084905762
rs1706763_fw 0.00442287768810559 0.00177871817846248 0.776364634851454
rs1706763_rv 2.89528789452307e-05 6.95959381396796e-06 1.05351600820638
rs17068454_fw 1.45714445541302e-06 2.56473925113946e-07 1.9835507365445
rs17068454_rv 0.0017134724378109 0.000624252272479622 1.41977797118707
rs17069928_fw 3.16618770006819e-11 1.60224657902727e-12 0.93932130070387
rs17069928_rv 1.65976781491961e-08 1.7708888901803e-09 0.911930569847338
rs17070003_fw 1.74094963451832e-11 8.1477659669581e-13 1.85509034723887
rs17070003_rv 3.34527001623215e-13 9.50020281963611e-15 1.58208849003396
rs17070160_fw 0.668249523497225 0.569208538449674 -0.216429182810196
rs17070160_rv 0.950393829354369 0.928101730709504 -0.0380098435873231
rs17070512_fw 7.58655644719e-06 1.58852387334501e-06 0.808818861184917
rs17070512_rv 1.43801128714148e-06 2.52756412954533e-07 0.908594387878514
rs17070986_fw 6.80832738171704e-08 8.5365730933479e-09 2.2714560285805
rs17070986_rv 2.18684236488759e-08 2.40628597202481e-09 2.03508110662137
rs17071550_fw 0.496265321109391 0.384950549826112 -0.3902613483168
rs17071550_rv 0.320209574923594 0.223593579057191 -0.494543092894206
rs17072124_rv 0.0692948761644495 0.0381311098916998 1.21528058733723
rs17072141_fw 2.03176553634498e-10 1.29218185029969e-11 -1.39536991627782
rs17072141_rv 1.176058161436e-09 9.17035597757858e-11 -1.39008205459065
rs17072606_fw 0.563864789750071 0.45481576133845 -0.278554707742453
rs17072606_rv 0.42588558764887 0.31630809796406 -0.301874618559598
rs17073051_rv 0.230425398159172 0.151649705784272 0.845200741036472
rs17074191_fw 0.159359324676423 0.0986668713717172 0.969393578731186
rs17074796_rv 0.334837228133913 0.2359072055292 -0.548295959970756
rs17075243_fw 0.000947391179576228 0.000324917895984191 -0.505261582639544
rs17075243_rv 2.55338337571287e-05 6.05717678459922e-06 -0.646791099254045
rs17076757_fw 0.128036079633448 0.0768080549376953 0.335428087797908
rs17076757_rv 0.0857738383566394 0.0486247152570948 0.431865629645651
rs17077850_fw 0.064174509981003 0.0349664710013051 0.19866811166547
rs17077850_rv 0.117533072276397 0.0696911095184553 0.241134143627239
rs17077951_fw 1.12687969899801e-11 4.98725206842063e-13 1.23125874125875
rs17077951_rv 0.019234138021301 0.00906658630435888 0.96558432186712
rs17077990_fw 0.58316637138652 0.47540190026241 -0.0795881162459834
rs17077990_rv 0.868345847284782 0.81541727857515 -0.0226437241055779
rs17079437_fw 0.105638790743655 0.0616582590920681 0.292103960509867
rs17079437_rv 0.169545572103874 0.105976763612846 0.281932107591127
rs17079659_fw 0.99256288295788 0.989005830531561 0.00373920848595652
rs17079659_rv 0.759399966336643 0.676202393730873 -0.116516400786595
rs17080061_rv 0.941650277333605 0.915616551487786 0.0422125355415712
rs17080178_rv 0.164643635607771 0.102440250728035 0.936759694933803
rs17080436_fw 4.15142360218523e-07 6.3745512038951e-08 -1.31583274192768
rs17080436_rv 1.48009749360427e-10 9.05808012032602e-12 -1.30075212401915
rs17080746_fw 0.910205014912032 0.871906864424243 0.0196207080472076
rs17080746_rv 0.304401078021702 0.21057218757317 -0.134314317727319
rs17081072_fw 0.333720126268966 0.234939323184508 0.145120168609748
rs17081072_rv 0.681027754367598 0.583783263132838 -0.0580267350717346
rs17082355_fw 0.0956256733909881 0.0550123101262092 0.718599982945488
rs17082355_rv 0.0245290366847704 0.0118920771488326 0.689355344846898
rs17082782_fw 0.00407546607926675 0.0016230924724375 1.75431620323388
rs17082923_fw 0.130743387845755 0.0786432480891146 0.381614786423003
rs17082923_rv 0.0185495065663156 0.00870406866515533 0.634773868942415
rs17084536_fw 0.480116588546052 0.368596404275499 -0.086372336580837
rs17084536_rv 0.0202257842472425 0.00958860443782804 -0.208425127314569
rs17085635_fw 0.308930752063098 0.214190758195607 0.318851969408273
rs17085635_rv 0.758896807895901 0.675618403180985 0.126407020863912
rs1708618_fw 1.24211472071313e-11 5.55768933714342e-13 1.87106539393812
rs1708618_rv 7.82436061360518e-11 4.40339848745236e-12 1.65537395761244
rs1708622_fw 4.26871220378593e-06 8.40939986267696e-07 1.62511321732396
rs1708622_rv 7.89812155708797e-06 1.65987550119324e-06 1.69578799635363
rs17086793_fw 0.553114205466342 0.443550787330927 -0.239135215309005
rs17086793_rv 0.00122452913344737 0.000430831778256564 -0.508521134138497
rs17088182_fw 0.338711327661344 0.239176060039809 -0.131555393794353
rs17088182_rv 0.738392747181098 0.651191100009411 0.0488972120148117
rs17088625_fw 0.0403066121633846 0.0207274210095498 0.44212024483727
rs17088625_rv 0.0275536008193004 0.0135446122798611 0.427687444187955
rs17089226_fw 0.144739282439228 0.0883068976837787 0.507931669749615
rs17089226_rv 0.0881621819993761 0.0501638974214485 0.634675164693052
rs17089262_fw 0.789139375761833 0.713259791122682 -0.0495634971666531
rs17089742_fw 0.117301414218567 0.0695303773137787 0.8359033770438
rs17091005_fw 0.287072414274891 0.196565840296578 -0.218064818989747
rs17091005_rv 0.665694191519818 0.566391458352246 -0.0787785885107618
rs17092066_fw 0.00214455042265672 0.000799279392479783 -1.16212603964328
rs17092066_rv 0.024280071893042 0.0117600976353201 -0.908258493043888
rs17092089_fw 2.68036180361999e-43 1.77848968457302e-47 3.02810800564822
rs17092089_rv 2.40646409798247e-07 3.48091814319008e-08 1.79077085434831
rs170923_fw 0.0183640172036477 0.00860890731957433 -0.377297570765119
rs170923_rv 0.0563754061644975 0.0302032924938098 -0.425722118519163
rs17092644_fw 0.602323781773487 0.496274670570783 -0.343828633728406
rs17092810_fw 2.67767060217826e-05 6.38340136367381e-06 -1.29652432208211
rs17093026_fw 0.433620766453446 0.323543675245052 0.513708918677072
rs1709419_fw 0.0171090508555043 0.00796042174422877 -0.213071987789149
rs1709419_rv 0.223944662613708 0.146636625233425 -0.135232265721696
rs17094818_fw 0.133122271348296 0.0802699648913567 0.881059095835775
rs17094818_rv 0.832621693884921 0.768089276194963 0.119942065908725
rs17094939_fw 0.442171879658763 0.331590197622508 0.346407345856027
rs17094939_rv 0.925453088858465 0.893020372177505 0.0353248706010348
rs17095376_fw 0.313704842661515 0.218201551421951 -0.534700916604172
rs17095376_rv 0.223285426761618 0.146113601815465 -0.669677808872847
rs17095402_fw 3.20511640523198e-07 4.78608882620568e-08 -1.33410726055971
rs17095402_rv 3.92642503719559e-06 7.657366855876e-07 -1.19276162202205
rs17096014_fw 0.169784749221127 0.106143163008643 0.367894008920909
rs17096014_rv 0.0703565642207652 0.0387931340044139 0.334695580035746
rs17096048_fw 0.795575907823953 0.721803939727345 0.0418311027693673
rs17096048_rv 0.787528652862072 0.711045377814688 0.0371030101889868
rs17096211_fw 0.776445080919315 0.697337429021524 0.154105905035887
rs17096211_rv 0.601763520833187 0.495699921923146 0.240245547386748
rs17096228_fw 0.0489097404425982 0.0257443314516438 0.535711598037651
rs17096228_rv 0.00938973397263075 0.00407941398324345 0.572995327244392
rs17096909_fw 0.00441240764079899 0.00177387316663311 0.646901016122274
rs17096909_rv 0.0411123850208295 0.0211872498435812 0.482045960631292
rs17096929_fw 0.243790368292202 0.162122509089015 0.767197194980834
rs17096929_rv 0.146601612439899 0.089618351692513 0.951931485464025
rs17097524_fw 0.94595178056427 0.921598433682249 -0.0403387829550621
rs17097524_rv 0.566070243289645 0.457220693488478 0.209525568326615
rs17099022_fw 1.27963770382447e-07 1.72460848611116e-08 0.834386853405295
rs17099022_rv 3.00711580176439e-13 8.43346567721064e-15 0.897775620889233
rs17099058_fw 0.00011729311151018 3.2531697041507e-05 0.718418614128981
rs17099058_rv 2.2216364200927e-08 2.4482567985119e-09 0.774612890560253
rs17099269_fw 0.000235009913271275 6.99837098242638e-05 0.732672717404399
rs17099269_rv 0.642337090414846 0.540061534404485 -0.134149222567869
rs17099698_fw 0.145061213986714 0.0885372952595573 -0.272271778695819
rs17099698_rv 0.0340431670668492 0.0171548558349934 -0.251068343779375
rs17100901_fw 0.22618072254488 0.148335894209647 0.298237838988736
rs17100901_rv 0.399487679784712 0.292215320482518 0.232783832393108
rs17101018_fw 0.00418619185764274 0.00167334716659318 -0.691270580873248
rs17101018_rv 0.0873142489873464 0.0496096902060977 -0.481010733060576
rs17101201_fw 0.951475717401413 0.929600172574953 -0.0349973984910887
rs17101201_rv 0.752248544700185 0.667669873145911 -0.111426622740128
rs17101584_fw 0.947119437120394 0.923409030251687 -0.0448467999295345
rs17101584_rv 0.794586442777136 0.720554739722734 0.144667536363231
rs17101592_fw 0.847248049613092 0.787313613788418 -0.117048486827702
rs17101592_rv 0.724242950085606 0.634827867092267 0.21267628550209
rs171015_fw 0.844410244174989 0.783460233517323 0.108711846693541
rs171015_rv 0.899704930029457 0.857498614222222 -0.0523477593258818
rs17101605_fw 0.69056429551705 0.594798959598356 0.2211905260605
rs17101605_rv 0.480649951666168 0.369164846870576 0.381027705847341
rs17101653_fw 0.723150072436958 0.633542033137906 -0.207731168906161
rs17101653_rv 0.401216570453626 0.293776692214505 -0.454175163779142
rs17102646_fw 0.0462299750720724 0.0241768464950159 -0.559840415975457
rs17102646_rv 0.00217021075290035 0.000809899056326445 -0.602042078150138
rs17102973_fw 3.89504284752465e-07 5.94426285535578e-08 -1.0599259101259
rs17102973_rv 1.10836199183368e-07 1.46999594895952e-08 -1.14761347334386
rs17103145_fw 0.0987251986387804 0.0570812668718763 -0.431554367735924
rs17103145_rv 0.0487645899488169 0.0256563718210855 -0.53324548827445
rs17104309_rv 0.893987880494518 0.849578158078605 0.0424893579298932
rs17105354_fw 0.566137638158064 0.45728765057688 -0.12058139390743
rs17105354_rv 0.0601505824252627 0.0325039044039108 -0.389012963511613
rs171057_fw 0.467425214160886 0.356200695404115 -0.271831462749156
rs171057_rv 0.254386307296642 0.170358874781178 -0.443481709029824
rs17105997_fw 0.0149582895056424 0.00685914973958223 1.15175437653022
rs17106039_fw 0.388963054856535 0.282798929970837 -0.0892024431934985
rs17106039_rv 0.679292185914712 0.581889862660668 -0.0498958869506977
rs17106636_fw 0.0116639689207022 0.00519452029732154 -0.828851310765572
rs17106636_rv 0.000669866964829627 0.000221896302661919 -0.969727362175758
rs17106760_rv 3.09407261340217e-06 5.88560182061915e-07 1.86447977449708
rs17107814_fw 0.000180385117246927 5.22288184787455e-05 -0.422797027155804
rs17107814_rv 1.94743685585173e-07 2.74673320278824e-08 -0.643684442882922
rs17108418_fw 0.021181591368134 0.0101024005543194 -0.730839487131775
rs17108418_rv 0.0132977662179848 0.00601756788578438 -0.997108975943535
rs17108666_fw 0.00440389901750446 0.00176986811531119 0.69465743451843
rs17108666_rv 0.00366254194341958 0.0014425618058615 0.672750514180914
rs17109146_fw 0.725475898723501 0.636325784966224 0.188663412331773
rs17109542_fw 0.0107899334201439 0.00476082618126062 0.705995696775015
rs17109542_rv 0.00105073616837469 0.000364351882152885 0.837342379528947
rs17109597_fw 1.64791951551524e-05 3.74083160761079e-06 1.23695614132779
rs17109597_rv 9.80265762991521e-06 2.10820165002322e-06 1.437288231729
rs17109802_fw 0.528167245076354 0.417786330323375 0.361885076982144
rs17109802_rv 0.45679322920608 0.346024411944836 0.491942975793935
rs17110873_fw 0.586091692232616 0.478441271819333 -0.10895254085119
rs17111145_fw 0.261317862121782 0.17597615203217 -0.209496272029611
rs17111145_rv 0.00534822724341258 0.00219427189890747 -0.37355004610696
rs17111244_fw 3.13676557769409e-06 5.97548535170841e-07 -0.948304599256704
rs17111244_rv 5.54309683844064e-07 8.7959100850181e-08 -1.02353299526696
rs17111872_fw 0.00804966554271556 0.00344015354984454 -0.678679817948968
rs17111872_rv 0.0169787959200611 0.00789380885226915 -0.659466489873263
rs1711203_rv 5.60753065134982e-07 8.91117769888051e-08 1.53745990110179
rs17112431_fw 0.52001474239865 0.409209840528201 0.456073828375843
rs17112431_rv 0.422950195826198 0.313552653856201 0.473960857532241
rs17112489_fw 0.315398504473652 0.219612826960721 0.486565747076403
rs17112489_rv 0.0664277752600303 0.0363528729183847 0.730760502698873
rs1711354_fw 0.00723386363310709 0.00305990847727806 0.490772469193115
rs1711354_rv 0.0079156002945554 0.00337673104375373 0.518302686457217
rs17114075_fw 0.0336248409105 0.0169157945486869 -0.332738919154948
rs17114075_rv 0.10603514520086 0.0619271233185434 -0.349668527115104
rs1711442_fw 0.810029565481264 0.739665043807682 0.165682877422092
rs1711442_rv 0.957931997316266 0.938884801474642 0.0315314268418579
rs17115937_fw 0.0492864599043494 0.025965515044161 0.297340885273855
rs17115937_rv 0.190029255870672 0.121001642489742 0.169567096668343
rs17117901_fw 2.91291536677805e-05 7.00508570923971e-06 -0.888889434332971
rs17117901_rv 0.0226286170648643 0.0108721263464058 -0.611449950970495
rs17117905_fw 0.909618609769153 0.870980993595449 -0.0669063868290964
rs17118664_fw 0.000233928404775029 6.9630603398632e-05 0.714409877710896
rs17118664_rv 0.000188826778595812 5.49862510117104e-05 0.753765172371935
rs17118938_fw 0.000628768613036397 0.000206917690384035 0.663987256215485
rs17118938_rv 0.000611625439798949 0.000200811134874826 0.744085317034407
rs17118945_fw 1.2036152024038e-08 1.23428259260505e-09 -1.22090308737738
rs17118945_rv 0.000697328889766375 0.000231818323881041 -1.12308613703268
rs17119227_fw 0.0262290881220716 0.0128166510490551 1.20548443937036
rs17121264_fw 0.706185902045273 0.613049270238139 -0.0806616900414998
rs17121264_rv 0.403788969309505 0.296132451703033 0.198156873305533
rs17121678_rv 0.122958441334338 0.0733567999591366 -0.959501048774517
rs17121831_fw 0.751413236315335 0.666712429934845 0.148446830943409
rs17121831_rv 0.91677907713716 0.881172856372052 -0.0595184176239191
rs17122577_rv 0.100981263460571 0.0585802107507927 -0.544509210964119
rs17122581_fw 0.29697879845107 0.204633125139775 0.326451363445766
rs17122581_rv 0.419961282534131 0.310828391556051 0.205323855633698
rs17122776_fw 0.479631558314468 0.368128067958965 0.277188288662445
rs17122776_rv 0.105935200311775 0.0618535233899666 0.474820070947322
rs17123239_fw 0.996779390911607 0.995185460316117 0.00286600276949952
rs17123239_rv 0.0193838021359964 0.00914313706795231 0.632966276659327
rs17123288_fw 0.246769608831283 0.164423016628996 0.675784760047524
rs17123307_fw 0.000542045441076386 0.000175736471767372 -0.441987422900073
rs17123307_rv 0.00845947447993518 0.00363475064659414 -0.338707957017985
rs17125245_fw 0.012434732354995 0.00557751912413019 -0.802612599128859
rs17125245_rv 0.0188682458705564 0.00886990758975827 -0.925211652618624
rs17125346_fw 0.35024386850813 0.249112917158438 0.558184091709297
rs17125346_rv 0.445298230760328 0.334677407554948 0.404975769850055
rs17125369_fw 2.53564763458252e-10 1.66340010266334e-11 2.46680168040342
rs17125369_rv 1.18773814442196e-19 5.54293562632503e-22 4.00211193787403
rs17125449_fw 0.242258547446674 0.160881472504813 0.414765604950008
rs17125449_rv 0.0190583289706892 0.00897191079947437 0.769504149976661
rs17125756_fw 0.11114134860117 0.0653750949073966 0.254137225471054
rs17125756_rv 0.191331201568064 0.121979667501324 0.210133103952238
rs17126514_fw 0.159483637865752 0.0987579490665606 0.721935250726669
rs17126514_rv 0.0018403400661993 0.000675804881762038 1.17198400384882
rs17126725_rv 0.792367107108607 0.717788595965779 -0.198933098281054
rs17127103_fw 0.0190351193662141 0.00895930757834719 -0.305784446118397
rs17127103_rv 0.892856923095197 0.848157795733023 -0.0244181164158929
rs171271_fw 0.33728046418802 0.237964261769087 -0.262565305006827
rs171271_rv 0.000350382801562057 0.000108746304446057 0.450458639144337
rs17127327_fw 0.971947254290452 0.958612100263307 -0.0213956520169037
rs17127327_rv 0.259084446198958 0.174129754912765 -0.428635283531831
rs17127754_fw 0.348351864972011 0.247520669145839 0.253758003918899
rs17127754_rv 0.0960835456193371 0.0553182211807258 0.369837811782942
rs17127975_fw 0.000223214712770406 6.60811919233824e-05 0.39843170910854
rs17127975_rv 3.02803657308928e-05 7.31174425202976e-06 0.442301496590828
rs17127983_fw 0.902550784939197 0.86146305395356 0.0709571379675323
rs17127983_rv 0.567530199099521 0.458694895286627 -0.292171409441557
rs17128911_fw 0.764142581849202 0.682096927643842 0.241152200664292
rs17128911_rv 0.163378168893267 0.101530933591635 0.874751561271292
rs17129464_fw 0.0236511925184904 0.0114201890931242 0.83607158798723
rs17129464_rv 0.0234891239473433 0.0113331009742623 0.998271416808834
rs17129983_fw 0.0759085422445405 0.0422892158522241 0.630983106954575
rs17129983_rv 0.0604056794568424 0.0326597889359751 0.69672729711853
rs17130872_fw 0.042063109197631 0.0217367463970108 -0.745794931437843
rs17130872_rv 0.0399676887221177 0.020537662001658 -0.82631721752673
rs17132133_fw 1.76705448604896e-13 4.62741360113678e-15 1.98475561492846
rs17132133_rv 3.03521929509876e-12 1.14291483641997e-13 1.98355798716504
rs17132517_fw 0.796892407685463 0.723426103215114 0.14192416779422
rs17132517_rv 0.825097451203305 0.758351295722004 -0.112867172778641
rs17134162_fw 0.636533284443762 0.533756840720497 -0.19542683613315
rs17135066_fw 2.17566740508215e-05 5.08199488312491e-06 -0.345841078412835
rs17135066_rv 3.05073805268581e-17 2.82382030621505e-19 -0.968422742465098
rs17135743_fw 0.932481648601063 0.902772498250283 0.0116033771444154
rs17135743_rv 0.412552809986419 0.304088092929188 0.0939388016744862
rs17135745_fw 6.96184838963973e-08 8.7498514750465e-09 -0.820507036808233
rs17135745_rv 4.21129389649512e-06 8.28277950469618e-07 -0.761190252425949
rs17135748_fw 0.566484492472201 0.457636615807675 -0.195384944878336
rs17135748_rv 6.55218228077679e-05 1.70996117979399e-05 0.979412675798924
rs17135750_fw 4.9917230351579e-06 9.98830387257504e-07 1.00710855380492
rs17135750_rv 1.2081376521681e-06 2.08263660031366e-07 1.00329882398259
rs17135942_fw 1.45785172927275e-05 3.2687123723063e-06 1.23256177056509
rs17135942_rv 1.85128831570385e-06 3.34303042345433e-07 1.16292422628225
rs17136307_fw 3.91933392963728e-06 7.64033632205276e-07 1.92870077396591
rs17136307_rv 1.05453943180059e-09 8.10619024444952e-11 1.8941045252361
rs17136317_fw 0.638222736733177 0.535635345071302 -0.292925631568754
rs17136317_rv 0.522553507528912 0.411894198423157 -0.361641236936613
rs17136352_fw 8.04911044715688e-17 8.25152653497271e-19 -1.06066827694777
rs17136352_rv 1.94947214206155e-12 6.93329618568768e-14 -1.09861495425799
rs1713672_fw 2.65868847136847e-05 6.33197475498102e-06 1.14038774986963
rs1713672_rv 5.61137820521855e-13 1.70154590921961e-14 -0.682641750358712
rs1713675_fw 0.734561583007808 0.646829458436508 -0.0508671638430697
rs1713675_rv 0.138754391700042 0.0841769891389746 -0.231029040470625
rs1713676_fw 1.53430126579669e-05 3.45848126653108e-06 -0.657169416238209
rs1713676_rv 1.55767185138102e-09 1.25439214625844e-10 -0.525599887475858
rs17136795_fw 0.167030232676661 0.104110819945089 -0.623766190107829
rs17136795_rv 0.21366800568159 0.13873513183501 -0.538994927820835
rs17137294_fw 0.000148688114020986 4.22537596045083e-05 0.684083665214153
rs17137294_rv 2.78753784010524e-05 6.67522000195065e-06 0.807150997231986
rs17138298_fw 0.858728300154141 0.802642115420654 0.0822159631166267
rs17138298_rv 0.908101640027719 0.868986165629781 -0.0454436258648923
rs17138327_fw 0.0372817213512086 0.0190053248968954 1.35262135766365
rs17138399_fw 0.780420445351326 0.70232950971391 0.194874091872428
rs17138399_rv 0.713395817515613 0.621667186698657 0.244721166827755
rs1713893_fw 0.973662267824831 0.961344243867213 -0.0156099367449437
rs17139190_fw 0.0679337245241019 0.0372866942647051 0.966822811266238
rs17139190_rv 0.172788965687569 0.108304091590978 0.709552026654616
rs17139607_fw 0.0233237699694338 0.0112437770166496 0.621963418901859
rs17139607_rv 0.00161295815499027 0.000583940582574885 0.610387773778742
rs17140677_fw 0.510525461093285 0.39961972427294 0.495235593654344
rs17140677_rv 0.841594330412681 0.779847958083951 0.132396844570127
rs17142075_fw 5.27787712542074e-11 2.84479830019029e-12 -0.497048863845261
rs17142075_rv 7.96829024565152e-08 1.0166342043669e-08 -0.541429027734394
rs17142385_fw 0.966091729902557 0.95035451805921 -0.0275846205568357
rs17142385_rv 0.733137183393841 0.645226555039834 -0.190030999994518
rs17142723_fw 0.764254410869445 0.682230556474824 -0.136799004134277
rs17142723_rv 0.500491705333201 0.389214456886421 -0.295236837724886
rs17143507_fw 9.15838417961084e-12 3.95094958138831e-13 -0.964042906360195
rs17143507_rv 1.16631415418907e-05 2.55586681700071e-06 -0.969762310061673
rs17143763_fw 0.00462895579841174 0.00187086067684686 -0.693213039218999
rs17143763_rv 3.99163244983107e-05 9.89057535121702e-06 -1.0290076922694
rs17145194_fw 0.243351821301593 0.161766283794912 0.260984695230759
rs17145194_rv 0.114997452687948 0.0679815963427216 0.334351668343659
rs17146216_fw 0.00398293568458206 0.00158232125199529 -0.314294092577191
rs17146216_rv 0.0541278105541616 0.0288662501511058 -0.207237342785742
rs17149106_fw 0.548093477625516 0.438348708356858 0.230320225709178
rs17149106_rv 0.596176764060013 0.489619985139655 0.161620267896877
rs17149279_fw 8.8988241544934e-05 2.39579185235598e-05 0.933262572270552
rs17149279_rv 3.02449515191027e-05 7.29917918520534e-06 1.00547091925219
rs17149626_fw 0.0406989834022798 0.0209530497125797 -0.278493574348742
rs17149626_rv 0.043287378924817 0.0224570092685844 0.407483146743478
rs17149793_fw 1.59986680547298e-06 2.84372405772314e-07 0.708721348351353
rs17149793_rv 0.00339998288906058 0.00132941345122449 0.444419453602818
rs17150232_fw 1.94300888961429e-12 6.90601217705122e-14 1.93100005443632
rs17150232_rv 1.48185178119714e-13 3.80025023842275e-15 1.89920888014093
rs17151801_fw 0.589843084726274 0.482820423406924 0.287490246256333
rs17151801_rv 0.637385054407305 0.534791337258494 0.278216169942705
rs17151957_fw 0.00185948156133816 0.000683533133157284 -1.51382910388804
rs17152637_fw 7.96756055302307e-08 1.01645299515266e-08 2.50163818177033
rs17152637_rv 2.25182517103634e-22 5.10499369719383e-25 2.98573414212766
rs1715394_fw 0.00015561257502404 4.44039465789186e-05 -0.473126291071731
rs1715394_rv 0.00030706568050346 9.40738794044533e-05 -0.385136355050185
rs1715461_fw 0.656654302169832 0.556093083311895 0.239890244697843
rs1715461_rv 0.617452602542392 0.512815671557397 0.261232508526654
rs17154862_fw 0.796995018035056 0.723567403242297 0.0911976355048432
rs17154862_rv 0.330813574424134 0.232516293429707 -0.26150847112705
rs17155933_fw 0.996027847965785 0.994060147659549 0.0013841219555681
rs17155933_rv 0.931359524730648 0.901212339973093 0.0400782285708957
rs17156933_rv 0.550595721883865 0.440989263679018 0.337011586040735
rs171571_fw 0.010409489491459 0.00457367822291329 1.22373083829139
rs171571_rv 2.56721907674338e-05 6.09283708291749e-06 1.52122228932683
rs17157921_fw 0.178379317594307 0.112423242269982 0.845529530018801
rs17157921_rv 0.172706142423863 0.108236898649755 0.86445374829467
rs17158884_fw 0.85355101409248 0.795812161576853 -0.0852339115953753
rs17158884_rv 0.0261574738204724 0.0127785046368063 0.586168272353026
rs17159262_fw 3.67994235382985e-06 7.12376870632247e-07 -0.472677851876165
rs17159262_rv 7.54593151700002e-06 1.57918306712349e-06 -0.421014715055511
rs17159302_fw 7.1848253098578e-09 6.89420043846406e-10 -1.30524941767287
rs17159302_rv 6.48383907024202e-07 1.04636568632962e-07 -1.09490345269724
rs17159303_fw 2.73944364636830e-09 2.34625073134764e-10 -1.30472386386437
rs17159303_rv 1.19289151482191e-08 1.2213068856547e-09 -1.30199337124555
rs17159310_fw 6.94836683255941e-05 1.82534286717812e-05 -0.467726806889671
rs17159310_rv 0.00202920379545465 0.00075276625437956 -0.392934156095645
rs171597_fw 0.126458160900702 0.075738576798555 0.292038060288701
rs171597_rv 0.0683811255095425 0.0375685567791793 0.314571423182575
rs17160491_fw 2.00797194544163e-06 3.65328052179746e-07 -1.35543853264441
rs17160491_rv 4.7552772135214e-05 1.20236058445528e-05 -1.08276958878195
rs17160495_fw 3.37460866372072e-07 5.0638162650152e-08 1.69866553688263
rs17160495_rv 9.49718779715943e-07 1.59284221497932e-07 1.74009970436552
rs17160520_fw 0.45180734383303 0.341201332614666 0.338371320264586
rs17160520_rv 0.074819736705911 0.0415998927560999 0.692893615244478
rs17160676_fw 1.62685697338791e-11 7.5454384207959e-13 -1.04564451339731
rs17160676_rv 1.15165071016869e-10 6.81585281582679e-12 -1.21054591754043
rs17162105_fw 0.997559280093572 0.996434039050404 0.000827586968922877
rs17162105_rv 0.692674285601439 0.597282773441278 0.0908786953157254
rs17162832_fw 0.80508817237084 0.733639334832123 -0.159015958225452
rs17162832_rv 0.83988973120467 0.777625286339114 -0.12252751848767
rs17163610_rv 0.607970400124411 0.502224724620057 0.136345957416221
rs17163720_fw 0.0400210796663696 0.0205681953789308 -0.477472695757096
rs17163720_rv 0.000174392828241589 5.03356647104315e-05 -0.702351148144992
rs17163746_fw 0.834903914632537 0.771140766484302 0.147936102321438
rs17163746_rv 0.780467006152414 0.702399591131861 0.139645742581754
rs17163749_fw 0.0343257852493703 0.0173151125601572 1.36934234656338
rs17163749_rv 0.103157273612656 0.0600330476477164 1.02911819234319
rs17163751_fw 0.670479087472314 0.571656345364613 0.229144300362798
rs17163751_rv 0.569122432332546 0.460338258203426 0.299116998787816
rs17163765_rv 0.513979864772723 0.403307027900699 0.336649459784004
rs17163868_fw 0.000146487872822659 4.1549122621321e-05 1.15058502583316
rs17163868_rv 5.69547759461224e-06 1.15549456033382e-06 1.22936684789813
rs17164465_fw 1.91266212862046e-07 2.68985958570172e-08 -1.03572735226767
rs17164465_rv 1.39515057090158e-08 1.45623148332031e-09 -1.12036720453315
rs17164572_fw 0.174066299277378 0.109230334149869 0.24337631019705
rs17164572_rv 0.208235843189394 0.134605108111677 0.196852820926829
rs1716505_fw 0.109578267935831 0.0643199445457949 -0.184331713314602
rs1716505_rv 0.0186213028299962 0.00874208245127504 -0.263340232385894
rs17168376_fw 6.6968516649622e-08 8.37976650399745e-09 -0.899908310817766
rs17168376_rv 6.87099480310061e-09 6.55900151951479e-10 -0.738525735167197
rs17168445_fw 0.569364257136169 0.460573913266057 -0.249724504977418
rs17168445_rv 0.388543847651669 0.282446876800199 0.153095875435095
rs17171195_fw 1.74524184754051e-05 3.9831797546658e-06 1.21127509346869
rs17171358_fw 0.65523083539653 0.554590520964592 0.242414779441047
rs17171358_rv 0.231913463189619 0.152793184294171 0.701952263798279
rs17171677_fw 0.383756976684119 0.278220200799079 0.605300832773955
rs17171677_rv 0.477595859238424 0.36607266794561 0.482798374741995
rs17171769_fw 0.0263889524153879 0.0129050394529426 0.94075021332551
rs17171769_rv 0.0218230494427505 0.0104474355868519 0.841359582961318
rs17173652_fw 5.57010880906716e-05 1.42939392336721e-05 -0.793311576487704
rs17173652_rv 7.69839015470246e-07 1.26228273991054e-07 -0.824743951434768
rs1717446_fw 0.380887792808912 0.275710430253469 0.139743767148205
rs1717446_rv 0.401053407557744 0.293629496465181 0.136246571889652
rs17175078_fw 1.38270088142864e-09 1.09773844113156e-10 -1.00124827710107
rs17175078_rv 1.8325823435496e-10 1.15050648755126e-11 -0.905855808460101
rs17175134_fw 0.0621054940239895 0.0336921583929493 -0.514464701089929
rs17175134_rv 0.462541582478775 0.35166582393798 -0.245768963112206
rs17175271_rv 0.632926942984678 0.529951900572202 0.256201312656665
rs17175772_fw 0.906316743646089 0.866536468553402 -0.0550256487058182
rs17175772_rv 0.933334152068142 0.903938450996657 -0.0413481248647047
rs17176110_rv 0.118610064406722 0.0704280869240055 0.982178747877649
rs17176131_fw 1.11367983325326e-17 9.16304819344462e-20 2.9184038177522
rs17176131_rv 2.85127471816444e-13 7.93649886716199e-15 2.67930689086976
rs17176261_fw 0.0381226414221124 0.0194841748608182 -0.420124513550634
rs17176261_rv 0.000491130669651114 0.000157610874113703 -0.753872122737835
rs17176433_fw 0.689340878011926 0.593440271489576 -0.217818505925001
rs17176433_rv 0.691746595711966 0.596184495501475 -0.205977879378485
rs17176520_fw 0.476205679470042 0.36470342512484 0.46672045048947
rs17176520_rv 0.782248430859494 0.704867896344662 0.198069461273342
rs17178611_fw 0.0495857754911868 0.026149524205961 0.363431190687705
rs17178611_rv 3.55403087882949e-05 8.7103744870523e-06 1.07316357265489
rs17179001_rv 0.520207258118391 0.409417429000445 0.459570674121743
rs17180252_fw 0.797774352286086 0.724557253778773 0.15379567279826
rs1718067_fw 0.144014844169764 0.087796721236664 0.649055228014182
rs1718067_rv 0.215349094798909 0.139989057245366 0.533667394515288
rs1718188_fw 0.621774961806806 0.517410062659396 0.10236452757803
rs1718188_rv 0.42588558764887 0.316304739736773 -0.147618829440039
rs1718240_fw 0.172669706093875 0.108196877963098 0.342214583565141
rs1718240_rv 0.267697896853526 0.181037859534687 0.278847455108728
rs17182538_fw 2.23901737027253e-16 2.56273967468657e-18 -1.36285529431803
rs17182538_rv 1.9265110819876e-12 6.84524374231543e-14 -1.27382827128482
rs17182671_fw 0.685773153588574 0.589147893708982 0.215283321150473
rs1718303_fw 2.58688119623693e-05 6.14465100899885e-06 1.08742181421442
rs1718303_rv 0.0472065346821269 0.02474080564943 0.915875278193194
rs17183123_fw 3.59934407553879e-13 1.03371779844008e-14 -1.15771893781694
rs17183123_rv 7.74084492558256e-14 1.82424248021796e-15 -1.22405640162372
rs17184689_fw 0.855223839512709 0.797995172393833 0.0452108530750145
rs17184689_rv 0.779721753108612 0.701435709310666 0.0556003164044513
rs17184766_fw 9.01920134656014e-12 3.88591870105924e-13 -0.701555614948884
rs17184766_rv 9.64177160143316e-09 9.60381271029444e-10 -0.650402985413539
rs17185024_fw 0.0440624978175922 0.0229098090968518 -0.607556087920239
rs17185024_rv 0.0519968398694363 0.0275814524713841 -0.624073610841455
rs17185052_fw 0.983377719188633 0.975389297451455 -0.0030308022098885
rs17185052_rv 0.599698622491637 0.493494945003071 0.0743866505615533
rs17187075_fw 1.65843246619432e-08 1.76909733582271e-09 1.9638994221175
rs17187075_rv 5.06078257895109e-07 7.94829298943483e-08 1.29239045089157
rs17189362_fw 0.729766209592833 0.64138820148398 0.179655925907459
rs17189362_rv 0.252523947112732 0.168896648324354 0.487380037741162
rs17190117_fw 0.000302565568163925 9.25336826529244e-05 -1.09254885708068
rs17190117_rv 0.000373835131988287 0.000116740278869852 -1.17516309256691
rs1719130_fw 2.84727617826341e-08 3.22776945827287e-09 1.09054756529116
rs1719130_rv 4.96830993846338e-06 9.93541112260117e-07 0.971632141562204
rs17191414_fw 0.441490629764938 0.330964178560432 0.396603612527906
rs17191414_rv 0.741885340787703 0.655477267786839 0.181086265023654
rs17191421_fw 0.146994710731877 0.0898913311885006 0.817935108722227
rs17192134_fw 2.32533993801542e-05 5.47120656904165e-06 1.59580512555567
rs17192134_rv 2.03686995382945e-05 4.7217468396449e-06 1.39539063463108
rs1719262_fw 3.58700225089119e-11 1.84296689642807e-12 -0.577998088766248
rs1719262_rv 4.7620120145651e-09 4.35935853145886e-10 -0.55089676653185
rs1719271_fw 0.558788674197277 0.44952774687222 -0.254018644927541
rs17194529_fw 0.522834529701037 0.412336545746019 0.280125065763459
rs17194529_rv 0.302844253803682 0.209321088038661 0.391063096705381
rs17194995_fw 0.813531025020329 0.743941941365935 0.190059634573184
rs17194995_rv 0.620599633389185 0.516215664343442 0.285917689109184
rs17196752_fw 5.85561874756351e-06 1.19137940103149e-06 0.846608893257334
rs17196752_rv 3.12838520881799e-07 4.65974613248065e-08 0.985939094705678
rs17196820_fw 5.85497248427832e-06 1.19118316405976e-06 0.866627924721546
rs17196820_rv 4.78368146164866e-05 1.2102831539557e-05 0.752331096547909
rs17198873_fw 0.778413344502661 0.699914336600954 -0.115129508789179
rs17198873_rv 0.429988780460398 0.320054573313516 -0.169370552758507
rs17201487_fw 9.17854234572258e-05 2.47881342340578e-05 0.642446239042833
rs17201487_rv 1.29966883204987e-05 2.88173313898657e-06 0.75204780935042
rs17203108_fw 0.445537350114915 0.334953665267867 -0.242204287468627
rs17203108_rv 0.574004467569703 0.465712950316903 -0.243612903848237
rs17204908_fw 0.395574161549715 0.288703936726417 0.144236748241671
rs17204908_rv 0.364778996311346 0.261593165392717 0.129809866882265
rs17207330_fw 1.57609832897773e-05 3.56193411750922e-06 -0.925027213431346
rs17207330_rv 2.24363063652184e-07 3.21511133833743e-08 -0.80285199174838
rs172081_fw 0.030158760301277 0.014993999368152 0.796498541049621
rs1720837_fw 0.494327949054265 0.383032273974136 -0.28283812728419
rs17209882_fw 3.40500293830972e-13 9.69619641048762e-15 -1.29483240523028
rs17209882_rv 3.73730004053815e-13 1.08160420742799e-14 -1.36716816730555
rs1721015_rv 0.420071069981788 0.310944386229967 0.411669999076609
rs172113_fw 8.08071341568936e-07 1.33132581853604e-07 1.09851989786111
rs172113_rv 4.03181748079103e-07 6.17127659651302e-08 1.18570214003457
rs17212998_fw 2.24702840302899e-05 5.26881021270693e-06 2.08524906134765
rs17212998_rv 0.51947055440345 0.408683948320349 0.338319715568339
rs17213695_fw 0.843756211501383 0.782648129432924 -0.0732844134825491
rs17213695_rv 0.634884506229267 0.532083735862293 -0.147326345584333
rs1721505_fw 0.113659066104995 0.0670722478656002 1.07778828459021
rs1721505_rv 0.453883465478011 0.34315569638013 0.382368548000457
rs17216483_fw 0.000167982450445244 4.83126488922373e-05 1.04391883815412
rs17216483_rv 0.0132937081737574 0.00601484944840103 0.732366646058667
rs17218781_fw 0.906820244841173 0.867218436214475 -0.0691148509736644
rs17218781_rv 0.373537345777751 0.269257860266797 0.193641683159458
rs1722207_fw 0.00116842971611904 0.000409259221890146 -0.482333833089934
rs1722207_rv 6.79927898965456e-06 1.40803859907849e-06 -0.589259287181663
rs17224094_fw 3.28125439811224e-08 3.77671198278727e-09 -0.667356993656129
rs17224094_rv 2.08053753128587e-07 2.95908181163245e-08 -0.892398317759907
rs17224206_fw 0.0119170099666818 0.00532099877892737 0.767219127505689
rs17224206_rv 8.20657339386255e-05 2.19081549253358e-05 0.980932840703863
rs17224237_fw 3.06880868528015e-09 2.6715393770072e-10 -0.598949845375548
rs17224237_rv 1.20319664418439e-07 1.61267150239033e-08 -0.639162867647675
rs17226013_fw 0.955306300411379 0.935244297619249 -0.0129007131178546
rs17226013_rv 0.734518948470528 0.646775670194605 -0.0749858080914912
rs17226075_fw 0.221574905899074 0.144817845680901 0.352899397674816
rs17226075_rv 0.0139854393136053 0.00636556644404672 0.496883409939369
rs17226159_fw 0.00692584764406151 0.0029169808188362 0.588280128630772
rs17226159_rv 0.00330574417352813 0.00128843084568405 0.552410037218364
rs17228658_rv 0.097834566180579 0.056483216796312 -0.726181086333559
rs1722926_rv 0.0100364198970959 0.00439000416019546 1.52130217546374
rs17229476_fw 6.30075027140693e-08 7.82907903142108e-09 1.59424860907401
rs17229476_rv 6.03626724554861e-09 5.67673198594933e-10 1.58040429281035
rs17229765_fw 0.0344532090754391 0.0173862477222308 -0.659781851577406
rs17229765_rv 0.118302358932721 0.0702165959599903 -0.55685340244621
rs17231506_fw 0.774854133515807 0.695411576377096 -0.0751046449518652
rs17231506_rv 0.27412135834776 0.186133695219415 -0.204285025588709
rs1723156_fw 0.00437830403047407 0.00175841978495927 -0.702847296984408
rs1723156_rv 0.000808234028159512 0.000272727367142539 -0.768039737656082
rs1723167_rv 0.30728004252274 0.212838986390743 0.644684686996232
rs1723170_fw 0.000132110947731993 3.70914641919342e-05 -0.504407839879401
rs1723170_rv 9.95890057805569e-05 2.71191878258513e-05 -0.566911907215517
rs17231712_fw 0.642827461891068 0.540608895610002 0.341871301602443
rs1723175_rv 0.47184112908956 0.360557253212124 -0.349265927951771
rs17232098_rv 0.570501267268575 0.461884831538854 0.27997708349496
rs17233364_fw 2.27982782775292e-10 1.47112504975762e-11 -1.0284532588091
rs17233364_rv 9.35841486123211e-10 7.10993631219611e-11 -1.1567426177671
rs172336_fw 0.00157171255620058 0.000567165996741877 0.43619771233743
rs172336_rv 0.00013927477461485 3.93060872776744e-05 0.457264470041247
rs172337_fw 0.000247616240635729 7.41430266898128e-05 0.803013169002486
rs172337_rv 0.00104974362394958 0.000363949664415579 1.09016413222838
rs17234953_fw 0.524770141119997 0.414397112352507 -0.184187571476105
rs17234953_rv 0.296745909682069 0.204439836787799 -0.272757093159526
rs17235990_fw 0.80764214756588 0.736761559205421 -0.101933973212636
rs17235990_rv 0.529361936589507 0.419000633108369 -0.285665331550388
rs172366_fw 7.51213881864141e-11 4.21024036592071e-12 -1.13347093934061
rs172366_rv 3.40651476626083e-10 2.31229819247882e-11 -1.24937279190354
rs17238344_fw 1.75209261800828e-06 3.14162184641433e-07 -0.623126681873043
rs17238344_rv 0.000361353653263936 0.000112466958811185 -0.539180102643788
rs17240890_fw 0.000186365544912562 5.41813358480832e-05 -0.535124885249582
rs17240890_rv 8.50307801750829e-09 8.32761140856097e-10 -0.547559376349639
rs17240911_fw 0.0215941653968535 0.0103228163095767 -0.256839722656346
rs17240911_rv 0.115462377275714 0.0682947461014402 -0.177260034633947
rs17240918_fw 0.104551004653698 0.0609609152275479 0.599324782860579
rs17240918_rv 0.101465339310655 0.0589081552702771 0.522683873424004
rs17240931_fw 5.24053305423452e-08 6.36506917641582e-09 1.41029632097783
rs17240931_rv 6.55913437014432e-06 1.35250502583008e-06 1.38157232354073
rs17240952_fw 0.656294538911817 0.555719981280795 -0.153653862167012
rs17240952_rv 0.717797309795203 0.626932859093166 -0.108592236736435
rs17240973_fw 0.636533284443762 0.53376694047638 -0.0612512327058905
rs17240973_rv 0.567473484106935 0.458633902028884 -0.0642863635437232
rs17240980_fw 0.174337254243623 0.109432650876101 -0.182243803112645
rs17240980_rv 0.508664626538578 0.39773561900379 -0.0864794578282564
rs17241022_fw 0.10445296114516 0.0608933525725812 0.286043290551823
rs17241022_rv 0.0208961438332326 0.00994592297107394 0.460122072892285
rs17243143_fw 0.0335776852448575 0.0168894724490423 -0.302017132626956
rs17243143_rv 6.0780961292128e-05 1.57447331221862e-05 0.865292978993478
rs17245920_rv 0.423070430243148 0.3136876223296 0.409114173168143
rs17247678_fw 0.0698257006982219 0.0384679951748758 0.322361015667652
rs17247678_rv 0.0259121783414306 0.0126468944653163 0.451741701914735
rs17247945_fw 7.58614074277505e-19 4.41235568027984e-21 -0.783823844964811
rs17247945_rv 1.09364651311059e-06 1.8632603654902e-07 -0.84324358138219
rs17249141_fw 0.172671679694651 0.108201933716162 0.208388181656572
rs17249141_rv 0.00293593890120328 0.00113101797738943 0.576852408177664
rs17250008_fw 0.000613624702749965 0.000201528613698145 -0.678976761737078
rs17250008_rv 0.084355406635004 0.0477138645235464 -0.484337976693717
rs17250351_fw 2.47328482490658e-11 1.21385569782945e-12 -0.609045748185216
rs17250351_rv 1.16508167636458e-12 3.8743288443902e-14 -0.735467041005239
rs17253315_fw 0.183586311646197 0.116277827471221 0.323458250785648
rs17253315_rv 0.0693727597926752 0.0381808717554891 0.428017156867446
rs1725460_rv 0.664621669407054 0.565192280251959 0.252123349154676
rs17255842_fw 1.29421240201593e-11 5.82085001990443e-13 1.53663218766788
rs17255842_rv 6.94030036609196e-05 1.82284004262805e-05 1.37172780840752
rs17256246_rv 0.685163392674742 0.588313388415253 -0.137075218436969
rs17257176_fw 7.03496358367895e-09 6.73419644574845e-10 1.15159020506842
rs17257176_rv 0.000130240678436332 3.65101957145354e-05 1.0957664625304
rs1725831_fw 0.0554977806513501 0.0296833893039894 0.690870618480763
rs17258759_fw 0.0180034805878868 0.00842197191458429 -0.510998071410285
rs17258759_rv 0.00132947848231313 0.00047171153901018 -0.655312682350412
rs17259991_fw 5.50054928184189e-07 8.71866198401343e-08 -1.12742667935254
rs17259991_rv 3.4332168788197e-05 8.38921993170108e-06 -1.08443547756564
rs17260469_fw 0.081940755473626 0.0461391352758124 0.576204447680464
rs17260469_rv 0.930630839490419 0.900264207661319 0.0517189200504872
rs1726113_fw 1.1984572749889e-07 1.60525894263437e-08 -0.917082114195551
rs1726113_rv 0.000563932395526102 0.000183580805599074 -0.710837498760476
rs17261567_fw 0.244290259637541 0.162530584127505 0.149179706326955
rs17261567_rv 0.845914394606166 0.785628939106989 0.0228885762320952
rs17265251_fw 0.964499414656849 0.947946221458938 -0.00965749055383188
rs17265251_rv 0.604650325321543 0.498679715588769 0.087809329845691
rs1726623_fw 0.775958645522425 0.696823323502123 -0.147962527151734
rs1726623_rv 0.787832757715317 0.711520335128578 0.144494529804607
rs1726626_fw 3.49894086920187e-09 3.08507017341766e-10 -1.22795737592849
rs1726626_rv 0.00278583030621914 0.00106687571610343 -0.934713641098175
rs1726627_fw 0.49534184973599 0.384075359436326 0.431317682031329
rs1726627_rv 0.281710861739069 0.192215496189578 0.711513251489329
rs1726628_fw 0.93885297065976 0.911598762268569 0.0524104708052971
rs1726628_rv 0.899367272267086 0.857057445710297 0.0743706090887152
rs1726702_fw 5.41700169954328e-23 1.07230586802274e-25 2.54090503349811
rs1726702_rv 4.00315971941546e-15 6.52982614086414e-17 2.19168476401513
rs1726735_fw 0.266717084035577 0.180256576169091 0.391819568812216
rs1726735_rv 0.590710097929402 0.483746534977419 0.156795179519879
rs1726744_fw 0.0385878013974534 0.0197496520522365 0.760617478901449
rs1726744_rv 0.000452745899578185 0.000144156104888584 1.19752893085108
rs1726746_fw 0.00437194424131163 0.00175552712054083 0.5006842450971
rs1726746_rv 0.000238560942342503 7.11572527465772e-05 0.67285819796264
rs1726752_fw 0.499421242415472 0.38821159541267 -0.371412203197705
rs1726752_rv 0.706421724550815 0.613352960621907 -0.204300796707311
rs1726807_fw 0.265220288599983 0.179080741833645 0.263126434613958
rs1726807_rv 0.684640973088042 0.587743673930933 0.12109527793762
rs17268179_fw 0.142650856614304 0.0868452912599697 0.231442763487848
rs17268179_rv 0.380743682051999 0.275580850533069 0.163362950008726
rs17270146_fw 0.437404752842181 0.32702566878333 0.518363306075847
rs17270146_rv 0.842624870923194 0.781142123722707 0.113251691702655
rs17270501_fw 0.407649064109492 0.299653122900028 0.144350784660832
rs17270501_rv 0.719098426405285 0.628743923045446 0.0752148795345621
rs17270624_rv 0.000964614689376657 0.0003314482893595 -0.621573313624399
rs17271931_fw 0.45944812117462 0.348678779505986 -0.2135684701633
rs17271931_rv 0.000262124134268512 7.89711785313635e-05 -0.728834064995115
rs1727322_fw 0.0947764050011358 0.0544503684362242 0.418706971999165
rs1727322_rv 0.149811850350934 0.0918692270548291 0.337613929371633
rs1727324_fw 0.622947395610019 0.518709487895698 0.267175105513329
rs1727324_rv 0.836295629192524 0.773064616715995 -0.147230704522535
rs17276513_fw 0.136950773821503 0.0829040912899951 0.221989208053212
rs17276513_rv 0.804813801626999 0.733282510585969 0.0484440231793187
rs17277015_fw 0.424708634661665 0.315260187162928 0.435471358630773
rs17277015_rv 0.130783341771948 0.0786745122240139 0.717535478228337
rs17277375_fw 0.999767136894966 0.999623406410596 -0.000193068182504144
rs172780_rv 0.0495806185076144 0.0261462563217891 1.0818631047848
rs172781_rv 0.189764778356133 0.120799658687923 0.88174558776775
rs172782_rv 0.469224563626248 0.357987010594422 0.408309736131631
rs17280260_fw 0.000831501941174398 0.000281268455716746 1.12300350316116
rs17280260_rv 0.00478558244137159 0.00194173157912463 1.13844602213888
rs17281013_fw 2.10122720847287e-09 1.74974463979394e-10 1.71781865871332
rs17281013_rv 2.32756705285264e-08 2.57786300779856e-09 1.52980884506778
rs17281761_rv 0.603881967424496 0.497865708462871 0.168793070279564
rs1728182_fw 3.0241517425367e-06 5.73955413325977e-07 -0.515082483321253
rs1728182_rv 1.54041807873168e-05 3.47329133294187e-06 -0.468942605259447
rs17282015_fw 0.469230963023949 0.358002271138669 -0.0992483697661278
rs17282015_rv 0.552717141817684 0.443091791381967 -0.100565938560705
rs17282194_fw 0.432723710884413 0.322664517437499 0.174045983932086
rs17282194_rv 0.530258898451614 0.419909972799009 0.153644330403563
rs17283052_fw 0.228512689003931 0.15013679654447 0.741255705356679
rs17283052_rv 0.179660179416402 0.113405695053511 0.765639855804125
rs17285449_fw 0.686028993113141 0.589473898390927 0.252436660699175
rs17285449_rv 0.0296563749723961 0.0147137748907595 0.838596633959974
rs1728645_fw 0.527746307885911 0.417313294838588 0.331248328332293
rs1728645_rv 5.91083621678565e-07 9.4428527179888e-08 2.73441784795377
rs1728653_fw 1.95154544617175e-13 5.17528805865553e-15 -1.05207195280208
rs1728653_rv 2.35587940417613e-09 1.98811356615001e-10 -0.994298950053246
rs17287030_fw 0.00532761038956 0.00218481162581617 0.535723963740961
rs17287030_rv 0.000906033014601814 0.000309245161376931 0.666303396381458
rs17288042_fw 0.58554520162434 0.477898026787424 -0.28835983593322
rs17288042_rv 0.276887795291728 0.188370417697969 -0.483022362013451
rs17289784_fw 0.99716460116599 0.995775556656597 -0.00291601759296009
rs17289784_rv 0.994297889014596 0.991625931977565 0.00427942757756656
rs17290922_fw 0.180231985713312 0.113828419968673 0.653662961535398
rs17290922_rv 0.00482311988489444 0.00195829569563952 0.953283957453801
rs17292205_fw 0.11626020017295 0.0688232202603016 1.02584184491414
rs17293632_fw 0.000484559257003242 0.00015528230983832 -0.567572256725679
rs17293632_rv 0.00298214241482084 0.00115063088993319 -0.465234053664459
rs17294094_fw 0.455971862252631 0.345198524164407 -0.422843638891038
rs17294094_rv 0.887262150659553 0.840655033064692 0.096268456625633
rs17295938_fw 0.936960939491342 0.908953448068022 0.039254142166043
rs17295938_rv 0.943989503060812 0.918922991682852 -0.0322547386556051
rs1729652_rv 0.00112312921327884 0.000392150030421037 -1.39852658980471
rs1729653_fw 0.15629719364944 0.0965168789218224 -0.214796963914134
rs1729653_rv 0.00028496569051577 8.66185275199219e-05 0.559896269168626
rs1729654_fw 0.826104037087383 0.759596203167978 -0.0471530171299718
rs1729654_rv 0.0351271235535586 0.0177752754711938 -0.402261613239177
rs1729673_rv 0.516906995467713 0.406112628956364 0.334864998228253
rs17301517_fw 4.29505690568348e-07 6.62265039213775e-08 -0.860865371660322
rs17301517_rv 5.57403156267735e-06 1.12798535338766e-06 -0.816100000918003
rs17302432_fw 0.105783006908472 0.0617529622971757 -0.468955226053823
rs17302432_rv 0.210825448672851 0.136535508871116 -0.393454566845236
rs173026_fw 0.0926410342284936 0.0530545263370797 0.275123673971881
rs173026_rv 0.211791928611893 0.137283216150858 0.181470368464923
rs17303157_fw 0.0439365388483571 0.022832656907991 -0.486628211766668
rs17303157_rv 0.254332596122356 0.170309174769798 -0.381792830995244
rs17308336_fw 0.194170258102568 0.124106544661426 0.173013949624218
rs17308336_rv 2.55143460810957e-07 3.71318862304227e-08 1.08751059766357
rs1730851_rv 0.528325800642165 0.41792242137713 0.433736277662941
rs1730859_fw 0.029226187869742 0.0144763779740976 0.557614046319822
rs1730859_rv 0.000321405608123638 9.88855575123054e-05 0.774469582550882
rs1730862_rv 0.269728828711514 0.182635046605496 0.651757066892468
rs1730864_rv 0.470435764299593 0.359212817304691 0.369016822352245
rs1730865_fw 0.0241191105212539 0.0116725335039824 0.900897003371584
rs1730865_rv 0.000399414976154651 0.000125700035293047 1.1519192916441
rs173093_fw 0.480116588546052 0.368606243371553 0.119689504699874
rs173093_rv 0.0753062653456915 0.0419095447908409 0.256144588271101
rs1730997_fw 0.0989020538069299 0.0572066996474207 -0.304860926634599
rs1730997_rv 3.03098131193012e-05 7.31919004791832e-06 -0.524741444261818
rs17310296_fw 0.461907467625043 0.351082119686654 0.378248271031749
rs17310296_rv 0.513979864772723 0.403307027900699 0.336649459784004
rs17312055_fw 0.00104029167110782 0.000360258484072515 0.856653155691937
rs17312055_rv 0.00528749218492339 0.00216654679445935 0.769213120808236
rs17312754_fw 0.00230755543484752 0.000866870790721367 1.371964362275
rs17312754_rv 0.00155654039548882 0.000561054095620315 1.28209891169789
rs17312971_fw 0.303994017354633 0.210243534507126 0.684279396428971
rs17312971_rv 0.210631955333393 0.136386904747317 0.87387215294295
rs1731353_fw 0.000121017086991777 3.36689433850788e-05 1.19121928461856
rs1731353_rv 0.00320712829531376 0.00124630624264399 1.2016253509072
rs17313981_rv 1.01618614860116e-06 1.71611911123884e-07 2.59403395641609
rs17315740_fw 0.146089351483115 0.0892552849997526 -0.175255241756924
rs17315740_rv 0.242340182516924 0.160946405470262 -0.124960276186704
rs17317684_rv 0.872940960316539 0.821502343762775 0.0898682084667613
rs17322327_fw 0.146634315111455 0.0896438197136531 -0.725254007576683
rs17322327_rv 0.0175717960939758 0.0082000160526131 -0.99250856980258
rs17322629_fw 0.709120788048702 0.616781225541531 0.167798519596546
rs17322629_rv 0.472123322617193 0.360825102324017 0.26578362379883
rs17322664_fw 0.0282422458160129 0.0139274817826008 1.30848281842912
rs17322692_rv 0.47878604416164 0.367304448031504 0.400810533080652
rs17325376_fw 0.00206519120076317 0.000767212615920609 0.531584156681639
rs17325376_rv 8.67442499269923e-07 1.43998179246465e-07 0.834879747942148
rs17325839_fw 3.80638871687878e-05 9.38611191570599e-06 -0.623931802358906
rs17325839_rv 0.00150734450078721 0.000541454494001397 -0.528322051772225
rs17326497_fw 2.36309671688265e-13 6.44960818488751e-15 -0.809883473161689
rs17326497_rv 7.57731245114124e-06 1.58642071223991e-06 -0.682318827608248
rs17326539_rv 0.236781379396508 0.156568564552843 -0.720958759344062
rs17327001_fw 0.000934877487580942 0.000320134490112842 0.577520852829655
rs17327001_rv 0.000143037275653956 4.04802481726537e-05 0.664931224716844
rs1732792_fw 0.00238693557024054 0.000899938008937815 -1.06196154744105
rs1732792_rv 0.00195815373960076 0.000724070362407169 -1.12571144027051
rs17330399_fw 0.790751809121666 0.715599518324865 -0.146048251832562
rs17331024_fw 0.906131774234801 0.866239369470367 0.068554908320351
rs17337746_fw 0.00938429057947869 0.00407662286070415 -0.643710269573964
rs17337746_rv 0.00188922485813361 0.000695741014760215 -0.846186603096674
rs17337773_fw 0.857916456814075 0.801494308663396 -0.0888093777670291
rs17337773_rv 0.435837079074233 0.32558368752951 -0.32565112880216
rs17337965_fw 0.519241045995304 0.40843857368244 -0.191405316318531
rs17337965_rv 0.299237371764302 0.206424347126771 -0.232486212398605
rs17340157_fw 2.85147700614501e-14 5.97565846841041e-16 -0.738531093969697
rs17340157_rv 8.28159182653083e-12 3.52829271475222e-13 -0.683311881642351
rs17341514_fw 0.0297906948057946 0.014788276695226 0.573493489034655
rs17341514_rv 5.91608313223806e-06 1.20479365315467e-06 0.949071341618985
rs1734192_rv 0.636476277072085 0.533683943557823 0.249803616106492
rs1734195_fw 0.397653698587336 0.290573129275395 -0.210747904902366
rs1734195_rv 0.461907467625043 0.351076545887005 -0.20433575560494
rs1734196_fw 1.24507416807374e-06 2.15264299467685e-07 2.35333500694089
rs1734196_rv 0.012496391470972 0.00560821620634534 1.25245981703244
rs1734197_fw 0.0229125718401824 0.0110237581058432 1.39576864893138
rs1734197_rv 0.532123602671054 0.421810318265334 0.329168594958985
rs1734198_fw 2.90716024251252e-21 8.61609432014415e-24 3.10524308773598
rs1734198_rv 1.0628629447693e-16 1.12602868764403e-18 2.96626838475003
rs17342123_fw 0.000298746017249949 9.12300944456249e-05 1.77598981132979
rs17342123_rv 0.0424818826805205 0.0219832209350142 1.0761328323846
rs17342773_fw 0.360852571890475 0.2581668578272 -0.383289328954214
rs17342773_rv 0.838477466066635 0.775721007853964 0.0854978068602516
rs17342912_fw 0.874947790622203 0.824033504086759 -0.0271974714033467
rs17342912_rv 0.877095511979239 0.826958309167871 -0.0325442552842455
rs17343114_fw 1.49270876802169e-06 2.63327917495875e-07 1.81852001245626
rs17343114_rv 3.69299181533072e-08 4.30248698101311e-09 2.48080602808015
rs17343135_rv 0.488849611437611 0.377538555994481 0.427034780776204
rs17343667_fw 0.4566598751213 0.345911295493647 0.344954231106941
rs17343667_rv 0.329864505597617 0.231652287023571 0.401731341658754
rs17344332_fw 7.83837719414413e-06 1.64601933669081e-06 -1.04309874124653
rs17344332_rv 5.81197733174191e-08 7.15040450928149e-09 -1.31227816020526
rs17344537_fw 0.00733160859357798 0.00310465968046013 -0.394602843102899
rs17344537_rv 3.84364182548923e-13 1.11875625203898e-14 -0.593173194533735
rs17346125_fw 2.03770789504867e-14 4.06748363364834e-16 -1.14830518167904
rs17346125_rv 1.48068240400504e-15 2.16471162950331e-17 -1.10011593433888
rs17347262_fw 2.40712083753089e-11 1.17393259610192e-12 1.54182141799242
rs17347262_rv 2.40402950766044e-10 1.56057474730352e-11 1.45726279915966
rs17347451_fw 0.258420212072768 0.173617595866729 0.424157985264952
rs17347451_rv 0.300095877955277 0.207129410023917 0.498217650205621
rs17347617_fw 0.769903264268838 0.689273977198461 0.0753595940238342
rs17347617_rv 0.606937641092042 0.501096404474472 0.122269030411115
rs1734960_fw 0.000250888945054388 7.52200715432453e-05 0.677523026750243
rs1734960_rv 9.78103326326849e-05 2.65980589591237e-05 0.685399985383449
rs173511_fw 0.000140819995396243 3.97826687279369e-05 -0.354915334195826
rs173511_rv 0.0028466099679517 0.00109263912345604 -0.33428840455294
rs173512_fw 0.000257637494312765 7.74513706831907e-05 1.49548316184036
rs173512_rv 0.444498813862079 0.333915013836536 0.548081361765568
rs173513_rv 0.455749647682155 0.344980082545176 0.386523587911512
rs1735153_fw 0.415042182779995 0.306423276099521 0.147258203149045
rs1735153_rv 3.5325501311902e-10 2.40566249838202e-11 -1.06836687972765
rs1735154_rv 0.533457578912345 0.423097826974703 0.326936193647058
rs1735159_fw 0.856656423530447 0.799881256541339 0.144544910706608
rs1735159_rv 0.952418805038299 0.931142999560037 0.035462118391343
rs1735163_fw 0.0856404459382529 0.0485386779773671 -0.427407996570166
rs1735163_rv 0.128494777916895 0.0771258550219783 -0.34340951346845
rs1735167_fw 0.19355254349159 0.123664634067929 -0.27888242216517
rs1735167_rv 0.000735007582021534 0.000245506480518639 -0.447846128795778
rs1735169_fw 2.38340779647139e-12 8.71117020252797e-14 -0.821541746025484
rs1735169_rv 8.92677718921058e-10 6.75831250274652e-11 -0.693974034017787
rs1735173_fw 3.95776638680917e-09 3.5447714116258e-10 -1.13478392642806
rs1735173_rv 2.3526717066024e-12 8.57021277237554e-14 -1.23974696607074
rs17351767_fw 6.23374028156919e-09 5.88588177338794e-10 -1.42821942192748
rs17351767_rv 9.30906713718828e-09 9.22126967614114e-10 -1.54663973925935
rs1735188_rv 0.766529066040894 0.685142677578963 0.161614252315159
rs1735192_fw 5.76941462553229e-05 1.48532471283029e-05 0.77873408849537
rs1735192_rv 0.000270184124630884 8.16205486535051e-05 0.711739516287792
rs1735196_fw 0.0404792335512953 0.0208269340784068 -0.602248721216761
rs1735196_rv 0.0126154971912986 0.0056694819505451 -0.764202030327335
rs173537_fw 0.00715169681454603 0.00302127673470543 0.469045704783492
rs173537_rv 0.039670135532887 0.0203676529138228 0.50403898167785
rs173538_fw 2.48075563211541e-09 2.10410914151489e-10 0.99285270515642
rs173538_rv 1.94949176443932e-07 2.75027828710243e-08 0.937866596736694
rs17353994_fw 5.75895664678802e-10 4.15238950490543e-11 1.73083556984291
rs17353994_rv 5.95404549115718e-11 3.25798078984426e-12 1.51035520962018
rs1735402_rv 0.388293630066953 0.282252102248589 -0.162798574058538
rs1735412_fw 0.000410580844220706 0.000129599993769398 1.46997725655061
rs1735412_rv 0.418265354298423 0.309339483106801 0.597970437688471
rs1735428_rv 0.339084990354373 0.239477415112924 -0.692316515701902
rs17355274_fw 0.552854122119346 0.443305539188171 0.306937284246977
rs17355274_rv 0.342227451884554 0.242139565739652 0.603482498981435
rs17355357_fw 0.0347588365272682 0.0175601630269509 0.306904272379633
rs17355357_rv 0.00162079314736195 0.000587153494805508 0.392021178473443
rs17356504_rv 0.790259433572889 0.714958172979182 0.0662874813236263
rs17357120_fw 0.135153730060402 0.0816596387932422 0.967607071342318
rs17357120_rv 0.291858113397422 0.200472111332368 0.69155456984853
rs17357872_fw 0.196798306921185 0.126093162435579 -0.538290306088909
rs17357872_rv 0.412947158547005 0.304451829849952 -0.368769177350084
rs17358840_fw 0.611892199568696 0.506697782332909 -0.0968140545680446
rs17358840_rv 0.99718914805894 0.995832743206229 0.000751776639461467
rs17358923_fw 0.0901599286520918 0.0514541534295429 0.682091663379652
rs17358923_rv 0.577547082373213 0.469498910470136 0.298432662180874
rs1736088_fw 0.000225167891469051 6.67166889625803e-05 1.09449820606694
rs1736088_rv 8.92029928360488e-05 2.40236268831564e-05 1.06870301048249
rs17361490_fw 0.266535595619459 0.180113287173188 0.72911648969582
rs17361490_rv 0.000113551251292344 3.13996974162859e-05 1.89383865185406
rs1736176_fw 6.58880167264712e-06 1.35956970793713e-06 -0.466158997156303
rs1736176_rv 0.000252102813481819 7.56286136876706e-05 -0.412265412879519
rs1736177_fw 0.446747897080116 0.336145358297768 0.137427436963928
rs1736177_rv 0.058353067414773 0.0314141819662046 0.351682201202867
rs1736180_fw 1.6656623267405e-08 1.77863315042711e-09 -0.849134832613206
rs1736180_rv 9.81334578931882e-07 1.65053387421483e-07 -0.806245695606797
rs1736184_fw 0.888038441086848 0.841773549396846 0.0500297774219151
rs1736184_rv 0.896975112488397 0.853656926167684 0.0372312941380704
rs1736189_fw 0.00149596360675182 0.00053700239616 0.786155267661898
rs1736189_rv 0.0132147705371748 0.00597358017027797 0.604054473102505
rs1736194_fw 3.28667493789149e-19 1.73373138851021e-21 -1.19573646691337
rs1736194_rv 4.8929040177824e-23 9.52326882898395e-26 -1.24512528355401
rs17362605_fw 2.37498469739794e-06 4.39298366052662e-07 -0.722427620933398
rs17362605_rv 1.60868963896287e-07 2.22163052787564e-08 -0.74113762252409
rs17363069_fw 1.93461093585044e-10 1.22364092857158e-11 -0.802515254543946
rs17363069_rv 1.07001780417024e-11 4.69536488061787e-13 -0.86677165223944
rs17364616_fw 6.07672182386511e-09 5.72015307154356e-10 1.54950642051444
rs17364616_rv 5.93545986443166e-06 1.20919914208922e-06 1.12341611266324
rs1736556_fw 0.531884395066839 0.421552342797882 0.323300306303583
rs17365591_fw 0.623939240229401 0.519790666898472 0.259306601549999
rs1736564_fw 0.726437053868271 0.63747410145926 -0.207153333564918
rs1736564_rv 0.755996299129467 0.672166704860439 -0.155169592376132
rs1736565_rv 0.913050190461201 0.876094406758638 -0.0622717643758021
rs1736567_fw 0.115622245860422 0.0684008143930206 0.644908524274238
rs1736567_rv 0.0991913182484778 0.0574003417303247 0.570623925286099
rs1736568_fw 0.657724549038309 0.557275828291853 -0.262189765963842
rs1736568_rv 0.631062937078434 0.52779098716484 -0.283639099758048
rs17366643_fw 0.000226630386448287 6.72077833500631e-05 1.78397087389682
rs17366643_rv 0.000327097666926006 0.000100832144135121 2.07611835489266
rs17367381_fw 0.532594661251078 0.422283850084251 0.209886345091544
rs17367381_rv 0.367486285528971 0.263896328899977 0.262156820307307
rs17369468_fw 0.488736615992811 0.377389320394688 0.356804163811475
rs17369468_rv 0.0178172510401944 0.0083273669156187 1.26763089575275
rs17369578_fw 0.843787872134774 0.782686828333893 -0.0213037867446921
rs17369578_rv 0.000272997151224236 8.25548747066855e-05 -0.561159206885244
rs17369768_fw 9.1486002949233e-14 2.19847261195545e-15 -0.771276406050324
rs17369768_rv 3.5299194524395e-16 4.29011730943646e-18 -1.16286144395995
rs17369876_rv 0.0594227654845341 0.0320652670893089 0.665072213760225
rs17370142_fw 5.63387203345667e-06 1.14121639834589e-06 0.480101958468013
rs17370142_rv 6.40111570892707e-06 1.31595714760085e-06 0.554964245273698
rs17370313_fw 0.0308327516172593 0.0153594334522268 -0.296541944697957
rs17370313_rv 0.0284867716680199 0.0140669698459746 -0.248309905617866
rs17370337_fw 0.0246551549589742 0.0119616736691345 1.15709152240739
rs17370337_rv 0.46314682706379 0.352218178438974 0.472539121231584
rs17371550_fw 3.81126956097531e-09 3.39754538860748e-10 -0.377957931145072
rs17371550_rv 0.000443270758448042 0.000140815648233677 -0.59337791720265
rs17371640_fw 6.20841097670584e-07 9.97316898321601e-08 0.762852864772051
rs17371640_rv 1.86347116828138e-06 3.36667866279753e-07 0.835585337870325
rs17371903_fw 4.75740076089581e-05 1.2030432290247e-05 -0.650958220171204
rs17371903_rv 0.00138855585858223 0.000494853262321357 -0.853444753927231
rs17372662_fw 0.158979955096888 0.0983894682689645 -0.30372680981565
rs17372662_rv 0.131665916798862 0.0792799369877364 -0.280248074129972
rs17372800_fw 0.167736847971084 0.104636585243192 0.579470991574245
rs17373080_fw 0.000778637855874075 0.000261672813152824 -0.581132731379014
rs17373080_rv 1.68583705464409e-08 1.80224568235291e-09 -0.763118878689297
rs17373793_fw 0.000184861462343917 5.36761833466247e-05 1.1912068046588
rs17373793_rv 0.000510195158518863 0.000164383428919194 1.1008123560222
rs17374832_fw 0.794716984459803 0.720743427538141 0.147577748207559
rs17374832_rv 4.39503313475514e-05 1.10184461509852e-05 1.38589216142334
rs17375948_fw 0.771100674505129 0.690797940205096 -0.109729280934983
rs17375948_rv 0.799734126453988 0.72699115731752 -0.111342576105571
rs17376171_fw 0.379479410110183 0.274468536255461 0.393912879561869
rs17376171_rv 0.842936806698225 0.781580448331298 0.115945217149282
rs1737896_fw 0.105943216785858 0.0618593756560782 0.296255883678109
rs1737896_rv 0.0242660293060468 0.0117524487585912 0.421058811553804
rs1737939_fw 0.0025062458192022 0.000949244830710816 0.98526176272823
rs1737939_rv 0.00107641839068422 0.000374090685705907 0.876444287920126
rs1737947_rv 0.843747174610599 0.782619087987106 -0.154661823624033
rs17380771_rv 0.617452602542392 0.512815671557397 0.261232508526654
rs17381047_fw 4.59105614174758e-07 7.14099978254924e-08 1.20452499874796
rs17381047_rv 3.17278312835248e-08 3.64133582222392e-09 1.15087322205915
rs17382723_fw 0.25260791186182 0.168966774478161 -0.301989063803241
rs17382723_rv 0.626719430930611 0.522837055379144 -0.179256862381267
rs17385236_rv 0.664479215314804 0.565030598963295 0.251868885644996
rs17386017_fw 1.63713599342433e-05 3.71399904552968e-06 1.3892845249186
rs17386017_rv 4.44731881688817e-07 6.88791940708632e-08 1.48079750282315
rs17386162_fw 0.00125901102677223 0.000444216782885099 1.02624824864429
rs17386162_rv 1.02772584686627e-06 1.73810755492069e-07 1.40215908125479
rs17387035_fw 0.0209939186338668 0.00999965794660028 -0.417545551511905
rs17387035_rv 0.00155910158648929 0.000562046242412335 -0.460126974829711
rs1738818_fw 0.806816336047494 0.735687016703825 0.189417181020124
rs1738818_rv 0.192283062865303 0.122702561869147 0.691550945128303
rs17389180_fw 0.949820252458009 0.927342945697982 0.04310347637457
rs17389180_rv 0.251589510858155 0.168157592360118 0.760342856329745
rs17389408_fw 0.719903873107108 0.629734770561257 0.197499554385269
rs17389408_rv 0.00121114830611298 0.000425869457248671 1.59064170463934
rs17391761_fw 0.621867986445357 0.51751498148747 0.239601864826593
rs17391761_rv 0.343655800233753 0.243431409419556 0.361320306584683
rs17394246_fw 0.000245311815689133 7.3381504175548e-05 0.712079771199181
rs17394246_rv 0.000106358600806034 2.91719861233634e-05 0.812042743477113
rs1739647_fw 0.0493166250077363 0.025985224549561 0.29027686888566
rs1739647_rv 0.0571259353093017 0.0306622475413295 0.254007046170316
rs1739652_fw 3.44159689845737e-07 5.17537374485472e-08 1.25874710763315
rs1739652_rv 4.46334983051154e-09 4.0548535661925e-10 1.4772640544994
rs17396537_fw 0.137178035366209 0.0830644209240347 0.510735899091764
rs17396537_rv 0.0284856871424439 0.0140658042664418 0.505752505035994
rs1739653_fw 0.0840117994763946 0.0475004011216865 -0.414669920078533
rs1739653_rv 0.75779778757509 0.674363434921013 -0.0738398691836501
rs17396612_fw 2.01100917871497e-09 1.66438775280371e-10 2.24644729129286
rs17396612_rv 6.97297196855411e-10 5.13491919786365e-11 2.27782422619385
rs17397112_fw 4.78989498999764e-09 4.38859177583111e-10 0.78661101678016
rs17397112_rv 8.9173958096656e-10 6.75022386450368e-11 0.908112406884033
rs1739839_fw 1.24959802247868e-08 1.28696463222347e-09 1.38009198893189
rs1739839_rv 1.21529914439901e-09 9.50725029026898e-11 1.46908831973988
rs17401719_fw 0.326870219275507 0.229166293891241 -0.307951253460642
rs17401719_rv 0.138070065004954 0.0836946513522828 -0.391101394664463
rs17403003_fw 0.591484756572488 0.484544448638889 -0.112451024517231
rs17403003_rv 0.00182917705270971 0.000671093934199783 -0.351941231393322
rs17403531_fw 0.0967019142691 0.0557234274082675 -0.664717103481087
rs17403531_rv 0.184153341689721 0.116689915792795 -0.678882605212684
rs1740428_fw 9.80790614831256e-21 3.38405626509358e-23 2.60420083564932
rs1740428_rv 1.00404096713494e-17 8.13883207163773e-20 2.49144391503029
rs17404569_fw 0.00543950560736707 0.0022364136362406 0.848760129312458
rs17404569_rv 0.00194162103362904 0.000717291401249768 1.05929781666503
rs17405109_fw 0.90561959355033 0.865599511982781 -0.0698183652726385
rs17405109_rv 0.237027698066075 0.156760273097821 -0.330033852643973
rs17406815_fw 1.89576474378421e-08 2.05266545090916e-09 0.747549308397298
rs17406815_rv 1.65195939350587e-10 1.02359149822102e-11 0.650027189539865
rs17406878_fw 2.64328717307142e-06 4.93983035163934e-07 -0.864896971987763
rs17406878_rv 1.16336388263672e-06 1.99644800508223e-07 -0.902230521936816
rs17407766_fw 0.611582020589417 0.506372883221028 0.267219019239824
rs17409154_fw 0.689051572160789 0.593099772936576 0.16611562391578
rs17409154_rv 0.927595907409538 0.89571013800724 0.0437542588672287
rs17409194_fw 3.65369190704743e-06 7.06891158668909e-07 -0.767653586168438
rs17409194_rv 8.91184285735092e-07 1.48392738706935e-07 -0.820295734645778
rs17409803_rv 0.921183154655097 0.88711732768977 -0.0579900506777701
rs17411006_fw 0.160205184830963 0.0992703085003046 -0.394021235219446
rs17411006_rv 0.0344781310456954 0.0174014931855273 -0.516385423166083
rs17412654_fw 0.000987352810420521 0.000340287642235149 -0.421083533380162
rs17412654_rv 5.29168354889256e-05 1.35066527710357e-05 -0.420118199231563
rs1741344_fw 0.250186061933435 0.167100583864505 0.344437933146784
rs1741344_rv 0.634469067693843 0.531657097144246 0.15791764089479
rs17415452_fw 0.476456491968366 0.364964007837136 0.30037348684563
rs17415452_rv 6.74483559393603e-06 1.39534690747972e-06 1.10088316330616
rs17416806_fw 0.713347740221894 0.621617402450676 -0.182478853169407
rs17416806_rv 0.814230919269189 0.744879111822091 -0.116421665796459
rs17420882_rv 0.342642826582116 0.242547503975361 0.384237772839141
rs1742418_fw 0.560563893260816 0.451465138947929 0.353815687521366
rs1742418_rv 0.0493267777150629 0.0259916650583606 1.18950869370479
rs17425881_rv 0.503505048627937 0.392320336144772 0.348748821288061
rs17426269_fw 0.241416108523569 0.16020721739635 0.744172621383408
rs17426269_rv 0.0108010969782833 0.00476700262431499 1.26114429694553
rs1742757_fw 1.50689119003188e-05 3.3895303126588e-06 -1.00570120316858
rs1742757_rv 8.49073493263512e-06 1.79906753930605e-06 -0.952007726651345
rs17428388_fw 0.287281842390897 0.196734656957692 -0.524853473373052
rs17428388_rv 0.198555267909193 0.127372591742159 -0.589709927973973
rs17428945_rv 0.542334541890676 0.432351452633259 -0.167335451290514
rs174310_fw 6.50021815885248e-09 6.16839979885355e-10 -1.79341258150763
rs174310_rv 7.34829742599364e-10 5.44300269383865e-11 -1.47837980012828
rs17431446_fw 3.12275667053985e-06 5.94638125207636e-07 -0.572734185197426
rs17431446_rv 2.36934433702475e-05 5.58417562544749e-06 -0.570553098317443
rs17434151_fw 0.0969173766231413 0.0558668774078389 0.766916855518218
rs17434151_rv 0.808488018139521 0.737802895636481 0.15352241427758
rs1743788_fw 4.29968478412032e-05 1.07465967537991e-05 -0.69792822848099
rs1743788_rv 2.69423201997676e-06 5.04606125343666e-07 -0.866636827397461
rs17439106_fw 4.97673570260222e-07 7.80253268482423e-08 -1.22260650047172
rs17439106_rv 2.58971946835831e-07 3.77492007967077e-08 -1.1998424217015
rs17443848_fw 1.11373434646729e-09 8.62772775197774e-11 -1.39627878759425
rs17443848_rv 1.63235598628871e-09 1.32157545126619e-10 -1.24509406275935
rs17444075_fw 0.562802514013124 0.453728640812053 0.124000803324916
rs17444075_rv 0.948779945661666 0.925770253528474 0.0222675773816365
rs17444576_fw 0.0566280489924679 0.0303633986302057 0.362431188804114
rs17444576_rv 0.00459112893169699 0.00185415076921065 0.722030197154562
rs17445836_rv 0.133356057345787 0.0804220428817721 -0.51420440796642
rs174472_fw 5.79500494818374e-08 7.12631931345002e-09 1.46427444554959
rs174472_rv 3.03036858784107e-07 4.49933964350455e-08 1.44549850529848
rs1744773_fw 4.45640209555176e-07 6.90395870176549e-08 1.66759261848276
rs1744773_rv 4.28088826005299e-06 8.43542429341606e-07 1.44577790481296
rs17448506_fw 1.01134475248268e-08 1.01496844146378e-09 -0.91720209149658
rs17448506_rv 8.76928034827188e-08 1.13259930979439e-08 -1.0319395964837
rs17453522_rv 0.627372495246695 0.523587464874951 0.254352863523463
rs17453555_fw 0.32192548371983 0.225058758590632 -0.110951756391736
rs17453555_rv 0.544609891114758 0.434695369706708 -0.0747050904289259
rs17454012_fw 0.96948806630563 0.955239402866794 -0.0242681971741356
rs17454012_rv 0.778322800600699 0.699771976163855 -0.168106356198186
rs174546_fw 0.17853699106473 0.112552581255789 0.429126882702739
rs174546_rv 0.033904134370829 0.0170742969401852 0.321992526789316
rs174548_fw 0.800526321308938 0.728003909345976 -0.0555587007036993
rs174548_rv 0.985508972225435 0.978458513152031 -0.0033663762331066
rs174560_fw 5.56742511456934e-06 1.12646373715702e-06 0.955395985323027
rs174560_rv 3.0465269969185e-05 7.36009872986547e-06 0.893492230158134
rs17458706_fw 0.00459733369639843 0.0018569107991867 -1.07110816205015
rs17458706_rv 0.783026289191063 0.705811268945595 0.152710214640879
rs17458741_fw 5.04704892065379e-08 6.10495002478393e-09 2.52591859864838
rs17458741_rv 2.32052203111586e-05 5.45910083028417e-06 2.13544803877971
rs17461546_fw 0.332291746921305 0.233716933138057 0.663988178114504
rs17461546_rv 0.700829326132429 0.606571380954839 0.272589864083186
rs17462179_fw 0.775124424603612 0.695765590606971 0.166018112552762
rs17462179_rv 0.210388252684995 0.136194204625014 0.615064062084979
rs17462267_fw 2.78446462193461e-06 5.23538224649242e-07 -0.463935565197844
rs17462267_rv 0.00431536788643998 0.00173069105434449 -0.403456910557113
rs17464525_fw 0.0480883008937394 0.0252630298139594 -0.495267764876095
rs17464525_rv 0.087508383723994 0.0497328974011955 -0.645313382026219
rs1746471_fw 0.246269490411773 0.16404925871986 0.292135024587138
rs1746471_rv 0.509955063118443 0.398947659689967 0.139841507447063
rs174649_fw 0.27616381136086 0.187792369015319 0.369919931750854
rs174649_rv 0.209525925101711 0.135568783600413 0.313734747417255
rs17466257_fw 0.0404989427695349 0.0208393139922861 0.329328512580219
rs17466257_rv 0.00728769995938671 0.00308534069344217 0.513590958982343
rs1746817_fw 0.224439566678998 0.147007841714002 0.439806651373289
rs1746817_rv 0.199277716598719 0.127904357083948 0.450961213166132
rs17470089_fw 0.000158830347235022 4.54363061760506e-05 -0.554418297007154
rs17470089_rv 1.41105794010991e-05 3.15258925132601e-06 -0.535981007667072
rs17470440_fw 0.229177903890429 0.150671558913211 0.426874462085794
rs17471649_fw 0.000156204425172194 4.45935597706433e-05 -1.19561786914718
rs17472161_fw 0.0352408031171718 0.0178409829684052 0.457803513871062
rs17472161_rv 0.00671511811919415 0.00281805346235795 0.521045716572609
rs174721_fw 1.84427590457535e-05 4.23347653896784e-06 1.80179436510607
rs174721_rv 1.42340616811191e-09 1.13524929604573e-10 2.07759553745232
rs174722_rv 0.59720885497851 0.490838498905214 0.279296830224631
rs17472506_fw 4.33606218578932e-05 1.08529409852568e-05 -0.831747664508709
rs17472506_rv 4.37702861475531e-05 1.09685167350143e-05 -0.806285578982968
rs17475228_fw 0.416338236126376 0.307550499820513 0.414829359503776
rs17475228_rv 0.571026112913107 0.462436049904085 0.336610909811173
rs174760_fw 0.275614400589697 0.187333424999933 0.363944252414873
rs174760_rv 0.456226210692955 0.345471806239238 0.21064995731336
rs17476364_fw 7.12339349912794e-17 7.20012126844374e-19 -1.34510164313957
rs17476364_rv 1.49640386226279e-19 7.14890041025287e-22 -1.49099158831091
rs17476385_fw 0.409283915884534 0.301253166936974 0.405047067627331
rs17476385_rv 0.00145044352303948 0.000519010031130299 1.09687845344276
rs17477420_fw 0.0122698790948337 0.00549475542371986 0.33275673533108
rs17477420_rv 0.0829765319078803 0.0468191497359592 0.233144906533742
rs17477830_fw 1.03135116762851e-06 1.74560741606997e-07 1.70259340228656
rs17477830_rv 0.567545206217294 0.45875095893697 0.304626806293736
rs1747838_rv 0.000539224963395862 0.000174714708187196 -1.16069417100229
rs17478818_fw 2.05922844990712e-09 1.71021671408693e-10 2.66620050873271
rs17478818_rv 0.000229753775607963 6.82609529945317e-05 1.81758600719836
rs17479749_fw 0.134210027392171 0.081001553258522 0.883130545350392
rs17479749_rv 0.136593153355053 0.0826543711463717 0.854751386716227
rs17479856_fw 0.989873074529218 0.98466240963775 -0.00449627636460912
rs17479856_rv 0.517347843418399 0.406533361088417 -0.197396919624726
rs17480169_fw 0.50159681388739 0.390384170160715 -0.218156973097901
rs17480169_rv 0.570256048695343 0.461547560346745 -0.23610143249458
rs1748032_fw 3.68619399451064e-06 7.13831674937251e-07 1.49057803472735
rs1748032_rv 3.68059604780011e-11 1.89960207850432e-12 1.76310267254225
rs17481063_fw 0.718546890154015 0.627983568685794 0.13507483757027
rs17481063_rv 0.887959146323242 0.841619827858427 -0.0737170162972438
rs17484359_fw 0.0245149785116407 0.0118839059900667 0.344863781588757
rs17484359_rv 0.000763402584970726 0.00025591960233564 0.466347431792334
rs17485664_fw 0.767066067111691 0.685865815115247 0.112918591211582
rs17485664_rv 0.275844156589494 0.187538396686892 -0.281346859426793
rs17485793_fw 0.427806626170155 0.318023458051711 -0.213699717263242
rs17485793_rv 0.0205638191028042 0.00976864412204519 -0.424735151238684
rs17486173_fw 0.272779859204296 0.185065927745608 -0.208322133100925
rs17486173_rv 0.036060601329064 0.0183094506980439 -0.311578758294319
rs17487788_fw 0.746115267036648 0.660569366672309 0.114647837158827
rs17487788_rv 0.620599633389185 0.516219761826669 -0.175907104091691
rs17491771_fw 0.552720640331294 0.443100708412361 0.400425068534697
rs17491771_rv 0.912614031852538 0.875544700697844 -0.0802916545984284
rs17491_fw 4.19104712890527e-06 8.23739639285531e-07 -1.0074894239403
rs17491_rv 2.19224092437032e-05 5.12410193721839e-06 -0.974109545314761
rs17493567_fw 6.0902713514763e-07 9.75847008731339e-08 1.51322830212045
rs17493567_rv 1.01397495842676e-11 4.42253028557623e-13 1.39357284724111
rs1749440_rv 0.559600642691173 0.450398500155526 0.302080110858348
rs1749555_fw 0.750646707867379 0.665849679127135 -0.0675501876296064
rs1749555_rv 0.831650942306014 0.766765899393992 -0.0427799358375871
rs1749556_fw 0.00313116510850651 0.00121422417993596 1.7165093635176
rs1749558_rv 0.0591005327593172 0.0318678574393598 1.11879726064333
rs1749559_fw 0.0174112357856529 0.00811815764486649 1.34203733285747
rs1749560_fw 2.35519811718444e-06 4.35430098899537e-07 -1.09289484355951
rs1749560_rv 0.000124060594373583 3.45925267791953e-05 -0.843393812304287
rs1749561_fw 1.1413759462318e-08 1.16149574870336e-09 -1.095454352442
rs1749561_rv 3.11637403935384e-07 4.64082153517117e-08 -1.34558077922214
rs17496425_fw 0.00921681586133487 0.00399501357668171 0.366804852379825
rs17496425_rv 0.105978694693803 0.0618882948709548 0.328116304019471
rs17497903_fw 0.21417907154036 0.139133733886535 -0.200534637429891
rs17497903_rv 0.38672585785408 0.280860672044637 -0.14802142748209
rs1749862_fw 0.0287586916484655 0.0142181017498982 0.505811492807845
rs1749862_rv 0.059585064036507 0.0321614116016835 0.646724316801639
rs17499330_rv 0.000837678036432203 0.000283598471759621 -1.3970229673031
rs17500924_fw 5.06716496345464e-09 4.67849515403565e-10 1.36971291482554
rs17500924_rv 0.0435237021492747 0.0225926067191383 0.696404634375213
rs17501542_fw 0.000153745815674904 4.38314067170846e-05 -0.56931561903755
rs17501542_rv 0.00067383028015045 0.000223283685161658 -0.576686541074398
rs17501976_fw 0.00040455072246343 0.000127486313530598 0.719679493110237
rs17501976_rv 7.93268355689726e-05 2.10971520204169e-05 0.862451116801343
rs17507300_fw 0.699792127109841 0.605347353269922 0.20813671167375
rs17507300_rv 0.551559139278655 0.441925582896701 0.328991724041863
rs1750792_fw 0.147722063647148 0.0903982053168182 0.248716720932676
rs1750792_rv 0.223724373291224 0.146468459849535 0.199184701728892
rs17511102_fw 0.917044328423929 0.881498795378943 -0.0643943438724228
rs17511102_rv 0.961834056961634 0.944134591423136 -0.0413154938608027
rs17516397_fw 0.00847492539976089 0.00364204544085449 -0.901586376366011
rs17516397_rv 0.0150259426049121 0.00689432639592377 -0.599842188475003
rs17518077_fw 0.000679058866318839 0.000225151426912298 -1.09431801498346
rs17518077_rv 5.33021941522974e-06 1.07316451765723e-06 -1.28997701929817
rs17519859_fw 0.00928733740789029 0.00402994687555849 1.31372803913969
rs17519859_rv 8.54427019392811e-18 6.75596973067326e-20 1.91748391351399
rs175207_fw 0.00204945625109369 0.0007608231802022 1.16527500779691
rs175207_rv 0.0954634880107808 0.0549052826008525 0.699969033022092
rs17522399_rv 0.503078705653744 0.39193806797382 0.505147637007386
rs17523023_rv 0.54372577465218 0.433791260928629 -0.106568526984745
rs17523134_fw 0.0162723790148664 0.00753298894058482 0.376957579406613
rs17523134_rv 0.0582033781985268 0.0313171584085254 0.308737961387562
rs17523190_rv 0.116201335432799 0.0687845186308298 -0.450896926843393
rs1752405_fw 4.91050147305132e-20 2.07441616648486e-22 2.31121140736138
rs1752405_rv 3.56131465877704e-11 1.82740583645472e-12 2.03752996257834
rs1752408_fw 5.14020850958707e-08 6.23014235563602e-09 -0.966933642261412
rs1752408_rv 0.00287138221810414 0.00110313204451084 -0.881777006281688
rs1752409_fw 5.94741757267566e-11 3.25303865198658e-12 -1.07330560596237
rs1752409_rv 9.17677042306675e-10 6.96381556666048e-11 -0.989263119540262
rs1752436_fw 0.541157970989678 0.431054412828662 0.321486790662871
rs1752436_rv 0.760186868965828 0.677169498231421 0.168435501329678
rs17524376_rv 0.160321845659318 0.0993479156605389 0.430367680069899
rs17525614_fw 0.10020698007404 0.0580656596766365 0.587835639300462
rs17525614_rv 0.620021622582805 0.515625703172919 0.235493137560303
rs17525727_rv 0.00099667468758369 0.000343842075883715 1.94703993351733
rs1752664_fw 0.233159384295953 0.153730073774235 -0.185351666228358
rs1752664_rv 0.902570031076149 0.861506917504308 -0.0267162872562826
rs17529507_fw 9.99608120902113e-10 7.63308569972031e-11 -1.48902043296096
rs17529507_rv 2.01669740722979e-10 1.28126054503518e-11 -1.4239427741978
rs17530504_fw 0.00581858498389405 0.00240938553222446 -0.384423133115319
rs17530504_rv 0.000704771364547247 0.00023448732968138 -0.482279806401738
rs17534709_fw 0.0188004495469199 0.00883387853934799 0.441493276989112
rs17534709_rv 0.0236948502422609 0.0114433659006234 0.499653316507968
rs17537402_fw 0.320807882395125 0.224089411049982 0.513917647847475
rs17537402_rv 0.729155403990241 0.640673968916425 0.195699304423076
rs17537465_fw 0.145281514775068 0.088703915642518 -0.376969111665025
rs17537465_rv 0.056889790340341 0.0305153649466735 -0.426446615149503
rs17538405_fw 0.878463478947257 0.829103949107982 0.0324168779046437
rs17538405_rv 0.697887981669669 0.603152231166548 -0.0763496624627828
rs17538412_fw 1.19577366774441e-08 1.2249188822149e-09 -1.04554705405078
rs17538412_rv 2.12017921022705e-08 2.32425812387817e-09 -1.18466628849979
rs17538964_fw 0.647651349550094 0.54616978482562 0.175100130914586
rs17538964_rv 0.680488338750641 0.583125211699176 0.170179726128823
rs17540424_fw 0.0903905210221108 0.0516077435619129 1.13679397706825
rs17540424_rv 0.00501706381408326 0.00204497531749144 1.33379278830639
rs17540449_fw 0.358715647725758 0.256328603426532 -0.430176987543136
rs17540449_rv 0.328370627659082 0.230403419190426 -0.470006921475008
rs17540470_fw 0.967709776457414 0.952632685933935 -0.0308717612574066
rs17540470_rv 0.830271097827744 0.765007048070378 0.120474572095762
rs17540750_fw 5.65716831077472e-06 1.14631073981294e-06 1.48007284615784
rs17540750_rv 2.41689572018407e-05 5.70934349400082e-06 1.23643817093663
rs17541429_fw 0.000131300623979523 3.6837821316441e-05 0.989365957802049
rs17541429_rv 9.67138308639292e-08 1.26012690513659e-08 1.39427631699868
rs17541517_fw 1.89063974744391e-07 2.65658866155999e-08 -1.25885391188659
rs17541517_rv 5.87262709856834e-06 1.19509968225792e-06 -1.13367066495027
rs17543373_fw 0.995916693588376 0.993824107697351 -0.00196791741618034
rs17543373_rv 0.108852210806008 0.0638299656955804 -0.369786009811087
rs17545254_fw 0.607420249348945 0.501609047175404 -0.142176060982606
rs17545254_rv 0.445432345362552 0.33484284630981 -0.254894900744611
rs1754616_rv 0.10970212980704 0.0643999276610366 1.09093821450764
rs17546208_fw 0.864411836685758 0.810319474510238 0.0976784142414585
rs17546424_fw 8.07948715182121e-05 2.1524212669738e-05 1.23692375344753
rs17546424_rv 0.000947037991851113 0.00032475948387976 0.974718916054791
rs17546439_fw 0.242501829875133 0.161088624034454 -0.204027859182306
rs17546439_rv 0.0185568295314103 0.00870812050003166 -0.312154340369308
rs17546494_fw 0.737038439221977 0.649646249527221 -0.187498290006153
rs17546494_rv 0.325260540583009 0.227800298598977 -0.50345633533641
rs17547209_fw 1.11861961281805e-09 8.6692834435106e-11 -1.10133911271103
rs17547209_rv 7.4167438847601e-08 9.38391245720704e-09 -1.04057245448977
rs17548087_fw 0.000197679314010903 5.78504820148024e-05 0.98936001660192
rs17548087_rv 0.000367275260658064 0.000114500883299178 1.02176323875607
rs17549955_fw 0.0572989497714664 0.0307671522145572 0.351396786151383
rs17549955_rv 0.217517156900641 0.141679860043471 0.269835962226825
rs17551204_fw 0.65983125092237 0.559790483331791 0.237628026454075
rs17551204_rv 0.537994971887721 0.42791376156526 0.317667581292366
rs17551549_fw 0.111516381520488 0.0656277592616536 0.273014615241042
rs17551549_rv 0.000401998322267279 0.000126606398821687 0.736260730967885
rs17552387_fw 0.442900687565602 0.332320004762331 0.229614453987715
rs17552387_rv 0.309816851404596 0.214928459795431 0.280584347899387
rs17552724_fw 0.0521004922445363 0.0276474955386448 0.505922835588792
rs17552724_rv 0.0880026319142215 0.0500604625111764 0.422073151546573
rs1755279_fw 0.0487675210193879 0.0256589027321504 0.707649008620629
rs1755279_rv 0.136034165262508 0.082263466912721 0.565491362396154
rs17554931_fw 0.0350937939524497 0.0177545273011819 0.527719498597863
rs17554931_rv 0.0952583588069015 0.0547693952262581 0.450620326858572
rs17555357_fw 0.0320867157083012 0.016054569669403 -0.72509073611346
rs17555357_rv 0.00522175426634852 0.00213747411329585 -0.772519558673891
rs1755592_fw 1.11640201828874e-07 1.48167009542541e-08 -1.07860296219556
rs1755592_rv 1.47351338476845e-06 2.59664651607782e-07 -0.983997614861663
rs1755639_fw 6.89115361832387e-05 1.80894116115004e-05 -0.595406615524982
rs1755639_rv 8.57847093647494e-06 1.81964978029025e-06 -0.794793948654972
rs1755685_fw 0.00934750930199201 0.00405869172278009 -0.322547899035476
rs1755685_rv 0.00311063812333683 0.00120554169190652 -0.30150321858051
rs1755700_fw 0.239730896507427 0.158881299473093 0.336747019920121
rs1755700_rv 0.136081134371318 0.0822978899361276 0.388154222831563
rs17557029_fw 2.20181126649688e-10 1.41453467554348e-11 -1.67904145595002
rs17557029_rv 1.60754956099197e-12 5.58213967389332e-14 -1.44198430212291
rs1756012_fw 0.124744080378547 0.0745683378760751 0.923035006610605
rs1756012_rv 0.212038010441937 0.137466174818615 0.612454514242087
rs17561236_fw 0.0121109456075103 0.00541581301319193 0.594120732884339
rs17561236_rv 0.000265350073696973 8.00193656652154e-05 0.840959689683355
rs17565229_fw 0.329660684230538 0.231472649722973 0.220896338927615
rs17565229_rv 0.22489853025149 0.147363178907958 0.24191554476749
rs17566088_fw 0.00406967127751563 0.00162055961074008 0.702486274394965
rs17566088_rv 0.0386077422937531 0.0197611388795708 0.595050254085568
rs17566403_fw 0.0811846273452178 0.0456433467100561 1.15094655223991
rs17566403_rv 0.45490329035012 0.344173810361161 0.388352561012354
rs1757139_fw 8.65784682497424e-07 1.43675103903262e-07 1.54498263968583
rs1757139_rv 3.05021866202456e-07 4.53261233239088e-08 1.47363368833514
rs175714_rv 7.02002814958339e-08 8.83151308580062e-09 1.78701288356077
rs175716_fw 0.412756096745924 0.304279014500033 -0.374222566942195
rs175716_rv 0.239437927308629 0.158664101500236 -0.530551989522741
rs1757183_fw 1.3562459062094e-05 3.02022911699496e-06 0.630402062128036
rs1757183_rv 2.01957340656721e-07 2.86254753632494e-08 0.81586778158384
rs17576249_fw 0.00269020004718507 0.001026206626718 -0.536118338068547
rs17576249_rv 0.00268365406646528 0.00102332377707506 -0.471834181617436
rs17576822_fw 7.83928819692683e-07 1.28738891164448e-07 -0.790615078143905
rs17576822_rv 4.76228689487448e-14 1.05876820214724e-15 -0.944880013746036
rs17577025_fw 0.194132557940838 0.124078154360369 0.379825196060487
rs17577025_rv 0.11662663375978 0.0690762529682424 0.449683908247059
rs17579044_fw 1.03821484455809e-05 2.24931623866339e-06 1.03967352673418
rs17579044_rv 1.19226464101226e-06 2.05210966676783e-07 1.03311659631638
rs1757925_fw 0.655111572450899 0.554446107880917 0.222662865701219
rs1757925_rv 0.568149525870061 0.459346246509127 0.271002539809606
rs1757927_rv 0.502655958096963 0.391468988831124 0.346021043098483
rs17589360_fw 9.47017674790578e-10 7.19694054935621e-11 -1.46236182429645
rs17589360_rv 2.86055469773924e-08 3.24630220381307e-09 -1.31278157217451
rs17590091_fw 1.01249226073114e-06 1.70887320939539e-07 -0.633889427185391
rs17590091_rv 2.11439974321021e-07 3.01215330679605e-08 -0.577639010519228
rs17591516_rv 0.972867221745214 0.960064355380708 0.0221967875856209
rs17592922_rv 0.0869565448235571 0.0493839181448857 -0.870717056737994
rs17593451_rv 0.0575954461093082 0.0309473772538768 0.867458316863626
rs1759627_fw 1.39433230601649e-05 3.11213687792569e-06 1.30616579321777
rs1759627_rv 0.000125453679422946 3.50198148319511e-05 1.18481370250379
rs17596576_fw 0.771314342166878 0.691032005355843 0.133068366140587
rs17596576_rv 0.733577927701601 0.64573395552356 0.159862049063319
rs17597395_fw 3.96236062775938e-06 7.73752725598556e-07 1.79488164123151
rs17597395_rv 1.49350452135188e-06 2.63484812212489e-07 1.74603979361997
rs17598291_fw 0.148891547734164 0.0911994895925939 -0.356126676113176
rs17598291_rv 0.79309175339008 0.718646761874642 -0.103903326755401
rs17598603_fw 4.97099817507305e-09 4.57651115912272e-10 0.902378823143268
rs17598603_rv 2.49724893823252e-08 2.78871339861013e-09 1.00141797311033
rs175990_fw 0.0550262171133329 0.0294007440319231 0.324776391543224
rs175990_rv 0.000285534668016594 8.68198935827777e-05 0.378930930599233
rs17599164_fw 4.84116161143745e-09 4.43984619950576e-10 1.53546736789137
rs17599164_rv 9.61413392924753e-12 4.16138281015138e-13 1.41198992209327
rs17599522_fw 0.00028859140827606 8.78578382150228e-05 0.936524977509068
rs17599522_rv 0.00190807513378556 0.000703279163310831 0.788246603379438
rs1760058_fw 0.0265915375585395 0.0130161085906274 -0.409239617331833
rs1760058_rv 0.199396235329751 0.127984837267756 -0.337872203536931
rs17600636_fw 1.71466576396843e-05 3.90713821982278e-06 -0.522065648925265
rs17600636_rv 2.39112389834219e-05 5.64079523582107e-06 -0.544483820541337
rs17602312_fw 0.117288354648374 0.0695187661080765 -0.32177532126234
rs17602312_rv 0.010900544946751 0.00481607692159994 -0.488436942409947
rs17605267_fw 0.89157187152124 0.846315917588937 0.08612239894347
rs17605267_rv 0.0798123043402145 0.0447711845891378 0.378960440860533
rs176060_fw 1.25889643478984e-11 5.64170654886676e-13 1.37290744304607
rs176060_rv 4.25090354027782e-05 1.0611510584864e-05 1.43174612418633
rs17606146_fw 0.00189591965669703 0.000698520992662711 -0.271625947792627
rs17606146_rv 0.0993411534772786 0.0574947389825202 -0.173038028390675
rs17607908_rv 0.93089406253915 0.900586937153583 0.0545430634744648
rs1760798_fw 0.0139308704789964 0.00633795602488124 -0.866606306741989
rs1760798_rv 0.0188044148423562 0.00883594968982058 -0.745487631699902
rs17608967_fw 0.35320915246259 0.251639940162094 0.605818834347126
rs17608967_rv 0.772566583516509 0.69256825775133 0.162072689563237
rs1760940_fw 0.314173141033894 0.218582872424584 -0.122863709089469
rs1760940_rv 0.12986175774552 0.0780526235094886 -0.196514720173126
rs1760959_fw 0.00182850482421061 0.000670791481803226 -0.55037717322628
rs1760959_rv 0.00170577693448217 0.000621184553695817 -0.613602993215934
rs17611866_fw 0.000861058158812563 0.000292294707748993 1.72123402736097
rs17611866_rv 0.534378503776765 0.424094164787072 0.326000767410291
rs17612441_fw 0.0027497455520814 0.00105171852856797 0.865569811335413
rs17612441_rv 0.0699414132832233 0.0385379306486696 0.514910665532939
rs17612466_rv 0.390858339422444 0.284514060953747 0.54204471699518
rs17615519_fw 0.00281088873072628 0.00107731151152081 1.02487801267695
rs17615519_rv 0.00019503356756378 5.70158180008905e-05 1.2703980349788
rs17616115_fw 0.723720766923083 0.634250100815624 0.0879907235914557
rs17616115_rv 0.79047660392697 0.715263051406814 -0.0526535674885407
rs17618119_fw 0.514418904370007 0.403754730235112 0.341393854542672
rs17618369_fw 7.85134835173606e-07 1.28945628880667e-07 0.616390905444487
rs17618369_rv 0.000296638639602585 9.05176606568257e-05 0.612563910963306
rs17623020_fw 0.924271807316952 0.891420530154225 0.0113541376584788
rs17623020_rv 0.749497146131047 0.664539879992512 -0.0421101222880224
rs1762482_fw 0.000486567436898072 0.000155985042225004 1.15127537411406
rs1762482_rv 0.000424209523780307 0.000134229721070141 1.03041458134927
rs1762484_fw 0.975057403193018 0.96337948790695 -0.0183804879628666
rs1762509_fw 0.631571527463444 0.528309291052857 0.254587777855082
rs1762509_rv 0.849779559005103 0.790612813782533 0.107405459525115
rs17625947_fw 0.861850396791299 0.806866045619191 -0.0852826035637108
rs17625947_rv 0.770559901385788 0.690108968811272 -0.147821164619708
rs17626118_fw 0.0889900582344282 0.0506910502465791 -0.575082965255605
rs17626118_rv 0.244670811271659 0.162810829361448 -0.312942807174918
rs17628806_fw 3.80713049415531e-08 4.45230409126715e-09 -0.712565214406636
rs17628806_rv 5.83424138586729e-08 7.18618323886823e-09 -0.690257343654295
rs17628908_fw 3.77060024216526e-10 2.59125994969286e-11 -0.999274660762388
rs17628908_rv 2.83003660922888e-11 1.41116880886172e-12 -0.882863726060708
rs17629999_fw 0.776456621902535 0.697356380810746 0.225929195402415
rs17630023_fw 0.400814837410309 0.293410503200135 0.431017661992778
rs17630023_rv 0.193248091963266 0.123420960863718 0.748980173325208
rs17631249_fw 0.0225878019737458 0.0108507678094524 0.671250175519385
rs17631249_rv 0.0508016645221445 0.0268620837752617 0.680836696130264
rs1763132_fw 0.273211792010291 0.185416376397137 0.174412551511133
rs1763132_rv 0.803528178842601 0.731702395665365 0.0406339731951383
rs17632129_fw 0.131995082793969 0.0795056308422256 0.31359017895032
rs17632129_rv 0.0800928406754936 0.0449515820352772 0.36327859946213
rs17634022_fw 1.78432927826538e-08 1.92016767376644e-09 1.86109069261265
rs17634022_rv 3.72739275756719e-13 1.0779125540263e-14 1.64757768624831
rs17635627_fw 0.144204453088017 0.0879282610080506 0.766018527316264
rs17635627_rv 2.12017921022705e-08 2.32406125425777e-09 1.14704018977447
rs17639826_fw 0.780178445637527 0.702036360594076 -0.104257080727642
rs17642107_fw 0.000114569335725637 3.17052955698399e-05 1.9608436076759
rs17642107_rv 0.0137010790147585 0.00622204686418795 1.36697751342848
rs17642738_fw 9.11982270870772e-16 1.24554675040962e-17 -1.74290402991955
rs17642738_rv 7.71836688614007e-30 4.09706954343577e-33 -1.90386596511236
rs17644323_fw 0.231912971791296 0.152790295871392 0.816757069935009
rs17644323_rv 0.500491705333201 0.389225202863631 0.35377227608228
rs176463_fw 0.552864533640033 0.443320001655555 -0.154837261245311
rs176463_rv 0.00163032149695003 0.000591074026895026 -0.415772835450669
rs176467_rv 0.0540321297146682 0.0288116385838351 1.26077279447557
rs17647607_fw 0.015202950306601 0.0069839488171124 -0.799927880615071
rs17647607_rv 0.00373331513568533 0.00147299793423641 -0.973615666955756
rs176477_fw 0.063489779583042 0.0345435346659819 0.556663487852074
rs176477_rv 0.0481089532353239 0.0252754755303095 0.557589526033656
rs176480_fw 0.0659984448453832 0.0360879957686945 -0.609489838712283
rs176480_rv 0.119755834761191 0.0711892059999677 -0.551962119326761
rs176487_fw 0.365755493905584 0.262370290266954 0.460307820263859
rs176487_rv 3.2668859250715e-05 7.94304226092297e-06 2.34510588883983
rs176489_fw 0.674986659835753 0.576858083649691 0.228232225896449
rs176489_rv 0.0678356091408239 0.0372275905559616 1.21383880126753
rs17649050_rv 0.554552291163452 0.445004510911614 0.309767822312685
rs17649068_rv 0.410508968590984 0.302295597610256 0.419859928774262
rs17649250_fw 0.0426097164937844 0.0220564396262254 -0.24479187750958
rs17649250_rv 0.288511070551234 0.197751931444114 -0.137445678616259
rs17649257_fw 0.385332228969764 0.279622183141651 0.274454963004271
rs17649257_rv 0.268752901654121 0.181873189832817 0.370014755375005
rs176492_rv 0.773499475284418 0.693716784399299 0.157688566693063
rs176493_fw 0.000502788124536801 0.000161741133685566 -0.915200879258611
rs176493_rv 0.000133232479177996 3.74343396642044e-05 -0.990728074618521
rs176494_fw 0.238591548187792 0.158018813498537 0.522402764654338
rs176494_rv 0.0983028445309237 0.0567894443572747 0.872332686912623
rs176500_fw 0.0146446186702577 0.006697824678144 1.19866209602899
rs176500_rv 0.107168475705098 0.0626933094057461 0.983508566767108
rs17650541_fw 0.770777534869772 0.690412381911309 0.184485865220112
rs17650541_rv 0.503269100935815 0.392114228621546 0.359340732688236
rs176508_fw 0.975399045423171 0.963900412481084 0.0185701063711059
rs17651293_fw 0.0111360882450903 0.00493233661009125 -0.542142811732122
rs17651293_rv 0.0129354218972471 0.00583156845446192 -0.519816652021144
rs17652779_rv 0.110016608128985 0.0646113063864141 -0.739231845049206
rs176532_rv 0.894957214369 0.850835841515429 -0.064875319798586
rs176533_fw 0.624029803355905 0.519886816134929 0.262834461824928
rs176533_rv 0.325581071494813 0.228087189176017 0.61193614834017
rs17654172_fw 0.615803614299852 0.510895132026446 0.212606518209819
rs17654172_rv 0.107350411057539 0.0628175486110038 0.557216091260984
rs17654859_fw 1.50084460817261e-13 3.85559686902547e-15 -0.811941023896915
rs17654859_rv 2.98844781663384e-08 3.40366974802733e-09 -0.587723064915147
rs1765769_fw 4.78784513204333e-06 9.54381577257438e-07 -1.05335594894737
rs1765769_rv 1.25212541723182e-10 7.49951480738674e-12 -1.11721080924632
rs17657877_fw 0.265737474034854 0.179479067801111 0.353568413885315
rs17657877_rv 0.416593135164378 0.307808129762912 0.372173926811363
rs17657986_fw 2.17407499855575e-05 5.07803486215204e-06 -0.828579340872171
rs17657986_rv 7.59677443508862e-05 2.01139023649052e-05 -0.816318933427736
rs17659078_fw 0.820098741560964 0.752242386260949 0.0641597421035644
rs17659078_rv 0.352345886840401 0.250908020827129 0.216700438310972
rs17659350_fw 0.81500779702565 0.745878234696378 -0.0492357557485948
rs17659350_rv 0.109385822996802 0.0641900483434222 -0.3118264853183
rs17662639_fw 0.251804983990652 0.168315533721838 0.306474073181027
rs17662639_rv 0.295617410320013 0.203525863599193 0.33880277819345
rs1766405_rv 0.537994971887721 0.42791376156526 0.317667581292366
rs17664670_rv 0.617244789207299 0.512425257401543 -0.248737285799691
rs17665945_fw 0.387075292135267 0.281195264809433 0.58077744495954
rs1766635_rv 0.830443403178817 0.765213949068731 0.12275276859065
rs1766695_fw 3.28144330865546e-10 2.21542602783951e-11 -1.58774580258915
rs1766695_rv 2.87553775200889e-08 3.26457772787951e-09 -1.38480430201372
rs17666966_fw 0.547074938640846 0.437304212448163 0.184934814111895
rs17666966_rv 0.437344808575889 0.326971178463859 0.198087156321986
rs17668255_fw 0.0358094823718728 0.0181635508512622 1.03140897676646
rs17668357_fw 0.000879002409821515 0.000298959581470603 0.7838195610882
rs17668357_rv 0.000102414629118777 2.79724471941206e-05 0.800332159407442
rs17668523_fw 0.680089998971988 0.582723698055312 0.239738259355674
rs17668523_rv 0.638885902318949 0.536304958610626 0.281468994682139
rs17671194_fw 9.20006820063204e-06 1.96676308126444e-06 1.53035002554315
rs17671194_rv 0.000144890960154195 4.1059328665995e-05 1.33619836094002
rs17671250_rv 0.476832823993451 0.36534719414286 0.220707077241689
rs17672041_fw 0.455710826931348 0.344940429302889 0.18170899425086
rs17672041_rv 0.87872075448615 0.829394382095779 -0.0377492653039243
rs17673703_fw 0.0768255461610174 0.0428765544805073 -0.310308521129864
rs17673703_rv 0.0892190223976551 0.0508461404932293 -0.492489456121409
rs1767428_fw 0.0216469954945357 0.0103519012913344 0.655728481857741
rs1767429_rv 0.774523603098607 0.694964891053053 0.140393944493923
rs1767432_fw 0.0923255621355755 0.0528524177111458 0.362867881795296
rs1767432_rv 0.530747382904887 0.420378237734092 0.143899627183606
rs17674509_fw 0.370464745402062 0.266466554964838 0.249427011493585
rs17674509_rv 0.519988075081672 0.409183105064766 0.202219630884249
rs17676841_fw 1.83572388890202e-10 1.15268177749604e-11 -1.48501334356503
rs17676841_rv 4.70457636241616e-07 7.33994241932267e-08 -1.18443678825579
rs17676844_rv 0.814329132004227 0.74504100312934 -0.132965338798396
rs17680901_fw 0.0802436153857743 0.0450468520981583 0.261614366473142
rs17680901_rv 0.0997024650971577 0.057730313958619 0.256004502441659
rs17681336_fw 0.0784979092831627 0.0439351367860023 0.946092534010081
rs17681336_rv 0.00411970186648785 0.00164339775869716 1.37819187176921
rs17682485_fw 0.0167104995324109 0.00775724502766915 -0.304781708427337
rs17682485_rv 0.00272092727267932 0.00103928192191484 -0.453965787747629
rs17683148_fw 0.978876691318217 0.968771401791303 -0.0161828414011555
rs17683148_rv 0.939064240926607 0.911855823975424 -0.0364872394701436
rs17684522_rv 0.131297191768298 0.0790213773428671 0.563094422346288
rs17684582_fw 1.61670053249181e-07 2.23351355319505e-08 0.978517145391348
rs17684582_rv 0.00403366706809723 0.00160483975968122 0.866859150322849
rs17685439_rv 0.532727100317679 0.422400641028878 0.328969649686449
rs17686529_fw 0.187782229434477 0.119386021389734 0.599204348106655
rs17686529_rv 0.165068794438792 0.102734130290439 0.664013239045564
rs17686769_fw 0.28987678215117 0.198851510335736 0.183757549359028
rs17686769_rv 0.169231742335735 0.105748784649113 0.230030580326443
rs17687963_fw 8.85815773309869e-07 1.47391061478118e-07 -0.624942843512842
rs17687963_rv 0.025808816724698 0.0125895970818839 -0.605817893629945
rs17689262_fw 0.658594900499795 0.558370137425262 -0.0756420926167271
rs17689262_rv 0.857287136872794 0.800659882891183 -0.0363765419780156
rs17689863_fw 0.765085611961735 0.683319445660028 0.203924078467565
rs17689863_rv 0.864713812615456 0.810703863998332 0.140260819820096
rs17690224_rv 0.873075370171409 0.821652113347786 0.108438779915009
rs17691584_fw 0.678628407248436 0.581121377151529 -0.0573230785397001
rs17691584_rv 0.964372700110297 0.947756984864993 0.00855379882414166
rs1769398_fw 0.00055882323455363 0.00018176926766556 -1.2561911001921
rs1769398_rv 0.226310353810074 0.148435926442345 -0.441198558121385
rs17694092_fw 1.87261012221396e-12 6.60816457654296e-14 1.8737362903544
rs17694092_rv 5.38890403564607e-19 2.98569097589043e-21 1.98503951105939
rs17694684_fw 1.085237356282e-13 2.68110969625329e-15 -0.982136073796944
rs17694684_rv 1.09461672348904e-07 1.44958698425024e-08 -0.904679874712199
rs17699732_fw 1.81124458954394e-10 1.13470689843258e-11 1.46129458473435
rs17699732_rv 2.06814402096718e-12 7.4125304358864e-14 1.57315108536452
rs17700376_fw 7.23458351227705e-18 5.56838754843167e-20 -0.927727560649406
rs17700376_rv 5.53300120856465e-24 8.50515524285589e-27 -0.987742850945678
rs17701489_rv 0.0239715194326877 0.0115931533832117 1.48948312898462
rs17707117_fw 0.813940722364138 0.744442609903413 0.115778580538971
rs17707117_rv 0.908101640027719 0.868968431562894 0.0634982066789826
rs17708472_fw 0.580017544995636 0.472090895446871 -0.117142714824198
rs17708472_rv 0.505991607603477 0.394884521582038 -0.108846207344216
rs17708638_fw 0.498052880518996 0.386799810233866 0.210823726336311
rs17708638_rv 0.00608783168214211 0.00253259076171479 0.430533022809792
rs1770895_fw 0.744237559204422 0.658366861847217 -0.145968030863201
rs1770895_rv 0.743379589726976 0.657364719586603 -0.156307077265451
rs17710630_fw 0.862089705577328 0.807156822517847 -0.0346116119764319
rs17710630_rv 0.633772776007549 0.530842346834005 -0.0684936557187401
rs17710_fw 0.0015339388250326 0.000552228833633152 0.444640298349136
rs17710_rv 0.00042616803284571 0.00013489241408566 0.471090110521038
rs17712224_fw 0.302507822600427 0.209068480010326 0.107584428553426
rs17712224_rv 0.113763601210869 0.0671427424968797 0.207024568497264
rs17712391_fw 2.54684461173067e-10 1.67187198540611e-11 -0.759021343552696
rs17712391_rv 1.43842945768227e-09 1.14834475206338e-10 -0.79189577557839
rs17713316_fw 0.567732670777309 0.458940067108691 0.360721566367203
rs17713316_rv 0.46100664557311 0.350141954946157 0.528294000465824
rs17714252_fw 0.511727536434462 0.400900207198042 0.469693793562725
rs17714252_rv 0.0143432739822266 0.00654715432387128 1.21323457945043
rs1771485_fw 0.8591861565979 0.803269600169676 0.0306023109321797
rs1771485_rv 0.766171681931339 0.684763928409163 0.0607181563625412
rs1771519_fw 1.40200131192381e-06 2.45605277046259e-07 1.11283544938102
rs1771519_rv 0.563831507215281 0.45478268022207 -0.0867128813678301
rs17719821_fw 0.774957524640744 0.69555578768681 -0.104519122662038
rs17719821_rv 0.179471927096877 0.113265033680187 -0.303004524134039
rs1772145_fw 0.432820874300038 0.322760900579481 0.508263020862556
rs1772148_fw 0.000788397214507405 0.000265318775956858 1.05392167635731
rs1772148_rv 0.00021294678910234 6.27706264074811e-05 0.9904289084657
rs1772175_fw 0.480057515246902 0.368524014507932 0.396452726914153
rs1772175_rv 0.771644207008174 0.691489671405275 0.163591036095946
rs17729876_fw 0.996409897520728 0.994668885380322 -0.00322705738414603
rs17729876_rv 0.589816915332487 0.482780271219001 0.283764446502404
rs17730451_fw 0.982315179616568 0.973810546117152 0.0135383731217311
rs17730451_rv 0.702810685685306 0.609062178721201 0.300889586458355
rs177316_fw 0.00115554145143263 0.000404366319034633 0.956248002502675
rs177316_rv 0.000420109975590583 0.000132830870680008 1.23058287506516
rs17733008_fw 0.0894194712722547 0.0509761987048496 -0.209062451957294
rs17733008_rv 0.0260130739734577 0.01270304249353 -0.20269449204631
rs17734170_fw 0.215631595592304 0.140203698746483 0.649671330693163
rs1774133_fw 0.0634272086431653 0.0345031782137582 0.707235293080265
rs1774133_rv 0.029851478730233 0.0148214212787392 0.743035520780541
rs17741540_fw 0.0302530241381504 0.0150455482772296 -0.791569044233685
rs17741540_rv 0.1448947447635 0.0884116563496213 -0.575534914219794
rs17741826_fw 3.09661721880675e-19 1.62320191285073e-21 1.11319520519972
rs17741826_rv 1.08975195185637e-14 2.01618452154878e-16 1.33528945183236
rs17741998_fw 0.667949896887634 0.568879452357776 0.169612824354926
rs17741998_rv 0.86795818998797 0.814866832411181 0.077916826015521
rs17743655_fw 2.37407611538179e-05 5.59690295133138e-06 0.810287019727112
rs17743655_rv 0.0127352993888257 0.00572980028238543 0.49274150223343
rs17745316_fw 0.223728529423657 0.146475310186664 0.158308173640035
rs17745316_rv 0.616995073844945 0.512156539467359 0.0647139984024136
rs17746039_fw 1.56718493801782e-08 1.65858932794004e-09 -0.889264494136817
rs17746039_rv 2.38265947646167e-11 1.15936806852358e-12 -1.07190984633859
rs17747324_fw 6.11879603423328e-09 5.76584842940104e-10 0.997937710274401
rs17747324_rv 2.29026347356846e-07 3.28978747906362e-08 0.89041737132794
rs17748_fw 7.71144711065536e-08 9.79771480042459e-09 1.04956673706872
rs17748_rv 2.69834944879005e-07 3.95143619346909e-08 1.10487711813753
rs1774935_fw 0.000992896736898448 0.000342395980654948 1.17761467936157
rs1775002_fw 1.55910520500774e-05 3.52007477447825e-06 -0.637420852788365
rs1775002_rv 3.17033087627493e-05 7.68864664108876e-06 -0.64022063211514
rs17750057_fw 0.2798118549566 0.190700075169369 0.127335927034089
rs17750057_rv 0.0427763537851026 0.0221559430460163 0.192837619099079
rs177510_fw 0.185325904227814 0.117570638307347 -0.215395678747494
rs177510_rv 0.107552613930154 0.0629537113519246 -0.230372455367906
rs1775148_fw 2.62311928805712e-05 6.23826999863627e-06 -1.17389128033239
rs1775148_rv 1.07065241908566e-05 2.32574983612011e-06 -1.05904510832739
rs17751994_fw 2.92307395804459e-09 2.52301243475748e-10 1.39624767275565
rs17751994_rv 8.71672081462155e-09 8.55998062878368e-10 1.62487362201198
rs17754383_fw 0.972658490148787 0.959745607052064 -0.0237443334529458
rs17754383_rv 0.531974328368208 0.421645357234689 -0.28939166564116
rs17754424_fw 0.0269808140814465 0.0132358935776543 0.705329259716769
rs17754424_rv 0.000234268705195275 6.97474407943202e-05 0.705773092691967
rs17754610_fw 6.95177825414169e-12 2.89400840785053e-13 1.44581408563774
rs17754610_rv 2.02402757347568e-11 9.66732476261415e-13 1.58464843862518
rs17754741_fw 0.0608977225711385 0.0329591279000507 -0.553398529006551
rs17754741_rv 0.228383003532681 0.150042880077295 -0.394127925166915
rs177562_fw 0.00612231293860993 0.00254944035679292 -0.543849938375564
rs177562_rv 0.000942203171385036 0.000322893128945778 -0.562258562305225
rs1775848_fw 0.988217039309481 0.982424954833401 -0.00958951499855562
rs1775848_rv 0.765374914121606 0.683686042578848 -0.166200528985823
rs17759083_fw 0.175092936434165 0.109998004257095 -0.573448322911824
rs17759083_rv 0.200784924327165 0.129009409775204 -0.557923092742511
rs17759234_fw 0.0741312638909008 0.0411679127552846 -0.255426935441179
rs17759234_rv 0.00124621933405535 0.000439358949524301 0.714746242994801
rs17759239_fw 0.823761526843696 0.756705791020594 -0.0713490214882769
rs17759239_rv 0.033394415321091 0.0167856865485034 -0.45763959084699
rs1776181_fw 2.91303550067392e-15 4.58735601813601e-17 -0.727352260300481
rs1776181_rv 1.10385373050879e-06 1.88273217197475e-07 -0.440058106114519
rs17761950_fw 0.0265945577848768 0.0130178810434167 0.280654414995576
rs17761950_rv 0.0457791954292921 0.0239097144818372 0.313466453124577
rs1776228_fw 9.08529791203419e-07 1.51552245709336e-07 1.57554928898934
rs1776228_rv 1.45345529013416e-08 1.5248855790926e-09 1.59632073774437
rs17763934_fw 3.82139998117747e-13 1.11143719179182e-14 2.04618292171311
rs17763934_rv 4.16516157709777e-10 2.90049570377819e-11 1.96342410292653
rs17764013_fw 0.0987611199911562 0.0571087983900379 -0.461534870161666
rs17764013_rv 0.136461831845321 0.0825673612208108 -0.409129069275175
rs17764730_fw 0.336993917436652 0.237736004922466 0.679897680775234
rs17764935_fw 1.82944175185796e-07 2.56250516765453e-08 -0.803454071388918
rs17764935_rv 3.38162731914615e-13 9.62215191666451e-15 -1.00375242865302
rs17765329_fw 0.814110240319775 0.744696687217067 -0.0670887439083427
rs17765329_rv 0.614947944403457 0.51002201785356 -0.130846018784996
rs17765365_fw 0.847649446084606 0.787871721561996 -0.0478995097983314
rs17765365_rv 0.760602166811267 0.677674947177619 -0.0977971367878397
rs17766014_fw 0.648997187268462 0.547663596409158 0.245949948173307
rs17766014_rv 0.01646390693735 0.00763093875166668 1.24563682284285
rs17766353_fw 0.756629883271226 0.67294113614557 0.16888035023691
rs17766353_rv 0.679530781308644 0.582124305435304 0.219075820515412
rs17767863_fw 0.0120255494040689 0.0053752314750521 0.422676969926413
rs17767863_rv 0.0982075446545871 0.0567289594528974 0.42724204523475
rs17767869_fw 0.308869317911219 0.214117422672491 0.527547289030222
rs17767869_rv 0.0975939475890224 0.0563194763346599 0.87896795784137
rs17768262_fw 0.898419266173759 0.855669593189857 0.0135433996109725
rs17768262_rv 0.71645279050053 0.625099632399197 -0.0524175501605974
rs17768871_fw 0.0403763015138345 0.0207699559995745 1.0594526833152
rs17770318_fw 0.860995787888156 0.805666053924273 0.143867155018395
rs17770318_rv 0.587351711380171 0.480036268179653 0.285150092912867
rs17771284_fw 0.25772909367544 0.173044967082595 0.619990263130553
rs17771284_rv 0.123914833198174 0.0740027507265719 0.708856655481804
rs17771960_fw 0.000934361057587099 0.000319926647922188 -1.1164794033419
rs17771960_rv 0.00292373261171646 0.00112566906505771 -0.882264133690219
rs17772478_fw 0.957741963724454 0.93853064812768 -0.0272943949625436
rs17772478_rv 0.847687343122348 0.787925694786638 -0.103307641549887
rs17772583_fw 0.327892296741375 0.229984395205159 0.684975160147258
rs17773381_fw 0.0126287524301379 0.00567599757000935 0.774746946440172
rs17773381_rv 0.00783385806817278 0.00333848179190837 0.871421811596664
rs17776036_fw 0.169233873462066 0.105751987855788 0.894094957396725
rs17776036_rv 0.473767006654818 0.362390422182784 0.36647686852818
rs17776046_fw 0.919108666580241 0.884428389111683 -0.0658237940073943
rs17776046_rv 0.923059903475787 0.889751513576406 -0.0695443307422356
rs17778649_fw 0.413277703557433 0.304777795539236 0.515657821647039
rs17778649_rv 0.358812373299853 0.256413593022322 0.561198161756259
rs17779754_fw 0.0671842691539268 0.0368225904445377 1.21280560091588
rs17779754_rv 0.45655186793108 0.345790622445888 0.38572878022451
rs17782508_fw 0.0124756567656544 0.00559766905483929 0.433606757635848
rs17782508_rv 0.282709049482554 0.193050800933548 0.217750367877938
rs1778352_fw 0.0489085047172968 0.0257425992747633 0.475221680353315
rs1778352_rv 0.0340778312253727 0.017176092205326 0.597863245017968
rs17784748_fw 2.73413446105723e-12 1.01563241265689e-13 1.48414720309253
rs17784748_rv 1.6658896657705e-09 1.35148813262694e-10 1.59974241375205
rs17787897_fw 5.62802242285668e-08 6.8942123258779e-09 1.13354452465721
rs17787897_rv 2.2520907009652e-09 1.89097644154058e-10 1.16137112388933
rs1778801_fw 4.11172086546726e-12 1.60192783149107e-13 2.08821013806944
rs1778801_rv 4.3978935526714e-08 5.23364215162641e-09 1.47325057151799
rs1778907_fw 0.347887433487701 0.247109877030373 -0.45711825598815
rs1778907_rv 0.156080293098841 0.0963725818335512 -0.544340369234631
rs17790938_fw 0.900635820279281 0.858734432449288 -0.0154548740809682
rs17790938_rv 0.604744701695938 0.498811053465743 -0.0701038981182473
rs17796225_fw 0.724058726596483 0.634610337473783 0.191919555720536
rs17796225_rv 0.395030215764644 0.288214877193201 0.504344047013
rs17797801_fw 0.758875233330808 0.675590803901496 0.170219025204819
rs17797853_fw 0.801531659474561 0.729263864595919 0.122220753090587
rs17797853_rv 0.824918255348682 0.758095370111814 0.11526975389281
rs17798207_fw 0.857511368242274 0.800907234950543 0.0507052275975683
rs17798207_rv 0.333788187386457 0.234994620854584 0.27745134291706
rs17800949_fw 0.602453893756212 0.496401861367171 0.376332421140855
rs17800949_rv 0.66042938556388 0.560473216200784 0.322144963947605
rs17800987_fw 0.0162888849825808 0.00754136759856292 -0.474269463570248
rs17800987_rv 0.0172582344166936 0.00803784909715183 -0.562531879617307
rs17802375_fw 0.375768166904349 0.271168293253291 0.41791071712318
rs17802375_rv 0.652328686885616 0.551349463010279 0.268110126105762
rs17802697_fw 0.0232475032137993 0.0112025850032239 -0.856563608805381
rs17802697_rv 0.00103962699453768 0.000359993812100102 -0.804770659168519
rs1780326_fw 0.266737267574446 0.18027611646885 0.195514008539388
rs1780326_rv 0.387201129450666 0.281308090597737 0.196265766656938
rs1780327_fw 1.92874206458812e-11 9.16102356336229e-13 -1.46113077689549
rs1780327_rv 2.33476767777012e-12 8.4946648749958e-14 -1.43016160371382
rs17803553_fw 2.41737130329454e-07 3.49910125282798e-08 1.58391498440358
rs17803553_rv 1.45821240350206e-06 2.56678022101412e-07 1.66137865830369
rs17804274_fw 0.146076170538298 0.0892440010769939 -0.528246527573866
rs17804274_rv 0.0144396953778471 0.00659691565976177 -0.654248960103438
rs17804432_fw 0.000332181440067404 0.000102593980251282 1.11874165827605
rs17804432_rv 0.00365436537312691 0.00143893718040781 0.641644423063488
rs17805167_fw 0.446242784201225 0.335666599634874 0.218688486563244
rs17805167_rv 0.965040687937371 0.948754972658663 0.00841091919611372
rs178058_fw 0.00362469349145782 0.00142561015663302 0.970026213953055
rs178058_rv 0.00267509725206461 0.00101976508278503 1.22636687834408
rs1780636_fw 2.83784673245691e-06 5.35088754969344e-07 0.934989167448294
rs1780636_rv 1.52705214230801e-08 1.61240062092284e-09 0.857347414067003
rs1780680_fw 0.0533701386839745 0.0284096567973051 1.06330769078501
rs1780680_rv 0.396250953294716 0.289342160386358 0.419116101499048
rs17809326_rv 1.0705197878781e-11 4.69993537022102e-13 2.4480960486347
rs1781052_fw 0.780758025621887 0.702782380017843 -0.105122237240678
rs1781052_rv 0.953029449125324 0.931940249916028 0.0191836942957837
rs17812329_fw 1.02108158292106e-07 1.33842921309837e-08 -1.2679361087296
rs17812329_rv 2.60483555353093e-06 4.86192184465697e-07 -1.26952753314395
rs17814184_fw 3.92874457293553e-07 5.99830221108398e-08 -1.25115764273911
rs17814184_rv 2.44094204229588e-06 4.52572870242196e-07 -1.19224693055343
rs1781420_rv 0.815366556794749 0.74637090611477 0.119825137801462
rs1781421_fw 0.762161625534461 0.679502666146492 0.173907633432044
rs1781421_rv 0.764360039648711 0.682367113006014 -0.167691387414255
rs1781423_fw 3.91323549562707e-08 4.59196932785911e-09 1.10283520657581
rs1781423_rv 2.42168590911683e-05 5.72199822331963e-06 1.293324620755
rs17814538_fw 0.105080773990879 0.0612965371294859 -0.382327615088474
rs17814538_rv 0.0104046865176281 0.00457110766025049 -0.639406884912069
rs17817533_rv 0.745739826317511 0.66014621562098 -0.17536528959544
rs17817829_fw 0.435184431703022 0.325004700437578 -0.44819887304479
rs17817829_rv 0.705622622087356 0.61238254051253 -0.22200605360074
rs17817865_fw 0.00126403765217403 0.000446227964663917 0.725079818521953
rs17817865_rv 2.27349242225908e-06 4.18891217650438e-07 0.818549694939167
rs1781792_fw 0.0661223207467221 0.0361666996674947 -0.74116492158202
rs1781792_rv 0.0239693173535273 0.0115918233382777 -0.883876816781415
rs17818195_rv 0.000527353070624432 0.000170500678707185 1.53958369043434
rs17819427_fw 2.54688194779745e-06 4.74248537334543e-07 -1.02961085028212
rs17819427_rv 2.42880641534322e-06 4.50140078237863e-07 -1.12472971740991
rs17820515_fw 4.65087382567161e-07 7.24998534123671e-08 1.49240910202879
rs17820515_rv 6.80224470418748e-08 8.5274418824972e-09 1.43963857708938
rs17821448_fw 0.557252008797793 0.447928908847858 0.191762014366177
rs17821448_rv 0.978172019376883 0.967865448024655 -0.0111965034329745
rs17823579_fw 6.02050389934681e-05 1.55742405075444e-05 -0.339542946568905
rs17823579_rv 0.0134041434554626 0.00607162148837302 -0.310101863976907
rs17823641_fw 0.476210296430611 0.364713748091602 0.254799420986369
rs17823641_rv 0.64223365478612 0.53995326128674 0.162998281439939
rs17823746_fw 0.826467436649823 0.760060541388283 0.0591139154229623
rs17823746_rv 0.995112893903184 0.992768888347245 -0.0015892421182339
rs17824285_fw 0.284725957136015 0.194675776345834 0.205630665027806
rs17824285_rv 0.609573455522216 0.504135435286631 0.159967828053342
rs17825828_fw 0.00488396135724107 0.00198586126980116 -0.308882524582498
rs17825828_rv 0.776762075351238 0.697742387085075 -0.0556086343073973
rs17826509_fw 6.90177012360426e-06 1.4315528768089e-06 0.683919678559053
rs17826509_rv 2.8385904108545e-05 6.80877468996019e-06 0.656392616563391
rs17826537_fw 8.25848279728013e-05 2.20659105638959e-05 0.677859383428793
rs17826537_rv 0.000499493751115689 0.000160548800966287 0.610545685571666
rs17826541_fw 0.085395889709945 0.0483792939414634 0.888373520556397
rs17826541_rv 0.414308266189135 0.305716487088559 0.372601827953103
rs17826719_fw 5.89544992265725e-10 4.26514867339302e-11 1.50134447409963
rs17826719_rv 5.19938930375333e-09 4.81725207206394e-10 1.34495847337685
rs17827147_fw 0.00689680052237988 0.00290360290057066 0.779185903572278
rs17827147_rv 0.00989365916568428 0.00432318309572118 0.727728216644196
rs17827161_fw 0.00111744101255001 0.000389953869374164 2.05152484306365
rs17827161_rv 0.388708994020699 0.282588421006422 0.465071983925785
rs17829669_fw 0.122046481843385 0.0727371441787064 -0.27877772699612
rs17829669_rv 0.390241317929732 0.283922503556467 -0.17453159206416
rs17830933_fw 0.974459942399341 0.962446657872237 -0.016829434182137
rs17830933_rv 0.963765135389195 0.946797514400324 0.0174999707894163
rs17831500_rv 0.718720818842457 0.628278642946052 0.1977578803116
rs17831531_fw 0.0284292524220639 0.014034164940045 0.875602601664933
rs17831531_rv 0.700897823336969 0.606830895860166 0.281643475818083
rs1783210_rv 0.941650277333605 0.915616551487786 0.0422125355415712
rs17834031_fw 0.0023280148968722 0.000875329070108761 0.681501046590574
rs17834031_rv 5.35270655010491e-05 1.36798098304607e-05 0.95539691577083
rs1783464_fw 0.753600313862068 0.669278017446696 0.174980577037342
rs1783464_rv 4.63477743442183e-07 7.21745846779493e-08 1.20560819821915
rs1783591_fw 0.0387703400138678 0.0198597986136991 -0.247014681851207
rs1783591_rv 0.0245805591863132 0.0119203180660231 -0.350307177627127
rs17836908_fw 0.00444159442771727 0.00178683478304358 0.873569279994538
rs17836908_rv 0.030162759336294 0.0149963211271217 0.795350636487323
rs17837478_fw 0.0169118266795938 0.00786042911902163 0.518073350572067
rs17837478_rv 0.798466652081859 0.7253979379291 0.0811592633910233
rs1783938_rv 9.71090998732894e-05 2.63921271130399e-05 1.85030110926064
rs1783956_fw 0.0171763502923401 0.00799572345570705 -0.386906591398348
rs1783956_rv 0.0409226802344075 0.0210759382321713 -0.365711918421462
rs17841922_fw 0.56514750780045 0.456237896948144 0.306934581773974
rs17841922_rv 0.244222260828096 0.162471839345274 0.581059872184955
rs17841923_fw 1.49671738805043e-08 1.57590142786678e-09 1.02630928610533
rs17841923_rv 6.09982418189503e-08 7.55378222954245e-09 1.02818109947216
rs1784302_fw 0.833330343035485 0.769023847849348 -0.0561261700623951
rs1784302_rv 0.806299161871361 0.735033820878277 0.0784249877999934
rs1784305_fw 0.0361189882450815 0.0183450876088747 1.38563994381417
rs1784305_rv 0.13681654796001 0.0828092195430443 0.984994701702745
rs17844512_fw 0.00473497127415504 0.00191878759836924 -0.954848720131412
rs17844512_rv 0.00158013815004655 0.000570451086062301 -1.09208871193555
rs1784459_fw 0.00969950401710764 0.00422890480475161 -0.263855360988042
rs1784459_rv 0.326471392450506 0.228807251194909 -0.393058461188987
rs1784460_fw 0.0127768025311695 0.00575073389311258 -0.268089454154727
rs1784460_rv 0.00458640224714469 0.00185188683396088 -0.318375463838672
rs1784461_fw 0.0150364382428027 0.00689980722852779 0.57659928424564
rs1784461_rv 1.56065679994882e-07 2.14942823817957e-08 1.27844388913626
rs1784559_fw 1.61401766339989e-05 3.65387782136324e-06 1.591266297631
rs1784559_rv 3.9206415122999e-06 7.64391987501905e-07 1.69430016993678
rs1784658_fw 5.38176733772812e-09 5.0094370735914e-10 0.996387264509442
rs1784658_rv 0.0227388115209618 0.0109313568622712 0.4425492120765
rs17846760_fw 0.684804393970223 0.587914258207776 -0.0629957573813519
rs17846760_rv 0.291267226449839 0.199969609984506 -0.16921465620661
rs17847409_rv 8.26416414239901e-05 2.20847462567262e-05 -0.811165361950051
rs1784785_fw 2.51776226561989e-07 3.66028606195553e-08 0.689538300326143
rs1784785_rv 0.000114010085656688 3.15354020131941e-05 0.657034714612224
rs17848050_rv 0.611455590278621 0.506199162721535 0.303579531667885
rs17848649_fw 8.80309185416172e-11 5.01943485281422e-12 -0.850019764259809
rs17848649_rv 4.94244931696094e-07 7.74276613187232e-08 -1.41356825729068
rs17848872_fw 0.0864652773495227 0.04906162957033 -0.659805208664264
rs17848872_rv 0.00927505485456989 0.00402333429180218 -0.902092465726842
rs17851253_fw 0.335550656041622 0.236519078148406 0.469650314430629
rs17851253_rv 0.302054121934884 0.208704814306632 0.393157936774932
rs17851563_fw 0.0159511821906628 0.00736630412823622 -0.50034862166682
rs17851563_rv 0.00018768432126507 5.46245102852509e-05 -0.78403835079267
rs17851655_rv 0.781802196506974 0.704214878582015 -0.191410723040539
rs1785184_fw 0.249862420946124 0.166859553819406 0.158830146858862
rs1785184_rv 0.456132822632528 0.345343826585418 0.117089817099307
rs17853865_rv 0.807245506399545 0.736266558115303 -0.134174754906437
rs17854357_fw 0.929693978606203 0.898870735867816 0.0220383110417068
rs17854357_rv 0.780866621441237 0.702949213557837 0.0615379307095445
rs17860046_fw 0.801953603976991 0.729771926331527 -0.141597808811536
rs17860046_rv 0.121585501105596 0.0724234163409941 -0.642660782923412
rs178601_fw 2.23977452175115e-12 8.10694049243747e-14 -1.04848848126987
rs178601_rv 3.95187720783728e-07 6.03624267297553e-08 -0.944680515991009
rs17860282_fw 0.841809392286149 0.780179958756696 -0.107963765283038
rs17860282_rv 0.109759962352501 0.0644375193131095 0.306395143361213
rs178602_fw 5.04787113136503e-21 1.59096197160002e-23 -1.04312863436211
rs178602_rv 5.66123993479478e-34 1.24290668798415e-37 -1.14352416383705
rs17861099_fw 2.57541807168773e-05 6.11428960287884e-06 1.46529450007527
rs17861099_rv 0.00744163400700665 0.00315577753374786 1.39439285149257
rs1786141_fw 0.000164258171250256 4.71525181840859e-05 -0.321711273721577
rs1786141_rv 0.0228697561907673 0.0109993648562655 -0.279415848233674
rs1786270_fw 0.458154534651021 0.347327203010161 0.378822411096056
rs17863031_fw 0.0117503998713171 0.00523769012909096 0.630991149308763
rs17863031_rv 0.000402986056458414 0.000126939761043964 0.909341869052138
rs1786316_fw 0.0137416536267268 0.00624244849577207 -0.329319444796436
rs1786316_rv 0.00172235893048998 0.000627680271109713 -0.445197436964475
rs17864127_fw 0.663501558270153 0.563894878183482 -0.266605820533978
rs17864127_rv 0.781961482882875 0.704462325454743 -0.186311341774025
rs17864661_fw 0.326139396956205 0.228556538883891 -0.414794650778401
rs17864661_rv 0.410297366086531 0.302117088265605 -0.386514626209484
rs1786682_fw 0.0443592024582329 0.0230836997199324 0.50156768054977
rs1786682_rv 0.0535266840068278 0.0285052202284857 0.442230834299511
rs1786684_fw 0.00409207736406302 0.00163049761151713 -0.336592598431847
rs1786684_rv 0.0912927947974049 0.0521864934407433 -0.35339125432936
rs1786685_fw 0.852607424551043 0.79452610131177 -0.116033666104677
rs1786685_rv 0.961055125611852 0.942976754693468 -0.0349087851002545
rs1786690_fw 0.0893301973521618 0.0509154266641278 1.14588833287732
rs1786690_rv 0.178202971297109 0.112296683624435 0.929266279236523
rs17867056_fw 3.58635300005018e-05 8.79712647845896e-06 -1.08247078719967
rs17867056_rv 8.63744236267366e-07 1.43279184570925e-07 -1.28797807543382
rs17867585_rv 0.521755886420881 0.411001189322162 0.430764691696933
rs1787000_fw 1.49393090753903e-07 2.0462951165349e-08 -0.419910459921282
rs1787000_rv 3.30855557632656e-05 8.05533359524977e-06 -0.443692674830404
rs1787008_fw 1.28934896599929e-06 2.23760349052561e-07 1.02762710258268
rs1787008_rv 1.41685130091314e-10 8.62557938151289e-12 1.15754606236215
rs1787196_fw 0.795892572028263 0.722223264219927 0.184075774359162
rs1787196_rv 0.418291596341874 0.309382020066543 0.499806437975806
rs1787198_fw 0.017605367120497 0.00821782386469664 -0.768577177679508
rs1787198_rv 0.00385697840023167 0.00152677926521457 -0.982273309976056
rs1787523_fw 0.101431255118715 0.0588850017551594 -0.279646821229755
rs1787523_rv 0.138651660244557 0.0841085326239681 -0.196771192388475
rs17875497_fw 0.335220753608903 0.236240436870822 0.68840542370034
rs17875497_rv 0.522553507528912 0.411933925586206 0.30859017290736
rs17875577_rv 0.623481842281275 0.519292404302017 0.26864924900759
rs17876031_rv 0.875061123151779 0.824178950043027 0.0750855680040974
rs1787780_fw 0.611400698155907 0.506106390408335 0.379899068379224
rs1787781_fw 0.0089804514582609 0.00388263054608973 -0.332140435238516
rs1787781_rv 0.00029598996134173 9.03066268933382e-05 -0.434063893370741
rs1787782_fw 3.23291311633186e-07 4.83081437063191e-08 -0.732929875167498
rs1787782_rv 9.17741745177466e-05 2.47810366399025e-05 -0.641216831280859
rs1787784_fw 0.818933202167265 0.750829142712044 -0.0848224332286782
rs1787784_rv 0.0577532591185974 0.0310475021815989 -0.303933245694926
rs1787785_fw 0.0128914223752873 0.00580938515990133 -0.617043840212397
rs1787785_rv 0.0278564566466609 0.0137122796347972 -0.605476777456516
rs1787786_fw 0.24084518988375 0.159735126765511 0.230581353857814
rs1787786_rv 0.124634166605554 0.0744947152682912 -0.244746168924417
rs17879405_fw 0.00473872071510462 0.00192046422540463 0.623795932097744
rs17879405_rv 0.00248822256094133 0.000941592991096048 0.524198867485926
rs17879414_rv 0.259774904500739 0.174694357183663 0.236872239758236
rs17879437_fw 2.85931302740922e-07 4.22006852717177e-08 1.9197547042001
rs17879437_rv 0.782136042515936 0.704723378232239 0.155865366081675
rs17879565_fw 0.191071743653436 0.12178589141629 -0.236544863856732
rs17879565_rv 0.071695909098141 0.0396315220873485 -0.268567196152858
rs178812_fw 0.250979493752723 0.167694358182888 -0.29654077019496
rs178812_rv 0.873075370171409 0.821650445315986 -0.0678107546914149
rs17881535_fw 0.000631760303507083 0.000208008753193953 1.48993307238012
rs17881535_rv 0.125695941173637 0.0752110044575895 0.553483307824143
rs17881730_fw 0.934154898683333 0.905012274115336 0.0300504037982414
rs17881730_rv 0.350957476353164 0.249732669042576 -0.191939495665082
rs17882209_fw 0.00505439563151944 0.00206181288191292 0.638693298859549
rs17882209_rv 0.0165319871064488 0.0076650530978366 0.395723075217884
rs17882431_fw 4.02916100459475e-16 4.96371105557976e-18 -0.748197407129175
rs17882431_rv 0.000212739821832884 6.27025604526357e-05 -0.639628667114965
rs17882475_fw 1.16666995820144e-05 2.55690456634554e-06 1.61502598606059
rs17882475_rv 3.24457414065119e-06 6.20238743229785e-07 1.66817426956583
rs17882802_fw 0.755255978663028 0.67119306836047 0.171627635458994
rs17882910_fw 0.000112023529458274 3.09214970835658e-05 0.911537429474765
rs17882910_rv 6.27364201100768e-06 1.28628185349437e-06 0.963655558728544
rs17883378_fw 0.000394151998374994 0.000123799626853411 -0.534068563206492
rs17883378_rv 0.00129265961515322 0.000457328107222213 -0.509141248960882
rs17885118_fw 6.33827480242323e-06 1.30107554113397e-06 0.68621905081281
rs17885118_rv 4.8729338169976e-05 1.23507365306182e-05 0.6606602050086
rs17885544_rv 0.000586341668687463 0.000191757704289633 1.31068531553773
rs17885645_fw 0.149729297842427 0.0918136358576599 0.604433568319138
rs17885645_rv 0.0949901662562264 0.0545899848476911 0.502728613633976
rs17886054_fw 0.256446459062513 0.172005111235712 -0.589831668202611
rs17886054_rv 0.032864027678269 0.0164890732285301 -0.843228123335134
rs17886728_rv 0.37883800945925 0.273925026104036 0.594302833096548
rs17887142_fw 0.885664212882893 0.838682930370615 0.0270765516151335
rs17887142_rv 0.841240546081978 0.779384349955874 -0.0406312478361101
rs178895_fw 6.65540441755993e-08 8.32127953740435e-09 -0.685388562096528
rs178895_rv 3.82640926991652e-07 5.82936479578551e-08 -0.67926740063822
rs1789135_fw 0.0250673218332916 0.0121865894224375 -0.661923674218236
rs1789135_rv 0.0643084999407711 0.035049433913708 -0.628537784543556
rs178931_fw 0.563185678959124 0.454087371632393 0.276427247233807
rs178931_rv 0.343878531308251 0.2436196057845 0.477030732185369
rs1790108_fw 3.2354785398539e-05 7.85773386124915e-06 -0.447692001280632
rs1790108_rv 0.00973658306911671 0.00424711678696657 -0.420731705250745
rs1790149_fw 0.00550865406961055 0.00226813315108199 0.458138327645769
rs1790149_rv 0.00272503702588322 0.00104109276240448 0.544565498381533
rs1790345_fw 1.6579973101591e-07 2.29779292359651e-08 1.41777862600574
rs1790345_rv 2.34386367112374e-08 2.59902251900535e-09 1.48641651128533
rs1790381_rv 0.644206028659104 0.542316808502484 0.243054888921517
rs1790398_fw 0.480013433911905 0.368474750215505 0.153289673128461
rs1790398_rv 0.501165456357182 0.389959775670136 0.110655415285597
rs1790399_fw 0.559745442855896 0.45055597427484 -0.301881254437307
rs1790399_rv 0.556487662951785 0.447160662616279 -0.284021364264664
rs1790404_fw 0.45946073339802 0.348694889587894 -0.347856666251129
rs1790404_rv 0.263408366694956 0.177650483834944 -0.557803532988046
rs1790650_fw 0.00179047246333392 0.000655156181483121 0.526675896178493
rs1790650_rv 0.00542276054429433 0.00222856951924298 0.57079986463891
rs1791099_fw 0.0120487884236452 0.0053862851750319 -0.995039194236996
rs1791099_rv 0.0215782574143258 0.0103137799272839 -0.959698655005689
rs1791238_fw 0.054763574383521 0.0292464836897463 0.658452070116475
rs1791238_rv 0.0809423092935448 0.0454865236664319 0.65329938459665
rs1791294_fw 0.32588014425034 0.228335213982232 0.200392920376369
rs1791294_rv 0.508063276672424 0.397035050163192 0.148197078840103
rs179145_fw 1.9800309976494e-08 2.1555111517551e-09 -1.10944311695619
rs179145_rv 9.30737103606384e-11 5.35328741275386e-12 -1.30898561427246
rs179152_fw 0.0201292962387666 0.00953729644188303 -0.236990871403267
rs179152_rv 0.0861470057452553 0.0488562680604464 -0.230875538307101
rs1791790_fw 0.0190550616512844 0.00896995122321258 0.505931315369437
rs1791790_rv 0.108941108495147 0.0638893230332665 0.349685809303697
rs1792391_fw 0.716108440737735 0.624712077805015 -0.161045546844118
rs1792391_rv 0.976232448971385 0.965015481346131 -0.01289688688597
rs1792667_fw 4.11424079547054e-06 8.07096603530532e-07 -1.03203437104121
rs1792667_rv 2.05588464747524e-06 3.75136539085456e-07 -1.28158391234863
rs1792668_rv 0.535561535091483 0.425266391691739 0.392374493997468
rs1792669_fw 0.167309608982353 0.104312710229437 0.808422735304163
rs1792669_rv 0.243723880892444 0.162064818018952 0.687302301761465
rs1792670_fw 0.138415402007346 0.0839422536735102 0.78191330495605
rs1792670_rv 0.534924877931695 0.424616513094233 0.342618348800702
rs1792687_fw 0.997536363270948 0.996392135752349 -0.00263374431082028
rs1792687_rv 0.940009948006246 0.913034013926709 -0.0435461119042704
rs1793283_rv 0.0359340802014198 0.0182336865056726 1.06620735246923
rs1793660_fw 4.77093575373581e-06 9.50641634162871e-07 1.48052949408919
rs1793660_rv 1.01664418862491e-13 2.4801684030108e-15 1.44207956646603
rs1794038_fw 0.613790229830096 0.508780283455167 -0.135068162891927
rs1794038_rv 0.692218649716005 0.596759697983812 -0.0933951662668265
rs179436_fw 0.335307724948306 0.236309144444138 -0.234626470010708
rs179436_rv 0.414092252439624 0.305490281563363 -0.244969942796115
rs179486_fw 0.531971478504656 0.421636784065503 0.135205712571029
rs179486_rv 0.192254246587268 0.122677794907792 0.284819529147318
rs1795240_fw 0.682058009980332 0.584922860216694 -0.200889495891107
rs1795240_rv 0.0374556166888674 0.0191059847321644 -0.526554675407797
rs1795241_rv 9.57739556781507e-07 1.60767132598882e-07 1.60863400553553
rs1795243_fw 0.632042438963362 0.52882011255807 -0.31178523939007
rs1795243_rv 0.809134603529975 0.738543591130356 0.141764227259363
rs1795244_fw 9.00466972030623e-06 1.91971360967049e-06 1.80095697328574
rs1795244_rv 7.79613133327208e-05 2.06943291080585e-05 1.63842011396015
rs1795486_fw 0.23583040654592 0.15580673863564 0.830807792410683
rs1795527_fw 0.419990489689577 0.310866160898559 0.261657659827239
rs1795527_rv 0.689226954443249 0.593281220887285 0.160835809664915
rs1795965_fw 2.24897874392573e-05 5.2743781901702e-06 1.21291578275611
rs1795965_rv 0.508411816191978 0.397425493103158 0.408703862978334
rs1796735_fw 0.657928884394112 0.55761053843185 0.233859867803126
rs1797076_fw 0.563221855845888 0.454128997540304 -0.184307420290333
rs1797076_rv 0.204835799048807 0.132056184915271 -0.365295843715376
rs1797077_fw 0.778197270350928 0.699582357995458 0.0691570100504026
rs1797077_rv 0.136083977012265 0.082301114003127 0.341701626605485
rs1797081_fw 0.849423042189883 0.790121429099126 0.0631787234130364
rs1797081_rv 0.00728720733592633 0.00308497095997386 -0.418638679806214
rs1797399_fw 4.44779553245144e-06 8.80056152728433e-07 -0.46807210765306
rs1797399_rv 1.6195831952347e-06 2.88270978781572e-07 -0.427979261224696
rs179871_fw 0.206514391218307 0.133318781122242 0.227787079373963
rs179871_rv 9.03836690974682e-06 1.92819693512846e-06 0.95559882871283
rs1799797_fw 7.23065636104804e-11 4.03568914407465e-12 -1.99892139665209
rs1799797_rv 8.25719224026327e-13 2.62346153830495e-14 -1.9688869584586
rs1799800_rv 0.735475412713598 0.647881728124855 0.185494449265677
rs1799801_rv 0.859634991094976 0.803830815628418 0.080146892148613
rs1799809_rv 0.443848915710712 0.333222913650596 -0.186562854981181
rs1799810_fw 0.0011527233220365 0.000403298915569292 0.70978833423658
rs1799810_rv 0.00295717687026343 0.00114001709350611 0.746321794327802
rs1799846_fw 0.807314711452179 0.736382508518425 0.05280204013821
rs1799846_rv 0.956432792888656 0.936717312935015 -0.0117762390836964
rs1799917_fw 2.07252351097424e-11 9.9333343248207e-13 -0.826086601409407
rs1799917_rv 2.71743141625631e-13 7.50985458742456e-15 -0.924275469288157
rs1799941_fw 4.70778286304668e-05 1.18946669179249e-05 -0.514367319139858
rs1799941_rv 0.0491423908829667 0.0258798331921987 -0.467764066846153
rs1799971_fw 9.77127311839392e-09 9.75873836421112e-10 -0.782463001383537
rs1799971_rv 1.02765280030396e-12 3.36277689613543e-14 -0.851816827324797
rs1799991_fw 6.51694820592869e-07 1.05192506595155e-07 1.24956593442922
rs1799991_rv 1.3083843392484e-06 2.27411105876264e-07 1.24219475109673
rs1799992_fw 0.51947055440345 0.408678389563089 -0.100077534437972
rs1799992_rv 0.777875729531935 0.699149657698297 -0.0464619010954414
rs1800359_fw 0.476505449909836 0.365017318136426 -0.0963473841883015
rs1800359_rv 0.0134518892707389 0.00609579177058663 -0.26493741909216
rs1800467_fw 0.00013895899715754 3.92031382178356e-05 1.17803709416775
rs1800467_rv 9.51240051624392e-06 2.03889751626567e-06 1.27620562152034
rs1800528_rv 0.00166037433874239 0.000602997957272245 -0.595368673890408
rs1800562_fw 2.66949343229644e-09 2.28140637037875e-10 1.72762161830822
rs1800562_rv 1.20516213942219e-09 9.41328842450065e-11 1.75614581279564
rs1800588_fw 0.292956122586837 0.201359143245744 0.270567566757918
rs1800588_rv 0.0318715039331348 0.0159353995070543 0.523269680168191
rs1800649_fw 0.754092412374293 0.669848924440632 -0.0844425776361946
rs1800649_rv 0.770601307793867 0.690157064950989 -0.101220348485891
rs1800734_fw 2.75628736942825e-10 1.82521053326879e-11 -0.878100928079242
rs1800734_rv 1.91920689253536e-07 2.70076169547613e-08 -0.864726022168776
rs1800759_fw 0.0388164551973754 0.0198868548468804 -0.680621044471545
rs1800759_rv 0.00771787863476998 0.00328384956177178 -0.888120393741756
rs1800774_fw 7.73608726098629e-06 1.62255854807247e-06 1.3538952533347
rs1800774_rv 5.3677339550028e-07 8.47964960821168e-08 1.20886538792354
rs1800778_fw 0.00550752694974298 0.00226754725785649 0.735115351415226
rs1800778_rv 0.0724714567215168 0.0401171243321163 0.574833325736423
rs1800810_fw 3.30707291857465e-07 4.95077147045596e-08 -0.804380761346996
rs1800810_rv 6.01148616352185e-07 9.62093067906224e-08 -0.53746220779265
rs1800825_fw 3.28389771929598e-08 3.78048075308774e-09 2.30040896438449
rs1800825_rv 1.6797536301763e-11 7.82909299998753e-13 2.33058630865211
rs1800871_fw 0.404543660748573 0.296799286145263 -0.347098431360336
rs1800871_rv 0.0189071414433822 0.00889174680978115 -0.708647190937026
rs1800896_fw 0.418139714959392 0.309218818470899 0.438628937214416
rs1800978_fw 0.00516855547179511 0.00211335423455812 0.521135068899334
rs1800978_rv 0.0521012972275695 0.0276489610295643 0.318000364898124
rs1801020_fw 1.75176094107114e-10 1.09279227971848e-11 -1.05908174088066
rs1801020_rv 4.78754544002306e-11 2.54795350848173e-12 -1.04138652844702
rs1801255_fw 0.027109259463413 0.0133049005262454 0.230841353489104
rs1801255_rv 0.254166765362371 0.170180932205672 0.139270853489464
rs1801257_fw 0.211826774235098 0.137310488118069 -0.129456071490261
rs1801257_rv 0.0645469803288476 0.0352027120878057 0.302213749701099
rs1801321_fw 0.00163458498438446 0.000592728215756159 -0.735966866293413
rs1801321_rv 0.0018042738988922 0.000660824843047475 -0.679709030288106
rs1801706_rv 0.429370961312025 0.319490247626564 -0.438516820669822
rs180193_fw 2.30374211766996e-06 4.25127117394982e-07 -0.780350924108132
rs180193_rv 5.8025764982077e-05 1.49463220529774e-05 -0.710308180418654
rs180194_fw 6.62635142905189e-11 3.66249800305237e-12 1.7879152208556
rs180194_rv 2.88270431182756e-11 1.44061893538902e-12 1.81917749239393
rs180195_fw 0.29697879845107 0.204632432999255 -0.435678925253116
rs180195_rv 0.0776862564237412 0.0434098960120293 -0.753460016274415
rs1802059_fw 0.184503346367907 0.116944344514593 -0.184800581616466
rs1802059_rv 0.862793752502193 0.808178581651746 -0.0252970430920769
rs180205_fw 0.526106066208926 0.415662121852192 0.472997159768953
rs180205_rv 0.465260693163974 0.354124173000063 0.375706976014266
rs180206_fw 0.826303916740732 0.759834818357833 -0.0677990721055529
rs180206_rv 0.826464765899491 0.760046706339281 0.0983894232567401
rs180207_fw 0.325641578352098 0.228146450283552 0.220475153138726
rs180207_rv 0.929841598411156 0.899157422071841 0.0161521379551284
rs180208_fw 0.230293820961396 0.151540190085439 -0.53149939045329
rs180208_rv 0.108683358334682 0.063705712131151 -0.673219384319444
rs180210_fw 0.640903474582132 0.538523067505198 0.08728317482883
rs180210_rv 0.54116298624296 0.431064392277599 0.0886668230202452
rs180211_fw 0.613499744105429 0.508474905687805 -0.302757698086251
rs180211_rv 0.694701072968414 0.599629680028506 -0.197316794143262
rs180286_fw 0.323235232281035 0.226124538947493 0.618204665839867
rs180286_rv 0.00132683840251314 0.000470540042596059 1.45100429140916
rs180294_fw 0.20709068531456 0.133759522332982 -0.309068770051963
rs180294_rv 0.112516814035298 0.066308595093679 -0.397814115258917
rs1803831_fw 0.000462532679574308 0.000147522891774519 0.694066917575491
rs1803831_rv 0.000917035142128416 0.00031339479605762 0.669761419715083
rs1803870_fw 0.015774473169144 0.00727545371897816 -0.659725286375516
rs1803870_rv 0.00259116842133259 0.00098436088746176 -0.72703026167552
rs1804998_fw 1.9801246020119e-08 2.1558320291517e-09 -1.18064522983289
rs1804998_rv 7.15146975682307e-08 9.01427159094391e-09 -1.20169457702658
rs1804999_fw 4.9588689943548e-06 9.91422066225264e-07 1.15091131437304
rs1804999_rv 3.13647461786881e-06 5.9745842227667e-07 1.31494249830628
rs1805040_fw 8.86767826753243e-10 6.70082117997579e-11 -0.878672834185549
rs1805040_rv 4.30054380978103e-11 2.25618514958101e-12 -0.898727109530233
rs1805222_fw 0.477583249353436 0.366054203762605 -0.091799589894597
rs1805222_rv 0.394620162182996 0.287841513030169 -0.119714066577303
rs1805312_fw 0.0167574687337823 0.00778127258380095 0.837669577740837
rs1805312_rv 0.722219756310494 0.632450112668762 0.0979441959619076
rs1805313_fw 6.9605406654191e-05 1.82907977010692e-05 -0.419118467092905
rs1805313_rv 0.0113131249473699 0.00502025705840257 -0.283610895530717
rs1805431_fw 0.0184046756496988 0.00862979947744263 -0.857254025853953
rs1805438_fw 0.258203865940964 0.173455112914978 -0.217948367642108
rs1805438_rv 0.684043433375272 0.587041587156584 -0.0850239954653019
rs1805580_fw 0.852463019196866 0.794353824381995 0.0654443078209053
rs1805580_rv 0.858683382643468 0.802578773682935 0.0585222372227789
rs1805583_fw 0.706503658234873 0.613466321101279 0.178267859860881
rs1805583_rv 0.651440460867152 0.550380956022922 0.241092628606141
rs1805746_rv 0.220790263240083 0.144200023958074 -0.64743557619618
rs1805760_fw 7.05075229764293e-06 1.46541745385068e-06 1.33483841509257
rs1805760_rv 2.03974502625013e-08 2.22796116429705e-09 1.34810725543568
rs1805874_fw 0.0959368199541792 0.0552273810929909 0.4139317907826
rs1805874_rv 0.0546378900026472 0.0291702985386703 0.253627118390364
rs1806255_fw 0.000507480732279855 0.000163402218400242 1.1472729979329
rs1806255_rv 0.00852325866064612 0.00366423020406319 0.992359256506111
rs1806261_fw 0.00966027110966771 0.00420912880942326 1.03129454931745
rs1806261_rv 0.0429105961166644 0.0222335407941751 0.959051859253696
rs1806615_fw 0.57211102499856 0.463586702217498 -0.418796794032281
rs1806615_rv 0.945437392977544 0.920835904626006 -0.0216894397262096
rs180671155_fw 0.00690577506564946 0.0029078394643097 -0.313574718251253
rs180671155_rv 0.0113401165348973 0.00503411582889709 -0.393396977212891
rs180671790_rv 0.00556223026744997 0.00229253004741845 -0.788521365385788
rs180673381_fw 0.290003812817428 0.198945065805227 0.472417716649183
rs180673381_rv 0.602118675966235 0.496072383600784 0.296227992923036
rs180673783_rv 2.77415911055302e-06 5.21293782833664e-07 1.40122515917525
rs180677864_fw 0.862138481491896 0.807221558777264 0.0707757012865855
rs180677864_rv 5.81510115884197e-07 9.27383427461792e-08 0.734677807680238
rs180680089_fw 1.09495655870155e-10 6.43102015268165e-12 -1.03243754515458
rs180680089_rv 2.63793232761707e-08 2.96507552802215e-09 -0.800584274000869
rs180682245_fw 0.64313147573967 0.540949913888523 0.0851784889997402
rs180682245_rv 0.724490911666595 0.635165394954909 -0.0801370956531399
rs180683014_fw 1.16875343716492e-11 5.19713088142807e-13 0.987652897306724
rs180683014_rv 6.58673784995876e-05 1.71985344232164e-05 0.703948037222187
rs180683114_fw 0.355297727308615 0.25340689210008 0.187700240124147
rs180683114_rv 0.201148390113199 0.129287434828138 0.210970235264956
rs180684380_fw 0.912259179330657 0.874931873428334 0.0648621867372167
rs180684380_rv 0.0068212883712456 0.00286864346738469 0.946383559460168
rs180685662_fw 5.66162913374331e-07 9.00653961127303e-08 1.28276652789788
rs180685662_rv 2.36951414409905e-07 3.41646488960735e-08 1.21322561275178
rs180685893_fw 9.36717652653878e-09 9.28886292808188e-10 1.23292301901539
rs180685893_rv 3.57167601728788e-07 5.39981673770184e-08 1.1352911042783
rs180686800_fw 0.272495108424144 0.18483323751838 0.399810851522824
rs180686800_rv 0.389278052949525 0.283092526065078 -0.384250825624935
rs180689305_fw 2.3890435757787e-10 1.54978984092162e-11 -0.621707394650041
rs180689305_rv 8.08976057692872e-07 1.33308475833073e-07 -0.578471324615033
rs180689434_fw 0.279902555117438 0.190774271525866 -0.5334909606079
rs180689434_rv 0.152395588897853 0.0937182481036503 -0.546491528190243
rs180689438_fw 0.00137834986030293 0.000490926436542327 -0.515739658568623
rs180689438_rv 0.0150413452642584 0.00690239160292023 -0.365988355128208
rs180689522_fw 5.84167464762212e-05 1.50593056986618e-05 0.916415717670343
rs180689522_rv 0.00918687074316595 0.00398061157839543 0.65129097215819
rs180692135_rv 4.9851468206084e-05 1.26623984530959e-05 1.27142862635169
rs180693950_fw 0.996019970347128 0.99403642215485 -0.00310666791110904
rs180693950_rv 0.515894806531964 0.405174764615194 0.387906471008576
rs1806940_fw 0.387743134389209 0.281761897692201 -0.129529148993213
rs1806940_rv 0.0418095420821627 0.0215923032671687 -0.224045362313426
rs180694254_fw 0.0675922280265933 0.0370708530372998 0.577062386937056
rs180694254_rv 0.00032933299630479 0.000101595828779193 0.815491375476077
rs180694310_fw 6.43373071904718e-05 1.67598877333815e-05 1.23877544629271
rs180694310_rv 1.09862165193845e-06 1.87283002285086e-07 1.7764718078472
rs180694420_fw 0.00227291992349779 0.000852351255234225 -0.393494466434212
rs180694420_rv 1.81318392708164e-06 3.266000907295e-07 -0.470464022153138
rs180694649_fw 0.00897955530718299 0.00388214379911764 0.932429190675787
rs180694649_rv 0.0629327550853016 0.0341952313312676 0.720918710512353
rs180696277_rv 0.586844620802983 0.479386884850316 -0.34722960118871
rs180699368_fw 0.839312638336592 0.776855659775483 0.0326204972533462
rs180699368_rv 0.977645996115657 0.967180407410639 -0.0042592940337342
rs180699706_fw 2.63177505924876e-06 4.91686106329468e-07 0.514850932451567
rs180699706_rv 3.68089826611247e-09 3.26382260607456e-10 0.628690863595199
rs180703505_fw 0.986012229374775 0.979186276047318 0.00500805939824751
rs180703505_rv 0.829546181132832 0.764027206217977 0.0688355391002512
rs1807049_fw 0.0012563256257572 0.000443227612776262 -0.25766419386584
rs1807049_rv 0.419649912782902 0.310553744095794 -0.205111551492528
rs180706368_fw 0.975402910844087 0.96391501908675 -0.0151793115771099
rs180706368_rv 0.548794104780389 0.439072911535916 -0.276691370205379
rs180707238_rv 0.260595951777755 0.17537330026191 -0.283597432407988
rs180707274_fw 1.80468698841641e-05 4.13414320670093e-06 0.751008501402779
rs180707274_rv 0.000125605193819856 3.50704436065261e-05 0.723388734453973
rs180708632_rv 0.829803942718351 0.764394185547176 -0.17347115643582
rs180708869_fw 0.467584152597638 0.356352839628715 0.379736624715909
rs180708869_rv 0.00910892480081787 0.00394351390200184 1.64350525984922
rs180709169_fw 0.00114516032030893 0.00040050090825393 0.771173254195074
rs180709169_rv 0.00692395870469623 0.00291603210747956 0.685030571293966
rs180709343_fw 0.00393022140219061 0.00155885830193714 1.18981335449356
rs180709343_rv 1.36862116987715e-06 2.39061457746772e-07 1.46487565738943
rs180709463_fw 0.000882204655714071 0.000300185290200454 -0.386062044779161
rs180709463_rv 2.7023242261635e-07 3.95878276424788e-08 -0.752627556152347
rs180709834_fw 0.0216915156807325 0.0103761491429433 -0.193273967893448
rs180709834_rv 5.66482784015611e-05 1.45589320555181e-05 -0.387250917831876
rs180709897_rv 0.535651063383546 0.425376056446696 0.347966594735058
rs180711754_fw 0.000136919237113171 3.85704077135377e-05 -1.02316343553832
rs180711754_rv 0.000486761847739651 0.000156058132924383 -0.912206602868439
rs180712366_rv 0.131047161697481 0.0788549550160722 0.35358647328403
rs180712471_fw 0.0154672611242592 0.00711853898445463 -0.285419544104213
rs180712471_rv 0.000632585208383426 0.000208322328981156 -0.403506226528683
rs180714068_rv 0.429255181449949 0.319385108963506 0.403833890489162
rs180714592_fw 3.20602455044019e-05 7.77981959948566e-06 1.06221093887746
rs180714592_rv 2.03820116077047e-05 4.72561953105742e-06 0.973075281712614
rs180716901_fw 0.377418589195867 0.272694175625505 -0.637692656370811
rs180716901_rv 0.626242263887497 0.522284081249592 -0.261787477275199
rs180718226_rv 0.192174799896196 0.122618598960596 0.833632661783034
rs180720301_fw 7.56978532685768e-08 9.59676381593228e-09 -0.611688025857127
rs180720301_rv 4.33614864156368e-14 9.49938121661651e-16 -0.770395783292252
rs180720914_fw 0.0222780318195046 0.0106889024010907 -0.7284461357566
rs180720914_rv 0.225649601067226 0.147897734678658 -0.409821306756327
rs180721655_fw 0.654370274651179 0.553608859745698 0.237539734018797
rs180721655_rv 0.478341247971411 0.366873232386805 0.362928089898235
rs180722120_fw 0.000114495622867268 3.1681098132859e-05 -0.660320586445655
rs180722120_rv 0.00010648685752372 2.92130523808519e-05 -0.626089262488726
rs180722626_fw 2.49767653049495e-05 5.9137034169262e-06 1.27372489200281
rs180722626_rv 0.000134692634792844 3.78743903841555e-05 1.09578655329614
rs1807250_fw 0.00590454484031776 0.0024488326935443 -1.01038145843887
rs1807250_rv 0.0723017009749387 0.0400071650850644 -0.619824312718256
rs180725386_fw 4.47145700456366e-09 4.0641967045439e-10 0.756095508735348
rs180725386_rv 1.67315522595376e-10 1.03839018955306e-11 0.775576497230125
rs180726027_fw 0.506966480952694 0.395824380331661 -0.127871341108572
rs180726027_rv 0.44949930375951 0.338941344600471 0.1255795755348
rs180726702_fw 1.66337784316466e-09 1.34908246541588e-10 0.752048587323325
rs180726702_rv 4.10238292854399e-10 2.85133442880355e-11 0.825917960608584
rs180726775_rv 0.886515136318715 0.839709191904321 -0.0334046747295974
rs180729958_fw 0.73042753392203 0.642227920504488 0.221011304475045
rs180729958_rv 0.535196792605833 0.424879704407968 0.318892399947545
rs180730576_fw 1.60367829873928e-06 2.85174032288585e-07 1.49599361276132
rs180730576_rv 2.36365514404748e-05 5.56946012808482e-06 1.2317370998902
rs180730656_fw 0.472680062712288 0.361365596347988 -0.313533061778324
rs180730656_rv 0.208271228604607 0.134632587937691 -0.459874983725108
rs180731154_fw 0.628196991353743 0.52451871409982 0.256220123527271
rs180733629_fw 0.434498243804088 0.324396140885383 0.215270429156767
rs180733629_rv 0.905169287277471 0.864988924117188 0.0285324547979006
rs180733849_fw 5.55498614512227e-08 6.78938655650933e-09 1.52373612138851
rs180733849_rv 8.57391508478629e-10 6.45703246050855e-11 1.64765389527662
rs1807347_fw 3.03735586809628e-06 5.76797325624813e-07 1.78873971042421
rs1807347_rv 0.000582876266569978 0.000190534133584831 1.42929959455853
rs180735151_fw 0.0112947450178075 0.00501110162308871 -0.993247480515104
rs180735151_rv 0.00103542740243883 0.000358322050124061 -0.708775171979237
rs180735332_fw 0.0942367275606997 0.0541038412408078 0.735998371969438
rs180735332_rv 0.0349583592718044 0.0176736375873069 0.806851716825836
rs180736423_rv 0.565191520251543 0.456292178719875 0.370735295787149
rs180738076_fw 0.719449560379574 0.629180995955724 -0.196672058602619
rs180738116_fw 8.87391186322893e-09 8.73299069635661e-10 1.65253694980576
rs180738116_rv 2.10414455924136e-09 1.752639375866e-10 1.66828826680251
rs180740771_fw 0.679227780873776 0.581797135420989 -0.2549890186622
rs180740771_rv 0.921166374984081 0.887090981575971 -0.0659223433760648
rs180741426_fw 0.0317557980665427 0.0158704457489243 -0.513121938986811
rs180741426_rv 0.0655314894568463 0.0358029516414088 -0.494457358947292
rs180742346_fw 0.0388367742772117 0.0198989828789482 -0.294157779772344
rs180742346_rv 0.0185648469191132 0.00871249871393632 -0.271799075199003
rs180746293_fw 0.868899254340825 0.816174924960248 -0.0940100195496424
rs180746293_rv 0.590331472986631 0.483371186637429 -0.243589538561294
rs180748423_rv 0.000320773999736049 9.86699489378961e-05 1.16414184908122
rs180750603_fw 0.287050100454694 0.196544212611996 -0.212670480943649
rs180750603_rv 0.00659261858654072 0.00276227117208386 -0.397533828382612
rs180752095_fw 0.134931867463553 0.0815028708652297 0.681108052247334
rs180752527_fw 6.99715608407875e-09 6.69413634168992e-10 1.55533402069546
rs180752527_rv 1.47198649862215e-08 1.54611812575069e-09 1.49241531809931
rs180753474_fw 0.0190936732106815 0.00899087215304024 0.932379474675704
rs180753474_rv 0.110517638305834 0.0649519979886893 0.990960184006256
rs180754615_rv 0.0323606964906633 0.0162039676243641 1.17746877068083
rs180756216_fw 0.0295109764531169 0.014633757814763 -0.230363068075295
rs180756216_rv 0.0600039262934205 0.0324122125698309 -0.253797777225355
rs180758194_fw 7.88200363107497e-12 3.33408692218829e-13 0.871262808361434
rs180758194_rv 0.892001227513266 0.846901039379426 -0.0179716214882208
rs180758517_fw 0.905216584228518 0.865054142719164 0.0347572156009892
rs180758517_rv 0.970857034980907 0.957114339243226 0.0082240039064648
rs180758633_fw 0.575056577228328 0.466889265591447 0.174280890776766
rs180758633_rv 0.603881967424496 0.497862323246488 -0.136184070546534
rs180758700_fw 0.00277823655584072 0.00106381933788315 0.72619963682598
rs180758700_rv 0.00265464532908076 0.00101144024420874 0.799519959281713
rs180760754_fw 1.84873701424985e-16 2.07105323185267e-18 2.26366695974366
rs180760754_rv 0.492801944976982 0.381452008678023 0.325096149140125
rs180762175_fw 0.132075873567094 0.0795601365655142 -0.713683804709199
rs180762175_rv 0.0774627329595263 0.0432724270974887 -0.705738624044608
rs180762177_fw 0.289847826990338 0.198825236772429 -0.185014823431212
rs180762177_rv 0.902768643309829 0.861776361782058 0.031750416423601
rs180762501_fw 0.0190462396730121 0.00896558775044161 0.943320624421312
rs180763107_fw 2.9345389946658e-09 2.53485547158279e-10 1.05665177651625
rs180763107_rv 6.31473598263435e-17 6.3059370007728e-19 1.51730896882063
rs180764195_fw 6.23647338875553e-05 1.61984440848541e-05 0.318293703908278
rs180764195_rv 3.35839112656503e-12 1.27871858190823e-13 0.608625752456044
rs180764909_fw 3.8129856793832e-05 9.40448760392847e-06 0.599393902457912
rs180764909_rv 0.0417091297739179 0.0215321433670187 0.338017460723817
rs180765354_fw 0.617421861567415 0.512620932146361 -0.294906242927337
rs180765354_rv 0.43907444052174 0.328647893661927 -0.422105416487451
rs180766278_fw 0.955168515460851 0.934972087425096 -0.0362988990196628
rs180766278_rv 0.603364483895157 0.497345658727505 -0.308888242210807
rs180768827_fw 0.937664639804483 0.9098953488329 -0.0657535535712926
rs180768827_rv 0.95460041955965 0.934130972569557 -0.0329830371642237
rs180769836_fw 0.15036642962232 0.0922625238445226 0.632003177511684
rs180774726_fw 0.332088228191389 0.233562771067127 0.399876381738948
rs180774726_rv 0.922699662604305 0.889232661983723 0.0523804389517072
rs180777635_fw 3.31499366122754e-08 3.8195783244122e-09 1.09927945874559
rs180777635_rv 4.77991318635243e-06 9.52589028943635e-07 1.11649785464988
rs180779365_fw 0.238281384285206 0.157768595757015 -0.236672792999896
rs180779365_rv 0.0868788781899172 0.0493318611852729 0.780631880959008
rs180779804_fw 0.00119621429577653 0.000419956860125648 0.766553592180597
rs180779804_rv 0.0344845569149698 0.0174054991059666 0.428835685401906
rs180780054_fw 6.62834889156162e-09 6.3046500803222e-10 1.14608745402119
rs180780054_rv 3.5514232392338e-09 3.13566486873716e-10 1.12499605798941
rs180780542_fw 0.045857350681578 0.0239581405596819 -0.304387255536795
rs180780542_rv 0.000119719589631602 3.32761834627285e-05 -0.54829575688788
rs180780773_fw 0.846968082317285 0.786910583989167 0.0709088606156029
rs180780773_rv 0.27304849953602 0.185286565481103 -0.276600092074042
rs180780972_fw 0.0875234699409107 0.0497433668488402 0.248321608603492
rs180780972_rv 0.0201367991178802 0.0095413100282431 0.328215408980147
rs180781731_fw 0.941368020736177 0.915196353249716 0.0543837119237009
rs180781731_rv 0.947059539239847 0.923337491859909 -0.0491883893537783
rs180782860_fw 3.64282086979597e-05 8.94732173469672e-06 -1.11443116744403
rs180782860_rv 4.47545750455763e-05 1.12398690563006e-05 -1.04050875704089
rs180782995_fw 9.89220731229468e-06 2.13037008382132e-06 -0.447718731576876
rs180782995_rv 1.74831111618742e-09 1.42628128017545e-10 -0.586420838775834
rs180783060_fw 7.99865370978965e-06 1.68392244125877e-06 1.12269284128898
rs180783060_rv 0.000571604562829668 0.000186369156281458 0.99382947072334
rs180783296_fw 0.812472579592623 0.742677531727236 0.0436514953289224
rs180783296_rv 0.869492793300634 0.817059375900015 0.0244004703282324
rs180785306_fw 0.617079073097667 0.512253562272757 -0.167598765001727
rs180787326_fw 0.013777450832111 0.00626023377999444 -0.695517674045064
rs180787326_rv 0.0527624275431137 0.0280447362200276 -0.54453679908
rs180788409_fw 0.185351578202365 0.117595249477373 -0.214108496633441
rs180788409_rv 0.533596078486419 0.423260782492578 -0.119553003050469
rs180788777_fw 2.59501875069535e-07 3.78350554145572e-08 -1.19730472565308
rs180788777_rv 4.45314200011963e-07 6.89841562577972e-08 -1.21703456305058
rs180791202_fw 5.24958566551274e-25 5.97955591918046e-28 3.08451531761001
rs180791202_rv 2.27696392877733e-24 3.09719066683931e-27 3.21070829405263
rs1807923_fw 1.43326035024921e-16 1.57074404164396e-18 -0.842974085873239
rs1807923_rv 8.36046915486739e-14 1.99058789401605e-15 -0.739415219672559
rs180793214_rv 0.0569230769649821 0.0305357377017379 0.767354911921117
rs180794167_rv 0.253418292617899 0.16959570694341 0.683740310883084
rs180794376_rv 0.460681690527488 0.349844200656035 0.379674413409865
rs180795614_fw 9.04879600426577e-05 2.44057113825711e-05 1.83702447969645
rs180795614_rv 0.000520658562755326 0.00016806563143637 1.62373471871975
rs180797193_rv 0.00173930132687301 0.00063441239979931 1.92075452091777
rs180797_fw 0.819114815983605 0.751091419526846 -0.0580162193343786
rs180797_rv 0.991118250335267 0.986777874479509 -0.00684279527641461
rs180799002_fw 0.9214018106011 0.887470551568281 0.01501158202026
rs180799002_rv 0.0341813579829203 0.0172350763854561 -0.23264217583594
rs180799550_fw 0.753568857824558 0.669241747565045 0.136031368134754
rs180799550_rv 0.416399683777199 0.307618915747332 0.324148826602995
rs180800064_fw 1.60231947777831e-07 2.21230162564552e-08 -0.67606309161036
rs180800064_rv 2.20444819922088e-10 1.41687710767609e-11 -0.81688394687842
rs1808013_fw 0.457499672485656 0.346699207714065 -0.242643092564404
rs1808013_rv 0.385468127717017 0.279754183485224 -0.27088320606795
rs180802228_rv 0.357021606782519 0.254876807568647 0.559942013610694
rs180802375_rv 0.513227481497135 0.402523679199105 0.257248010163795
rs1808026_fw 9.52300768835844e-05 2.58279436840058e-05 1.11662391771092
rs1808026_rv 0.004521037535973 0.00182209422025745 0.898842199751306
rs180804443_fw 0.0439796499324074 0.0228599242045763 -0.372202254269922
rs180804443_rv 0.00165298236487443 0.000599966096007164 -0.358053204632081
rs180804830_fw 0.908453346612231 0.869433232947556 0.0668653161267766
rs180808429_fw 0.0802119966848881 0.0450255539305978 0.464618547194169
rs180808429_rv 0.619168313470956 0.514636950677392 0.261907380361117
rs180809030_rv 0.707439524219091 0.614591313821283 0.27840874461857
rs180809517_fw 1.02493329851531e-14 1.8837935351917e-16 -1.50294141901724
rs180809517_rv 1.73318015903247e-14 3.37336283800804e-16 -1.60554135117113
rs1808106_fw 0.871252770074167 0.81926241390094 -0.112688205276526
rs1808106_rv 0.546523893300361 0.436730769135913 -0.34982469432289
rs180812205_fw 0.520519223969049 0.409762247121809 0.34420974888394
rs180812205_rv 0.541729009467794 0.43171894819275 0.340798811248285
rs180812406_fw 0.0364377376640529 0.0185251157148332 0.705081865316471
rs180812406_rv 0.000246634368987258 7.38217529362034e-05 1.02299109191287
rs180812_fw 0.00826050875811428 0.00353921317779866 0.649461590734782
rs180812_rv 0.0294651605233388 0.0146097181236231 0.432272558679754
rs180813765_fw 0.181912945210669 0.115053007426441 0.452234480962573
rs180813765_rv 0.503865643648737 0.392645881111095 0.318047421417482
rs180816217_rv 3.41369433176544e-06 6.55814676436304e-07 1.5629730599509
rs180816538_fw 0.436698001325281 0.326395849839321 -0.11958540754304
rs180816538_rv 0.368904967066433 0.265098684725011 -0.149594768932642
rs180819320_fw 2.97126873643509e-06 5.62768668844401e-07 -0.644602087753144
rs180819320_rv 0.000343758284215316 0.00010652302304644 -0.743777310871286
rs180821459_rv 0.666260375756132 0.566991072208896 0.0978899341892617
rs180823103_fw 3.09660832744061e-06 5.89145264252409e-07 -0.709936262102611
rs180823103_rv 2.89486081036362e-06 5.47016197406533e-07 -0.754326494855977
rs180823123_rv 0.707665880926529 0.61509317279524 0.200693878699096
rs180826504_fw 0.321575358074506 0.224732191827133 -0.112560265937672
rs180826504_rv 0.315711550407394 0.219873162568908 0.143836406923559
rs180828717_rv 0.0259717213333534 0.0126796892675066 -0.656700043041807
rs180833786_fw 1.47888196285534e-06 2.60692483222901e-07 -0.521365418093467
rs180833786_rv 5.44944745273439e-12 2.20205261675751e-13 -0.595815409787288
rs1808349_fw 0.555448144993519 0.446098092163862 0.0793540941626514
rs1808349_rv 0.593533355742744 0.486833728169009 0.0756511566252259
rs180835363_fw 0.108973220605523 0.063911951355284 0.482975299500727
rs180835363_rv 0.1125091012681 0.0663028055810916 0.490299059348361
rs180835366_rv 0.742465408488394 0.656307547195155 0.188480592417976
rs180835764_fw 0.79708003864149 0.723715108625641 0.20740120642552
rs180839507_fw 5.95379523501955e-19 3.32500231535717e-21 1.86292924762044
rs180839507_rv 1.02064388887339e-21 2.67503374762782e-24 1.84055451552338
rs180839731_fw 0.868701426987639 0.815919867691763 -0.0256757360964497
rs180839731_rv 0.478943216768872 0.367467337228314 -0.104714583199382
rs180839936_rv 0.321146471532637 0.224379193207269 -0.22531830662183
rs180840189_fw 0.175194473893799 0.110079229681994 0.485787394961014
rs180840189_rv 0.437511691006419 0.327129812800809 0.313874751866469
rs180840249_fw 0.122456668547975 0.0730113996869876 0.365176395885221
rs180840249_rv 0.235055870813959 0.155185847959584 0.268508644279481
rs180841537_rv 0.745219618083003 0.659461591124256 0.132238973792919
rs1808417_rv 0.00142578751268199 0.000509397405025192 1.9359281517124
rs180843938_fw 0.51212782016946 0.401315784766937 0.361045915197288
rs180843938_rv 0.622235893762444 0.517876201143051 0.356048941835168
rs180844005_fw 0.238879429513339 0.158254385955655 0.393304443386342
rs180844005_rv 0.550233351796324 0.440650350972446 0.317095015695395
rs180844024_fw 0.898227414831108 0.855365214554789 -0.0640512090188848
rs180844024_rv 0.709725443263648 0.617503361579753 -0.201767825987616
rs180844340_rv 0.416863961535555 0.308058715033861 0.316020837818493
rs180844644_fw 0.631997305778617 0.528761154631204 -0.046345700253297
rs180844644_rv 0.000290548968632864 8.85276931830743e-05 0.408963829585842
rs180845636_fw 0.803370183172009 0.731478564365163 0.14181577777436
rs180845636_rv 0.815105498700127 0.746003705487609 0.0629970559890865
rs180845720_rv 0.488866176640136 0.377571021297244 0.134125839019195
rs180846533_fw 0.0002897134209679 8.8234662745847e-05 -0.509268396296931
rs180846533_rv 2.5706975677955e-06 4.79166473195687e-07 -0.544156133571865
rs180846745_fw 0.806649505147364 0.735472449858279 0.133047724327515
rs180846745_rv 0.733063128680244 0.64513094063354 0.176298671440122
rs180846968_fw 0.0219997795225908 0.0105390977057385 1.42788494631329
rs180846968_rv 0.674595644635133 0.576434391321826 0.223460387710832
rs180847957_rv 0.260341568865317 0.175176196642672 0.77924816759155
rs180848037_fw 9.30806466878769e-16 1.27727472399385e-17 2.87993013744619
rs180849444_fw 1.87030616912559e-15 2.80258427793463e-17 2.09069086381547
rs180849444_rv 1.55899839331285e-10 9.60128951005162e-12 1.92624640452385
rs180852736_fw 0.819721058388547 0.751796237092621 -0.0484082708744039
rs180852736_rv 0.877618830173404 0.827869044453933 -0.0324640289811569
rs180853458_fw 0.623472391484595 0.519277637983221 0.0874789643487878
rs180853458_rv 0.837485115769099 0.774599176591515 -0.0375162014271992
rs180855162_fw 9.8163507473613e-05 2.66995274181487e-05 -0.409222790409743
rs180855162_rv 5.87712618027685e-08 7.24680478071427e-09 -0.654619105568619
rs180855909_fw 0.000753952426136354 0.000252476427308904 0.797410851912634
rs180855909_rv 6.13746217408468e-06 1.25517094624718e-06 0.85788368863506
rs180856126_fw 0.201348237607479 0.129440379410766 -0.276138205266575
rs180857445_fw 0.00345535822908869 0.00135358364352077 -0.475708430218082
rs180857445_rv 0.0215179385938645 0.0102809039326004 -0.493676268543039
rs180859969_fw 0.0634966158697918 0.0345479563487687 1.12573359769581
rs180859969_rv 0.0936508913849177 0.0537219277411192 1.04518203796801
rs180860401_fw 0.00134124465891603 0.000476331265083377 -1.10950991206449
rs180860401_rv 3.95757192092645e-06 7.72773841680472e-07 -1.37131462394516
rs180861156_fw 0.548856331238221 0.439167668831854 -0.101375277001883
rs180861156_rv 0.00220969727298346 0.00082605231477598 0.665727537600153
rs1808633_fw 0.0761718850710795 0.0424611971200529 -0.663296244077907
rs180864002_fw 1.44118721629037e-06 2.53426204036817e-07 0.866716322001102
rs180864002_rv 0.00215775046164781 0.000804724045834281 0.632057822341726
rs180864513_fw 0.010344027914989 0.00454171300631243 -0.645473144125903
rs180864513_rv 0.000742044468666519 0.000248103117086497 -0.678814591711204
rs180864658_rv 0.727279495189926 0.638382272484794 0.107646277748557
rs180866140_rv 0.272659562166323 0.18496320596296 0.622277311260964
rs180869238_fw 0.198611304384224 0.127417324551983 0.366416571171639
rs180869778_fw 2.52052952447751e-08 2.81721981552808e-09 2.62647811047701
rs180869778_rv 2.46718707007313e-08 2.75186879755353e-09 2.76657815746175
rs1808730_fw 4.76094236789581e-07 7.4345198101957e-08 1.47527361432318
rs1808730_rv 5.96768494339743e-08 7.37166753121329e-09 1.42011575682664
rs180873968_fw 0.400273979975606 0.292926045881557 0.49614830312307
rs180873968_rv 0.884515375959181 0.8370131447259 0.0901324938013306
rs180874541_fw 3.00440036018615e-16 3.59161832809284e-18 1.95057537116282
rs180874541_rv 0.820392822178777 0.752684512268793 0.127692453864328
rs180874893_fw 0.00471202450509655 0.00190849863423309 0.907671703007754
rs180876693_fw 0.548856331238221 0.439171254359825 0.309631887771237
rs180876731_fw 1.12860271385974e-05 2.46436429623787e-06 1.17207468841702
rs180876731_rv 0.0123458135994554 0.00553217794616928 0.65846375181364
rs180878075_fw 0.0421776495999584 0.021805265533679 0.392131640346829
rs180878075_rv 0.0345306986094791 0.0174332803739736 0.344348956527249
rs180878611_fw 0.000505190984062024 0.000162569973737872 0.411882149600607
rs180878611_rv 0.000385457216136029 0.000120731921489624 0.579917488883392
rs180878751_fw 2.2086920838787e-05 5.16597411961544e-06 0.664736982444631
rs180878751_rv 0.000490294682286904 0.000157310061455665 0.554452828947341
rs180879213_fw 1.20923498756776e-06 2.08506313738931e-07 1.48856542164376
rs180879213_rv 5.99217594812212e-06 1.22154879600649e-06 1.33925283904765
rs180885034_fw 0.347610160789864 0.246831862381371 0.197101539487814
rs180885034_rv 0.261770090901534 0.176345836678043 0.19713354309769
rs180885302_fw 0.249991696683764 0.166954178695646 -0.466397271465293
rs180885302_rv 0.234924390045033 0.155088651362753 -0.462975513116336
rs180886037_fw 0.765085611961735 0.683315468709699 -0.119278584742173
rs180886037_rv 0.902030881207712 0.860666259596613 0.0362136487495365
rs180887855_fw 0.99956303462377 0.999375117746007 -0.000323621185202959
rs180888405_rv 5.24628380067214e-09 4.86592155311937e-10 1.73647176273338
rs180889275_fw 0.000950146374770501 0.00032591998156096 -1.09668473777953
rs180889275_rv 0.00667875867996213 0.00280136966048348 -1.10303004355151
rs180889332_fw 0.0116721310393106 0.00519880067391318 0.518757027651689
rs180889332_rv 0.000536129060013349 0.000173581165704674 0.408289950488383
rs180889640_rv 0.00175583641151863 0.000641220288607035 1.69716321414025
rs180890263_fw 0.396631653831424 0.28965962395461 0.30606399006474
rs180890263_rv 0.628339723863161 0.524714325172836 0.195979174360825
rs180890769_fw 0.0115183220635272 0.0051218867380447 -0.536605951572285
rs180891100_rv 0.00203485890795977 0.000754976625771906 1.38559226055051
rs180892178_fw 0.882885987923668 0.834917274736432 -0.0840729509764608
rs180892178_rv 0.677955554740962 0.580310041891269 0.224140044429034
rs180892996_fw 1.87832482929795e-07 2.63720744396155e-08 0.971453252167563
rs180892996_rv 8.65806819125144e-07 1.43688352184228e-07 0.799943739151376
rs180894192_rv 0.908297001559666 0.869237377591427 0.067786147707928
rs180895128_fw 0.461907467625043 0.35106218586307 0.381571480590095
rs180895128_rv 0.808422103412365 0.737687627905336 0.162726749064507
rs180895412_fw 0.000158819092089221 4.54313300939098e-05 1.7876974377366
rs180895412_rv 1.06219819950489e-07 1.39949011887082e-08 1.83279140329241
rs180896346_fw 0.764919814127496 0.683027562777571 0.0512249880213598
rs180896346_rv 0.377159112470616 0.272469159105296 -0.158633134146875
rs180896379_fw 0.937981260606367 0.910302338264314 0.0239248152610562
rs180896379_rv 0.707949449352784 0.61541793693489 0.0937878852141673
rs180897667_fw 0.813996514935752 0.744520644032758 0.0530131086756754
rs180897667_rv 0.867931923652195 0.814815173320529 0.0451314722242104
rs1809033_fw 1.23606182700066e-07 1.66013525437092e-08 1.08901176235655
rs1809033_rv 3.9700167873896e-07 6.06790104820644e-08 1.04173900217775
rs180909728_fw 0.948217638597418 0.924948944416014 -0.0122686617545527
rs180909728_rv 0.352597916790788 0.251122586835206 -0.122926413817408
rs180911291_fw 0.275583727342372 0.187309528965005 -0.536517599088208
rs180911291_rv 0.0209232682242628 0.00996184136044042 -0.978959025445748
rs180911555_fw 3.57474923190447e-05 8.76629113501445e-06 1.15178311715807
rs180911555_rv 2.40460466992009e-10 1.5612140332538e-11 1.23927192178242
rs180914180_rv 3.73966829202675e-05 9.20918027191867e-06 1.18724297207192
rs180916347_rv 0.343421579356007 0.243212327670788 0.679484239741009
rs180917477_fw 0.581936496652084 0.474116134533788 0.30034102415948
rs180917477_rv 0.175945322566846 0.110636619849086 0.505306092968154
rs180917521_fw 1.68962894698756e-13 4.3984988180487e-15 -0.686367173037575
rs180917521_rv 3.91578840035823e-05 9.68575842686977e-06 -0.503624496771888
rs180917726_fw 0.0498737633595312 0.0263229074613163 0.450578656149377
rs180917726_rv 0.0141780344672783 0.00646310528803308 0.62783347129206
rs180918399_fw 0.639126268519462 0.536619818246999 0.250918801552967
rs180919525_fw 0.31658982340564 0.220589857048811 0.579209600669745
rs180919525_rv 0.485282297893318 0.373838993997839 0.458231633003658
rs1809231_fw 0.000398684463129141 0.00012540840985165 0.759662844311496
rs1809231_rv 0.00184523231747151 0.000677825867443558 0.628590684043767
rs180923854_fw 0.000131562949356485 3.69209261289428e-05 -0.95592586355186
rs180923854_rv 2.30940384231022e-08 2.55544808419659e-09 -1.23070546015415
rs180924255_fw 1.14840050216848e-09 8.92802460602529e-11 -1.41681051354954
rs180924255_rv 3.43471608991128e-11 1.75598749072831e-12 -1.39718941501001
rs180924388_fw 2.74088471595778e-13 7.58073195166258e-15 -0.75615236786161
rs180924388_rv 6.47925580031132e-17 6.49888860602301e-19 -0.92111978388428
rs180924851_fw 0.00106108716610074 0.000368328412809769 0.645193410721191
rs180924851_rv 0.00126604679665493 0.000446979231451226 0.630202166151515
rs180926183_fw 0.76020817412739 0.677223027302235 -0.132205146413739
rs180926183_rv 0.898930784479918 0.856432729676525 0.0407626402379185
rs180926227_fw 0.00241452840827354 0.00091130250200128 0.640602651638007
rs180926227_rv 0.00421031308174124 0.00168424629095422 0.558845720860345
rs180926793_fw 0.154167775242739 0.0949992707922106 0.461335227476524
rs180926793_rv 0.00139788774703417 0.000498611808471457 0.90885600241888
rs180927061_fw 3.88785737382961e-06 7.57140295414366e-07 0.939298416940857
rs180927695_rv 0.664738923472141 0.565314046335469 0.265132830317054
rs180927891_fw 1.52520367841223e-08 1.61011150710229e-09 -0.660298075570987
rs180930409_fw 0.00510970843689368 0.00208658011789459 1.36092937483334
rs180930860_fw 0.628872813900096 0.525361180497214 0.254242008110847
rs180931251_fw 0.747201862865644 0.661794143243198 -0.145749080580039
rs180931251_rv 0.718016247652499 0.627281595429409 -0.176296307887017
rs180934559_fw 6.2194171765144e-06 1.27399491695504e-06 -1.12466998600259
rs180934559_rv 6.4533576318686e-05 1.68152978703125e-05 -0.902614527511676
rs1809347_fw 0.836098215643683 0.772826098694207 0.0754054581384749
rs1809347_rv 0.107764030992403 0.0630953360412024 0.325352705360164
rs1809348_fw 0.0238460057362876 0.0115269143469673 0.594060142034006
rs1809348_rv 0.00170515824621323 0.000620921535081828 0.945458667333951
rs180935001_fw 0.0123703432336772 0.00554535458076591 -0.628275035490489
rs180935001_rv 0.145061739122882 0.0885392199773307 -0.453348047939525
rs180935891_fw 0.00883116004244948 0.00381170731219992 -0.235453129513974
rs180935891_rv 0.00507572911891599 0.00207152570205024 -0.299621698014709
rs180937107_fw 2.65438843375716e-08 2.9862090036728e-09 1.9600586992607
rs180937107_rv 0.000115587581315343 3.2019035723885e-05 1.62342701396541
rs180937328_fw 4.86489634247018e-07 7.60889887549552e-08 0.621531047453099
rs180937328_rv 3.85537281556569e-06 7.50387737530756e-07 0.602962154235231
rs180937767_fw 0.00399700265118982 0.00158844013086012 -0.716982448995231
rs180937767_rv 0.000110002931181778 3.0294417481917e-05 -0.831239914297095
rs180938774_fw 0.00982007853843795 0.00428668701643069 0.677193561549305
rs180938774_rv 0.0442822003298034 0.0230377527737075 0.423704924375615
rs180939412_fw 0.0420457632596901 0.0217263876990277 -0.592847967981055
rs180939412_rv 0.00610118674852936 0.00253949601708743 -0.480791134314215
rs180940343_fw 3.01185163216978e-05 7.26600130004466e-06 0.63522097758373
rs180940343_rv 0.000514845870407314 0.000165972972024015 0.540088738316398
rs180944171_rv 0.15072826799224 0.092519546534285 0.352701316006324
rs180945690_fw 0.763594043283743 0.681369801043771 0.195761859373295
rs180945690_rv 0.756233531544523 0.6724779875813 0.189954929301592
rs180946187_fw 5.67224595346276e-07 9.02593800725185e-08 1.39218856005969
rs180946187_rv 3.05031329061959e-05 7.36992068359286e-06 1.24693948115025
rs180946881_fw 2.87222716617943e-12 1.07137573612935e-13 2.41496116148172
rs180946881_rv 8.07485969578432e-19 4.71493366882768e-21 2.773999637898
rs180947452_fw 0.691341461658093 0.595725090168091 0.253796730362658
rs180947452_rv 0.325481993759297 0.228002249493386 0.649973831137853
rs180949432_fw 1.48836113805925e-08 1.56562173989999e-09 0.950530953791457
rs180949432_rv 2.04500045146211e-05 4.74421288907749e-06 0.720897436251001
rs180950540_fw 0.439933396757639 0.329436777343317 0.200793067754652
rs180950540_rv 0.488829060773418 0.377494169923653 0.154668455237425
rs180950576_fw 0.03720304490406 0.0189611033385687 0.475114784327106
rs180950576_rv 0.100968302633625 0.0585693422947401 0.396883684522405
rs180953242_fw 0.0474997542052502 0.0249149673955413 0.414948437868168
rs180953242_rv 0.178159764626066 0.112261575527267 0.258669753199056
rs180953389_fw 0.00252862712957026 0.00095858865814775 -0.325939898550768
rs180953389_rv 3.07346153229576e-08 3.51239151070979e-09 -0.466268553321571
rs180955198_fw 4.05043897708828e-07 6.20246704661728e-08 1.44728623286619
rs180955198_rv 8.60250065284967e-11 4.89269246208014e-12 1.4554007070274
rs180955264_fw 2.05854311486986e-09 1.70937974565145e-10 -0.583285546259003
rs180955264_rv 1.04027652009418e-09 7.98389738510344e-11 -0.719985406786473
rs180956186_fw 0.130040756511545 0.0781731524474276 0.337982878122036
rs180956772_fw 0.0986081616611694 0.0569974497788911 -0.292390177556619
rs180956772_rv 0.931264273266052 0.901037782632431 -0.0176220955418677
rs180957191_fw 0.0839816713328591 0.0474787229544425 0.351608574618616
rs180957191_rv 0.0309150070610309 0.0154038280819876 0.421988343727305
rs180957979_fw 0.00717081056264965 0.00303077885667736 0.373256010169479
rs180957979_rv 0.116950315373307 0.0692951247139808 0.263812554291993
rs180958023_fw 2.1959340037818e-07 3.1399626953419e-08 1.03391290094911
rs180958023_rv 0.00152153088239237 0.000547257098831414 0.889869232362328
rs180959074_fw 1.30638380245546e-07 1.76455574317022e-08 -1.01967587131551
rs180959074_rv 1.20044202941951e-05 2.63862006245352e-06 -1.03956053184224
rs180959627_fw 0.461758902841838 0.350859457248054 0.287703387213951
rs180959627_rv 0.469513900924146 0.358259678077822 0.391113698226931
rs180959952_fw 4.52686075378564e-07 7.03013575358987e-08 0.723835250768871
rs180959952_rv 7.20600765170549e-07 1.17550061785667e-07 0.597317143070224
rs180961362_fw 0.788228833728513 0.712130834055301 0.0392365467076858
rs180961362_rv 0.91643963817979 0.880775657833931 0.0184139132262423
rs180962443_fw 0.46794862041804 0.356692705190479 0.420621327818362
rs180962443_rv 0.0149473050079433 0.00685312098648974 1.15582779509481
rs180964153_fw 0.665817162469932 0.566525537982428 -0.096014824471635
rs180964153_rv 0.199685283821215 0.128207907107382 -0.283960721276731
rs180968115_fw 4.50332028789806e-06 8.91938893197246e-07 -1.43100283914921
rs180968115_rv 1.0727299608951e-16 1.14122732663293e-18 -1.42014039793065
rs180968517_fw 0.794601003753369 0.720585518664848 -0.120222582690124
rs180968517_rv 0.683829863247539 0.586737305639825 -0.2036126425952
rs180968683_fw 4.1342335921093e-08 4.87690152467541e-09 1.6464196587855
rs180968683_rv 7.22084766642325e-11 4.02861748580113e-12 1.68370823496268
rs180969686_fw 0.00199657088352635 0.000739490323923038 -0.828994779151142
rs180969686_rv 0.00188271862210381 0.000692970206572015 -0.937496552391283
rs180970108_fw 0.971222362530568 0.957588760351512 -0.0110034375007811
rs180970108_rv 0.322770992286888 0.225733509395659 0.330785631210966
rs180970213_rv 0.000139860621939926 3.94822517446364e-05 -0.780165507517502
rs180970864_fw 0.648814301443934 0.547480565800505 -0.12203876040988
rs180970864_rv 3.13827337110749e-05 7.60500125860686e-06 -0.588408623258112
rs180971125_fw 0.782048182322414 0.704592323157135 0.210487088559782
rs180971125_rv 0.186235806185519 0.118247297535828 0.619728105556088
rs180973069_fw 0.199196604808023 0.127843484838803 -0.278557508976817
rs180973069_rv 0.0387551570838283 0.0198515926942013 0.696238583749532
rs180974037_fw 0.588238295445579 0.481039272259242 0.288066906813881
rs180974296_fw 3.55999049031545e-10 2.42749887900439e-11 1.67934544544991
rs180974296_rv 3.16573941775282e-11 1.60166963442142e-12 2.09579574737193
rs180975194_fw 0.191730429153323 0.122290538471757 0.335467575298508
rs180975194_rv 0.080108312255777 0.0449620371565418 0.420926221274706
rs180975737_fw 1.46672829030587e-05 3.28978205206286e-06 1.30451593530733
rs180975737_rv 1.25587864761947e-05 2.77338826380833e-06 1.34740892561657
rs180978598_fw 2.68045673575519e-08 3.01763280559931e-09 1.59257885817842
rs180978598_rv 4.27980536910458e-15 7.06154160385734e-17 1.66225251837812
rs180978898_fw 0.210183935986494 0.13604334582259 -0.320323053682517
rs180978898_rv 0.0458500295866317 0.0239527945245005 -0.704285324781332
rs180979233_rv 0.712652370469438 0.620779505492411 0.204495774361506
rs180981081_fw 1.92485724953907e-07 2.71020309436792e-08 -0.57170507370959
rs180981081_rv 1.56236519640005e-16 1.72432758941815e-18 -0.792050054565061
rs180983642_rv 3.6715508798413e-06 7.10630609547945e-07 1.73534027009739
rs180987675_fw 1.67531588074768e-05 3.80950668391102e-06 0.810665061017886
rs180987675_rv 6.4139201464682e-08 7.98601363867532e-09 0.86255714697077
rs180988207_fw 0.107655317952188 0.063026922924699 -0.51836492501033
rs180988207_rv 0.0103423661401967 0.00454041150812298 -0.710045402674078
rs180988271_fw 0.0098656099492689 0.00430896274242337 0.835790054154709
rs180988271_rv 0.263593195489381 0.177801373043979 0.304741847067221
rs180988490_fw 0.131327297574559 0.0790418924982526 0.613445266910595
rs180988490_rv 4.68668988736035e-09 4.27744803932331e-10 1.42500271260396
rs180989789_fw 0.000412910674298339 0.000130381068312659 -0.537017942863403
rs180989789_rv 0.00045548127290991 0.000145088256798372 -0.524059015551753
rs1809902_fw 0.903513742961565 0.862767397399479 0.0557734322901429
rs1809902_rv 0.496328177413806 0.38501577348184 -0.259586296532644
rs180991352_fw 0.0104267874558478 0.00458231629725293 0.634429727930652
rs180991352_rv 0.0326702881303471 0.0163821121656861 0.383101869503789
rs180991678_fw 0.752506720253161 0.668007204212967 -0.175648444578772
rs180991678_rv 0.971222362530568 0.957614072225595 -0.0216530152163395
rs180992773_fw 0.775842724008943 0.696693484531553 -0.132167367122745
rs180992773_rv 0.438507474821123 0.328049946139985 -0.259736834282078
rs1809933_fw 0.507074749921497 0.395976559738975 0.102435113691778
rs1809933_rv 0.984727976971611 0.977311971040599 -0.00292402487406275
rs1809942_fw 0.00964926695653213 0.00420348045862599 -1.14840089978952
rs1809942_rv 0.0155744853995131 0.0071744320142074 -0.937678337303431
rs180995262_fw 4.04297296811297e-16 4.9851976858934e-18 -1.1410377798412
rs180995262_rv 5.50862951899291e-14 1.24700469172345e-15 -1.177798179018
rs180995550_rv 0.372036632658382 0.267966269896634 0.608688639094067
rs180996363_rv 0.363964314572368 0.260892209563087 0.421277021642856
rs180997616_fw 0.128624269868843 0.0772139087205994 0.283775016516679
rs180997616_rv 0.0928809031286857 0.0532223219953598 0.32798505029974
rs180998975_rv 0.605192405473559 0.499260644764963 0.307744983285875
rs181000086_fw 0.504585685992513 0.393435770268221 0.256694586332794
rs181000179_fw 0.584844254657246 0.477117434989386 0.157345263534552
rs181000179_rv 2.39295397220206e-08 2.65874953649549e-09 0.967278307502296
rs181002226_fw 0.00361180414963843 0.00141998152438232 0.752443724238592
rs181002226_rv 0.00178046255745557 0.00065111932754405 0.822668798063512
rs181002573_fw 0.546913903536903 0.437133151727707 0.145775718196788
rs181002573_rv 0.0224906150257752 0.0108001014781616 -0.301916711174509
rs181002602_fw 0.632711392641889 0.529743431501089 0.250724486861944
rs181002844_fw 0.145103444381232 0.0885738009969821 -0.586735332586624
rs181003259_fw 0.000385503498130768 0.000120754944203592 -0.427469960975258
rs181003259_rv 0.000348196737920963 0.000107998517113101 -0.498151998109799
rs181003715_fw 0.588010456635225 0.48082044085243 0.0665256729548811
rs181003715_rv 0.485810841041924 0.374391215797321 0.0771979192138781
rs181004018_fw 0.388091571463783 0.282066598762997 -0.349377644053996
rs181004018_rv 0.000180715969108113 5.23386030010437e-05 -0.691455311794185
rs181005124_rv 0.65077617044367 0.549607830310056 -0.191016044117933
rs181005643_fw 0.352893428095717 0.251356467352188 0.120025322225162
rs181005643_rv 0.127840177747113 0.076682490299393 0.180165374886589
rs181007175_fw 7.56316962283784e-08 9.58088470457694e-09 0.781637072895836
rs181007175_rv 6.16810889902468e-07 9.90046382203504e-08 0.722466286130383
rs181007460_fw 0.000552972017407721 0.000179658117128054 -0.31393768296351
rs181007460_rv 0.000421869247778594 0.000133429107629087 -0.322199892744007
rs181010225_fw 0.0613235012574644 0.0332204568663675 -0.355841026371031
rs181010225_rv 0.377331714232784 0.272623060690183 -0.154221725244361
rs181010956_fw 0.662202011810979 0.562475528312407 -0.226824676599292
rs181010956_rv 0.89073915974475 0.845259511186354 -0.0725416039060697
rs181011398_fw 0.129487764094662 0.0777934694911486 -0.482974297574069
rs181011398_rv 0.284747299294249 0.194693517580838 -0.445453646680985
rs181011402_fw 4.20730363944275e-09 3.79525532335109e-10 1.63202968048252
rs181011402_rv 6.76651172197396e-05 1.77233130001275e-05 1.52023524324969
rs181011950_fw 0.716339620846705 0.624977127236183 0.198573996035235
rs181012608_fw 2.87184971258502e-07 4.24015941352295e-08 1.73850606203791
rs181013295_fw 1.15559661579324e-11 5.13095836640996e-13 -0.996425960834321
rs181013295_rv 1.28053646621923e-09 1.0071412367849e-10 -1.15485706534839
rs181013319_fw 0.0117289764174606 0.00522684363672406 -0.663372850878445
rs181013319_rv 0.00648188265397993 0.00271271942977923 -0.659916309105874
rs181016369_fw 0.26442997391252 0.178465229888607 -0.153542819413914
rs181016369_rv 0.775598387561646 0.696431188778176 -0.0434831474032645
rs181017560_fw 0.00287667830570493 0.00110532576617033 -0.585169367638208
rs181017560_rv 1.9155576297699e-05 4.41510761502935e-06 -0.833769905517961
rs181020518_fw 4.33508396504717e-05 1.08489759725098e-05 1.1033547700528
rs181020518_rv 2.68052869554955e-05 6.39080774858478e-06 1.14283819918891
rs181023295_rv 3.18899237156203e-06 6.08767238602878e-07 -1.52191271177143
rs181025891_rv 0.109576638285441 0.0643165644133112 0.830535113154932
rs181026096_fw 0.0818318203685603 0.046062411881093 -0.51240562086735
rs181026096_rv 0.0159471260385989 0.00736425462941868 -0.615318817538447
rs181028789_fw 0.683932303223957 0.586885708409782 -0.212942469753198
rs181028789_rv 0.574703395991891 0.466488118045792 -0.309196250223189
rs181029123_fw 0.0124840013509698 0.00560168927980447 -0.691616230335523
rs181029123_rv 0.00779734296435391 0.003321109683853 -0.802877222093867
rs181029243_fw 0.559473458857853 0.450240451579687 0.309558750676854
rs181029243_rv 0.794989056877077 0.721060507795183 0.135252366683407
rs181030110_fw 0.000237373563310648 7.07689590747324e-05 1.06135002605415
rs181030110_rv 0.545201487555332 0.435295349782503 0.213819206433821
rs181030166_fw 0.0448096281599172 0.0233468341088441 -0.680932676726342
rs181030166_rv 0.00298729633656501 0.00115271858836798 -0.865583882627402
rs181031667_fw 1.02933941832691e-05 2.22769694741088e-06 0.765284771189809
rs181031667_rv 0.00144885487313439 0.000518297363989906 0.622254016155754
rs181032080_rv 0.713902338079431 0.622179632620749 0.263109135712411
rs181032628_fw 0.041932134861753 0.0216588616436412 -0.174650246749511
rs181032628_rv 0.949012120820462 0.926206696069363 -0.00817066697357849
rs181036090_fw 2.12304227904514e-07 3.02516972612928e-08 1.36804029327716
rs181036090_rv 1.18844717274158e-07 1.59041332306004e-08 1.26022159696357
rs181037436_fw 0.834667612492579 0.770830207233045 0.119540926532569
rs181037436_rv 0.110808374269502 0.0651412466303106 0.394613976027439
rs181038241_fw 0.819500168726225 0.751548337780378 0.162077568414115
rs181039299_fw 0.000242593451446576 7.24888312884179e-05 0.622349393763408
rs181039299_rv 0.000210000150742741 6.18323713702419e-05 0.606609776453769
rs181039720_fw 7.44569483453787e-09 7.18006535257229e-10 1.61410059789366
rs181039720_rv 9.78131765807407e-08 1.27574879414467e-08 1.56518987368295
rs181041772_fw 1.79939927456236e-05 4.11971813209305e-06 1.21475412160717
rs181041772_rv 4.40376553688536e-07 6.81218591223237e-08 1.25644248348919
rs181044214_fw 0.177141422297831 0.111510198189231 0.745943128184451
rs181044214_rv 0.102556312949802 0.0596286826324043 1.11151744966193
rs181044892_fw 0.117065150037683 0.0693709338549668 0.292459348167189
rs181044892_rv 0.0480666613504482 0.0252505984355201 0.362983537005214
rs181045827_fw 0.75629516532688 0.672566249969711 0.169665703809648
rs181047195_fw 0.0083846663716381 0.0035985282686053 0.404068849237609
rs181047195_rv 0.440440793751217 0.329953113598909 0.159986481730911
rs181048832_fw 0.427910430012867 0.318124134068333 -0.176271896961236
rs181048832_rv 0.685305334868688 0.588473159790533 -0.10294279952523
rs1810488_fw 0.000992697446999044 0.000342316278419085 0.702984366982528
rs1810488_rv 0.0174509430738745 0.00813763648282649 0.625791088726424
rs181048908_rv 0.966561847452555 0.951052135194425 -0.0258304699660886
rs181049196_fw 5.7320952311731e-11 3.12068484982916e-12 1.65611056755022
rs181049196_rv 2.01948280068005e-11 9.64338435111189e-13 1.57395867792453
rs1810500_rv 0.000152762884759592 4.35265933009409e-05 1.21288208817642
rs1810501_fw 6.87066209624399e-09 6.55716429904957e-10 -0.918116884769021
rs1810501_rv 3.5052275888114e-08 4.05892531820983e-09 -1.31394597451538
rs1810502_fw 9.20047945214886e-10 6.98485960221639e-11 -1.02362275283751
rs1810502_rv 5.1425065914735e-07 8.08855858744356e-08 -0.666890940473323
rs181050611_fw 1.03402383991436e-08 1.04024449513425e-09 2.1644979950247
rs181050611_rv 1.50043290954189e-07 2.05636266648449e-08 1.86091843864734
rs181052317_fw 6.39327767287975e-11 3.5223618612221e-12 -0.912884091202493
rs181052317_rv 1.08071922052702e-10 6.3282775669504e-12 -0.900182288565566
rs181052352_fw 0.836098215643683 0.772786461703975 0.120416954451958
rs181052352_rv 0.951892637608288 0.930296705427683 -0.0459876442548713
rs181052364_rv 0.453289893843756 0.34254651987171 -0.458050492889908
rs181056402_rv 0.0960862182872816 0.0553208225120259 -0.88510524243966
rs181057124_fw 0.432554443802424 0.322514384248414 -0.350845906601544
rs181057124_rv 0.166235163472909 0.103556421754721 -0.601137684691033
rs181059626_fw 0.000842620574191308 0.000285486105008505 0.606412842332728
rs181059626_rv 0.000538091424916855 0.000174293873839545 0.591445507262753
rs181059678_fw 0.149451575298166 0.0916218513284802 0.583684327654694
rs181059678_rv 0.0503674456444922 0.0266135464677619 0.736782107835234
rs181060644_fw 0.000735434726886106 0.000245689820013076 -0.428637618679941
rs181060644_rv 0.00949489695054376 0.00412888259891272 -0.37569005257032
rs181061114_fw 0.0266971862551881 0.0130757932680427 -0.341880826106376
rs181061114_rv 0.0128914223752873 0.0058095239288938 -0.29792589373989
rs181061470_rv 0.0184737592977116 0.0086640308988195 0.802252592687938
rs181061504_fw 2.45415831331785e-12 8.99961180076747e-14 -1.0486486395576
rs181061504_rv 1.20353212942467e-05 2.64634389770097e-06 -0.404303293429408
rs181061609_fw 1.61969001444872e-07 2.23789695889703e-08 1.294654825228
rs181061883_fw 1.2389386559932e-06 2.14093904834338e-07 -0.837933981827527
rs181061883_rv 7.67994934566537e-07 1.25833421256473e-07 -1.01366016272472
rs181062326_fw 5.10436600407256e-35 7.90271869340851e-39 -1.26794239543859
rs181062326_rv 8.04135172221587e-06 1.69362289108886e-06 -0.651245153550935
rs181062542_fw 0.0744880106017023 0.0413884342549679 0.634476783481002
rs181062542_rv 0.205623229851817 0.132650245652863 0.537118327091196
rs181063330_fw 0.00819796062707445 0.0035097853240944 -0.875552413052194
rs181063330_rv 0.0339805022794795 0.0171195202966652 -0.598680434242165
rs181063638_fw 2.8561626084583e-06 5.38945685843939e-07 1.09339037442098
rs181063638_rv 1.52338580272333e-06 2.69261885795314e-07 1.23161718130888
rs181064890_fw 9.23647132225617e-05 2.49639881357066e-05 -0.519057710315982
rs181064890_rv 1.62992576165377e-05 3.69529870166368e-06 -0.526877104107746
rs181065095_fw 0.546131756576659 0.436344935628586 -0.178094847930542
rs181065095_rv 0.152922204268998 0.0941012887260757 0.33363344950831
rs181065325_fw 0.000397520586618277 0.00012497636472885 -0.430317590489601
rs181065325_rv 9.14219745750722e-05 2.46768358152341e-05 -0.424336915328284
rs181065766_fw 0.067295494814859 0.0368895050370219 -0.731495560021699
rs181065766_rv 0.1743196352197 0.109419663537812 -0.568361781836686
rs1810669_fw 0.00158051973962527 0.000570641280818414 -0.718315293080782
rs1810669_rv 0.00238415922219327 0.000898785788659749 -0.691939241425091
rs181068440_fw 7.45811763406909e-11 4.17913897018867e-12 -0.623073560843544
rs181068440_rv 0.00115301135162096 0.000403412438265364 -0.376729502858041
rs181068641_fw 0.152591095232454 0.0938587276659848 0.766828439989246
rs181068641_rv 7.60108083942042e-05 2.01303479024219e-05 1.16114171769592
rs181070202_fw 0.970206999357983 0.956183814121868 0.0160920966555751
rs181070670_fw 0.074539545521722 0.0414202008645244 1.07296500295986
rs181070670_rv 0.00302491473358346 0.00116890712334513 1.2214087054719
rs181071687_rv 0.50491304339521 0.393785940685243 -0.466480028245042
rs181071729_fw 0.0304462176898782 0.0151493720692984 0.716168019607753
rs181071729_rv 0.0383617861895501 0.0196228722408959 0.593971732474651
rs181072148_fw 0.00174130915613963 0.000635202528304047 -1.1409954162489
rs181072176_fw 0.121063906517782 0.0720685432049655 0.9731238843384
rs181076667_fw 0.0193923357259824 0.00914759118386063 0.570826404685807
rs181076667_rv 0.0306692580746366 0.0152681528625165 0.505172229429434
rs181076770_fw 0.607294647611775 0.501491893111123 0.26935792744216
rs181077493_rv 0.466805123746587 0.355578450043847 -0.167230707800994
rs181078045_fw 0.332144509101089 0.233606027407164 -0.294941859395035
rs181078045_rv 0.668641503208268 0.569638549561579 -0.117881952167114
rs181078826_fw 0.00931309400826558 0.0040422037205716 -0.885238917923794
rs181078826_rv 0.00474509665817811 0.00192325810739042 -0.750623192296747
rs181078954_fw 0.718001227679788 0.627260533300687 0.0598124031870414
rs181078954_rv 0.741472674453899 0.655008918625512 0.0550289612729802
rs181080702_fw 0.23667864155592 0.156484994690009 0.500881696003935
rs181080702_rv 0.114238749460687 0.0674610729486126 0.623268415971946
rs181081504_fw 0.150611485893751 0.0924362046770994 0.456484578780111
rs181081504_rv 0.0124948169306328 0.00560715111767254 0.570358373101978
rs181081881_fw 0.144586025679947 0.0881976995167971 -0.429981478460059
rs181081881_rv 0.106637847389648 0.0623251082049731 -0.45186752541683
rs181081929_fw 0.008820140514451 0.0038062984461927 -0.923742375603372
rs181081929_rv 0.0297745347292691 0.0147792669290165 -0.796763018995782
rs181086410_fw 0.000962486788435904 0.000330578756942055 0.524221812798197
rs181086410_rv 0.000556404256964387 0.000180865533466162 0.559989308406944
rs181087366_rv 0.00396548543507953 0.00157481860813417 1.49990414781688
rs181089137_fw 0.000958232584452967 0.000328937447791615 1.39125076755479
rs181089137_rv 0.345692194817266 0.245183563517189 0.422925092008152
rs181091434_fw 3.51486468572001e-08 4.07151388807088e-09 1.56775112500179
rs181091434_rv 3.09647310693813e-07 4.60707641394573e-08 1.42704890211893
rs181092851_fw 5.74223387743154e-05 1.47794606930907e-05 1.41115309401916
rs181092851_rv 0.00065050358744746 0.000214885018254076 0.877135601743465
rs181093121_fw 1.83164028949042e-13 4.81980624128038e-15 -0.914869926334075
rs181093121_rv 1.25511613274252e-14 2.36932214030421e-16 -0.884240007053931
rs181093375_fw 3.6361552508465e-11 1.87304659704543e-12 -1.41805608507015
rs181093375_rv 6.97356881073386e-11 3.8775467211167e-12 -1.39525906685347
rs181093881_fw 8.40204531539529e-10 6.3136595578828e-11 -1.54568743540703
rs181093881_rv 1.92866606397661e-15 2.90496447828738e-17 -1.56303026343825
rs181093909_fw 0.00263366806985567 0.00100242836826015 -0.536659013230798
rs181093960_fw 0.000294820673317588 8.99303146453346e-05 0.928569547548246
rs181095263_fw 0.00440151798814162 0.00176871651002037 0.870430362222927
rs181095263_rv 0.000458492640775551 0.000146158282606728 0.903429739271567
rs181097141_fw 0.467583398897969 0.356341923431931 -0.284823552054822
rs181097141_rv 0.104268094880009 0.0607659780603103 -0.454028233360969
rs181098381_fw 0.00319124916382221 0.0012393944151491 0.529838793040181
rs181098381_rv 0.00076335309661251 0.000255894570340555 0.648615993527717
rs181098477_rv 0.574004467569703 0.465730362739937 0.292787122380527
rs1810985_fw 9.10827137247058e-07 1.51985830114357e-07 1.28631764077081
rs1810985_rv 1.62572380282284e-06 2.89435864703127e-07 0.909247399186251
rs181099788_fw 0.0592576467917616 0.0319637969067645 -0.711971363900704
rs181099788_rv 0.344259759258108 0.243950527754753 -0.444020316333882
rs181100820_fw 1.97736211903288e-08 2.1523870720413e-09 -0.783133044178115
rs181100820_rv 0.000172826868049784 4.98358943710671e-05 -0.634593259636766
rs181102339_fw 0.000709927987736724 0.000236414985675757 0.956317344642094
rs181102339_rv 0.00283990302570759 0.00108978208692249 0.719930694187622
rs181102812_fw 0.152462784654818 0.0937713736244259 -0.360526484247071
rs181102812_rv 0.013094800924906 0.00591312240026859 -0.565717200039982
rs181103122_fw 7.06688803494175e-08 8.89906155905179e-09 -0.975833650429973
rs181103122_rv 4.54045482590509e-05 1.14206804475716e-05 -0.813988058840649
rs181103322_fw 0.00169570497682162 0.000617029134953869 -0.431915986452553
rs181103322_rv 0.0151031670073143 0.00693410171273372 -0.394778015417411
rs181105658_fw 1.49731251051732e-07 2.05142378218643e-08 0.722893999759782
rs181105658_rv 0.000897605879581034 0.000306072794384777 1.15057318201098
rs1811076_fw 0.0788941280712001 0.0441898203246656 1.16958706816128
rs181107947_fw 7.22147695155988e-05 1.90339815609978e-05 1.12766754216251
rs181107947_rv 0.000304923773175633 9.33324507769354e-05 1.04058688578626
rs181108129_fw 0.551382712323683 0.441735027913894 0.314881892891707
rs181108129_rv 0.87268488619968 0.821004754759615 0.0921214484889634
rs181108131_fw 0.00105351429006112 0.000365396898353984 -1.049105483768
rs181108131_rv 0.695912011996133 0.600890385338797 -0.287364629079007
rs181109616_rv 6.39245156496194e-07 1.03006228024087e-07 1.07624104099021
rs181110245_fw 0.0536643739747244 0.0285894272870455 -0.653577841537949
rs181110245_rv 0.00611456087002493 0.00254573892060578 -0.763109656239427
rs181111402_fw 0.889062602487002 0.843078640000198 0.0841876354915315
rs181111402_rv 0.559092993455408 0.449860074655763 0.330952976918756
rs181112194_fw 0.0185104519845659 0.00868308177162893 -0.700271166074338
rs181112194_rv 0.119166401153493 0.0707953269675401 -0.523143149038906
rs181114277_fw 2.6720823072194e-07 3.9088652334393e-08 -0.509993467626124
rs181114277_rv 6.72068380131789e-07 1.08763504687243e-07 -0.445298953513953
rs181114708_fw 0.392659946107103 0.286099055683239 0.295623438339989
rs181114708_rv 4.01577841667529e-07 6.14361783295578e-08 1.4008368811178
rs181115358_rv 0.961586160476781 0.943806185023734 0.0176949188388931
rs181117014_fw 0.0085698686059474 0.00368777483461201 -0.866906586108617
rs181117014_rv 0.483422014625635 0.37199966460131 -0.470336730952959
rs181117043_fw 3.73693914190814e-05 9.20163304068815e-06 -0.290340698981661
rs181117043_rv 5.15982821948297e-14 1.15834508720395e-15 -1.0810328388193
rs181118898_rv 0.734017018750068 0.646203822226522 0.186679742676775
rs181119128_fw 8.74819168068994e-09 8.59378792599128e-10 2.11339278996592
rs181119128_rv 5.23583517021947e-09 4.85449340533917e-10 2.02747517950991
rs181119184_fw 0.905167000647564 0.86496671892991 0.0917474507634993
rs181119184_rv 0.604038034019811 0.498021095993929 0.33397954304476
rs181119715_fw 1.04058998049658e-08 1.04846120720858e-09 -1.30455482906638
rs181119715_rv 2.85371967384576e-10 1.89825092762947e-11 -1.39496544005547
rs181119973_fw 0.973138537736553 0.960536573393449 0.00769274290119855
rs181119973_rv 0.485698807769712 0.374267278497263 -0.147690031276998
rs181121203_fw 5.65948573455225e-11 3.07552174148914e-12 -0.543673784215472
rs181121203_rv 6.70020755701298e-11 3.70924723314168e-12 -0.657669024477918
rs181121967_fw 0.63223859567897 0.529053923183999 0.104834014025131
rs181121967_rv 0.845771214026172 0.785424456756173 0.0609066413589633
rs181122856_fw 0.00837712348178157 0.00359482425696103 0.457722135969254
rs181122856_rv 0.00493197488929679 0.00200740202818402 0.56491074992509
rs181125419_rv 0.525475020116455 0.415034961313531 0.263684830338035
rs181125578_fw 5.13398064957864e-17 4.96217801045245e-19 2.23213050257572
rs181125578_rv 7.78738702057935e-15 1.38048585517315e-16 2.3276023722244
rs181125671_fw 9.17593060778605e-12 3.96257813277205e-13 1.83398034627391
rs181125671_rv 2.74265575808056e-12 1.01910107127935e-13 1.98566320813447
rs181126589_fw 0.118929532920588 0.0706377562596247 -0.280001337762876
rs181126589_rv 9.31869212044813e-05 2.52047610070025e-05 -0.465840582086203
rs181126853_fw 3.13694261344093e-06 5.97616950896278e-07 0.88337400341085
rs181126853_rv 1.44048661485829e-06 2.53255216453422e-07 1.01652492601648
rs181126876_fw 0.0655210700980731 0.035795809888583 -0.452555424275549
rs181126876_rv 0.000560823606899339 0.000182475749919186 -0.657896472020443
rs181127649_fw 0.000755664755170348 0.00025308326267151 0.654226433465934
rs181127649_rv 0.0475697327967745 0.024956407713257 0.456787610720779
rs181129936_fw 0.203036804884502 0.130721249901254 0.204343369771671
rs181129936_rv 0.0895766091119207 0.051074695211571 0.235510233417874
rs181131558_fw 1.1017245510323e-11 4.86046878353088e-13 3.41495572555579
rs181131558_rv 1.01411390295e-24 1.24060666482158e-27 3.82624533339835
rs1811322_fw 0.0514501866512052 0.027257913563569 -0.659674669991492
rs1811322_rv 0.0081599396429921 0.00349174458882695 -0.87075756514559
rs181132715_fw 4.43344671514321e-08 5.28134474769675e-09 1.5599509891144
rs181132715_rv 3.76792054275114e-06 7.31491441930377e-07 1.38764804351593
rs181133071_rv 0.814125537248009 0.744728686330047 -0.13125191272772
rs181133229_fw 2.20026454008366e-12 7.93960055105056e-14 -0.675714900632676
rs181133229_rv 1.44955129524201e-12 4.9600177702612e-14 -0.662254015439816
rs181135225_rv 0.631637379460099 0.528390679281774 -0.263965590066867
rs181135575_fw 4.60499594798009e-06 9.13959445782319e-07 -0.981827010789712
rs181135575_rv 0.00466049921676776 0.00188515559520176 -0.751495737394612
rs181136049_fw 4.23946213970141e-07 6.52473786280766e-08 -1.13554753717233
rs181136049_rv 4.67347674791168e-10 3.29736819627945e-11 -1.02992374525668
rs181137573_fw 0.0136120534433707 0.00617710186283501 -0.670365871260396
rs181137573_rv 0.00178822644839007 0.000654215683162369 -0.945668344835239
rs181138331_rv 0.917103479037721 0.881586079356323 0.0770318737184325
rs181138370_fw 0.0434156928245858 0.022530778948304 0.679064585203052
rs181138370_rv 0.0144954831374671 0.006624166165589 0.738588895422025
rs181138395_fw 0.0169050189236942 0.00785689105241961 0.513574996398328
rs181138395_rv 0.00990065376354722 0.00432656795744954 0.541582932400798
rs181138513_fw 0.102048441343367 0.0592963902004397 -0.656045123413954
rs181138513_rv 0.162198029531653 0.100706059872439 -0.59159235097626
rs181141555_fw 0.877592303638171 0.827834316546484 0.125233821451763
rs181141555_rv 0.946932452201701 0.923108869064562 -0.0390790663206271
rs181142708_fw 0.217339317830245 0.141537585964075 -0.191586167662904
rs181142766_fw 0.239137967513795 0.1584415313039 0.223429431150931
rs181142766_rv 0.153765890689778 0.0947088785068218 -0.258658644676587
rs181143003_fw 0.000143077453618015 4.04947832531115e-05 0.925442956852428
rs181143003_rv 2.68503137840822e-05 6.40421524445496e-06 0.903450700136187
rs181144143_fw 0.00087375167912388 0.000297028803842568 0.668823571689757
rs181144143_rv 0.000518531838578529 0.000167316059386065 0.585555644125284
rs181144774_fw 0.00377920323609528 0.00149315013398775 0.653669388272356
rs181144774_rv 0.000273435465460372 8.272673195834e-05 0.737190936952319
rs181144916_fw 0.653759428322152 0.552976396552409 -0.232451080444048
rs181144916_rv 0.0825858953434214 0.046561764496918 0.65609414682577
rs1811452_fw 2.59989479554655e-13 7.16490592363039e-15 1.91191843310341
rs1811452_rv 4.78605503310808e-11 2.54635953865957e-12 1.92453323877013
rs181147531_fw 0.838442091751225 0.775679009019886 -0.117246842820885
rs181148169_fw 0.92911539740152 0.897945013571203 -0.011906232173951
rs181148169_rv 0.814419572021089 0.745150767380673 -0.0282927290861156
rs181149792_fw 0.0351640200900966 0.0177955000482494 0.468151845999588
rs181149792_rv 0.000217602527020031 6.42849833766074e-05 0.560325865861529
rs181150959_rv 0.0421406094834597 0.0217828541401353 0.905604415469892
rs181151377_fw 0.557326549163678 0.448025805761684 -0.257537612681848
rs181151377_rv 0.301849793178102 0.208530252138058 -0.370738471439745
rs1811513_fw 0.00150120844068011 0.000539117542550216 -0.9887037647795
rs1811513_rv 0.000931750277112315 0.000318960584654985 -1.06216244734435
rs181153514_fw 0.0827597962696933 0.0466724881400112 -0.335277999914639
rs181153514_rv 0.168568011429097 0.105266925855282 -0.295495964206207
rs181154249_fw 0.00366269429774595 0.00144266231839092 1.24686073786096
rs181154249_rv 0.00323923403169978 0.0012600364614717 1.29757340155205
rs181154673_rv 0.998990970056879 0.998560113358228 -0.00071939411018774
rs181154971_fw 5.28038639993221e-07 8.32764807128849e-08 0.827481615259946
rs181154971_rv 1.15111558946388e-07 1.53446434824028e-08 0.959729393994943
rs181155946_fw 0.792418867809318 0.717853011239422 0.0689635411480796
rs181155946_rv 0.276887795291728 0.18836875617817 -0.204821557201994
rs181157804_rv 0.213138956175844 0.138321351206768 -0.533707942795425
rs181159027_fw 0.409835353799779 0.301720274457061 0.0968244570955537
rs181159027_rv 0.257877891463577 0.173168547133445 0.141151764080226
rs181159487_fw 0.0795407178217425 0.044602123701914 -0.790892977460829
rs181159487_rv 0.0682854342133096 0.0375061670434659 -0.85914397216701
rs181159650_fw 2.04298251152906e-05 4.73772402481194e-06 0.880090892392777
rs181159650_rv 2.42017216606639e-06 4.4840603886356e-07 0.963298217839069
rs181159954_fw 0.0702672268976097 0.038739989933796 -0.35957629626502
rs181159954_rv 0.833633317226689 0.769386412710811 0.051480586880803
rs1811602_fw 2.94789960393681e-05 7.09551332612588e-06 0.930325477728869
rs181163564_rv 0.691577991126691 0.59600285665502 0.223760337273825
rs181163997_fw 0.00127859344124401 0.000451889586940893 0.530772717558201
rs181163997_rv 0.0374197044422176 0.0190847693049636 0.360577133305347
rs181164176_rv 0.21733847078674 0.141534630849742 0.434872196162851
rs181166088_fw 0.0188478201001004 0.00885801272437203 0.805624758059887
rs181166560_fw 1.96803204567065e-07 2.77948126150221e-08 -0.610193983225659
rs181166560_rv 2.23563078157107e-06 4.11099336871737e-07 -0.608419423089263
rs181167491_fw 0.0399140367508882 0.0205052371802635 -0.527602061286146
rs181167491_rv 0.00379396103862161 0.00149927458644753 -0.646874308502707
rs1811679_fw 0.756066013278718 0.672237049826476 -0.0310019126345845
rs1811679_rv 0.0950237931728838 0.0546145641605414 -0.19675138408935
rs181169010_rv 0.699583899882263 0.605097599821859 0.211855913071529
rs181169692_rv 0.131931966466829 0.0794603184672155 0.578131839635013
rs181169799_fw 0.68772756440902 0.591412545767525 -0.201039142351818
rs181169799_rv 0.911755234464467 0.874224229240914 0.0677824484396196
rs181171450_rv 0.11124973309853 0.0654499209420817 0.82177981565477
rs181171925_fw 0.949650700638535 0.927123985392149 -0.027505289809289
rs181171925_rv 0.972157027426954 0.958975770299732 -0.0155774644767324
rs181172183_rv 0.51047069158275 0.399571207627437 0.472489420174844
rs181172544_fw 0.000262346925841835 7.90499047664662e-05 0.897122953374357
rs181172544_rv 0.000256433767313146 7.70498026883659e-05 0.907720504045162
rs181177311_rv 0.698093571532377 0.603391673383751 0.297687715958976
rs181179227_fw 0.0870018568267984 0.0494132369330802 0.561521902809788
rs181179227_rv 0.102343750848319 0.0594928368316845 0.593230655458525
rs181179852_fw 0.00829466694416745 0.00355531590570175 -0.294898758712884
rs181179852_rv 0.00578924213595264 0.00239599112516352 -0.339339031838162
rs181180529_fw 0.875328631113682 0.824605144206866 0.0909639141708126
rs181180529_rv 0.405389278119305 0.297588528537804 0.431080671431232
rs1811832_fw 0.983401675506332 0.975430147094745 -0.00718573088511201
rs1811832_rv 0.767066067111691 0.685870212444013 0.11549084099503
rs181183544_fw 0.000650404610819305 0.000214845129997707 0.537766696793799
rs181183544_rv 6.78931159684609e-05 1.77875368855065e-05 0.50820556622454
rs1811843_fw 3.16277542259322e-10 2.12411642021195e-11 1.57142666543202
rs1811843_rv 4.64841003169642e-11 2.46181802156395e-12 1.84545824564994
rs181184585_fw 0.944188705392967 0.919202046998198 0.0416408633425883
rs181184585_rv 0.174899327224984 0.109849295450598 0.400869558114878
rs181185378_fw 3.0252727659334e-05 7.30239407493734e-06 0.836019509173897
rs181185378_rv 0.00129881487623677 0.000459682738361552 0.739855616051986
rs181188888_fw 0.00128671398768899 0.000455029968132157 1.0536931428057
rs181188888_rv 0.000718358272328389 0.00023946864575528 1.15614780966318
rs181189962_fw 2.53059283197434e-10 1.65924456470217e-11 1.29184092453251
rs181189962_rv 3.4356977565813e-08 3.97157329192316e-09 1.74667911104198
rs181192980_fw 7.37580666909629e-13 2.31161790859032e-14 0.744645852493902
rs181192980_rv 5.166593200001e-10 3.68128193081707e-11 0.749398096567432
rs181193375_fw 5.67736781580925e-06 1.15096882311962e-06 -0.54742324116696
rs181193375_rv 1.2384269125583e-05 2.73101442763421e-06 -0.514188393476757
rs181193900_fw 3.72690624024674e-14 8.01631459677517e-16 -1.35025683588368
rs181193900_rv 1.2582643608949e-10 7.54324099308968e-12 -1.63369199633409
rs181195_fw 0.0073656383736911 0.00312045474153155 -0.884793968482256
rs181195_rv 0.0131166675218646 0.00592502729597243 -0.811763133577663
rs181196233_fw 0.110036951345061 0.0646244705624727 0.931545078573044
rs181196934_fw 0.688479615171066 0.592386663773526 0.21794007357834
rs181196934_rv 0.0190901316167656 0.00898878225265572 1.44163713386153
rs181197739_fw 0.041769151962895 0.0215682106098186 0.459646024515547
rs181197739_rv 0.000122072910840333 3.39896904555981e-05 0.550956772580551
rs181198203_fw 0.0687043660855391 0.0377621004889896 0.339309349026504
rs181198203_rv 0.019694732548874 0.00931245083927418 0.432625501148702
rs181198913_fw 1.47421250333233e-05 3.30803595261499e-06 0.810498567223229
rs181198913_rv 7.73608726098629e-06 1.62257128471752e-06 0.748669561967849
rs181199527_fw 3.54345712381335e-12 1.35623660291487e-13 1.68788095654706
rs181199527_rv 5.41752135468106e-12 2.18795346330649e-13 1.67435692182314
rs1811_fw 2.1059986473659e-09 1.75441662913402e-10 1.59711871281845
rs1811_rv 3.97264767666271e-08 4.67091213791143e-09 1.53197959758624
rs181200371_rv 0.238609507123658 0.158035985127541 0.747140452845936
rs181200515_rv 0.9662732750945 0.950660706301223 -0.0196055572057948
rs181200872_fw 0.15899562900602 0.0984047660291387 0.836768124914028
rs181200872_rv 0.811870725562448 0.741938835603743 0.148931559216352
rs181201844_fw 0.418268767633966 0.309351258604738 0.427847930383351
rs181201844_rv 0.353490229072256 0.251915455408038 0.663686767969526
rs181202077_fw 0.987081877905412 0.980754672748039 -0.00868460741561476
rs181203870_fw 0.161729013812852 0.100377296819706 0.21683725075694
rs181203870_rv 0.581675346626001 0.473813313447217 -0.0842575619600565
rs181204259_fw 0.765039313931409 0.683261174807031 0.113762289260757
rs181204259_rv 0.549946513123218 0.440378066211623 0.221751836079367
rs181204340_fw 0.167893909386751 0.104758699438428 0.241859507104738
rs181204340_rv 0.424203505920991 0.314812894700962 0.235210389896971
rs181204398_fw 0.0406285788224648 0.0209123103168646 -0.270551466444902
rs181204398_rv 0.000288864048904644 8.79504234892915e-05 -0.368192638083261
rs181204458_fw 0.766734749586858 0.685406330794199 -0.17438015186059
rs181204458_rv 0.621810502682434 0.517460267371727 -0.279377419123876
rs181206295_fw 0.843383027551163 0.78212846561308 0.136753005501323
rs181207371_fw 0.000135068223961457 3.79979270271327e-05 0.865424916604768
rs181207371_rv 0.00018768432126507 5.46233661272971e-05 0.978950300955542
rs181210679_fw 1.50920933845056e-05 3.39574604650378e-06 -0.924154191795352
rs181210679_rv 0.0213713585093146 0.0102030712207288 -0.859642165234169
rs181211826_fw 0.00503601465938114 0.00205347944751179 -0.444720219515712
rs181211826_rv 6.69549909000829e-05 1.75150986413361e-05 -0.665688516561416
rs181213097_fw 0.505406353566387 0.394334367593523 -0.202681070575323
rs181213097_rv 0.680841974266219 0.5835521066987 -0.164705445868146
rs181215022_rv 0.10294672337565 0.0599025473188747 -0.459968778045296
rs181215466_rv 0.00792666055387431 0.00338206287450046 0.616265471503399
rs181215917_fw 0.796170932984175 0.722607929588218 -0.0457468395582774
rs181215917_rv 3.55314425266728e-11 1.82282044855722e-12 -0.72822389483785
rs181219241_fw 0.717797309795203 0.626967616380602 0.193628883742638
rs181219786_fw 2.28463764949264e-08 2.5240008535633e-09 -0.925514236250118
rs181219786_rv 5.13687597716565e-07 8.07802804451104e-08 -0.635314551413045
rs181222835_fw 0.520621789446336 0.40988904801775 -0.122447746886811
rs181222835_rv 0.375055576056841 0.270543041990529 0.133506478038497
rs181227546_fw 0.921856357576442 0.888042086337387 0.0615721531527236
rs181227546_rv 0.76042902121711 0.677503860552899 0.17425904598836
rs181228489_fw 0.869898395818771 0.817594439234751 -0.0682270061163689
rs181228489_rv 0.45732227513529 0.34654960143206 0.255603708824577
rs181229597_fw 0.689585179245205 0.593703967440526 -0.21518026596848
rs181229597_rv 0.774523603098607 0.694986454730066 -0.160518134542373
rs181231871_fw 1.10226996263374e-07 1.46074431386807e-08 2.03145650682516
rs181231871_rv 2.44284109316519e-11 1.19513513769964e-12 1.81434650879175
rs181233218_rv 0.116996452462161 0.0693249493542449 1.02701126977221
rs181233823_fw 0.000280872439691295 8.5240775467766e-05 0.849580411964682
rs181233823_rv 0.00285880468372615 0.00109795222459387 0.807585786403168
rs181234789_fw 5.08118212881213e-07 7.98257949283449e-08 1.01326493691905
rs181234789_rv 1.04854281294932e-06 1.77795180047243e-07 1.04203844579052
rs1812350_fw 0.917255302482966 0.881762454149656 -0.0227725860311079
rs1812350_rv 0.840530968653845 0.778466680974397 -0.0377966417292312
rs181235112_fw 0.282709049482554 0.193056021559592 -0.187534067554354
rs181235112_rv 0.164924272603481 0.102622308509474 -0.204575119680612
rs181236595_fw 1.54297437292505e-13 3.97747690187367e-15 -0.893136296559982
rs181236595_rv 1.28320293851375e-07 1.73026490492758e-08 -0.851253232788434
rs181236810_fw 0.520519223969049 0.409759802989998 0.364994638188071
rs181236810_rv 0.0464350234505762 0.0242958040672266 1.20767068976237
rs181237562_fw 0.00165040953440752 0.000598977507577311 -0.884622003405481
rs181237562_rv 7.61515526292281e-06 1.59501736978035e-06 -1.05197351644956
rs181238024_fw 0.0399542219051279 0.0205290540220785 0.494772159512044
rs181238024_rv 0.154763352486497 0.0954151831422846 0.44985291142852
rs181240127_fw 0.362831719891385 0.259916927398635 -0.108548449005793
rs181240127_rv 0.980667187196327 0.971286288816162 0.00331556952750992
rs181241054_fw 2.09359287103715e-06 3.82595959059219e-07 1.07168738541812
rs181241054_rv 3.16310910127957e-07 4.71636476373525e-08 1.72285404407603
rs181241273_rv 0.564701954942493 0.45574893748348 0.317203957886623
rs181242021_fw 0.0623068154406716 0.0338172228674576 -0.399569713035836
rs181242021_rv 2.15479872499468e-09 1.79792939863367e-10 1.40465198681245
rs181242449_fw 0.185434024465559 0.117657279473951 0.584759313242144
rs181242449_rv 0.616269948713042 0.511391044080572 0.365468143389713
rs181244251_fw 0.810011693110206 0.739639766218894 0.136700775535168
rs181244251_rv 0.501463569926231 0.390247195267719 0.239562843166011
rs181244953_fw 0.000183158567831673 5.3125408515276e-05 0.781339514105523
rs181244953_rv 0.000990508937601904 0.000341517789756842 0.716072497973852
rs181246712_fw 0.0107778688878568 0.00475477867680561 -0.710333680967328
rs181246712_rv 0.0100881509576172 0.00441497452056648 -0.818851636568493
rs181247087_rv 2.53429121870611e-06 4.71679839988763e-07 1.62034853326852
rs181248033_fw 0.118575412052462 0.0704048885111442 0.344723112744895
rs181248033_rv 0.10650319665081 0.0622358106542972 0.465668553460543
rs181249140_fw 8.33924059282821e-10 6.26000985823965e-11 -0.748407882928909
rs181249140_rv 2.03633359853625e-07 2.88945617442093e-08 -0.733187254114154
rs181250655_fw 0.426663097560042 0.317022392475191 0.193872300418807
rs181250655_rv 0.176420910166361 0.111000058202342 0.337636615919457
rs181252062_fw 0.37414323080854 0.269798040954288 -0.232240083317616
rs181252062_rv 5.13300224565216e-05 1.30700657671622e-05 -0.702338473456739
rs181254482_rv 0.350562489213028 0.249393812963905 -0.484738463780607
rs181255269_fw 0.000359223219347448 0.000111731721342882 0.805599797401182
rs181255269_rv 2.15209922639755e-06 3.94406347509126e-07 1.15182513628159
rs181258318_fw 0.00925057891010546 0.00401200101405034 -0.472304929994676
rs181258318_rv 0.00322356526991913 0.00125329976107034 -0.496745483006382
rs181259648_fw 2.20219761205883e-05 5.14980986713955e-06 -0.6060981660925
rs181259648_rv 1.32660317627127e-05 2.94732243063829e-06 -0.675086554226132
rs181260368_fw 0.00843935809374635 0.00362517402556112 0.65589061764025
rs181260368_rv 2.34066587532181e-05 5.50985488931281e-06 1.01916748315733
rs181262127_fw 0.852105274278031 0.793761976883002 0.120463733179128
rs181262127_rv 0.685773153588574 0.589053315785669 -0.235093348800395
rs181262365_fw 0.00194337929047065 0.000718091392215689 -0.37228530021746
rs181262365_rv 0.00641597304609112 0.00268364572713937 -0.295127933375162
rs181262533_fw 0.0155964123633358 0.00718574007344456 -0.266899245611512
rs181262533_rv 0.248255943243857 0.16559730591404 -0.146969288274864
rs181263733_fw 4.36052244539696e-16 5.43461924221172e-18 -0.884053161819146
rs181263733_rv 1.26727781938127e-11 5.68429305223101e-13 -0.804823994967352
rs181265043_fw 0.694372064788781 0.59925958256031 0.134969086598102
rs181265043_rv 0.817798442646487 0.749454129826286 0.0726675884708927
rs181270088_fw 0.99089474609118 0.986292258937222 -0.00167790421869582
rs181270088_rv 0.971770064720353 0.958347588763928 0.00549663592357598
rs181273497_fw 0.548224826247286 0.438490133182505 0.112895743164499
rs181273497_rv 0.000539721730967339 0.000174887603555106 0.762178595100043
rs1812737_fw 0.0981876303090127 0.0567163702246108 0.669417298482796
rs1812737_rv 0.16625381844488 0.103570392791229 0.54710148417391
rs181276030_fw 0.0167897444276436 0.00779811642908679 0.488413288365114
rs181276030_rv 0.00337449813181981 0.00131817616073111 0.488134771802942
rs181276158_fw 0.000311043213345836 9.5429100787976e-05 1.35066017354518
rs181276158_rv 5.90429243866331e-06 1.20232721745456e-06 1.64424380304065
rs181277617_fw 4.90654192198298e-09 4.51011616742116e-10 1.55535267251684
rs181277617_rv 4.70724250299033e-14 1.04320814544408e-15 1.65179429068237
rs181278425_fw 0.954098394148604 0.933449791342456 -0.0336229708434402
rs181278425_rv 0.067785022668419 0.0371908337165004 -0.429597882119611
rs181280920_fw 0.30371166399283 0.210024747006388 0.680118256724222
rs181280920_rv 0.113399147566518 0.0668937841936299 0.867653345472176
rs181282586_fw 0.00293320519106981 0.00112980267627631 1.19825626585614
rs181283348_rv 0.00281121745903305 0.00107752178301049 1.84233703509896
rs181286819_rv 0.740507410150952 0.653833992892225 -0.16434343535181
rs181286929_fw 0.0833380696637285 0.0470549601090504 0.817337234251721
rs181286929_rv 0.000127135703717334 3.55413648095735e-05 1.12642319430733
rs181289514_fw 0.000102203644955728 2.79103002293229e-05 -0.950107846934728
rs181289514_rv 0.000438794669251301 0.000139252987232705 -1.01842591318655
rs181291827_rv 0.542334541890676 0.432347063475643 0.273685047487532
rs1812923_fw 0.246300173469372 0.164080269499867 -0.636323837087996
rs1812923_rv 0.262563634434767 0.176984951338137 -0.570980165327944
rs181292807_fw 2.94131149881508e-12 1.10279356610857e-13 2.03819886979236
rs181292807_rv 8.54189502286369e-13 2.72903088946246e-14 1.97762113223555
rs181295820_fw 0.0122545860045105 0.00548688468925617 -0.253955922916816
rs181295820_rv 0.0550392772231709 0.0294095481041865 -0.221931320507811
rs1813007_fw 0.604080733767445 0.498069662127036 0.272013079009211
rs1813007_rv 0.109743602780095 0.0644267013600525 0.885517442311969
rs181302101_fw 0.188840256307391 0.120165186873063 -0.298510436901766
rs181302101_rv 0.242700890283575 0.161245011230911 -0.375548731415611
rs181303179_fw 0.489390418111771 0.378102346455031 0.380871573865359
rs181303179_rv 0.181780811591443 0.114952705717448 0.642605159656554
rs181306018_fw 0.0647119090102536 0.0353078586671349 -0.219549022052923
rs181306018_rv 7.96197083884577e-05 2.11803251861671e-05 -0.585162535144445
rs181307279_fw 0.00019133490395046 5.58118324541755e-05 1.05656149403623
rs181307279_rv 9.64135336633009e-10 7.33875602375976e-11 1.64597359212123
rs181308725_rv 0.000207307006742542 6.09545782769415e-05 -0.477994472364408
rs181308913_fw 0.000149642137410744 4.25430746528146e-05 0.995410570268687
rs181308913_rv 9.17789662687848e-05 2.47843604418802e-05 1.2724285960552
rs181309948_fw 8.03736691606553e-05 2.14004471322529e-05 -0.971959712391175
rs181309948_rv 6.20607415571585e-06 1.27091855456999e-06 -0.889458178982323
rs181309991_fw 2.51698545512658e-05 5.963183559651e-06 0.39123496931292
rs181309991_rv 5.64930222486417e-06 1.14446693934584e-06 0.486106012350777
rs1813116_fw 0.248340389744902 0.165659128009781 -0.505539561652361
rs1813116_rv 0.00137418932423976 0.000489262217657521 -0.784352976566295
rs181312656_fw 0.020772391663631 0.00987737262239627 -0.577456760589541
rs181312656_rv 0.440514465467916 0.330041777549515 -0.199849272733836
rs181314164_fw 0.0131439766361172 0.00593939828509927 -0.833586872771316
rs181314164_rv 0.167768766751798 0.104667244719442 -0.382868875307469
rs181314443_fw 0.485613697686323 0.374180213655279 0.44756430441251
rs181314443_rv 0.701189482419801 0.60716342254032 0.236499427191674
rs181317007_fw 0.0387029444068735 0.0198209956813562 -0.482876674720514
rs181317007_rv 0.00209366358703067 0.000778762465991824 -0.894431823987068
rs181317842_fw 0.00489365120532795 0.00199028830622106 0.748882105612161
rs181317842_rv 0.00196046643794917 0.000724990574447838 0.786228048403674
rs181319545_fw 0.153477084248315 0.0944885625504604 0.388581453009348
rs181319545_rv 0.10240449006618 0.0595326746542918 -0.380086691352587
rs181321647_fw 0.000250303439035489 7.50168480448189e-05 1.32424418670679
rs181321647_rv 0.000305074856605126 9.33854425810042e-05 1.27762918997123
rs181323442_fw 4.02747818129603e-05 9.98741188788427e-06 -0.972915263890471
rs181323442_rv 0.000299993899414614 9.16702306805885e-05 -0.960837390813584
rs181324190_fw 0.977462389557115 0.966838274950964 -0.0166920250351024
rs181325342_fw 0.0150143716555693 0.00688802107535042 -0.605055786210313
rs181325342_rv 0.0376460012557004 0.0192147561758299 -0.467392229249222
rs181325475_rv 4.82648089641155e-05 1.22233913928208e-05 1.33405406336774
rs181327620_fw 8.86048220592514e-06 1.88623053617388e-06 0.923157553257124
rs181327620_rv 6.89231345081812e-08 8.65483591379026e-09 0.951994668069756
rs181327895_fw 0.34081641261646 0.240960286769243 -0.516789337154811
rs181327895_rv 0.373607571098651 0.269341534071186 -0.449397104129324
rs181330133_fw 9.22887134172228e-05 2.49414059948476e-05 0.896247666690589
rs181330133_rv 0.00193786697868903 0.000715647378921344 0.974985622217717
rs181330663_fw 0.00010716022840289 2.94167424152893e-05 1.20020862414825
rs181330663_rv 7.51977734677494e-05 1.98942376602854e-05 1.23336743545055
rs181334410_fw 0.0449516805474558 0.0234312859421442 0.307299742441684
rs181334410_rv 0.0876899081175982 0.0498554162103139 0.327232412035861
rs181335363_fw 0.215020265287235 0.139753898787148 -0.198654584439933
rs181335363_rv 0.0775794665289343 0.0433445005637186 -0.181576414739246
rs181337586_fw 0.209300659243618 0.135406189795925 -0.590373841454539
rs181337586_rv 0.220767506806878 0.144182720119145 -0.593066532442177
rs181337922_fw 0.00467068246131584 0.00188979120178005 0.656472596819375
rs181337922_rv 0.0136663277284076 0.00620445173107642 0.538865623385151
rs181339305_fw 0.200268095917415 0.128630825325498 0.481060108712964
rs181339305_rv 0.753782278888027 0.669481301443546 0.109133441840851
rs181341510_fw 0.000920536539813737 0.000314684112077525 0.84175005581429
rs181341510_rv 0.0010395798842015 0.000359954506163591 0.926589906003407
rs181341609_fw 0.0359418563223565 0.0182396196312633 0.597188626433179
rs181341609_rv 2.69049334007352e-07 3.93728555605609e-08 1.20679170798883
rs181346276_fw 0.68847079984396 0.592333396999317 -0.0728350494359809
rs181346276_rv 0.0758300289645021 0.0422394435764112 0.275292197839042
rs181348_fw 0.915989324229917 0.880170663109476 0.0619035788590069
rs181348_rv 0.897542267089318 0.854447903265822 -0.0956183463897204
rs181349677_fw 7.19605763557534e-06 1.49834066073048e-06 -0.588559347813974
rs181349677_rv 5.04012425533421e-05 1.28162936685417e-05 -0.51274376729263
rs181350888_rv 0.718294771218717 0.627615003798544 -0.281385857217985
rs181352308_fw 1.64147039109505e-17 1.41953624603137e-19 -1.2380946380618
rs181352308_rv 2.67141914260103e-12 9.88787865454532e-14 -1.37183221974824
rs181352649_fw 0.001525230064755 0.000548823743690954 -0.509452059523747
rs181352649_rv 0.92461008690036 0.891910387058419 -0.0560737081347305
rs181354260_fw 0.00051205255014802 0.000165038501913875 0.773110652700137
rs181354260_rv 6.70439953923425e-05 1.75443131728596e-05 0.688072302023249
rs181354696_fw 0.859634991094976 0.803841328180146 -0.118217327150479
rs181354696_rv 0.910466373499291 0.872290183612957 0.0721355365278847
rs181356716_fw 0.0211974432109828 0.0101111330592896 -0.21312183663587
rs181356716_rv 0.161630657451321 0.100301952346459 -0.128572816762155
rs181357186_fw 0.964499414656849 0.947956179391187 0.0262050963032593
rs181357186_rv 0.551135983029628 0.441482946206691 -0.310831696376276
rs181357280_fw 1.5867201440837e-20 5.66773501580336e-23 -1.15220431061889
rs181357280_rv 5.83005286021782e-20 2.50800716898318e-22 -1.07308276279579
rs181357481_fw 5.4408012753663e-05 1.39260108285618e-05 0.77260431141568
rs181357481_rv 0.000220289688958653 6.51421746262621e-05 0.772531287823582
rs181358322_fw 0.7304471092135 0.642253209910279 -0.0757455808605745
rs181358322_rv 0.270249102788564 0.183041858325907 -0.153349179165417
rs181358565_fw 5.88220721181809e-08 7.25372045860521e-09 1.12273448376942
rs181358565_rv 1.75901687010647e-11 8.24982919306566e-13 1.69000436839503
rs181359122_fw 0.376358953946582 0.271688431271396 -0.130660922096833
rs181359122_rv 0.0231917266132549 0.0111737105850052 -0.247082146191368
rs181362425_fw 1.04154100095727e-12 3.41513399668048e-14 -1.02760830723024
rs181362425_rv 1.04514826315223e-11 4.57467633817324e-13 -0.89486515461492
rs181362702_fw 0.677899022236317 0.580216671366665 0.220965390463567
rs181364335_fw 5.20769010988588e-15 8.86319761917409e-17 -0.957820960362562
rs181364335_rv 5.28597144075058e-11 2.85091486038756e-12 -0.911964264324969
rs181365706_rv 0.000371063495490331 0.000115821413755055 1.48390446907832
rs181367155_fw 0.0639904239351756 0.0348569693647286 0.619662967572709
rs181367155_rv 0.0699026936098342 0.0385142768786539 0.67571819709185
rs181367815_rv 0.273237182125422 0.185436629175846 0.720234215418453
rs181369059_fw 0.00107775006122156 0.000374601159226257 -0.903352466632009
rs181369059_rv 6.09453968922032e-09 5.74029532801291e-10 -1.2080760650336
rs181370473_fw 1.29727190886708e-09 1.02202520058048e-10 1.82010726932411
rs181370473_rv 7.93977823423755e-10 5.92414612461026e-11 2.13101325425866
rs181370861_fw 5.69645412314842e-09 5.32062145003777e-10 1.62135625188029
rs181370861_rv 6.55649469410756e-09 6.22760411028795e-10 1.49532591358422
rs181371827_fw 0.00684530084454298 0.00288003380969196 0.621587434235842
rs181371827_rv 0.00345032055826126 0.00135115233769701 0.739022386263764
rs181372469_rv 0.526437937100384 0.415964331119617 0.234509000801109
rs181372936_fw 0.000820999659406396 0.000277461676856871 -0.789641770552982
rs181372936_rv 0.0169824774406592 0.00789589608118943 -0.715675245501156
rs181373149_fw 6.19845477025666e-06 1.26908402026554e-06 -1.11063298320082
rs181373149_rv 8.12196216737992e-12 3.44994323368348e-13 -1.36507956487572
rs181373846_fw 1.85678573422405e-06 3.35377893493922e-07 1.74645369647838
rs181373846_rv 2.86618568248636e-09 2.46820470987562e-10 1.86387007766588
rs181374763_fw 0.642965210053336 0.540781623101835 0.154444311769576
rs181374763_rv 0.972157027426954 0.959007829874556 0.0144302625627003
rs181375215_fw 9.89080440339196e-07 1.66520255498683e-07 -0.531775683574577
rs181375215_rv 2.68783848715009e-06 5.03260051599521e-07 -0.431930872158745
rs181377087_fw 0.0337223085733293 0.0169724293667005 -0.336582411685029
rs181377087_rv 0.00377030141731231 0.00148929949710236 -0.460660966002993
rs181377101_fw 0.0483800638512406 0.0254328922570121 0.686548296471418
rs181377101_rv 0.236948707152844 0.156700170708062 0.446815592883381
rs181380408_fw 6.08263872958217e-13 1.86193616918624e-14 -0.710998091457338
rs181380408_rv 2.74651524271623e-15 4.31297596339222e-17 -0.928001111124417
rs181382879_fw 0.0554393828521035 0.0296490893628793 -0.236346427084397
rs181382879_rv 0.152228032091965 0.0935940282559556 -0.191118926754314
rs181383512_fw 0.333807678080244 0.235012034255884 0.631753935701062
rs181383512_rv 0.178279034169789 0.112348558624349 0.755701255527713
rs181385203_fw 0.426458089283829 0.316832336896212 0.419012688833343
rs181385203_rv 0.826915741865784 0.760690056746549 0.12382143627298
rs181389628_fw 1.01862510811739e-06 1.72102651912254e-07 0.749271826500639
rs181389628_rv 1.03560332092606e-06 1.75349152309059e-07 0.753251542754866
rs1813898_fw 1.58753104319574e-06 2.8188129995301e-07 -0.881390242216901
rs1813898_rv 2.04943560391937e-06 3.7371047788276e-07 -0.944736021886627
rs181390545_fw 0.487782770757011 0.376412555497581 -0.313964459073329
rs181390545_rv 0.454169114225915 0.34345202009374 -0.321787424292387
rs181391867_fw 0.355319342151014 0.253433183095423 -0.478835744819392
rs181391867_rv 0.000140995177937911 3.98337445109909e-05 -0.869700202049612
rs181392665_fw 0.110071532492527 0.0646459972531474 0.763808131151203
rs181392665_rv 0.114771461230922 0.0678272345750789 0.808775978591105
rs181393271_fw 0.0208636468209133 0.00992814812889984 1.05316718836434
rs181393271_rv 0.0152498176018597 0.00700834572004161 0.833741779709617
rs181393618_fw 0.262204439407634 0.176696436027061 0.158481944483055
rs181393618_rv 0.0552828497564327 0.029551925237503 0.263175490583018
rs181394135_fw 0.811508367259383 0.741446152595526 0.135998928132026
rs181394135_rv 0.362223857086263 0.259392275071561 -0.461996220987362
rs181396950_fw 6.04444667303631e-07 9.67969746226072e-08 -0.827074404544541
rs181396950_rv 3.02685744466495e-07 4.4934570076286e-08 -0.791554751069222
rs181397314_fw 0.624632833666378 0.52054117672569 0.257837853784949
rs181399557_fw 0.670477974948312 0.571647982157676 0.274212698344689
rs181399557_rv 0.934380684337917 0.905313680765464 -0.0315114698264816
rs181401392_fw 0.749925528489399 0.665010929964606 0.116235432298912
rs181401392_rv 0.793253647288435 0.718837321342935 0.0954511948241432
rs181401690_fw 0.857973436970931 0.801623446457468 -0.144916593995657
rs181401690_rv 0.794470964931208 0.720414877485062 -0.164239421448215
rs181401813_fw 3.89904193170341e-09 3.48743183858815e-10 1.83621748698424
rs181401813_rv 1.8205032630565e-07 2.54837439494936e-08 1.94620800826072
rs181403454_fw 0.00100547147112484 0.000347221569336423 -0.336465254364246
rs181403454_rv 0.00604353788304302 0.00251256013950766 -0.267339095423971
rs181403500_fw 0.791056103368215 0.715988618098462 0.150123198522563
rs181403500_rv 0.617040910550368 0.512215058827691 -0.309110393527193
rs181403644_fw 0.00266279760269458 0.00101487024284239 0.965409782061341
rs181403644_rv 0.010198935138971 0.00447011253801826 0.792689378789524
rs181406583_fw 1.91799294752685e-07 2.69862918534317e-08 1.37250244520491
rs181406583_rv 1.62454908780786e-11 7.53293778910749e-13 1.55620008118461
rs181407350_fw 0.00639649434563681 0.0026745786743694 0.822848929531951
rs181407505_fw 0.000172170766247395 4.96219506551171e-05 1.40225753806339
rs181407505_rv 0.000748087520154253 0.000250297347248213 1.52457353794349
rs181408664_fw 1.6656623267405e-08 1.77865165184862e-09 1.71531883760723
rs181408664_rv 1.37331277213694e-09 1.08907016665494e-10 1.48820869735868
rs181408798_fw 0.0696627765111866 0.0383628301807838 0.537703988128388
rs181408798_rv 0.00678835668542542 0.00285314272649767 0.698301109993045
rs181408806_fw 0.000524783731001305 0.000169565512710903 -0.656584149542501
rs181408806_rv 5.07460873895323e-06 1.01715528048932e-06 -0.827755675274998
rs181409670_fw 0.0163590348135855 0.00757726554455813 -0.644049036897693
rs181409670_rv 0.0313480883246837 0.0156465077607954 -0.676099184498446
rs181410037_fw 3.93198979810571e-06 7.66952381604721e-07 -1.00380361865001
rs181410037_rv 6.68660700450011e-06 1.38204371435325e-06 -1.01070604974678
rs181410373_fw 0.389797294448774 0.283556344733156 -0.312404127138211
rs181410419_fw 0.093544995632113 0.0536498022524165 0.997215890305887
rs181410419_rv 0.00385767595397013 0.00152709805197968 1.25899372024474
rs181411894_fw 0.00180111109652049 0.00065948718737745 0.325647066152588
rs181411894_rv 0.0231045317508988 0.0111259025659632 0.282016435212916
rs181414284_fw 0.805458131876625 0.7340477206757 0.129910022860028
rs181414284_rv 0.687275947489895 0.590814446983834 0.211619334430348
rs181414548_fw 0.965036435972503 0.948740120336182 -0.0216241539624928
rs181414548_rv 0.825410774873807 0.758730553361707 0.0836327180831331
rs181415441_fw 0.00134273310387828 0.000476934118101724 -0.332704714622111
rs181415441_rv 0.000171531037089443 4.94228751229508e-05 -0.381600933647157
rs181416431_fw 3.02220717154443e-13 8.48247384754358e-15 -1.16998694370621
rs181416431_rv 4.91968560130014e-18 3.57445141889965e-20 -1.49808428551826
rs181416689_rv 0.0777546793065399 0.043451852447276 0.39370145470238
rs181416821_fw 0.341246507389051 0.241327801413896 0.113910542913852
rs181416821_rv 0.322007342673133 0.225119547354855 0.114383956950443
rs181417497_fw 2.86740361325938e-17 2.64460952984576e-19 -1.26945588091131
rs181417497_rv 6.87988348887297e-16 8.99163020117056e-18 -1.19421808002978
rs181418643_fw 0.00184170294352786 0.000676407188834006 0.51584816202033
rs181418643_rv 0.00192908015670636 0.000711933105407788 0.562440686678879
rs181419064_fw 0.0592928647652923 0.0319886139780017 -0.304359692074121
rs181419064_rv 0.237622464597356 0.157236240221314 -0.179934420785705
rs181420320_rv 0.0607479115111608 0.032863635273201 0.657776195724991
rs1814208_fw 0.451584908487345 0.341008381341095 -0.297177396077949
rs1814208_rv 0.249348767818637 0.16645586854856 -0.44435568709021
rs181421874_fw 0.316940686324611 0.220859221415217 0.253455519664872
rs181421874_rv 0.174162616640002 0.1093037694572 0.286538385749547
rs181422823_rv 0.184153109096531 0.116684805718786 -0.435825975571772
rs181425386_rv 0.449297009009127 0.338758993842847 0.386275606955528
rs181425497_fw 0.0774037476279802 0.0432351966131605 0.446298145487666
rs181425497_rv 0.00244147463035005 0.000922336660334285 0.523021597939699
rs181426221_fw 0.313169622438057 0.217766933064412 0.613015179002281
rs181426221_rv 0.670925662163476 0.572207749891728 0.225740830553044
rs181427906_fw 0.00289943616783211 0.00111528861417849 0.415091530248248
rs181427906_rv 0.00218087191231426 0.000814215333639988 0.553827882933415
rs181429880_fw 0.81944913273835 0.751483409433796 0.127065641497568
rs181429880_rv 0.745739826317511 0.660138028506821 -0.131259971083644
rs181430671_fw 0.766529288534767 0.685151353317752 0.0960948833872969
rs181430671_rv 0.910757345691099 0.872796533138186 -0.0528373964031763
rs181431613_fw 0.768822498628601 0.688000316159361 0.0445399102735583
rs181431613_rv 0.92631941461174 0.894096078280226 0.0155578590493005
rs181432036_fw 0.502934265181379 0.391775480938848 0.305797198541517
rs181432036_rv 0.91758952862366 0.882357727555589 0.0490725489605175
rs181433090_fw 0.160753436202717 0.0996622668061939 -0.277413751745394
rs181433090_rv 0.0213286225305724 0.0101810172174997 -0.327262353327741
rs181434827_fw 0.0881114170128063 0.0501301403474426 -0.475339971411182
rs181434827_rv 0.0637979636697578 0.0347359049755253 -0.411360444002318
rs181437630_rv 0.0124262601948954 0.00557303189573778 -1.27723781098328
rs181437817_rv 0.00262104249820775 0.000996956148959983 0.976211754052293
rs181438481_fw 2.01796066086622e-08 2.20193504531517e-09 1.67909026413769
rs181438481_rv 1.24003940337692e-08 1.27588598511699e-09 1.67396048816683
rs181438646_fw 0.177401926142115 0.111707536267578 0.835041704106112
rs181438646_rv 7.98909243681074e-06 1.68182119774323e-06 2.40604719690657
rs181438687_fw 0.669571013647718 0.570615547007724 -0.0753940967744334
rs181438687_rv 0.993476287425036 0.990400033245055 0.00128911452313257
rs181439856_fw 0.182639199108453 0.115587066624406 -0.153923578247835
rs181439856_rv 0.00497889576250379 0.00202820653692068 -0.300689273718366
rs181439912_fw 0.976498802550168 0.965423331479476 -0.00502864242825952
rs181439912_rv 0.50659717788064 0.395435551760855 -0.105844248859651
rs181443061_rv 0.000152269195664247 4.33623521724949e-05 -0.812040032507579
rs181443657_fw 3.98475235953685e-05 9.87176501872742e-06 1.4538783624202
rs181443657_rv 0.00066987531634168 0.000221906477130637 1.1553454173704
rs181443806_fw 0.559392575752067 0.450146583714024 0.117776352363916
rs181443806_rv 0.108340006868295 0.063474500960735 0.250243806682952
rs181444272_fw 0.973066921066428 0.960401318628023 -0.00398278534888334
rs181444272_rv 0.674069909916182 0.575873341193404 -0.0719061028900325
rs181445112_fw 0.492892714473873 0.381560424058187 0.199185647003094
rs181445112_rv 0.191452894091571 0.122079643833853 0.222203614555609
rs181446683_fw 7.05976574972763e-10 5.20898381905456e-11 -0.832141145169213
rs181446683_rv 1.65626276802931e-07 2.29429007501549e-08 -0.632362839159519
rs181450086_fw 0.26360386258845 0.177811483449949 -0.0801105055363613
rs181450086_rv 0.597603251213877 0.491195692018573 -0.0564291323476045
rs181452508_fw 0.105659933136819 0.0616741046914338 -0.404921476872428
rs181452508_rv 0.000522577923484361 0.000168754539000584 -1.06819571853977
rs181454094_fw 0.0318782838151112 0.0159401995110263 -0.218830051402708
rs181454094_rv 0.438058608065829 0.327630788955611 -0.110828985238124
rs1814541_fw 0.120066044957444 0.071400167004419 -0.768148407153038
rs1814541_rv 0.0439124809459722 0.0228182121811132 -0.550103045232216
rs181454484_fw 0.00840117554579208 0.00360644983009928 -0.607116504239806
rs181454484_rv 0.0534407863790331 0.0284522249842771 -0.442834723008155
rs1814565_fw 0.0303107465692525 0.0150755958126217 0.590028666595397
rs1814565_rv 3.79670783479914e-10 2.61074572764261e-11 1.02168130462635
rs181456657_fw 1.10633831622563e-07 1.46704690238835e-08 1.26032317127403
rs181456657_rv 4.74101014785446e-08 5.69124645068456e-09 1.26781761231128
rs181458163_fw 0.0321454959940834 0.016086967578133 1.1949296168285
rs181458163_rv 0.371382224410818 0.267326532047201 0.60170669442424
rs181459168_rv 0.237886922008571 0.157452172706246 -0.409236883163961
rs1814592_fw 0.0192575694630003 0.00907827031018487 -0.418341268682685
rs1814592_rv 0.0257720979745893 0.0125705455650724 -0.363050149405545
rs181459680_fw 0.614263587360283 0.509298190772011 0.27242549173691
rs181459680_rv 6.10779051533559e-05 1.58290835298354e-05 1.6203543289098
rs181462236_fw 0.470071502301306 0.358794318988302 0.233069666164026
rs181462236_rv 0.867035551667187 0.813705184976491 0.0424233041063576
rs181464068_fw 0.013330735608826 0.00603410898640721 1.1553731355973
rs181464068_rv 0.00434768560036568 0.00174497574298739 1.03861680025582
rs181466306_fw 0.685773153588574 0.589147893708982 0.215283321150473
rs181466574_fw 0.34685876871667 0.246145214745192 -0.342709985797275
rs181466574_rv 0.460932042191037 0.350079352164043 -0.265447327971491
rs181467830_fw 3.6559669399924e-14 7.84755693110968e-16 -0.654905020198536
rs181467830_rv 3.48222617369836e-10 2.36831121228904e-11 -0.693598336238235
rs181469040_fw 7.12146814038306e-18 5.4655728323998e-20 2.4237991956466
rs181469040_rv 1.30304101813185e-30 5.47580990965104e-34 2.77621846344001
rs181470078_fw 0.0488058615028052 0.0256811228164264 1.15201891757195
rs181470513_fw 0.00374288397123309 0.00147726902586987 -0.448208960534889
rs181470513_rv 0.254148915328583 0.170163359317605 -0.219728974212669
rs181471681_fw 0.000422698063339954 0.000133705718869667 -1.03877282497882
rs181471681_rv 0.00110348754160265 0.000384694017887354 -1.06681879009228
rs181472992_fw 0.00743116731606189 0.00315084584151825 -0.77868924941852
rs181472992_rv 0.0033259051878421 0.00129717143481759 -0.816524451577016
rs181473965_fw 0.00900188391423032 0.00389279265456906 1.00023732059323
rs181473965_rv 0.179157360501665 0.113032828765847 0.361691974740398
rs181475136_fw 0.853058778831499 0.795135383989027 -0.048172662423873
rs181475136_rv 0.783020677807921 0.705780233178648 -0.0551730395999039
rs181475480_fw 0.00197419724310799 0.000730417611808783 -0.45496785412778
rs181475480_rv 0.00078232332795877 0.000263073071033909 -0.616952944974209
rs181476158_fw 0.488491563274847 0.377121580432808 -0.243949980429611
rs181476158_rv 0.00103618155939139 0.000358594494056955 -0.6327838179262
rs181479015_fw 0.000372330460362153 0.000116241581254108 -0.663946945859988
rs181479015_rv 6.03608076279312e-06 1.23130013215759e-06 -0.679063273685131
rs181480141_fw 0.458335531222995 0.347479622486812 -0.351929483676229
rs181480141_rv 0.582215979965463 0.474376028530682 -0.239320529809396
rs181480677_fw 3.50490474454198e-10 2.3852856255846e-11 -1.33397194868351
rs181480677_rv 2.92745364073229e-08 3.32934479478146e-09 -1.2673289657225
rs181481181_fw 0.96237634074765 0.944909070311544 -0.0156794104035197
rs181481181_rv 0.0777956389841621 0.0434807643184433 0.333670187668811
rs181484776_fw 2.81918001725842e-05 6.75941012033926e-06 1.2365965145128
rs181485019_fw 0.985508972225435 0.978468532572485 0.00753463728728465
rs181485019_rv 0.832357196287294 0.767757603210698 -0.0771373278380129
rs181485334_fw 7.49898505562005e-17 7.62951612497561e-19 2.26935843588143
rs181485334_rv 5.98198255964859e-17 5.91410922558317e-19 2.12013111619705
rs181485478_rv 0.165243425251376 0.102858211986864 0.391744940523114
rs181486469_rv 0.699942165602124 0.605546806861077 0.272595233837741
rs181486641_fw 7.05402975708944e-12 2.94015417628449e-13 1.86494641211509
rs181486641_rv 4.21000614996214e-10 2.93684546413213e-11 2.02400175234444
rs181486845_fw 0.273550233378675 0.185700513416311 -0.132665485957497
rs181486845_rv 0.00010380316300391 2.83941702265025e-05 -0.38040261555827
rs181490363_fw 0.859676698120776 0.803889835221027 -0.0861471847351783
rs181490363_rv 0.647807468351741 0.546425163772454 -0.218701755145989
rs181490435_fw 0.19611633785142 0.125565119503747 -0.255335099776767
rs181490435_rv 0.0094917122683629 0.00412718283104153 -0.370673336319881
rs181492306_fw 0.132109497926613 0.0795847741805932 -0.24332435056947
rs181492306_rv 0.101626834103412 0.0590142775171982 -0.207924117498385
rs181493321_fw 5.00991910273663e-07 7.863422226477e-08 -1.29852339667606
rs181493321_rv 8.86841101084345e-06 1.88801650376824e-06 -1.23645089091708
rs181494570_fw 0.00161596497237016 0.000585243590119549 0.979010608850503
rs181494570_rv 0.00354424515744761 0.00139095140941213 0.865791140569795
rs181496045_fw 0.00678068429158347 0.00284954309340747 0.529934511163022
rs181496045_rv 8.23413173641024e-05 2.1992905803238e-05 0.828815318537376
rs181497280_fw 5.27341076040149e-05 1.34538281293502e-05 0.7277485125194
rs181497280_rv 4.30584470742213e-09 3.89271674995863e-10 0.802579844065245
rs1814985_fw 0.180060071639434 0.113701923679952 0.202622648458357
rs1814985_rv 0.625158408100959 0.521131263621549 0.0907183506352437
rs181500051_fw 4.51230465460076e-11 2.38524497920859e-12 1.54995676385422
rs181500051_rv 3.42622434925883e-21 1.0306029493712e-23 1.64282244914378
rs181500072_fw 1.03646359376711e-10 6.04391715870875e-12 -0.675989910581726
rs181500072_rv 1.87506508105402e-11 8.87704157210565e-13 -0.698595497093632
rs181501740_rv 0.554860801038492 0.445436159177529 0.305474071673696
rs181505224_fw 0.000386439777410432 0.000121090959380318 0.824640991573278
rs181505224_rv 4.75889291283993e-06 9.47926250703037e-07 0.956853305162604
rs181505324_fw 0.281349738602784 0.19190640467212 -0.141162394416723
rs181505324_rv 0.478679904457009 0.367191201343203 -0.0788861914689124
rs181505399_fw 0.0167369565929155 0.00777045221157387 0.759881750895844
rs181505399_rv 0.0207062501017295 0.00984225822078313 0.889217695540405
rs1815070_fw 0.0389877478107767 0.0199862545038877 -0.513798025557158
rs1815070_rv 0.0631695859843645 0.0343407449054545 -0.542609492829401
rs181510835_fw 0.0230668700538306 0.0111048819372018 -0.297074449614149
rs181510835_rv 0.000623194313176851 0.000204967841861773 -0.582512680393327
rs181511765_fw 0.0360603416016397 0.0183085212579665 -0.535511703820016
rs181511765_rv 0.00251974624491514 0.000954999041268348 -0.510305902057658
rs181512892_fw 2.21227921284537e-20 8.29366170299006e-23 3.04788136970874
rs181512892_rv 4.44314295181637e-20 1.84750154809784e-22 2.93411321931357
rs181514232_fw 0.025601432622725 0.0124790916961034 -0.215036803039319
rs181514232_rv 0.032739216567719 0.0164202960320678 -0.224955225083176
rs181514433_fw 0.279510659736165 0.190448436050741 -0.540555842178988
rs181514433_rv 0.247615066705216 0.165095879356868 -0.54098902772677
rs181514492_fw 3.77804173008009e-20 1.52916558645668e-22 1.46592896010577
rs181514492_rv 6.76755636645291e-21 2.18535206578224e-23 1.25232474991097
rs181514555_fw 0.00644580054509841 0.00269683467169518 0.426387940736194
rs181514555_rv 0.0208987773194688 0.0099474075443706 0.362354835964702
rs181514782_fw 0.0422616220140879 0.0218533517324302 0.207687006806398
rs181514782_rv 0.224956794341111 0.14740384378718 0.206826139419299
rs181515261_fw 0.0594931672407178 0.03210786220425 -0.212029727527341
rs181515261_rv 0.0147808254697826 0.00676714854631412 -0.293949430775375
rs181516648_fw 0.607222258761862 0.50137839480012 0.123002918846408
rs181516648_rv 0.109116658930516 0.0640091696300756 0.3513155044682
rs181517151_fw 0.5967322647858 0.490268619066767 -0.160136171424514
rs181517151_rv 0.40690894054743 0.298947078896866 -0.259397875104609
rs181517684_fw 0.0532260686849122 0.0283182509945273 -0.34545042374414
rs181517684_rv 0.642974578700831 0.540796613337651 -0.115202957003453
rs181519345_fw 0.991828151960718 0.987835655916288 0.00628626179653224
rs181519345_rv 0.473453349616618 0.362070559178627 -0.315572642430261
rs181521699_fw 0.00250159039599458 0.000947149607277404 0.535010074772341
rs181521699_rv 0.0493813461706694 0.0260253335816645 0.369091246332769
rs181523045_fw 0.0819959504451927 0.0461756550607187 -0.542491163298864
rs181523045_rv 0.203024314551592 0.130710963047847 -0.499273895389278
rs181523312_fw 3.58992010180718e-05 8.80667038444571e-06 1.01196715967164
rs181523312_rv 0.00380779335204605 0.0015051871881432 0.7573608961274
rs181524639_fw 0.645530559760373 0.543774509522341 -0.294004589129434
rs181524639_rv 0.70537658578489 0.612042468949951 -0.221155268331834
rs181528577_fw 9.08033737436294e-14 2.17704768845452e-15 -0.775051614151524
rs181528577_rv 2.80976164901792e-11 1.39981600743434e-12 -0.732670999534836
rs181528780_fw 0.0185186856021953 0.00868755846693127 0.465395775441466
rs181528780_rv 9.21849848821278e-05 2.49041978599684e-05 0.550945550164348
rs181528956_fw 0.710954117218694 0.618863285212605 0.0399552164423909
rs181528956_rv 0.951116065940318 0.929122571880189 0.0105879375465913
rs181530955_fw 0.129537718351152 0.0778349411551048 0.268013241684109
rs181530955_rv 0.235544070805719 0.155575887166771 -0.189262194344042
rs181531872_fw 1.99415440687508e-05 4.61368459803966e-06 1.01760296425508
rs181531872_rv 8.40312632175177e-06 1.77813757478086e-06 1.04882832605466
rs181532131_fw 0.00182944789412328 0.000671218375061685 0.852422076950974
rs181532131_rv 0.0237946081379609 0.01149812219048 0.916982830570074
rs181532954_fw 0.586901662439799 0.479439971941316 -0.0815181535883926
rs181532954_rv 0.600150563060113 0.494032772239242 0.0760440456406472
rs181533284_fw 0.000104098824956185 2.84877084286131e-05 -0.405934692048695
rs181533284_rv 1.05547578965796e-08 1.06521045456158e-09 -0.677335868798282
rs181533462_rv 5.01529672770943e-10 3.56627053714326e-11 1.96328177983845
rs181536074_fw 0.522141770137455 0.411427850277225 -0.299112707961663
rs181536074_rv 0.843747174610599 0.78262754950894 0.0881726935267587
rs181536776_fw 4.53992874255668e-05 1.14188551213931e-05 -0.686143393285932
rs181536776_rv 0.0814426887400799 0.0458109495065072 -0.397368750966185
rs181537927_fw 5.11763600640584e-09 4.72962246538977e-10 -1.03729173635375
rs181537927_rv 7.33154752482351e-08 9.26638982828035e-09 -0.945063915860559
rs181539381_fw 0.591695775184728 0.484769662536887 -0.150331431302193
rs181539381_rv 0.109473835206835 0.064247749105252 -0.274533245510338
rs181541438_rv 0.535943625214622 0.425685964145155 -0.40686676098124
rs181544142_fw 0.0878384048323475 0.0499563563988008 0.469954668727867
rs181544142_rv 0.266321113407472 0.1799536234082 0.319881357168643
rs181544469_fw 0.0515368205198827 0.0273135003936352 -0.403189055643583
rs181544469_rv 0.117399736304813 0.0695990651342358 -0.339625997704089
rs181544762_fw 0.619734337227806 0.515287039997454 0.38396529896276
rs181545309_fw 0.787253851181637 0.71074997015695 -0.175098908330305
rs181545309_rv 0.884572733795987 0.837099313793864 -0.0990509325509815
rs181546954_fw 0.0607965293548826 0.0328926260768908 0.721504378043817
rs181546954_rv 0.151309093801772 0.0929279392362289 0.553201920030135
rs181547354_fw 0.0208890738666238 0.00994209586923844 0.494933556754298
rs181547354_rv 0.88437865923124 0.836790418917193 -0.0276760775526715
rs181548692_fw 0.000206258018906169 6.0618772371335e-05 -0.822822255045525
rs181548692_rv 1.30920746537975e-07 1.76894884347531e-08 -1.01410039084521
rs181548934_fw 0.00228863586495893 0.000858953442427799 0.976591409921291
rs181548934_rv 0.00118851236409468 0.000416990061080528 1.06076151519911
rs181549284_fw 0.000131118958015104 3.67825029081144e-05 0.743609326455847
rs181549284_rv 0.995048678280368 0.992672715093003 -0.00240543860649471
rs181550421_fw 0.454256944805236 0.343543556990199 0.130757895875281
rs181550421_rv 0.689633786006686 0.593782071799662 -0.0507593469388035
rs181550576_fw 5.53576499108727e-14 1.25620836504004e-15 1.29360740454987
rs181550576_rv 2.01182743584451e-13 5.35517289062629e-15 1.25956904377257
rs181550669_fw 4.10049008351148e-09 3.68847304307195e-10 1.79226680986028
rs181550669_rv 2.65945616790337e-07 3.88863042178337e-08 1.51888505200731
rs181550745_fw 1.52952065764503e-06 2.70481552168643e-07 1.58318948302892
rs181550745_rv 0.919302065410865 0.884726320332432 0.0616494479428084
rs181550839_fw 2.24846845064539e-05 5.27268412800914e-06 -1.18814760664914
rs181550839_rv 6.48625368646983e-06 1.33568365177886e-06 -1.18906248949045
rs181553375_fw 0.00246328130851696 0.000931446462102938 0.570799159647994
rs181553375_rv 0.000221686356153536 6.55887572973896e-05 0.638571822591321
rs181555252_fw 0.858667052497411 0.802527893247144 -0.0269990893578244
rs181555252_rv 0.328793253738469 0.230747226190442 -0.167196623831233
rs181555503_fw 0.0912506580101846 0.0521583699441799 0.537975689179088
rs181555503_rv 0.0583193443276209 0.0313909599725215 0.60677990708132
rs181555509_fw 0.0116353987457178 0.00518056402976957 0.627756645714315
rs181555509_rv 0.0165427734872962 0.00767096891486758 0.590845611975904
rs181556967_fw 0.723220179823126 0.633611451197086 0.0908777318236841
rs181556967_rv 0.712539152273919 0.620636998767508 0.136445225626736
rs181557102_fw 0.263645915943933 0.177851512535996 0.232299993709819
rs181557102_rv 0.229098875385528 0.150607065433275 0.234939602283365
rs181558356_fw 0.305358864269289 0.211352936068014 0.464040247122044
rs181558356_rv 0.0913340912295979 0.0522131302061667 0.654434280682666
rs181558491_fw 0.914011212745763 0.877329874512795 -0.0640288793086489
rs181558491_rv 0.871249791081685 0.819249977726368 -0.0973153821008772
rs181559451_fw 0.000109948716303985 3.02770551023547e-05 0.609086207849535
rs181559451_rv 4.31983937445963e-07 6.66659572142793e-08 0.624944807082168
rs181560458_fw 0.000687653898730041 0.000228282599982053 -0.750571920212847
rs181560458_rv 0.0017461655447308 0.000637379582586087 -0.681417094524319
rs181561773_fw 0.00126961378729576 0.000448322803642104 0.719595247147683
rs181561773_rv 0.0393452182292728 0.0201856033009579 0.370039345744965
rs181561926_fw 3.32008898229996e-09 2.91121862524676e-10 -0.67802383927183
rs181561926_rv 5.88710893298028e-09 5.5201818771968e-10 -0.627370505088187
rs181562761_fw 0.153393502807878 0.0944235346780233 0.543988857169181
rs181562761_rv 0.188470210225394 0.119879692583262 0.486699737708726
rs181562767_fw 0.450511245411688 0.339962900683931 0.284902040465506
rs181562767_rv 0.0355123159202218 0.0179968967925163 0.687875351184362
rs181564685_fw 0.994023972708209 0.991250247482237 0.00312818261440731
rs181564685_rv 0.872924844074331 0.821317383648996 0.110621774518052
rs181565487_fw 0.000185177214635029 5.37781040135637e-05 0.793669547254159
rs181565487_rv 0.000101536338822283 2.77157172843033e-05 0.888937230362118
rs181565928_fw 0.0342920611733736 0.0172958256032029 1.01628390738626
rs181565928_rv 0.00336440563326525 0.00131382447218568 1.34651488049358
rs181566139_fw 0.796649705830187 0.723095325519477 -0.0905065244109585
rs181566139_rv 0.847371877826381 0.787520225122565 -0.071929701534858
rs181568450_fw 0.911380519872517 0.873628899336093 -0.063361807344078
rs181572103_fw 0.459018172591997 0.348208045995903 0.381950662963348
rs181572103_rv 0.554860801038492 0.445436159177529 0.305474071673696
rs181572670_fw 0.740939971813454 0.654338833179694 0.182964689179378
rs181572670_rv 0.0218697697315309 0.0104719788512768 1.09801505381926
rs181572857_fw 1.07053331389621e-07 1.41272134504716e-08 2.1292384312478
rs181572857_rv 6.2175989983295e-08 7.71613208139846e-09 2.35111115522914
rs181573686_fw 0.033960424334761 0.0171071515811016 -0.500605784782801
rs181573686_rv 0.14419964441241 0.0879237342614139 -0.372718894748463
rs181573767_rv 0.0508047947787425 0.026864300780147 0.604773201833776
rs181573811_fw 0.23235949826253 0.153133301699259 0.628095844030291
rs181573811_rv 0.906125234717309 0.866203055973211 -0.0693226424604812
rs181574060_fw 0.224319494146236 0.146918417654762 0.497115978981324
rs181574060_rv 3.81724822355243e-08 4.46793568200284e-09 1.62977750828748
rs181574248_fw 0.941211910388612 0.914992539828497 0.0251683933538242
rs181574248_rv 0.671788149783697 0.573136491621468 -0.14763679081984
rs181575462_fw 0.842273104031663 0.78073565484512 -0.0581421396618997
rs181575462_rv 0.845862369580489 0.785537170838705 -0.0499014585771913
rs1815820_fw 0.0607365065336218 0.032856793694421 1.25262976925935
rs1815820_rv 0.0292600020619312 0.0144953919488679 1.10896946589944
rs181583383_fw 0.00092683845655403 0.000317063906564952 0.65635236804776
rs181583383_rv 4.18129967856923e-06 8.21638842683484e-07 0.963299291073863
rs181584410_fw 0.000642009762875924 0.000211745506469506 -0.448809693908491
rs181584410_rv 9.08276178102796e-05 2.45023434506001e-05 -0.454215776085889
rs181585125_fw 4.99193771281912e-08 6.03221456085358e-09 1.56421012898166
rs181585125_rv 1.24496031211987e-08 1.28174943144127e-09 1.6166313000006
rs181586443_rv 0.688759558376872 0.592758752059382 -0.273540704341963
rs181587718_fw 0.0146809663353292 0.00671607208539095 0.389271099934569
rs181587718_rv 0.0259414604013023 0.0126626204924809 0.303354098274106
rs181590099_fw 3.27451785790384e-06 6.26542233179089e-07 0.849308109770892
rs181590099_rv 0.0292174563854766 0.0144710837495448 0.632642549321142
rs181592871_fw 0.0319484109434174 0.0159766786417771 0.671230873794909
rs181592871_rv 0.00373094674942996 0.00147189740051716 0.825437572987241
rs181593320_fw 6.47510533435717e-12 2.67594150294083e-13 1.23825550887817
rs181593320_rv 2.43794586547355e-14 5.00120494155822e-16 1.33347410694395
rs181595425_fw 0.000190446724011119 5.55295857969739e-05 -0.846617933446544
rs181595425_rv 0.000575531877435896 0.000187827850784185 -0.756209925019518
rs181596781_fw 0.306054692660353 0.211892088934614 0.385088863269566
rs181596781_rv 0.712647800719094 0.620761073805464 0.206312753754514
rs181597225_rv 0.418888733594862 0.309911697589519 0.492374950774394
rs181597264_fw 0.0701243847733031 0.0386511563210382 0.426517821249725
rs181597264_rv 0.0839739533891383 0.0474725023472535 0.416832060568534
rs181598154_fw 2.10641128090679e-10 1.34594523489698e-11 -0.849183808777577
rs181598154_rv 7.91453948353281e-11 4.46115141082949e-12 -0.779643546337841
rs181598158_rv 0.330845406255401 0.232543955465328 0.225647978130218
rs181601310_rv 0.926546054537974 0.894454153504942 -0.0484849648902285
rs181601382_fw 4.76563181856448e-06 9.49469977360562e-07 -0.950713792924141
rs181601382_rv 2.31595825060491e-07 3.33053779785308e-08 -1.077577770826
rs181602941_fw 0.770201242935707 0.689658881383187 0.0878626657126785
rs181602941_rv 0.361932182932915 0.25911536127564 0.214695946093098
rs181604314_rv 0.514004912892766 0.403338051048725 0.400404687972359
rs181604734_fw 0.445876189628062 0.335269202558024 0.154961057432467
rs181604734_rv 0.930628843612198 0.900248020106313 -0.0254537026348882
rs181605883_fw 0.364999596123794 0.261771545880834 -0.270565371789424
rs181605883_rv 0.646332336147191 0.544704873847255 -0.17710402158763
rs181606959_fw 0.75339631366876 0.669040468930465 -0.118201003732108
rs181606959_rv 0.403114667306392 0.295571060002084 -0.186767779256578
rs181607044_fw 0.943468270082518 0.918093766810885 -0.0555002814074218
rs181607044_rv 0.0431304312202063 0.0223665241325408 -0.29362323207708
rs181607388_fw 3.46853594452576e-07 5.22202113869614e-08 -1.07868122171687
rs181609658_rv 0.717797309795203 0.626967616380602 0.193628883742638
rs181609841_fw 2.47389315146971e-05 5.853288210879e-06 1.30003708527881
rs181609841_rv 1.48985431951121e-08 1.56752195118988e-09 1.16465614700972
rs181610002_fw 3.60232410479885e-12 1.3827513068981e-13 -0.587477019990749
rs181610002_rv 1.48966236296939e-07 2.03994426563875e-08 -0.562627207705689
rs181612612_fw 1.87759218502229e-06 3.39634345989091e-07 -0.623077312418373
rs181612612_rv 0.00014113244883024 3.98834250924287e-05 -0.700747359199574
rs181614789_fw 8.66282372883567e-09 8.50226268920627e-10 2.22259869586914
rs181614789_rv 1.17494126216209e-07 1.57012255457133e-08 1.54776183096227
rs181614835_fw 0.918800984376744 0.88408151250344 -0.0244368203028745
rs181614835_rv 0.92911539740152 0.897992816078347 -0.0118527705942202
rs181617910_fw 6.04519062457239e-12 2.47754810061987e-13 1.55112026056764
rs181617910_rv 7.99596285963329e-13 2.52985311098698e-14 1.53217199042974
rs181619933_fw 5.01284553319866e-21 1.56883560689981e-23 -0.788962716847707
rs181619933_rv 4.65815629276899e-22 1.14359885098834e-24 -0.886809944497438
rs181621853_fw 3.61095909189702e-06 6.97784919954533e-07 0.894786285156252
rs181621853_rv 1.38173135934331e-06 2.41626501064913e-07 1.09927180832225
rs181622174_fw 1.44718183058896e-15 2.09973078730975e-17 -1.10750741634729
rs181622174_rv 1.56372639601306e-15 2.30514153659944e-17 -1.08146647521461
rs181623353_rv 0.277320543594873 0.188689356658684 -0.603901914721121
rs181623934_fw 2.49177414847453e-09 2.1146434449598e-10 1.31621502587065
rs181623934_rv 1.51931135592221e-06 2.68457709562792e-07 1.37571575629423
rs181624045_fw 0.628872813900096 0.525361180497214 0.254242008110847
rs181625093_fw 0.977839572279391 0.967436793559412 0.0180802366923706
rs181625093_rv 0.295272868183779 0.203242141214859 0.348824396880445
rs181625364_fw 0.0504593825404747 0.0266671469735114 0.372583803205308
rs181625364_rv 0.0310342714909858 0.0154711468442942 0.438120193702683
rs181627445_fw 0.0269625475000482 0.0132257399079041 -0.27925277645489
rs181627445_rv 0.45082971236201 0.340278565104416 -0.135595546766202
rs181628063_fw 2.16937157499259e-13 5.84781338195003e-15 1.72840997785556
rs181628063_rv 6.28596267426781e-14 1.44730213520731e-15 1.96291104373896
rs181628654_fw 0.99321730110356 0.989977092492922 0.000908075677079348
rs181628654_rv 0.4385260098084 0.328079137923252 -0.0816726808665983
rs1816311_fw 0.328977972320899 0.230935071207548 -0.604057965832562
rs1816311_rv 0.0971622822118829 0.0560241677673188 -0.667338213057734
rs1816371_fw 3.06712694156855e-06 5.82959665856487e-07 0.77966114066794
rs1816371_rv 1.06457229399466e-07 1.40332445805591e-08 0.877011036593755
rs181637456_fw 9.05853804189397e-09 8.93472019061468e-10 -0.680422222739243
rs181637456_rv 3.29078077124389e-09 2.88370013395888e-10 -0.77118621261008
rs181637842_fw 0.000122743214540303 3.41858299404764e-05 1.11253926900882
rs181637842_rv 2.20199446131242e-07 3.14984610146154e-08 1.3054699095519
rs181638181_fw 0.608443112632862 0.502689232097942 0.283787635882341
rs181638181_rv 0.564350249587006 0.45533674463729 0.31234742109948
rs181639471_rv 0.907154877588376 0.867750645722473 0.0673158955782433
rs181641183_fw 0.226146613195803 0.148303520696604 0.324284751050156
rs181641183_rv 0.155275116156605 0.0957878464663251 0.377343503146413
rs181641751_fw 1.18212628091931e-07 1.5809007492488e-08 1.18288629738561
rs181641751_rv 7.40848573247262e-08 9.37264467957079e-09 1.17286531343234
rs181643711_fw 0.00325712797060026 0.00126775347857084 0.846240604809041
rs181643711_rv 0.0249953894395209 0.0121466436438731 0.612262370823966
rs181644584_fw 5.97969814219044e-09 5.61758075309179e-10 -0.550897077775198
rs181644584_rv 1.55542736502161e-08 1.64476991842353e-09 -0.624440422752703
rs181644632_fw 0.272124278173008 0.184518834363767 -0.11829696290551
rs181644632_rv 0.459520562758477 0.348774409835695 -0.0795134111262678
rs181645572_fw 0.0844300715308892 0.0477658372523083 -0.364219337256479
rs181645572_rv 0.071826301311506 0.0397107481008496 -0.353324008111618
rs181648679_fw 0.00423499101773407 0.00169528901930792 0.473004097585279
rs181648679_rv 0.0828949523843412 0.0467607615749105 0.425581512802785
rs181648905_fw 0.204574609954568 0.131862912390374 0.336072674565375
rs181648905_rv 0.398586985746768 0.291398851558269 -0.20195801513025
rs181649848_fw 0.79306371519427 0.718611714453981 0.0835216185352601
rs181649848_rv 0.56247301333505 0.453366395643182 0.195663433643938
rs181650985_fw 0.637807970812968 0.53520966121788 -0.0712202946106489
rs181650985_rv 0.874474937306819 0.823411854696 -0.0292711487568126
rs181653709_fw 0.836707812384518 0.773574892605919 0.121126924258799
rs181653709_rv 0.760186868965828 0.677170420919497 0.167641484128397
rs1816562_fw 0.934738674821237 0.905805253561592 -0.051575949696515
rs1816562_rv 0.559208577083471 0.449977812734441 0.281908360822614
rs181658558_fw 0.0489058682767504 0.0257406707668553 -0.498715706780824
rs181658558_rv 0.0363399902825836 0.0184681867320918 -0.544919843296101
rs181658658_fw 0.792486254523541 0.717931584768916 -0.10746004559016
rs181658658_rv 0.601027289667349 0.494947229252303 -0.217781310178539
rs181658709_rv 0.018572377478513 0.00871664897472067 1.54564618483865
rs181658951_fw 2.93454078023335e-09 2.53549158077448e-10 1.16531695292767
rs181658951_rv 2.00947375283716e-14 3.99517343810839e-16 1.14687831430877
rs181659586_fw 3.4793678708663e-09 3.06511893253278e-10 -0.894055355749849
rs181659586_rv 2.83087968479978e-07 4.17059022415044e-08 -0.836887348370762
rs181662957_rv 0.279454873991853 0.190400682627581 0.648039964140449
rs181664286_rv 0.000476123283698409 0.000152257724489714 -1.00862822535756
rs181669180_fw 0.0652925526866377 0.0356586901381196 0.584595743214926
rs181669180_rv 0.116791915480553 0.0691870626640819 0.52891308835039
rs181670588_fw 2.48266022207409e-07 3.60266598478936e-08 -0.920086918710912
rs181670588_rv 7.87469680664588e-05 2.09281305882505e-05 -0.837358324419762
rs181671999_fw 0.350756115576914 0.249566471148819 0.176662814643657
rs181671999_rv 0.00582811600650981 0.00241378334284165 0.484759694985046
rs181672388_rv 0.506646587008099 0.395485324912677 0.432721183477073
rs181678707_fw 0.0537785063316441 0.0286609357611151 -0.364504523186774
rs181678707_rv 0.012867451474083 0.00579637237459689 -0.511516755631905
rs181682197_fw 0.420019119541532 0.310901286658626 0.154485261380033
rs181682197_rv 0.0155638020904759 0.00716813378521721 0.324303417581663
rs181683231_fw 0.121484841598338 0.0723527098874054 0.720299171389944
rs181683729_rv 0.0327892347852731 0.0164471956228343 -0.499434991037165
rs181684196_fw 0.146320534708772 0.0894127107955963 0.400118129920724
rs181684402_fw 0.0325628949021727 0.0163199787336216 0.403399740263254
rs181684402_rv 0.00149157754103235 0.000535213505782371 0.963326558889794
rs181685204_fw 6.60695449848981e-13 2.04425767558323e-14 -0.685320632293798
rs181685204_rv 0.000126096109196328 3.52240582276277e-05 -0.614088055799178
rs181686533_fw 0.541184399708208 0.431111373372493 0.315428472340921
rs181687088_fw 5.18573845512721e-09 4.80270858590775e-10 1.39467347115132
rs181687088_rv 0.00123739396422536 0.000435932801609353 0.609164624335163
rs181687511_fw 0.00189585866648631 0.000698477555946202 -0.926196957760212
rs181687511_rv 0.000929292349684281 0.000318017523652187 -1.06163037418366
rs181689346_fw 1.74612338146717e-19 8.55431687777801e-22 -1.02162232403519
rs181689346_rv 1.1891595641969e-22 2.49862116202652e-25 -0.953531471709266
rs181689844_fw 0.0110839506628165 0.0049066700399503 -0.674314708148365
rs181689844_rv 0.20712094759454 0.133788230696891 -0.398350906777377
rs181689_fw 0.471233632167826 0.359999231899958 0.368424200397179
rs181691553_fw 0.833621057124192 0.769365878656101 -0.119343684792602
rs181691553_rv 0.861429602587624 0.806297510921242 -0.110384643496578
rs181692666_fw 0.0241618493145634 0.0116953547043819 0.607465640989272
rs181692666_rv 0.00119712978613022 0.000420317979119373 0.581057652898736
rs181693409_fw 0.0764227629569812 0.0426145685597048 -0.479511154370524
rs181693409_rv 0.247865718213044 0.165304116101076 -0.283600621657235
rs181694040_fw 0.00418296960402576 0.00167187410068674 0.570107673018882
rs181694040_rv 0.00441034836712996 0.00177294775278727 0.606921995662309
rs181695318_fw 0.966063341129104 0.950283857851643 0.0115347799738612
rs181695318_rv 0.669547407163496 0.570580620573939 -0.0770745493365793
rs181695532_rv 0.887865360176585 0.841422930414844 -0.0650986260248128
rs181695761_rv 0.026633166513961 0.0130387245530436 -0.993105913491113
rs181695807_fw 9.39906383362633e-15 1.70568904418871e-16 -1.41370427772908
rs181695807_rv 6.44976082857292e-13 1.98929322881581e-14 -1.29173597995398
rs181695893_fw 0.000615304686984865 0.000202162013694295 0.852349962179861
rs181695893_rv 0.00881976191368747 0.0038060375267723 0.670134764714043
rs181697698_fw 0.00223864070251351 0.000838530945025048 -0.675954230402288
rs181697698_rv 0.286127290940358 0.195809194342074 0.164542247001423
rs181697969_fw 4.72369551243473e-06 9.40027212817806e-07 0.833118072323879
rs181697969_rv 3.45673677591536e-07 5.20119883364346e-08 0.841502762919777
rs181698466_fw 1.47177463550507e-08 1.5457328327463e-09 1.16056291683687
rs181698466_rv 8.07064265010945e-07 1.32930961925475e-07 0.908818373126277
rs181699122_fw 0.865876432008681 0.812291793591405 0.103980362949329
rs181699122_rv 0.631395741548306 0.528132171095583 0.237313908115252
rs181699542_fw 3.39570172277394e-11 1.73462262628476e-12 1.95354593856554
rs181699542_rv 5.77246037467734e-08 7.09540365210654e-09 1.92674402235703
rs181700022_fw 4.31616688206419e-09 3.90395781394765e-10 -0.899706118820468
rs181701137_rv 0.758969611259589 0.675725183722458 0.233485881466764
rs181704431_fw 0.146990309484278 0.0898870141723856 -0.45540306328783
rs181704431_rv 0.0114298505881811 0.00507913306112047 -0.702960249068711
rs181705376_fw 0.00638050215352605 0.00266732734398947 0.560609744305529
rs181705376_rv 0.0283153193004317 0.0139685276211815 0.463811489982686
rs181706735_fw 0.0710870743326881 0.0392478068924806 0.375099138402219
rs181706735_rv 0.0321962406110426 0.0161162788912285 0.465717728205811
rs181707527_fw 5.35241372928362e-06 1.07810655856913e-06 -0.596337998416511
rs181707527_rv 1.53075847173652e-05 3.44914116090855e-06 -0.425460628853553
rs181709626_fw 0.000338176160173469 0.000104651134520317 0.491320397373462
rs181709626_rv 3.70501579391527e-13 1.07021224578182e-14 1.99277471826206
rs181709845_fw 9.66102783370349e-07 1.62277831338467e-07 -1.02372288526484
rs181709845_rv 9.54691138145245e-06 2.04713922639908e-06 -1.02275689171413
rs181710582_fw 0.645946526220025 0.544260630562338 -0.183329683310106
rs181710582_rv 0.210241594812292 0.136087641027504 -0.451525858437967
rs1817108_fw 0.544902567047167 0.434995262506733 0.259115679254731
rs1817108_rv 0.414328714182709 0.305740739513742 0.299438672068469
rs181711564_fw 0.0253251347738851 0.0123295704032636 -0.272395558349434
rs181711564_rv 0.196022762068661 0.12548569689988 -0.146702806014975
rs181711834_fw 0.00611993472320164 0.00254828965503928 -0.860417911423592
rs181711834_rv 0.000393453884535422 0.000123558599950815 -0.917654172529895
rs181712919_fw 1.51713998863898e-14 2.9260302791082e-16 1.95373839797079
rs181712919_rv 5.52835956106548e-11 2.9944822429499e-12 1.92761017141613
rs181713761_fw 0.373999693796776 0.269686263176727 0.36290071363865
rs181713761_rv 0.323711915435941 0.226508128473871 0.411230264659467
rs181716801_fw 0.37778744878682 0.273035887251068 0.173101185094047
rs181716801_rv 0.351191901606432 0.249950328485024 0.203579466081645
rs181717592_fw 0.898910833312131 0.856364801503229 0.0810533968578872
rs181717592_rv 0.852604492216464 0.794506820924374 -0.119410506532551
rs181718616_fw 0.100268824894153 0.0581081492021454 -0.387265668493595
rs181718616_rv 1.88947171824548e-05 4.34934131945233e-06 -0.806528977370027
rs181719069_fw 0.172473964076062 0.108055150209421 -0.234500152601428
rs181719069_rv 0.0458258730941518 0.023939668005824 -0.230758136268773
rs181719436_fw 0.438731624013922 0.32828940653854 0.198033750988669
rs181719436_rv 0.953029449125324 0.931936951918219 0.0135128414336587
rs181720006_rv 0.0666851233937479 0.0365062444801352 1.22158464168196
rs181721692_fw 0.000905854515673202 0.000309174218888617 -0.49555302544049
rs181721692_rv 0.000981208601378432 0.000337974745174331 -0.519402381750173
rs181722762_fw 0.936182797932613 0.907887975793518 -0.0297627438021634
rs181722762_rv 0.678015683696226 0.580391502578795 0.140374048103058
rs181723411_fw 1.84549450007143e-05 4.23688605284796e-06 -0.535560707329433
rs181723411_rv 0.00215237460636398 0.000802528722139295 -0.424283298652794
rs181724180_fw 0.00108290015967302 0.000376629059700016 -0.452393286901069
rs181724180_rv 0.0351808335998353 0.0178059541654354 -0.400688900365596
rs181724734_fw 0.3960546648955 0.289150652103058 0.434887878678273
rs181724734_rv 0.834023516767274 0.769801879768507 -0.125822790082062
rs181724795_fw 1.61190284458763e-06 2.86814818408587e-07 -0.670067554527555
rs181724795_rv 0.0788143177980405 0.0441390162334767 -0.245499469239118
rs181725115_fw 0.551767514809596 0.442153558247992 0.212591842083621
rs181726859_rv 0.000136261116053292 3.83694691464005e-05 0.891990728448408
rs181728329_fw 0.000502102513303733 0.000161498369931646 1.73181960360694
rs181728329_rv 0.00134008999653767 0.000475876737650908 1.52445862403974
rs181729836_fw 2.25186744099406e-07 3.228906867486e-08 -0.575917801767024
rs181729836_rv 6.59927635524427e-12 2.73455516146908e-13 -0.636241281108684
rs181730727_fw 0.21370659573299 0.138767723681839 -0.157858167464818
rs181730727_rv 0.486415299655075 0.374923944890698 -0.130040815274201
rs181730794_fw 0.739447075295955 0.652382591511689 0.233605735338407
rs181730794_rv 0.319906788198119 0.223353849181652 0.662961244173286
rs181731870_fw 2.34607423415975e-05 5.52414267950914e-06 -1.23553991803897
rs181731870_rv 1.33538926852147e-06 2.32533114614591e-07 -1.17709816272326
rs181732209_fw 0.459209561087457 0.34841648172704 0.296725259328686
rs181732209_rv 0.863345068174153 0.808933687116443 0.0820670904178059
rs181733845_fw 4.49354176629435e-08 5.36482726945715e-09 1.36835697993873
rs181733845_rv 3.46582836676741e-05 8.47427345998136e-06 1.48891410790195
rs181733878_rv 0.638996373316421 0.536440091207943 0.157124386557912
rs181735682_fw 1.91267182915726e-05 4.40761015371454e-06 0.886635957367549
rs181735682_rv 4.54090740623418e-05 1.14228231669662e-05 0.854639398777349
rs181738225_fw 5.7294015354819e-09 5.3551967108899e-10 2.15841279510765
rs181738225_rv 1.8352875888843e-11 8.6521918379822e-13 2.17018576707369
rs181740110_fw 0.783939771977259 0.706816729804547 -0.139463886015738
rs181740110_rv 0.137825665857139 0.0835295167750062 0.469591229414118
rs181744294_fw 3.6417038918201e-15 5.85968544732516e-17 -1.25573513614291
rs181744294_rv 1.30378084425496e-12 4.39755333087565e-14 -1.11277711050305
rs181744564_fw 3.39852190528189e-05 8.2946695031928e-06 -1.12954624688187
rs181744564_rv 7.73122468743878e-05 2.05083589429582e-05 -1.07911135715299
rs181745223_fw 0.00123421156130956 0.000434647857584134 1.29783838933943
rs181749772_fw 7.26199589157766e-05 1.91544316911086e-05 -0.960188028862398
rs181749772_rv 0.000189724918622919 5.52855551026686e-05 -1.13532478559625
rs181751614_fw 0.0231601280241944 0.0111559252466087 0.640949000288851
rs181751614_rv 0.163937927309227 0.101923018107427 0.33841433996152
rs181751701_rv 0.914494955990019 0.877984793797919 0.0894485756788408
rs181752076_fw 0.0549189670921778 0.0293385811970211 -0.561079795867333
rs181752076_rv 0.00665369850185055 0.00278985002872696 -0.741271619616634
rs181752244_rv 0.242938417649437 0.161421625263185 0.398430185910576
rs181753164_fw 0.129134271792856 0.07755682178575 0.508223350201206
rs181753164_rv 0.0289510767699574 0.0143231407057438 0.736178998049552
rs181753939_fw 7.92245949111998e-18 6.20297405581685e-20 2.50367180928074
rs181753939_rv 7.69567488492521e-31 3.06376811821056e-34 2.59327835625796
rs181754281_fw 5.31574072226932e-05 1.35729920085458e-05 -0.876806757002973
rs181754281_rv 1.49647941415489e-06 2.6406101103641e-07 -1.00752317637271
rs181754990_fw 0.650744280833629 0.54956968675405 -0.254141408013575
rs181754990_rv 0.00432899705604884 0.00173660637657501 -0.880008507424864
rs181756669_fw 0.117301414218567 0.069530398360153 0.647516334042892
rs181757508_fw 0.345536060760042 0.245028859612522 0.564278009489634
rs181757508_rv 1.00242424925484e-11 4.36439107039601e-13 2.81817755633956
rs181758617_fw 0.0694246195692895 0.0382117172116771 0.708261257662321
rs181758617_rv 0.0153542369711646 0.00706074841275668 0.815487719743313
rs181759642_fw 0.32021484581853 0.223600800759952 -0.465428044246015
rs181759642_rv 0.789685297293274 0.714128295103605 -0.127290689930895
rs181760036_rv 0.310239349165848 0.215314191437753 0.640356027898243
rs181760579_fw 0.00111859370353765 0.0003904056055078 -0.824065098119685
rs181760579_rv 0.0108823336728297 0.00480718840334839 -0.609858985652712
rs181760735_fw 0.115469389354123 0.0683001706188923 0.280054655293123
rs181760735_rv 0.372753447734819 0.268581501859666 0.304505964542311
rs181762926_fw 1.50964823356389e-07 2.07132966556379e-08 -1.28923801373548
rs181762926_rv 4.15042439389995e-05 1.03276379898638e-05 -1.07769266448497
rs181763126_rv 0.0365889424069714 0.0186112953680474 -1.01346836302114
rs181763757_rv 0.311450584208845 0.216292590484452 0.647350154715549
rs181764973_fw 0.149489972770476 0.0916486973928918 0.175121447428237
rs181764973_rv 0.00513242890381321 0.00209705008193646 0.366652755370656
rs181765201_fw 0.23096815609134 0.152057995138894 -0.239002021268432
rs181765201_rv 0.147487140783854 0.0902376992774198 -0.280460060737926
rs181766339_fw 3.82640926991652e-07 5.82916865254735e-08 1.41709120231825
rs181766339_rv 6.74035538877041e-08 8.4379296884614e-09 1.37733203157995
rs181767357_fw 0.0380494336332612 0.019442838813358 -0.697558950522613
rs181767357_rv 0.274484845468793 0.186434739981625 -0.391792757075185
rs181767425_fw 0.0191979466045945 0.00904636970961074 0.596366264949523
rs181767425_rv 0.205334797326834 0.132439195798667 0.39182415940676
rs181768276_fw 0.241726610915523 0.160469408429521 -0.217478332062565
rs181768276_rv 1.88385862821759e-24 2.4374788169493e-27 -0.877890152771618
rs181772336_fw 1.74411104530945e-16 1.94613058712896e-18 -0.748386598927879
rs181772336_rv 2.109810209534e-12 7.58053366374269e-14 -0.781451881285115
rs181772361_fw 0.0137164855388117 0.00622980183884056 -0.763822766636678
rs181772361_rv 0.0656469506012198 0.035874019241803 -0.649607652935021
rs181772618_fw 0.445475963700343 0.334897662313376 -0.258836684100081
rs181772618_rv 0.428823988541275 0.318955210020448 -0.274771508058488
rs181774330_rv 0.802293594993047 0.730170039448198 0.09596114526866
rs181775855_fw 0.00214791537790834 0.000800676039618411 0.465068505155217
rs181775855_rv 1.16863414697583e-06 2.00665543097048e-07 0.509306918312843
rs181776222_fw 0.972044841169182 0.958736815674662 -0.0216159377755529
rs181776222_rv 0.604200681790128 0.498222013996869 -0.283733550692571
rs181776361_fw 0.239791902339683 0.158930485512178 -0.205297519833497
rs181776361_rv 0.192399599195042 0.122796077105517 -0.187470322076488
rs181777240_fw 0.793357381415668 0.718965062926394 0.170088969079822
rs181777240_rv 0.963838525560442 0.946962103298154 -0.02664819926237
rs181778125_fw 4.02816261118014e-05 9.98955461434927e-06 0.881009078612339
rs181778125_rv 0.0881857339556022 0.0501802240581858 0.406690535152597
rs181780866_fw 0.0410120504202874 0.0211282857676895 -0.313153441820494
rs181780866_rv 0.030125839983831 0.0149749671713138 -0.338737280740898
rs181782757_fw 0.0127016399298262 0.00571322044767382 0.582693195054495
rs181782757_rv 0.0413970390276398 0.0213522315268623 0.62497239707789
rs181784890_fw 0.967820201309634 0.952985985497643 0.0239566381609186
rs181784890_rv 0.722435652941846 0.632788311893249 0.23132048621718
rs181785308_fw 0.032984146856573 0.016559554762952 -0.745062351154686
rs181785308_rv 7.97305717473991e-08 1.01733056512672e-08 -0.74048708175688
rs181785447_fw 0.00366609413471082 0.00144428524378982 -0.357005190136438
rs181785447_rv 9.81022548896944e-06 2.1101108725417e-06 -0.403320248839056
rs181786423_fw 0.000406571022662257 0.000128163437517834 0.673004776889393
rs181786423_rv 0.000144861724656158 4.10494418927012e-05 0.596704693018443
rs181787236_fw 4.04144044157394e-09 3.62999350479547e-10 -1.02962407375723
rs181787236_rv 1.06729449751092e-06 1.81470516214699e-07 -0.897970149605243
rs181790055_fw 6.52110862536878e-12 2.69711656590795e-13 2.40369104922842
rs181790055_rv 7.75741260919596e-13 2.44236764850606e-14 2.27531449453201
rs181791350_fw 0.0472502656708306 0.0247679051688383 0.673369315724678
rs181791350_rv 0.0699252546262243 0.0385282538926525 0.5122437990128
rs181791873_fw 1.59230192137417e-15 2.35078745607958e-17 1.85424880733529
rs181791873_rv 0.000199943970447548 5.8557452163785e-05 1.62571373418019
rs181792478_fw 0.0154666579846211 0.00711809035772887 -0.684696000490402
rs181792478_rv 0.026046776783795 0.0127209409141479 -0.800603385058575
rs181792881_fw 0.0165859378208828 0.00769318547786353 0.47121966739512
rs181792881_rv 0.00628694652469718 0.00262348926373967 0.60863701579612
rs181793042_fw 6.54050114842841e-07 1.05608848415503e-07 -0.741104344723784
rs181793042_rv 9.14225882442254e-10 6.93358226814078e-11 -0.813039014317194
rs181793123_fw 0.0127980597410006 0.00576115077319763 0.528884559227103
rs181793123_rv 0.00268748125971245 0.00102502091396526 0.61829773797029
rs181793466_fw 0.00242659067613796 0.00091625762552866 0.933788497883546
rs181793466_rv 0.000223054022329357 6.60311539129736e-05 0.995341674054115
rs181793995_fw 0.000242426123623332 7.24307896172735e-05 0.772274390964532
rs181793995_rv 5.49010588729711e-06 1.10918037351017e-06 0.850061243297437
rs181796633_fw 5.69541765062981e-10 4.10153713986036e-11 1.05164042070976
rs181796633_rv 6.70453373433675e-06 1.38611967977601e-06 1.14937641546199
rs181796725_fw 1.15865619901034e-05 2.53690687238246e-06 -0.463415517840812
rs181796725_rv 2.93643274354728e-12 1.0992219977559e-13 -0.53972192057373
rs181796740_fw 1.00594384881853e-05 2.17072327892377e-06 2.26703166398044
rs181796740_rv 3.24883418814234e-05 7.89376240767869e-06 1.87286896922526
rs181798573_rv 0.000897471967942847 0.000305995601305442 1.72651878283547
rs181801467_fw 0.912168915626009 0.874774690843031 0.0383368059311792
rs181801467_rv 0.863500743479908 0.809136846673335 -0.0557501333582946
rs181801890_fw 0.666982121341101 0.567854207267891 0.257838295824683
rs181801890_rv 0.512693173841188 0.401939921346016 0.352755680381326
rs181801994_fw 0.000269338269573033 8.13382153971246e-05 0.863858392590371
rs181801994_rv 0.000101689015141403 2.77618905712497e-05 0.929297800879585
rs181802290_fw 0.107302023245146 0.0627856739424937 0.434858995394561
rs181802290_rv 0.0905319585824205 0.0516945032340776 0.400764631795316
rs181802336_fw 0.875999284543613 0.825423518183984 0.0722691729945271
rs181802336_rv 0.362439537909947 0.259586807696213 -0.219792382775873
rs181802736_rv 0.969636066208679 0.955438842493594 -0.024704453525485
rs181806705_fw 1.49132151504545e-05 3.35071541605051e-06 -0.487603020177105
rs181806705_rv 0.0437750892578515 0.0227426033615347 -0.270064382375612
rs181807188_fw 0.342704161838288 0.242613292905136 -0.173446805750601
rs181807188_rv 0.844993985136609 0.784272832863837 -0.0491250573592788
rs181807736_fw 0.00530565034762586 0.00217463250430249 0.607961608228189
rs181807736_rv 0.0242836342227256 0.0117626286973835 0.622838894092292
rs181808091_fw 0.233334637473343 0.153871428208401 0.610289098971505
rs181808091_rv 0.233017460967731 0.153623614370338 0.68894792297951
rs181808748_fw 0.183421818933306 0.116157415579764 -0.574012672441677
rs181808748_rv 0.14234051476028 0.0866248741266112 -0.540874727820721
rs181809424_fw 9.90169646498103e-11 5.736733658465e-12 1.25061206990525
rs181809424_rv 2.96440970268294e-09 2.5675421661262e-10 1.09299578097363
rs181810243_fw 1.12346715232178e-08 1.14087200830203e-09 2.05151595319921
rs181810243_rv 2.5395585355603e-06 4.7274444107985e-07 2.13425184482712
rs181810609_fw 0.783020677807921 0.705776234827837 0.155967867183202
rs181810609_rv 1.22976621519342e-05 2.71096363144069e-06 1.67052567504799
rs181815183_fw 0.0592972983840787 0.0319916616787834 0.368069631335532
rs181815183_rv 0.00273416948244572 0.00104507738700957 0.376135217953657
rs181818748_rv 0.593501205234254 0.486787029047054 0.38896272622405
rs181819169_rv 0.0215250914246596 0.0102850355559824 1.51367244791762
rs181821360_fw 0.152724497210204 0.093952535237241 -0.26276997924734
rs181821360_rv 0.0217561982581934 0.0104108603148462 -0.285682822706686
rs181821654_fw 0.401166553869969 0.293721208856624 -0.408202994455544
rs181821654_rv 0.247095686525568 0.164692201655453 -0.543047545109018
rs181822403_fw 0.0230315246472024 0.0110850642038301 -0.759432876531085
rs181822403_rv 0.00240548957141004 0.000907518597844131 -0.874426944995171
rs181822437_rv 4.92084702766469e-05 1.24830590723465e-05 1.54744266835518
rs181822602_fw 0.000164777075019536 4.73142321111434e-05 -1.1195431034909
rs181823324_fw 0.928675850098458 0.897223575784237 0.0471249050772546
rs181823324_rv 0.997578478865354 0.996475280140578 -0.00152916321002328
rs181824392_fw 0.0375251718034505 0.0191447844201932 -0.516288373540787
rs181824392_rv 0.0552299897688308 0.0295212253719801 -0.530040097028836
rs181825698_rv 0.016237741333727 0.00751497882043298 -0.958180676580684
rs181826226_rv 0.0490493462037282 0.0258270361416442 0.780777665792522
rs181829465_fw 3.01504907032589e-10 2.01590103279923e-11 -0.837119001728822
rs181829465_rv 2.74240300165831e-05 6.55500613516497e-06 -0.78400545932888
rs181830327_fw 0.82986104245092 0.764509921276777 -0.0447378510195485
rs181830327_rv 0.18713499983283 0.118916587711434 0.211881664680645
rs181830750_fw 0.94387089493322 0.918736076241702 0.0105306684153194
rs181830750_rv 0.578752606335082 0.470760516375426 -0.0737482772524118
rs181831781_fw 1.77920222557766e-06 3.19652747624961e-07 -1.45226260728812
rs181831781_rv 0.000133601089455082 3.75423405110658e-05 -1.23737135002753
rs181833955_fw 2.10084117479792e-08 2.3005030978755e-09 -0.73391630518126
rs181833955_rv 1.79149321642159e-09 1.46527368551679e-10 -0.6869789509484
rs181834369_fw 0.0010470257810775 0.000362845275713021 0.332765321491786
rs181834369_rv 0.00187637683132536 0.000690345484720803 0.464563035163677
rs181834540_fw 0.999456995044083 0.999224887056381 -0.000366265327672752
rs181834540_rv 0.943859511368996 0.918693682050983 -0.0371111627302898
rs181837728_fw 1.64025964423539e-07 2.26921993114644e-08 -0.749270786244262
rs181837728_rv 0.0431539544928327 0.0223792000308197 -0.619401045923564
rs181838018_fw 0.0538666218360873 0.0287150447767982 1.11193653297088
rs181838018_rv 0.018852687457564 0.00886113421274175 1.15960404393554
rs181838664_fw 0.00306875491321536 0.00118761283467113 -0.544153821436155
rs181838664_rv 0.00624989340342495 0.00260719791834203 -0.606461799915564
rs181839928_fw 1.50735098928233e-05 3.39073125793376e-06 0.875590220523284
rs181839928_rv 0.00465688021196616 0.00188353722239677 0.510879275794176
rs181843006_fw 0.00918768235033044 0.00398116645138564 0.61559841364572
rs181843006_rv 0.0138287468444504 0.00628705915911573 0.534813439824972
rs181843456_fw 0.995953478370268 0.993910032937306 0.00307824510548092
rs181843456_rv 0.757727279301492 0.674258792039839 0.167550139136464
rs181843654_fw 1.65253734134356e-06 2.94794415911496e-07 -0.839629366356923
rs181843654_rv 1.44261309706101e-05 3.2312261592765e-06 -0.927339636367347
rs181844010_fw 0.00562279955160588 0.00231985718345733 0.616705229567948
rs181844010_rv 0.337626951669842 0.23824605930928 0.264185961193258
rs181844374_fw 0.0239278407318502 0.0115701771172025 -0.285009872019454
rs181844374_rv 0.077861426982919 0.043526876855567 -0.246886564229667
rs181846209_fw 7.79322773822398e-05 2.06848980321051e-05 -0.528790281566427
rs181846209_rv 0.165220734680645 0.102840433630816 -0.209337856027762
rs181847865_fw 5.77855163540207e-08 7.10352995588983e-09 -1.3645657694493
rs181847865_rv 3.83506176768713e-09 3.42257187813628e-10 -1.41709311526925
rs181848328_fw 0.860791631755694 0.805443313061404 0.0470519126984035
rs181848328_rv 0.558786007410951 0.449512451378801 0.111553741232118
rs181850119_fw 0.024023873342273 0.0116205982791567 0.359928829012016
rs181850119_rv 0.0173614402927776 0.00809282805587848 0.419631432753947
rs181851663_fw 0.755855412099725 0.671974569638256 -0.0754854433685641
rs181851663_rv 0.386513808992776 0.280671961091961 -0.190305431146027
rs181852883_fw 0.147774012356092 0.0904381662110288 0.223647617256762
rs181852883_rv 0.53804132425849 0.427975026022476 0.107348475160907
rs181854818_fw 1.19470767148929e-05 2.6239017932649e-06 -0.65003462561515
rs181854818_rv 6.30523305077595e-06 1.29331677422193e-06 -0.732712997098191
rs181856305_fw 0.0426143779024388 0.0220593238143372 0.464965161075285
rs181856305_rv 0.168374855549859 0.105125822159931 0.334988205431384
rs181856373_fw 1.56960729687095e-09 1.26504522809761e-10 -0.945194636291433
rs181856373_rv 5.38562932806139e-11 2.90883303897683e-12 -0.998191564363704
rs181856728_fw 0.202954933486488 0.13065282759511 0.740418430569986
rs181856728_rv 0.0514722948362026 0.0272719031904243 0.904559613328174
rs181857296_fw 5.86326707786708e-14 1.34090154568698e-15 -0.644073195412124
rs181857296_rv 3.20086236432383e-23 5.80520456228417e-26 -0.87735158630667
rs181858008_fw 0.304036808410513 0.210283215796456 -0.219123836936043
rs181858008_rv 0.420575169014039 0.311382644265155 -0.191162086885081
rs181859866_fw 8.74613196133148e-05 2.3512979450597e-05 1.37004170804755
rs181859866_rv 1.81050285630775e-05 4.14834325081728e-06 1.30999372478737
rs181860530_fw 1.90261916509867e-10 1.1988945660244e-11 2.16876217233727
rs181860530_rv 3.51777873664479e-08 4.07579322582304e-09 1.94492837853083
rs181861007_fw 0.491778369737818 0.380474805330964 0.265603237247039
rs181861007_rv 0.505130881442006 0.394022867907386 0.246473393587481
rs1818614_fw 0.00164515756979675 0.000596925882655777 1.22266254834767
rs1818614_rv 2.56803568810205e-05 6.09562714367797e-06 1.31697254948484
rs181861501_rv 6.28519779566271e-06 1.28892915668911e-06 1.6975843187682
rs181862253_fw 4.60633625457344e-05 1.16021846077638e-05 -0.727819370162145
rs181862253_rv 0.000261987021695445 7.89182810691862e-05 -0.656546721654599
rs181863609_fw 0.197116145109496 0.126320787085022 0.295783685567515
rs181863609_rv 0.290091739507493 0.19901416701402 0.292340795472777
rs181864059_fw 1.7599811055489e-06 3.15751813364737e-07 1.14170494267881
rs181864059_rv 7.86355219528353e-06 1.65182772597937e-06 1.05343326083022
rs181864176_fw 0.0070865835004584 0.00299118305626143 -0.689772121438733
rs181864176_rv 0.00313030710270919 0.00121382222203122 -1.03089988441563
rs181864991_fw 1.65451615634267e-10 1.02535869552389e-11 -0.769763370775244
rs181864991_rv 8.50676424748403e-09 8.33310305710896e-10 -0.724904512224341
rs181866261_rv 0.508242447054709 0.397236891912045 0.471546894718338
rs181867418_fw 9.77918061007453e-07 1.64435495516979e-07 -0.878689515537967
rs181867418_rv 2.45165129597023e-06 4.54834916298371e-07 -0.850639043131887
rs181867912_rv 0.883153591342364 0.835309994620309 -0.086306771543175
rs181868250_fw 0.18093596193165 0.114327052583203 -0.543962036741848
rs181868250_rv 0.328886762849591 0.230850520303747 -0.375723338035532
rs181869888_fw 0.429121768359692 0.319262115853478 0.408168614771715
rs181869888_rv 0.204541883341684 0.131832769833013 0.808764068841607
rs181870215_fw 0.587351711380171 0.480060936950498 0.282243994597607
rs181871382_fw 0.00673989883219721 0.00282994358769451 0.77701747592217
rs181871382_rv 0.000387759941423483 0.000121560378867504 1.03279689717946
rs181873227_rv 0.0106438306488377 0.00468770658427841 -0.761800242544656
rs181873283_rv 0.131716289296089 0.0793143970590467 1.02444979166043
rs181873921_fw 0.553312352596993 0.443776993034049 0.309332366565967
rs181873921_rv 0.806299161871361 0.735054936722044 0.137184006073136
rs181876232_fw 0.0655579208610017 0.0358195673366013 0.557489050887933
rs181876232_rv 0.080149663614367 0.0449879053193862 0.356554742631214
rs181878495_fw 0.888263835248276 0.842124724437656 -0.0576325149685446
rs181878495_rv 0.21704973625281 0.141315397918164 -0.289447644297434
rs181879638_fw 0.61934843693447 0.514847426924575 0.149475826830373
rs181879638_rv 0.202967874513523 0.130665647567406 -0.23556206120992
rs181880266_fw 0.000518544613220153 0.000167325915877633 1.87369460358139
rs181880266_rv 0.0252701376094702 0.0123000004063347 1.39742279404452
rs181881482_fw 0.00025143423083006 7.54030198355513e-05 0.710645432816817
rs181881482_rv 0.000143503690111196 4.06265285078031e-05 0.825547803333611
rs181883921_fw 0.974621356227171 0.962873216551772 -0.0188843548464368
rs181883921_rv 0.118574291002907 0.0704029115956262 0.708364316122627
rs181885597_fw 0.091717476927651 0.0524671073812814 -0.735972095240712
rs181885597_rv 0.112807088967152 0.06650086801995 -0.658544815732744
rs181885612_fw 0.00143383851417893 0.000512497452245784 0.817353886650921
rs181885612_rv 0.931769856458968 0.901733040370919 -0.0171844556411592
rs181885799_fw 0.981129596627978 0.972026412663558 -0.0139829109483854
rs181886320_fw 8.68583706629661e-05 2.33358478450459e-05 -0.748672911557692
rs181886320_rv 2.79367102293713e-06 5.25578168250354e-07 -0.530822913952964
rs181888930_rv 0.989071935490926 0.983613915719953 -0.0116013458450371
rs181889133_fw 0.705506969376063 0.612235078771199 -0.0486627213134388
rs181889133_rv 0.762768331876575 0.680279760918875 -0.0564390467270202
rs181891917_fw 0.0214237317761091 0.010230681281445 0.806191782229789
rs181891917_rv 0.00623579396447473 0.00260048869130938 0.769359408565051
rs181892022_fw 0.00250357748432884 0.000947985016073025 -1.08224149137211
rs181892207_fw 8.14148179970835e-09 7.93296133161151e-10 -1.32704541982708
rs181892207_rv 3.8645493772739e-09 3.45358895867896e-10 -1.34120088382195
rs181893315_fw 9.67268365355721e-12 4.19421323575054e-13 -0.838505474355537
rs181893315_rv 9.10233422656029e-11 5.22428445755069e-12 -0.74198491944236
rs181893815_fw 0.928302700913146 0.89660165541274 -0.0280931517719317
rs181893815_rv 6.87988348887297e-16 8.99301338536246e-18 -1.18078854604874
rs181894936_fw 0.00343086847157458 0.00134277603872223 -0.571078551442346
rs181894936_rv 0.0472503505300031 0.0247684721813713 -0.462189855215194
rs181895965_fw 0.00222954691017758 0.000834656205110602 -1.10491587664629
rs181895965_rv 0.0683607143921713 0.0375550749658272 -0.749534300322291
rs181896157_fw 1.14321811891881e-05 2.4999441624644e-06 1.60307180796909
rs181896157_rv 3.06843248967027e-11 1.54633035359602e-12 1.90986143449092
rs181896856_fw 1.08073997986699e-07 1.42870034274766e-08 1.22938645993022
rs181896856_rv 5.00149426426184e-06 1.00133868754779e-06 1.10399559623126
rs181897708_fw 0.452349349506937 0.341685687398777 0.387372221815735
rs181897708_rv 0.00060984536735448 0.000200186230057539 1.59165615253198
rs181898259_fw 0.00133824279039255 0.000475102385375579 -0.361240508152726
rs181898259_rv 0.000182611061188416 5.29469640806865e-05 -0.336089023425427
rs181900083_fw 7.27611584657985e-09 6.99722462586628e-10 1.4867971374282
rs181900083_rv 0.00119522367854191 0.000419556211756324 0.950803114876966
rs181900171_fw 0.414177920208308 0.305597403803091 -0.558914038345225
rs181900418_fw 0.000596678730294606 0.000195484136448312 -0.395634284778594
rs181900418_rv 3.54783420481139e-07 5.35749409093618e-08 -0.986025308733007
rs181904015_rv 0.000101038088954366 2.75685396763218e-05 2.14153505340026
rs181904476_fw 0.409161496389328 0.301095231610997 0.531125482836806
rs181904476_rv 0.84493952239253 0.784202166650726 0.145659155002416
rs181905811_fw 0.823634728463584 0.756551480557735 -0.119931202673812
rs181905811_rv 0.909898694152005 0.871450428052047 -0.0674125808897114
rs181905950_fw 0.640146858047687 0.537689097265122 0.2496810302702
rs181905950_rv 0.909840707738262 0.871354645022905 -0.0679706842399344
rs181906302_fw 0.0904818188323631 0.0516638717841392 0.270153842739756
rs181906302_rv 0.0656039598409088 0.0358468986324653 0.38760275204306
rs181907148_fw 1.69406060452072e-09 1.37696519178414e-10 -0.795845827231575
rs181907148_rv 9.41460334318472e-07 1.5771173273457e-07 -0.623056271891698
rs181908333_fw 7.20813578574621e-06 1.50115689201306e-06 -1.40622823955008
rs181908333_rv 6.37133274530375e-07 1.02644787377065e-07 -1.45867876406504
rs181915768_fw 3.16906196091715e-08 3.63566328075493e-09 1.51902738419793
rs181915768_rv 2.53536227932471e-10 1.6629325281086e-11 1.67905422752672
rs181915855_fw 0.288008140111116 0.197356251452516 0.619714380749163
rs181916622_fw 0.00843014853465398 0.0036206586450839 -0.591212765587435
rs181916622_rv 0.000194018176706808 5.66975241576251e-05 -0.774895664191557
rs181917217_fw 0.00721762482045242 0.00305216149679605 0.38306174659735
rs181917217_rv 0.00108324787198662 0.000376787597788193 0.518857818322151
rs181921728_fw 0.0135853475151151 0.00616393114646388 -0.606481640928916
rs181922958_rv 0.507098687459235 0.39601768419477 0.348906154358579
rs181925159_rv 0.485304623949516 0.373865919287647 0.364046979774589
rs181927021_fw 0.260417398245396 0.175235859691194 -0.23296094766799
rs181927021_rv 0.368473026577036 0.264737416630545 -0.313002168253336
rs181927185_rv 0.000178325921001859 5.15754076478182e-05 1.76418364134381
rs181928019_fw 0.186504116192915 0.118445561948187 -0.304018729615987
rs181928019_rv 0.0143601665386441 0.00655581796218239 -0.360540951086716
rs181931009_fw 0.0818875660399523 0.046101035232808 1.03231547104462
rs181931009_rv 0.0189109207064333 0.00889409053950117 1.37489497760044
rs181935258_fw 0.423781034478982 0.314431036939579 0.492239960546935
rs181935258_rv 4.98678192981742e-07 7.82214350878401e-08 1.66739059389099
rs181937252_fw 4.15763413477624e-07 6.38546688604743e-08 -1.52235896430673
rs181937252_rv 0.00538236143988037 0.0022103597645584 -0.898058672042157
rs181941309_fw 1.68217398853231e-05 3.826403553195e-06 -0.990947896162905
rs181941309_rv 1.67351794226631e-05 3.80509561645764e-06 -0.914461276655169
rs181942406_fw 1.20387029703461e-05 2.64743917908552e-06 -0.588706433173692
rs181942406_rv 1.31564770516873e-07 1.7788145935232e-08 -0.684248196667598
rs181942865_fw 9.75890056450275e-10 7.43794292466248e-11 1.85278079911258
rs181942865_rv 6.06551649039897e-12 2.48856149551901e-13 1.85661295972613
rs181944772_fw 1.24540262428346e-08 1.28236832710762e-09 2.54450933457676
rs181944772_rv 4.73866849131658e-06 9.43268892173694e-07 2.13639282140293
rs1819454_fw 0.0053141490345287 0.00217876231732153 1.10330299600679
rs1819454_rv 1.24196785676759e-05 2.73950975063438e-06 1.24033183400867
rs181946284_fw 0.0210995681341934 0.0100572134753279 1.05033027583283
rs181946763_fw 0.732062457416821 0.644021637028792 0.0519770428068
rs181946763_rv 0.505266992631975 0.394147885290977 0.0944924160050946
rs1819471_fw 7.00713719275464e-08 8.81452077583704e-09 1.73132798635322
rs1819471_rv 1.26309437817771e-06 2.18631291965114e-07 1.60069907881675
rs181948815_fw 2.6348124862397e-05 6.26811826288772e-06 -1.18131922491495
rs181948815_rv 1.10076621262972e-07 1.45833933020415e-08 -1.18833699242442
rs181950602_fw 5.57828831651558e-07 8.86038916795095e-08 1.68701849092336
rs181954962_fw 0.0781500634320078 0.0437163943058185 -0.300945987673663
rs181954962_rv 0.0353223063528375 0.0178892759166711 -0.335551664714651
rs181956028_fw 0.00488557278876991 0.00198673345997085 0.64424713115178
rs181956028_rv 0.0037374633280008 0.00147488157605534 0.629745942172695
rs181956180_fw 0.285512760439544 0.195308460205127 0.341382187469128
rs181956180_rv 0.0630110277157906 0.034245639586641 -0.588593241128125
rs181957405_fw 0.00887844652319109 0.00383450390945862 0.659028798548271
rs181957405_rv 0.000405589346972603 0.000127827071852921 0.867900252307221
rs181958164_fw 3.61651658057764e-06 6.98898848180769e-07 1.71597024173632
rs181958164_rv 1.97259331185324e-05 4.55898652822888e-06 1.25864732822661
rs181959152_fw 3.634481115555e-07 5.50401260659658e-08 -0.548989736468129
rs181959152_rv 2.91433568791493e-06 5.51050710989863e-07 -0.613155776629096
rs181959305_fw 2.59356119355237e-09 2.20962946886155e-10 1.80675928919848
rs181959305_rv 3.21391559235128e-10 2.16414881138466e-11 1.99380719466818
rs181959707_fw 0.221921534864394 0.145073847017881 0.5862404187215
rs181959707_rv 0.0320108633443062 0.0160107416819972 0.483621585590271
rs181961047_fw 0.44088258260422 0.330430345124778 0.116797260714583
rs181961047_rv 0.171200659703147 0.107149507176029 0.219947613476342
rs181961943_fw 4.55712524401387e-13 1.34910581892654e-14 2.0560312583301
rs181961943_rv 3.21355480758168e-12 1.21753022037631e-13 2.12850108897133
rs181963229_fw 0.0946382245403186 0.0543563296833934 -0.515928021860786
rs181963229_rv 0.33492488109191 0.23598007236998 -0.385218655560285
rs181963697_rv 0.93836124505262 0.910820780607651 0.028424373079161
rs181963928_fw 0.513751748663172 0.403047476929958 0.279122120552546
rs181963928_rv 0.499674523769498 0.388451547917061 0.430822895303106
rs181965618_fw 0.540524515438519 0.430438633720844 0.39327688363594
rs181965618_rv 0.594405219192015 0.487758565838209 0.313787228994117
rs1819663_fw 3.76292463150526e-09 3.3494548425216e-10 1.3314801354803
rs1819663_rv 8.40197102874767e-08 1.07995608859326e-08 2.09152894022474
rs181967151_fw 1.73577532483496e-06 3.10986840484498e-07 -0.827610819766082
rs181967151_rv 1.77196683056585e-06 3.18235256766743e-07 -0.751471190183748
rs181971839_fw 0.973057268135686 0.96037026971563 0.0257072106725755
rs181972819_fw 0.371619523745039 0.267554878839018 -0.390975455881267
rs181972819_rv 0.423703897807008 0.314326947742767 -0.372945895373405
rs181972854_fw 3.87139755047795e-05 9.56396942031352e-06 1.13282651760048
rs181972854_rv 5.87699708635986e-05 1.51594626588972e-05 1.3692640923252
rs181973142_fw 0.000167376265461835 4.81272010071568e-05 0.746494156820781
rs181973142_rv 3.8211025145552e-06 7.4278791498962e-07 0.874304376343761
rs181975622_fw 0.000487911543246964 0.000156448313498836 0.59256344324775
rs181975622_rv 0.00516958970551511 0.00211383428838411 0.511942544467972
rs181976793_fw 1.4125100451922e-08 1.4777105066594e-09 2.19825395922004
rs181976793_rv 5.72311625230294e-08 7.02778878481541e-09 2.30351376055175
rs181976824_fw 0.577522289241006 0.469472368981574 -0.122775631745049
rs181976824_rv 0.706531128678231 0.61352867335944 0.0910385646713964
rs181978841_fw 2.99718273485859e-05 7.22564125582435e-06 0.628932721250139
rs181978841_rv 0.00374324457482169 0.00147745274721829 0.463906819532109
rs181978983_fw 3.93056392976161e-13 1.14796843147993e-14 2.26997021543021
rs181978983_rv 8.48418269042793e-12 3.62538229224046e-13 2.29874680471821
rs181980324_fw 5.15738005529992e-12 2.07148434751612e-13 2.36032415747952
rs181980324_rv 6.91399287565195e-12 2.87643390155515e-13 2.25640290804149
rs181984597_fw 1.56664495146027e-13 4.04369242995186e-15 -0.745227960601282
rs181984597_rv 0.549557031989468 0.439962867060509 -0.108330881504394
rs181984804_fw 0.244068966432291 0.162348265564504 0.59751297580078
rs181985712_fw 8.22586325455728e-05 2.19669283028166e-05 1.25150998374821
rs181985712_rv 0.000202703452688247 5.94463192205741e-05 1.0991269642312
rs181987133_fw 2.33132489437287e-09 1.96507180953598e-10 -1.2906935262545
rs181987133_rv 4.46845786352623e-08 5.3295718763132e-09 -1.29871831649646
rs181988468_fw 0.886515136318715 0.839711968415838 0.0879292698962123
rs181988468_rv 0.758310401186977 0.674911854974555 0.181329873291054
rs181989679_fw 0.0128568165909865 0.00579044425811733 -0.414635716455455
rs181989679_rv 2.50384992285149e-05 5.92970452058752e-06 -0.353316857878983
rs181990141_fw 0.657117948435685 0.556609263490935 -0.202344396451772
rs181990141_rv 0.757555827142151 0.674055960631128 -0.156321743709308
rs181992875_fw 0.27100832814283 0.183645260381749 -0.181221379403953
rs181992875_rv 0.85829159056222 0.802011614372436 -0.0246082770069548
rs181996765_fw 0.00296407451587918 0.00114303676424063 0.521675332128057
rs181996765_rv 0.151087638827677 0.0927785637850091 0.366983272814432
rs1819977_fw 0.0927375302148588 0.0531231208678861 0.948119193212363
rs181998417_fw 0.47857752434606 0.367107373971426 0.370251364972284
rs181998417_rv 0.0434022406470024 0.022522837926709 1.13033010138078
rs181998421_fw 0.000285661008108533 8.68646267661994e-05 0.576182103353316
rs181998421_rv 0.00177489579787499 0.000648867640790829 0.53922106615027
rs182000466_fw 0.25702261272893 0.172442714392448 0.303710388356882
rs182000466_rv 0.817934617713637 0.749633196680353 0.0419117358522881
rs182002073_fw 0.907800540458596 0.86857868572136 0.0965044935924456
rs182002073_rv 0.684979553791376 0.588110085564493 0.300358034574868
rs182002801_fw 0.992859961766567 0.989446622358397 -0.00780489980737731
rs182002801_rv 0.823881750284258 0.75685127191696 0.180854693243739
rs182004960_fw 0.333673120596638 0.234899805716712 -0.2278485998191
rs182004960_rv 0.576009819153979 0.467913279518426 -0.104063525132154
rs182004972_fw 0.0101342270689717 0.00443749276531014 0.945096039633409
rs182004972_rv 0.0260968797969092 0.0127465650364949 0.751531956508297
rs182005907_fw 0.132060023841215 0.0795486320688147 0.452206977050406
rs182005907_rv 0.0289083076297214 0.0142991040592548 0.713678533512636
rs182007052_fw 0.651986362024591 0.550942769293313 0.238503809114443
rs1820083_fw 0.882787391302755 0.834765459802763 0.0848311835302347
rs1820083_rv 0.979792129573922 0.969975354869811 -0.0153445784360286
rs182008441_fw 0.0789557699704992 0.0442322052857093 1.18670986308185
rs182008441_rv 3.84567258340395e-05 9.49233760882668e-06 2.28209674209063
rs182008836_fw 7.57148998884398e-07 1.23930753682436e-07 -1.037288399058
rs182008836_rv 0.00104943176094418 0.000363818329615809 -0.715233131942081
rs182009787_fw 0.46187195554294 0.350998719993438 0.0928307465271441
rs182009787_rv 0.528008789723234 0.417600975974311 0.0824224061572417
rs182010111_fw 0.729793252973239 0.641436181627044 0.206522257507747
rs182010618_fw 2.50688320039254e-10 1.64175815724732e-11 2.07514500346557
rs182010618_rv 1.19329652876108e-08 1.22185351113604e-09 1.98412189652813
rs182011643_fw 7.5608584508978e-05 2.00096104647375e-05 -0.310620252307483
rs182011643_rv 3.76605694307895e-05 9.27916182202011e-06 -0.320988358732175
rs182012198_fw 0.00271642412758863 0.00103738166454358 0.761120784701788
rs182012198_rv 0.00404576489835376 0.00161027939372139 0.623974861070472
rs182012804_fw 0.438922439154113 0.328503471526852 -0.175064727945777
rs182012804_rv 0.145112967781398 0.0885817210599315 -0.331646762456769
rs182012893_fw 0.0466156287193213 0.0244032759639399 0.761723630585617
rs182012893_rv 0.0159400102917725 0.007360439804182 0.963388016045188
rs182013325_fw 0.0493247334942785 0.0259900424302954 1.1017862807211
rs182013325_rv 0.00442535180867162 0.00177981105630869 1.28727989597698
rs182013546_fw 4.19991231895568e-06 8.25714299055515e-07 0.908459339584703
rs182013546_rv 1.86151481480622e-07 2.6115472254254e-08 1.12743536845049
rs182014031_fw 0.0452202826688953 0.0235872987043968 -0.556519745242404
rs182014031_rv 0.122887433929048 0.0733062831597184 -0.574564009880782
rs182015402_rv 0.576904650973645 0.468874588215846 0.309489057643615
rs182017054_fw 0.103105116877446 0.060001554480369 0.186929994137629
rs182017054_rv 0.28099189100319 0.191615880297914 0.150347907415317
rs182017143_fw 3.59471587314737e-18 2.50443557092656e-20 2.10998402702257
rs182017143_rv 8.9967190009921e-05 2.42433682983112e-05 1.15631705657375
rs182017400_fw 0.855724927061108 0.798632844289452 0.0295004174434961
rs182017400_rv 0.0916010017952343 0.0523849623541565 -0.245968599615512
rs182017588_fw 0.00373299366819473 0.00147278749592501 0.681636588535565
rs182017588_rv 0.0232734712246566 0.0112166981779771 0.504959641291497
rs1820202_fw 0.611196666814966 0.505917219727736 0.30307732002535
rs182021390_fw 0.017215108636981 0.00801566954251487 -0.268097503558407
rs182021390_rv 0.509887681126821 0.398872390546403 -0.112976870971499
rs182023931_fw 2.03833242442121e-05 4.72626412125268e-06 0.976984176209204
rs182023931_rv 0.00233428842254838 0.000878100933154243 0.915887243242199
rs182025115_fw 2.00486255792727e-16 2.25925612824618e-18 1.77916784026476
rs182025115_rv 8.61751082908622e-18 6.82341113576376e-20 1.96022842123816
rs182025987_fw 0.00036794400998708 0.000114754130113636 -0.480068570195769
rs182025987_rv 0.00195141902885589 0.000721385832576855 -0.547931752670859
rs182026433_fw 0.876160950811997 0.825715683138971 0.0898648881138619
rs182030059_fw 4.45688832237964e-22 1.08925786747827e-24 -1.34620195761797
rs182030059_rv 2.46129088286852e-17 2.23738869984067e-19 -1.30540253090578
rs182032127_fw 1.92308580034856e-12 6.82826006323435e-14 1.72584560754423
rs182032127_rv 1.48182450017024e-08 1.55776255707631e-09 1.44327515289758
rs182035948_fw 0.439138477504759 0.328700681771942 0.395343643245585
rs182035948_rv 0.45788146748758 0.347055974997801 0.38294859953616
rs182036198_fw 0.718919567909134 0.628508034431344 -0.113760165647235
rs182036198_rv 0.361530075197851 0.258758876036336 -0.201211673150721
rs182036392_rv 0.000779062149831714 0.000261824018903698 -0.854617281409842
rs182038342_fw 0.101413655717658 0.0588714200516115 -0.194159646434803
rs182038342_rv 0.0650451203931389 0.0355098911079523 -0.239941069924705
rs182039784_fw 0.236013004559115 0.155950866293009 -0.257550088820258
rs182039784_rv 0.0486558636437173 0.0255924053091603 -0.426977502038494
rs182040789_fw 5.97297149852877e-19 3.3489223782475e-21 -0.956529916213466
rs182040789_rv 1.49657626067926e-19 7.16627431130561e-22 -0.907372499331681
rs182041082_fw 0.586713139489638 0.479184463565878 -0.108004172686273
rs182041082_rv 0.762784522818492 0.680308199863413 -0.0805360491396883
rs182041472_fw 0.00102270509148005 0.000353625285817207 0.311385085963551
rs182041472_rv 0.000628943037531488 0.000206990741566995 0.335580288955275
rs182042907_fw 3.22973397785616e-11 1.63761863716967e-12 1.76482845081567
rs182042907_rv 5.38365859797832e-08 6.55557746912827e-09 1.57509468499744
rs182047295_fw 0.00165417340085489 0.000600471566618691 0.985384807652897
rs182047295_rv 0.000967365020414238 0.000332566699787725 1.03677603217574
rs182047309_fw 0.960019919615886 0.941728544604221 -0.0301429022735524
rs182047309_rv 0.00167297162936172 0.000608016937908827 -0.776317843881597
rs182047320_rv 0.0398358991036315 0.0204611303139282 1.05351047995507
rs182047358_fw 0.64050092032413 0.538078571576127 0.259532266822099
rs182047358_rv 0.788342762162898 0.712265790989772 0.159512465181902
rs182049439_fw 0.303598910817338 0.20992998801977 0.684962079866266
rs182049439_rv 0.158637861874469 0.0981552691911237 0.961475582338096
rs182053515_fw 0.202447237410148 0.130264975209428 0.549518621365193
rs182053515_rv 0.473798404891684 0.362419678720201 0.462694766328695
rs182054896_fw 0.277042091005914 0.18848457833781 0.250124546314265
rs182054896_rv 0.367922675686856 0.264270737492944 0.30056221901382
rs182055855_fw 5.2780224297246e-11 2.84604398816017e-12 -1.00769996539631
rs182055855_rv 1.88712909407177e-09 1.55205129858799e-10 -1.15536288398008
rs182057880_fw 0.0025040111803593 0.000948176927285104 -0.299090035457802
rs182057880_rv 0.000369504755873534 0.00011529258565655 -0.314262791306394
rs182059249_rv 0.251123760852008 0.167801860106174 0.713163021888083
rs182059826_fw 0.292360154292054 0.200871917656548 0.384184905860081
rs182059826_rv 0.35687785178497 0.25475093949603 0.386924248139327
rs182061021_fw 1.7990566677078e-07 2.51536874901353e-08 -0.788460575450026
rs182061021_rv 3.84282790232246e-05 9.48489106583671e-06 -0.772961955073636
rs182061405_fw 0.00512405375376409 0.00209328809985844 -0.755308684057174
rs182061405_rv 0.000278481292338687 8.44257862580759e-05 -1.20671642433968
rs182061807_fw 2.30793417990615e-10 1.49079286320658e-11 1.95519949999374
rs182061807_rv 2.5709777008977e-13 7.07099898495187e-15 1.65412259587856
rs182063387_fw 0.0220336714734572 0.0105573991880451 -0.5328280818449
rs182063387_rv 0.0927992322663811 0.0531634065352521 -0.589675236518129
rs182065335_fw 0.0273298440692972 0.0134213211419866 0.357099262233162
rs182065335_rv 0.0586417229310867 0.0315899808397927 0.262197064595844
rs182067500_fw 0.10840985093346 0.0635231588901173 1.09249658506142
rs182067500_rv 0.373478613786748 0.269203133700556 0.630189685574063
rs182069232_fw 0.0630110277157906 0.0342461235498667 -0.23424183387857
rs182069232_rv 0.741703382498274 0.655283693050528 -0.0665638241821127
rs182070580_rv 0.0283686456912702 0.013998323819336 1.21286077987615
rs182071144_fw 0.902502638472866 0.861341740993216 -0.0720691624473548
rs182071144_rv 2.86644678517002e-06 5.4104476289211e-07 -1.08230276847301
rs182072333_fw 0.359900496554555 0.257359454785769 0.560383125376113
rs182072979_fw 0.0945266338892691 0.0542859644848123 0.497819732046011
rs182072979_rv 0.989288405752317 0.983894833283825 0.0082868324459521
rs182074547_fw 0.193268764219391 0.123440646558053 0.292989281696669
rs182074547_rv 0.273961623450493 0.186010083752089 0.234969066619559
rs182075261_fw 0.793947228741805 0.719738019251993 0.1674690349322
rs182075261_rv 0.870036086698451 0.817792172056075 0.135953780182709
rs182075516_fw 0.827960241360592 0.762017629660536 -0.0453923171001865
rs182075516_rv 0.0374044639285768 0.0190736871719484 -0.37269954912229
rs182075662_fw 0.0521661779782067 0.0276880069013783 0.62214525553701
rs182075662_rv 0.0294709772163296 0.0146129454520665 0.677753350382573
rs1820787_rv 0.000177440854482058 5.12899946304384e-05 1.55687818605952
rs1820788_fw 4.84458501369267e-06 9.66816857508879e-07 0.958813862823936
rs1820788_rv 1.47225654692566e-06 2.5942688849129e-07 1.53207921148691
rs182080569_fw 2.88111204999635e-08 3.27122480451558e-09 -0.631742099200202
rs182080569_rv 2.72578956875149e-08 3.07377040149503e-09 -0.505803389754858
rs182081306_fw 3.76397521378757e-08 4.395175533849e-09 -0.784812049143248
rs182081306_rv 2.03105646928608e-06 3.69977242851396e-07 -0.687567631596587
rs182084248_fw 0.542881616851796 0.432901651586186 -0.115443282876913
rs182084248_rv 0.00161885326941444 0.000586414943632799 -0.46807785042405
rs182084438_fw 0.694074525337222 0.598873959816713 0.127347640559051
rs182084438_rv 0.468353422555961 0.357110032273775 0.10420998100766
rs182085178_fw 2.39472513000207e-06 4.43320490525232e-07 0.712341260429292
rs182085178_rv 9.93362939628858e-05 2.70481745289427e-05 0.683570320375036
rs182086845_fw 8.7688124087731e-06 1.86526117137494e-06 -0.583465541276859
rs182086845_rv 1.22419628401274e-05 2.6974665426928e-06 -0.584847858824769
rs182088117_fw 0.0776790271886741 0.0434044213695412 0.224834083288747
rs182088117_rv 0.220379728823879 0.143853912299099 0.158878030046595
rs182089165_fw 0.0611598428911984 0.0331230065015666 -0.149096532595476
rs182089165_rv 0.19127742336111 0.121936025807303 -0.136733143668726
rs182090717_fw 0.912574326186211 0.875435964206634 -0.0449442226500529
rs182090717_rv 0.384281873843755 0.278672990924117 -0.390704579506176
rs182091287_rv 0.00711672569539579 0.00300508633830201 1.22347626564797
rs182091825_fw 0.141522858260344 0.0860599709156637 -0.750152941976796
rs182091825_rv 0.0885060273686049 0.0503849918926088 -0.844187638386126
rs182094774_rv 0.508614070678885 0.397673589732361 0.339438283579806
rs182094818_fw 1.14175425357393e-05 2.49636424782807e-06 1.16536744895094
rs182094818_rv 0.000338207515632451 0.000104664577858785 1.05995743670712
rs182097055_rv 0.0010025182961804 0.000346157396784559 -0.619491222580901
rs182097121_fw 0.0418782271779655 0.0216291646638414 -0.317166767579492
rs182097121_rv 0.00384683962762113 0.00152208518608206 -0.323596848841074
rs182097761_fw 0.00164515756979675 0.000596923107211932 0.834343788201378
rs182097761_rv 1.04678906385444e-12 3.43928771449753e-14 1.10361655746375
rs182099033_fw 0.722891095314936 0.633246423042009 0.190467830671132
rs182099391_fw 0.714398516596001 0.622706866145764 -0.128452041603267
rs182099391_rv 0.575652296600091 0.467506617098152 0.187217559592695
rs182099634_rv 0.660758031364021 0.560832500223608 0.235463975129091
rs182100138_fw 0.0394336609278045 0.0202353386677724 0.379306245735395
rs182100138_rv 0.0393814384018671 0.0202059276766973 0.41379400702104
rs182101238_fw 0.000570532035572523 0.000185962679057622 -0.98889455430924
rs182101238_rv 5.72786691048372e-06 1.16272670480657e-06 -1.06098153271179
rs182101239_fw 0.0403571559414471 0.0207582154662753 0.402949549270744
rs182101239_rv 0.00192572272083021 0.000710438479717069 0.575665623628274
rs182104752_fw 0.200910384933596 0.129107795966938 -0.191982010188342
rs182104752_rv 0.167130618051749 0.104178935451141 -0.195022697319682
rs182106071_fw 5.66033981034479e-06 1.14707857280614e-06 1.1633046088059
rs182106071_rv 1.57510497408952e-06 2.79500745518329e-07 1.17153326826788
rs182107439_fw 0.0106438306488377 0.0046876185509688 0.442284881387679
rs182107439_rv 0.0012073563029604 0.000424375873457782 0.572759182122272
rs182108396_rv 0.0262232009169893 0.01281348431333 0.818603038747338
rs182109551_fw 1.64643874778035e-05 3.73710606442745e-06 1.49296814349835
rs182109551_rv 7.86030430054162e-07 1.29127485882982e-07 1.48732655877979
rs182110652_fw 0.0150952291564082 0.0069299565165989 0.264525461826632
rs182110652_rv 0.0122564824176368 0.00548821389393018 0.356245802556189
rs182111221_fw 0.729776906735477 0.641405673586234 -0.0991692706051421
rs182111221_rv 0.834065939449251 0.769895822631975 0.0600414126055367
rs182112057_fw 0.902855636547958 0.861931034883776 -0.0686096083522707
rs182112057_rv 0.922335049758496 0.888777419058195 -0.050466743319079
rs182112840_fw 1.45104838955091e-05 3.25204550269156e-06 1.2034513914158
rs182112840_rv 7.7966829060663e-06 1.63666019643632e-06 1.28030292573537
rs1821138_fw 0.59229528343646 0.485431134306056 -0.275416313754966
rs1821138_rv 0.942114309862877 0.916234452900284 -0.0354693753039022
rs182114175_fw 0.00467829811310062 0.00189333817427543 0.440776464595204
rs182114175_rv 0.0112715048927855 0.00500016751010989 0.389972541924039
rs182116988_fw 4.22489001212203e-06 8.31197569350671e-07 0.825367421685351
rs182116988_rv 2.31283176758805e-15 3.52451969094766e-17 1.20348654385608
rs182119440_fw 1.81564727460845e-07 2.54037216269061e-08 1.68490980173205
rs182119440_rv 1.4565158469242e-06 2.56331068364759e-07 1.79188316839482
rs182121010_fw 0.0292608543576013 0.0144961377647117 0.665186285849134
rs182121010_rv 0.0688665536499911 0.0378588597139618 0.543684632836455
rs182121219_rv 0.00174897526895428 0.00063846320337271 -0.804543991025338
rs182122386_fw 0.627463939774734 0.523698476795156 -0.110385802926812
rs182122386_rv 0.808315228306877 0.737558063163294 -0.0575941271015207
rs182125973_rv 0.00240403222891706 0.000906942200885548 0.783235072744879
rs182126259_fw 0.790129808871344 0.714774496552912 0.14670443450155
rs182127003_fw 1.70177554626606e-15 2.52746395797151e-17 1.82374959867769
rs182127003_rv 2.4133894278164e-14 4.9401541933605e-16 1.48455776915687
rs182127113_fw 0.00013000720619344 3.64375581554702e-05 -0.435301946122794
rs182127113_rv 0.000266475335435376 8.03881701650146e-05 -0.491028527489109
rs182127420_rv 9.72094367706403e-07 1.63413249325471e-07 -1.31888828961314
rs182128397_fw 0.128157513854149 0.0768950752180869 0.502571378280754
rs182128397_rv 0.0722737841628302 0.0399891566222142 0.518778351694959
rs182130801_fw 3.75907726049744e-09 3.3443673899876e-10 -0.930410789665671
rs182130801_rv 4.25600678059518e-10 2.97034689053327e-11 -0.846277239300785
rs182132577_fw 2.87538192553485e-06 5.4295386701289e-07 0.965910113325249
rs182132577_rv 2.86855724863935e-05 6.88921966787215e-06 0.859933715338047
rs182134338_rv 0.000636425347497631 0.000209706607104587 0.744656852302497
rs182135319_fw 0.000519700710403431 0.000167716211388239 -0.895994831583317
rs182135319_rv 0.00442163612624728 0.00177812107242227 -0.743103578888872
rs182137589_fw 0.0971032609234641 0.055986914325157 -0.306264772786841
rs182137589_rv 0.00757524206803664 0.00321704427815831 -0.489459735625481
rs182140926_fw 2.81389135204132e-05 6.74548501959609e-06 -0.324609890715287
rs182140926_rv 0.00140187693610698 0.000500112225265689 -0.342819570299257
rs182142794_rv 0.707378976405582 0.614499598938222 0.181487030142772
rs182142936_fw 0.00865725188614003 0.00373026016012733 -0.585542331389965
rs182142936_rv 0.000850402103512074 0.000288385868048988 -0.685437353886524
rs182143706_fw 0.486585640650035 0.375112080703713 0.356467418404239
rs182143706_rv 0.537994971887721 0.42791376156526 0.317667581292366
rs182144551_rv 0.382882224166943 0.277437816270659 0.293989135898966
rs182145947_fw 0.0484177978182997 0.02545594125448 0.497850336771869
rs182145947_rv 0.877972722015956 0.82837466336434 0.0527601108899322
rs182147772_fw 0.00149966646023205 0.000538547198406603 0.828210816005851
rs182147772_rv 0.00945252790364073 0.00410899483374593 0.656759041811042
rs182148816_fw 0.48311930681627 0.371676835698213 0.173036767559424
rs182148816_rv 0.103384027109635 0.0601787279205401 0.301556681777
rs182149979_fw 0.000161238683759611 4.62001448279423e-05 0.825971514676639
rs182149979_rv 0.0204039649805411 0.00968414774274631 0.682769040004652
rs182150208_rv 0.361666596929032 0.25886846583885 -0.208216910778603
rs182150748_fw 0.000125282370996383 3.49678384709897e-05 0.546093928109063
rs182150748_rv 1.04218729778314e-07 1.36851480479917e-08 0.630774514632872
rs182151452_fw 0.0269053731445424 0.0131929339485216 -0.264554726763856
rs182151452_rv 3.68735950805946e-05 9.06731758799572e-06 -0.341626904797267
rs182152032_fw 2.85555014071583e-07 4.21198856267753e-08 1.65403782609014
rs182152032_rv 2.5979356834615e-05 6.17291996713929e-06 1.53084786170699
rs182154248_fw 0.0080626836275051 0.00344616285363803 -0.296187431932234
rs182154248_rv 0.0662393876040895 0.0362373240593049 -0.221354929629882
rs182155804_fw 0.000527082290579767 0.000170378158423978 0.977790645846017
rs182155804_rv 1.71492124042567e-05 3.90828931089423e-06 1.21876340585007
rs182161867_rv 0.791957383138099 0.717272627229341 -0.151684477846962
rs182162416_rv 0.435978938849601 0.325747517810094 0.195364407750595
rs182164048_fw 3.853487324759e-17 3.60947489004365e-19 2.31048885400522
rs182164048_rv 7.80617577608643e-18 6.10329581502345e-20 2.35732582912388
rs182164341_fw 0.0016787713157535 0.000610458921157706 -0.754559650339392
rs182164341_rv 9.03957554938486e-09 8.9110185618314e-10 -0.856671235282337
rs182166556_fw 0.589126144656111 0.482045467488395 0.281944215905823
rs182167419_fw 0.0273136162326689 0.0134130498134154 1.30100480985389
rs182168258_fw 0.433414263540057 0.323356041401196 0.13278358375911
rs182168258_rv 0.672800409590192 0.574245633027791 -0.100450276427963
rs182170120_fw 6.65784458603967e-08 8.3250667655708e-09 2.3705631119659
rs182170120_rv 1.09424223626309e-10 6.42561461809326e-12 2.10178149473409
rs182171401_fw 0.560161830534705 0.451011031224953 0.159619067749978
rs182171401_rv 0.00605492279364849 0.00251756117925813 -0.587301774035597
rs182172699_fw 0.786496018666801 0.709904286859801 -0.219495718252508
rs182172699_rv 0.921736269794249 0.887874240198154 0.0752878315558782
rs182173943_rv 0.574942116052013 0.46677090179513 -0.17952636160322
rs182174616_fw 3.52200059725952e-05 8.62501381029675e-06 -0.978405694776154
rs182174616_rv 6.34715037660557e-08 7.89445516617818e-09 -1.19038896001365
rs182174976_fw 2.11089778041757e-16 2.40442429592163e-18 -1.43504454066296
rs182174976_rv 7.62654188252973e-25 8.94005528883453e-28 -1.27666160295947
rs182176960_fw 0.0342556497278889 0.0172744302257286 0.937746807914971
rs182178907_fw 0.0386283376974699 0.0197738164209208 -0.331453460728195
rs182178907_rv 0.0514814199054501 0.0272784459486181 -0.246265844771876
rs182180127_fw 0.917349914793564 0.881934563539009 -0.0698659605637138
rs182180127_rv 0.083965522780015 0.0474653665684595 0.912612279133479
rs182181019_rv 0.302680794586805 0.209194718546563 0.402198725993254
rs182185397_fw 0.214470088250994 0.139348871950663 -0.261479104862341
rs182185397_rv 0.157089281487379 0.0970598638221458 -0.348267260090382
rs182186010_fw 0.723755398473369 0.634296458691261 0.17024080133634
rs182186010_rv 0.749975433883739 0.665088359747981 0.11463335567902
rs182187116_fw 8.73374072526618e-06 1.85741454766985e-06 -0.789685616639574
rs182187116_rv 4.72017075496885e-05 1.192909807614e-05 -0.905336062327406
rs182187912_rv 0.310447473896098 0.215489533917639 0.452101883199428
rs182188435_fw 0.63019661581722 0.526794638632781 0.207951710510336
rs182188435_rv 0.408882230515357 0.300835419883852 0.333172296902549
rs182188949_fw 4.21824202802708e-07 6.48885111797873e-08 -0.530071637627597
rs182188949_rv 8.43336126450242e-10 6.3399895910565e-11 -0.485831176582847
rs182189272_fw 0.0636789670586385 0.0346612562606572 -0.219533411972907
rs182189272_rv 0.76163132990481 0.67881931526716 0.0939601050175521
rs182190509_fw 0.481040872003866 0.369587448106392 -0.0646840646845895
rs182190509_rv 0.465105512096598 0.353980342467874 -0.0790942715768046
rs182192344_fw 0.000623791117396833 0.000205177926754849 0.789098225842216
rs182192344_rv 0.000595387007594128 0.00019501219108357 0.865056152155431
rs182192667_fw 0.877108396204901 0.826984003578313 0.0300607366699212
rs182192667_rv 0.701706510632437 0.607810410189506 0.0710952308294208
rs182193039_fw 9.59548117446014e-08 1.24907005622907e-08 0.967375285891779
rs182193039_rv 2.94712963449483e-06 5.57707764420361e-07 0.891800821071288
rs182194080_fw 0.000124019748488177 3.45783944759685e-05 -0.420687543588939
rs182194080_rv 0.00772658544004546 0.00328798141831939 -0.457938308525421
rs182197463_fw 0.232778383661239 0.153435104723691 0.781841816547636
rs182197463_rv 0.0492988645138744 0.0259736857006835 0.892623022196598
rs182198056_fw 5.84634520750143e-12 2.38570917829831e-13 1.9318123613706
rs182198056_rv 5.20723458540154e-13 1.56344877572437e-14 2.13319402080133
rs182199098_fw 7.78580732152969e-07 1.27783122618298e-07 -0.562728180530988
rs182199098_rv 3.37063323573986e-05 8.22063846471223e-06 -0.609131362709195
rs182200836_fw 0.0108353060721322 0.00478437729024942 0.944608724080368
rs182200836_rv 1.98865039274833e-06 3.61482831327321e-07 1.32062334473838
rs182201279_fw 0.938016279713743 0.910350681124879 0.046514319191568
rs182201279_rv 0.540794882238242 0.430699412051307 -0.260256410698829
rs182202773_fw 0.212045884694078 0.13747596969981 0.485984618316023
rs182202773_rv 0.895097120800417 0.851005909244337 0.047352727955291
rs182203165_fw 5.39493393966022e-06 1.08756608482147e-06 1.5180995210979
rs182203165_rv 2.77033883146191e-05 6.62851955825866e-06 1.36222125655633
rs182203410_fw 2.14556502606892e-07 3.05939834186326e-08 1.1392626554665
rs182203410_rv 5.13760483084159e-05 1.3083489709223e-05 1.258162471295
rs182203953_fw 1.21985236740247e-05 2.68668079415075e-06 1.37184535374718
rs182203953_rv 3.46765682819217e-08 4.01081799107136e-09 1.89210424074766
rs182204199_fw 0.303573242761565 0.209901368041596 -0.263521147350416
rs182204199_rv 0.054999781794764 0.0293841866087944 -0.311294296934889
rs182207310_fw 0.0171755179688421 0.00799476618258613 0.457551423691024
rs182207310_rv 0.041697854312251 0.0215244779553143 0.370137560371035
rs182208150_fw 0.000254072840637112 7.62701795843496e-05 -0.733236003198892
rs182208150_rv 0.00439350542576778 0.00176530237580365 -0.614884901826578
rs182211439_fw 0.0206016298547074 0.00978842838428824 -0.700861975892173
rs182213048_fw 2.14603720642031e-07 3.06030895724569e-08 -1.10044791111899
rs182213048_rv 0.000108390572829568 2.97856517400077e-05 -0.902532026244866
rs182213147_fw 4.90612381257362e-09 4.50918928254035e-10 -1.32568789124914
rs182213147_rv 1.49254384342719e-05 3.35395692593287e-06 -0.480374815984033
rs182214339_fw 0.291768340887532 0.200400768409348 0.716342079965359
rs182214339_rv 0.356964824002399 0.254820918255577 0.500857888138372
rs182214907_fw 8.42468116855074e-08 1.08315465978337e-08 0.963380012775549
rs182214907_rv 0.149109124143905 0.0913657393953676 0.648658337674731
rs182216691_fw 0.391597209324937 0.285151503386302 0.501578275185798
rs182216691_rv 0.479372081461072 0.367886503495372 -0.272640307440948
rs182219894_fw 0.780554189906034 0.702503950095246 -0.127781516595909
rs182219894_rv 0.962132001252767 0.944558397598761 0.0179085162626445
rs182221_fw 0.000344679786616505 0.000106846693413921 0.509157295575473
rs182221_rv 0.00118315217692945 0.000414952426726167 0.66264364570069
rs182223248_fw 0.197341831396782 0.126495969889763 -0.15528207535051
rs182223248_rv 0.0217389635895284 0.0104014110838093 -0.27903841021838
rs182223473_fw 0.000490988986482013 0.000157554546488273 -0.875744904686864
rs182223473_rv 2.34018982320096e-11 1.13715016512342e-12 -0.871432241722455
rs182223964_fw 4.52145176352493e-10 3.17810667385093e-11 2.20732940490035
rs182223964_rv 4.26606167012291e-09 3.85344831371109e-10 1.96456154290663
rs182226482_fw 0.00804642689215599 0.0034385025099716 -0.893834345271047
rs182226482_rv 0.000151319057400638 4.3070022995351e-05 -0.967492841842247
rs182228381_fw 0.0701397837263264 0.0386619708939355 0.47049430342439
rs182228381_rv 0.00863668250372307 0.00372034654728752 0.420084448373237
rs182231752_fw 0.657928884394112 0.55761053843185 0.233859867803126
rs182231752_rv 0.604011227784852 0.497985635381904 0.355502015247306
rs182232291_fw 2.69622327903928e-07 3.9470168193119e-08 0.836363698519496
rs182232291_rv 2.03416274919214e-09 1.68624996880812e-10 1.06394641186051
rs182235678_fw 0.911326092059262 0.873522980439658 0.065290052073722
rs182235678_rv 0.00251996825635127 0.000955111052683158 -0.685514988969306
rs182236074_fw 0.636413065077408 0.533602788667407 0.267168792638828
rs182236074_rv 0.941018867504822 0.914700809469304 0.0549030840032574
rs1822366_fw 0.0754834456813567 0.0420223402455619 0.707766821221584
rs1822366_rv 0.134500457668038 0.0811960941365484 0.699844216078405
rs182236706_rv 2.00495243556986e-07 2.83938478865676e-08 -1.10200936915646
rs182236982_fw 0.124386422432218 0.0743284048406976 0.307871562669341
rs182236982_rv 0.365899445429247 0.262485691344855 0.186783779664844
rs182238643_fw 0.583970551190928 0.476199549949313 -0.108660998629811
rs182238643_rv 0.735435570360964 0.647820451916986 -0.0746243776660756
rs182239947_fw 0.00245399322477184 0.000927554402820835 0.711481699218933
rs182239947_rv 0.00022254570843701 6.58683712716268e-05 0.724466098863105
rs182240233_fw 0.00733689935544863 0.00310738694086847 -0.356107353133892
rs182240233_rv 3.91645376705726e-05 9.68783733235318e-06 -0.347250089037913
rs182242655_rv 0.492723462777405 0.381380361917105 0.432106898859573
rs182242724_fw 3.39570172277394e-11 1.73491495357702e-12 -0.853385253996399
rs182242724_rv 2.37038773449125e-11 1.15287254288507e-12 -0.83923322703461
rs182243977_fw 0.0029737874391423 0.00114711122536353 1.42821796414733
rs182243977_rv 0.661152861676665 0.561313851588915 0.23820496405962
rs182244396_fw 0.0048188013482157 0.00195627582214184 0.345464152796297
rs182244396_rv 0.00137420504905956 0.000489283013287346 -0.571244436822677
rs182248558_rv 0.114373066794503 0.0675479799190546 0.683261821142873
rs182250775_rv 0.000525101698793926 0.000169685673815687 1.14610146250387
rs182251089_fw 9.5090512561068e-07 1.59504223843395e-07 -0.4180835731771
rs182251089_rv 2.50255037514066e-08 2.7949103996817e-09 -0.503053754216433
rs182252387_fw 3.27259484608666e-05 7.95764663655957e-06 1.15835671222234
rs182252387_rv 6.65028207455572e-07 1.07565330350178e-07 1.12365755562725
rs182252923_fw 0.236183777034819 0.156095050836395 0.606082287540653
rs182253402_fw 0.564350249587006 0.455358053189692 -0.142235477699893
rs182253402_rv 0.941970994935541 0.916025285293593 -0.0205807633353732
rs182254003_fw 0.0320318610675411 0.0160237236568047 0.399892958432657
rs182254003_rv 0.00221374873288408 0.000827738243508987 0.540107112391693
rs182256218_fw 5.68375411176684e-06 1.15238922306785e-06 0.858437297591112
rs182256218_rv 5.8105757633505e-05 1.49688543568498e-05 0.768278350147714
rs182257179_fw 0.249207282461491 0.166340125994666 0.12666510375681
rs182257179_rv 0.739865732209817 0.652880347916175 0.0349114183378651
rs1822575_rv 0.933396817153457 0.904009464639402 -0.056391063293949
rs182261800_fw 0.118176759206573 0.0701328998967283 0.931626116630406
rs182261800_rv 0.000264421977447528 7.97131699424902e-05 1.13806981567854
rs182263037_fw 4.09295048968759e-08 4.82412871509194e-09 1.77531834805533
rs182263037_rv 2.55241077885718e-08 2.85624097839734e-09 1.95124392660794
rs182263973_fw 0.0388935604228064 0.0199319496997907 0.43791002593516
rs182263973_rv 0.430688312838261 0.320770536051923 0.242970487269056
rs182267645_fw 0.0670166621365383 0.0367121997610816 0.281033470623016
rs182267645_rv 0.0932165031972935 0.0534346033577921 0.258736626449753
rs182267706_fw 0.341378874958024 0.241437232545844 -0.119884994375855
rs182267706_rv 0.109367689969402 0.0641769885337891 -0.137962733682562
rs182269971_fw 0.00409328093839639 0.00163104747276556 -0.83589748328801
rs182269971_rv 0.00075828996519267 0.000254046341710481 -0.862394987761272
rs182271917_fw 2.74798060378508e-07 4.03356850397445e-08 -0.639875272609007
rs182271917_rv 1.98410092291185e-11 9.45248797459163e-13 -0.734320317745342
rs182272447_fw 3.94958457470535e-10 2.73159289697733e-11 -1.05797726514909
rs182272447_rv 1.19842326439237e-07 1.60508085672882e-08 -1.11783710974571
rs182273280_fw 0.654309590614963 0.55349963311991 -0.283378528791891
rs182273280_rv 0.738780871609828 0.651615088326201 -0.198199481204401
rs182274584_rv 0.0195208942310818 0.00921859582807918 1.53154225622331
rs182274722_fw 0.694640354136915 0.599554225108685 -0.1887684095671
rs182277244_fw 0.00722762110560692 0.00305702811609656 0.497471951785612
rs182277244_rv 0.0327001431817169 0.016399252351621 0.417849060153179
rs182280947_fw 1.07828020636028e-06 1.8351726689099e-07 -0.883345809662619
rs182280947_rv 0.00196009833375486 0.000724832771353692 -0.871892538556139
rs182281805_rv 0.637320648034994 0.534714999176206 -0.130749590939179
rs182282192_fw 8.99469826996534e-07 1.4987184972637e-07 -1.37700138113872
rs182282192_rv 7.73398555260077e-08 9.83319309692467e-09 -1.43739897512107
rs182282899_fw 0.0560840684408012 0.0300329423629146 -0.430031454764475
rs182282899_rv 2.19642615754781e-05 5.13485601160735e-06 -0.627238609620124
rs182284604_fw 0.707474523547316 0.614808954677941 0.200508284761724
rs182285967_fw 0.000117763612281528 3.26791224092671e-05 -0.349810618428675
rs182285967_rv 8.61383472191965e-06 1.82810366651582e-06 -0.511012991856147
rs182286083_fw 4.20514262935526e-05 1.04837917674325e-05 0.884792163112473
rs182286083_rv 2.05438431352372e-05 4.76893604993879e-06 0.822732601125745
rs182287340_fw 0.000423019318991984 0.000133820921406285 -0.896938705910288
rs182287340_rv 0.247710546048045 0.165181454627553 -0.410675401080379
rs182287674_fw 2.40543581365704e-07 3.47916473213682e-08 -0.747734278515537
rs182287674_rv 4.44331764709891e-06 8.78973592454663e-07 -0.717774052276949
rs182289323_fw 0.323196455706173 0.226090263846741 0.17091441889484
rs182289323_rv 0.492459366887769 0.381126931113913 0.103128253423655
rs182290244_rv 0.617452602542392 0.512815671557397 0.261232508526654
rs182293749_rv 0.514683545917115 0.404012866391178 0.224069452992616
rs182295310_rv 0.00421209057155597 0.0016850039185131 -1.4282091408503
rs182296896_fw 1.87923655762736e-08 2.03275942800621e-09 0.843323599657447
rs182296896_rv 6.79871137830566e-07 1.102668492184e-07 0.857246712288161
rs182297483_fw 0.567541073347693 0.458713081073824 -0.133005565449242
rs182297483_rv 0.633082192802525 0.530090564678739 -0.129258398628019
rs182301306_fw 0.817797912581769 0.749435556387692 0.0665010436984709
rs182301306_rv 0.498045527460183 0.386788591902979 0.18089282278007
rs182302617_rv 0.668768193283773 0.569786661121349 0.16310330862925
rs1823035_fw 0.344761707413756 0.244386356617724 0.287280556128993
rs1823035_rv 0.319868859995216 0.223316756246632 0.384679330906032
rs182304028_rv 0.0324957384954649 0.0162791338093531 0.945616311807648
rs182306150_fw 1.75527570899897e-11 8.22840082547787e-13 1.88343791127566
rs182306150_rv 2.54894796659777e-05 6.04524562533516e-06 1.67488267859125
rs182306614_fw 8.30452447603867e-05 2.22036237649777e-05 1.74227668943633
rs182306614_rv 2.82254279546531e-07 4.15643508110677e-08 1.95744939430855
rs182307635_fw 0.0282260464959936 0.0139176203206696 0.624585294296861
rs182307664_rv 0.500561473716045 0.389290531916494 0.360691053031493
rs182308085_fw 0.0126458219721927 0.0056843687181089 1.58973430894756
rs182308085_rv 0.636476277072085 0.533683943557823 0.249803616106492
rs182311658_fw 0.214531998885261 0.139391469958912 0.330618606371717
rs182312599_fw 1.69441285463829e-05 3.85724112674775e-06 1.44478409408343
rs182312599_rv 0.000590771670119025 0.000193376359275574 0.877740789014608
rs182313133_fw 0.610913093815829 0.50560205981788 0.153570850164555
rs182313133_rv 0.79193349233216 0.717229395174336 -0.0579654220451541
rs182313470_fw 0.106683439415309 0.0623611930265013 -0.433142693579598
rs182313470_rv 0.10758886342415 0.0629820680485411 -0.332744663404052
rs182314310_fw 2.75059067191082e-10 1.82082982350853e-11 -1.29846114074546
rs182314310_rv 1.7685815289642e-07 2.46650096894339e-08 -1.28442717925326
rs182314454_fw 0.920171182794893 0.885847676286066 0.0532091983500679
rs182314454_rv 0.997339046868485 0.996025376494688 0.00173673102968647
rs182315424_fw 0.4987903415201 0.387560084329106 0.180796393969645
rs182315424_rv 0.922297082690388 0.888708378076205 0.0305092741720374
rs182319197_fw 0.730389969681099 0.642146428898956 -0.0925629209134582
rs182321000_fw 0.0774383460967525 0.0432579476741784 -0.312438567820187
rs182321000_rv 0.431323624783173 0.321382034669408 -0.174701538845817
rs182321485_fw 0.818792128494333 0.750662224829778 0.0429983331751653
rs182321485_rv 0.706503658234873 0.613486466800376 -0.0687022903910499
rs182321846_fw 6.68460968786379e-06 1.38133519814459e-06 -1.62584087873263
rs182321846_rv 1.77030422322711e-15 2.64686186473255e-17 -1.70581231829799
rs182322184_fw 2.9548115346821e-05 7.1136893271879e-06 0.873999099740772
rs182322184_rv 0.00165862552276021 0.000602326155269501 0.674547230543585
rs182324446_rv 0.658020001374757 0.55779540359387 0.233578309275396
rs182324798_fw 0.00437297546161509 0.00175603792009121 -0.905537151956032
rs182324798_rv 0.22036264618298 0.143836709577201 -0.374365041567108
rs182327242_fw 1.61458229993582e-10 9.98289168927208e-12 1.95813851611467
rs182327242_rv 6.4910706622732e-11 3.58126551368865e-12 2.19357915336771
rs182328395_fw 0.183346938122533 0.116097829495478 -0.667952624901113
rs182328395_rv 0.212826596775654 0.138064558215396 -0.589278602543292
rs182329037_fw 0.00387235550178545 0.00153342297356881 -0.725382230175639
rs182329037_rv 0.00258939750722876 0.000983630862509765 -0.66090777063171
rs182329670_fw 4.89221173768513e-06 9.77078981516305e-07 1.32382153949851
rs182329670_rv 0.464833322272826 0.353742342602842 0.318787422925616
rs1823301_fw 0.490154909621757 0.378832630329268 -0.202272011536169
rs1823301_rv 0.000773554080585613 0.00025969914381282 -0.609597830189368
rs182330862_fw 0.0314139998049985 0.0156826818967669 -0.460177938127767
rs182330862_rv 0.104245440991145 0.0607493172148429 -0.440889171651327
rs182333848_fw 1.88578443653903e-08 2.04102495746881e-09 -1.23130099428718
rs182333848_rv 3.28377642129182e-08 3.77997796753439e-09 -1.18630584786098
rs182334296_fw 0.000416786003734927 0.000131706147089615 -0.48694584667769
rs182334296_rv 0.0119321196573861 0.00532832362114052 -0.450236758434884
rs182337160_fw 0.0676129777170563 0.0370882149019245 0.70440590928516
rs182337160_rv 0.0448152622156747 0.0233507607828913 0.748133114035193
rs182337527_fw 2.23221508665554e-06 4.10347813521277e-07 1.16228173107634
rs182337527_rv 0.00359879141650209 0.00141410940007467 0.806147464549212
rs182337998_fw 0.355007646020136 0.253172517515985 -0.286264802007179
rs182337998_rv 0.1062853703611 0.0620873655650406 -0.314175147336337
rs182338127_fw 0.718718172737826 0.628267852303351 0.108991985787466
rs182338127_rv 0.195901070557059 0.125383964341676 0.522386663698386
rs182341893_fw 0.06300068980302 0.0342391115351737 1.23003525023954
rs182341893_rv 3.68439010169078e-06 7.13400861372878e-07 1.69097132599001
rs182344143_fw 0.0101421642862735 0.00444169669447406 0.542327356733579
rs182344443_fw 0.966736814938054 0.951305069355777 0.0252136385554087
rs182344443_rv 0.253558949393255 0.16971787949236 -0.430757705777101
rs182344598_fw 0.990962990119418 0.986458811541598 -0.00720365611238475
rs182344598_rv 0.803725420112273 0.732002801992316 0.142553748694136
rs182347946_fw 0.811126796814019 0.740936469350484 -0.0821085413932535
rs182347946_rv 0.471173910334151 0.35992755435651 -0.222103285105933
rs182349228_fw 0.00271418260779089 0.0010363155366442 1.17331215736102
rs182350175_fw 0.315863324714279 0.21998584990883 -0.275297209725823
rs182350804_fw 0.937918767023556 0.91019381110099 -0.045922176214215
rs182350804_rv 0.303842243191479 0.210121766258995 -0.420040564368365
rs182352291_fw 0.62893827667246 0.525436734028056 0.273275828234972
rs182352291_rv 0.444153809904815 0.333554962918034 0.375099429016269
rs182352386_rv 0.0826447309937656 0.0465976777665399 0.589010144818102
rs1823526_fw 5.92708835957876e-08 7.31693178488241e-09 1.91816403567052
rs1823526_rv 2.70668923987702e-10 1.78608085001506e-11 2.21513989612531
rs182354342_fw 3.23195573640125e-07 4.82902638118653e-08 -1.38718296423059
rs182354342_rv 8.49355296738134e-06 1.7997585695264e-06 -1.1496481062306
rs182354976_fw 0.362992093598534 0.260066255381506 -0.118419550176686
rs182354976_rv 0.284180895107912 0.194240247096352 -0.171017716431936
rs182356751_fw 6.09901139538549e-09 5.74585606764525e-10 1.30722993245687
rs182356751_rv 7.65448272586871e-08 9.71264180618601e-09 1.23098457669491
rs182360038_fw 4.89265364538069e-06 9.77221346617353e-07 0.810756502379008
rs182360038_rv 1.37519959251651e-09 1.09101240748662e-10 1.24562152481868
rs182360553_fw 4.68456376796462e-09 4.27498951775419e-10 -0.803904064951361
rs182360553_rv 1.47204921678236e-11 6.73301435495526e-13 -0.708456460460606
rs182362295_fw 0.196832082322598 0.126119156545367 0.594291517239875
rs182362295_rv 0.0851557805096157 0.0482300809368983 0.817440262413042
rs182363373_fw 0.396883232884971 0.289922354537961 0.157044728045011
rs182363373_rv 0.609327053309264 0.503869429992506 0.0779944321156153
rs182366_fw 0.101697688239312 0.0590599208214365 0.776626550882474
rs182366_rv 0.00170178734740771 0.000619562308008861 0.915070191044376
rs182369283_fw 1.24329908554931e-05 2.74272113756417e-06 -0.823820338162191
rs182369283_rv 1.56263877950261e-06 2.77063981064797e-07 -0.694795196042363
rs182371513_fw 0.00014739193677755 4.18395404663015e-05 -0.672685060313476
rs182371513_rv 1.26735868708598e-05 2.80322485793982e-06 -0.857722985194621
rs182373606_fw 0.683886704721448 0.586808765392001 -0.242599066313263
rs182373606_rv 0.891440884803184 0.846117101322615 -0.0836606744068097
rs182374496_fw 0.0207233488207159 0.00985107324285573 0.904788643772605
rs182374496_rv 0.0038491463741487 0.00152321073421955 1.19745627030888
rs182374523_fw 0.0254869786733192 0.0124165380697557 0.563288894788797
rs182374523_rv 0.186936211897673 0.118769593324322 0.487407986837513
rs182375357_fw 0.000249307756417423 7.46908679926614e-05 -1.16669991302299
rs182375357_rv 2.08371095421634e-05 4.84277413728469e-06 -1.06496773301702
rs182376294_fw 0.554178780054257 0.444649627408672 -0.176961460954935
rs182376294_rv 0.244095066484779 0.162368326024146 -0.338315162047182
rs182378203_fw 0.0110421024944596 0.0048862433730024 -0.948083304358367
rs182378203_rv 0.00621006036278161 0.00258858962305451 -0.907738540587894
rs182379102_fw 0.00239762209417493 0.000904338318249446 0.702716170422653
rs182379102_rv 2.4966844350142e-05 5.91060018679986e-06 0.891567632831462
rs182381013_fw 5.34044025391005e-11 2.8838353747642e-12 1.73455819119545
rs182381013_rv 4.49784323782077e-07 6.97759213338783e-08 1.54575385976135
rs182386890_fw 0.0560402310787443 0.0300038898927999 1.15444571120682
rs182386890_rv 2.94853484927317e-06 5.58038898220213e-07 1.95049512944991
rs182387910_fw 3.39084569199655e-11 1.73130897750073e-12 -0.947850002992983
rs182387910_rv 7.47309576106485e-07 1.22229321551489e-07 -0.834246289590321
rs182390463_fw 0.000788156869658028 0.000265229176826287 -0.304047784009517
rs182390463_rv 0.00480235433331825 0.00194885535814309 -0.261433092631923
rs182390991_fw 8.25518751617796e-08 1.05825905920349e-08 -1.01413833962456
rs182390991_rv 9.93255973871289e-13 3.23813793706739e-14 -0.927296252927184
rs182392500_fw 3.02533973727823e-09 2.62432982761711e-10 2.16770254838225
rs182392500_rv 3.60357345324733e-13 1.0353309702449e-14 2.2505491845081
rs182393623_rv 0.263094812077686 0.177395370658755 0.329360330417309
rs182394141_fw 0.221806077666093 0.144993464898596 -0.611105701675374
rs182394141_rv 0.183328993805115 0.116084439511792 -0.570791145564898
rs182394242_fw 0.235558788609533 0.155588213205069 0.133183297049751
rs182394242_rv 0.890515342902924 0.844928946044746 0.0215366823029343
rs182394365_fw 0.435034187070725 0.324878061826233 -0.240948532721453
rs182394365_rv 0.186075076420577 0.118131930939691 -0.372618008705784
rs182395139_fw 2.1833001289301e-05 5.10078943266066e-06 0.998129880691143
rs182395139_rv 4.34918738880299e-06 8.58573243066398e-07 1.06199898377764
rs182395266_fw 5.85365736238368e-06 1.190786136521e-06 1.44224316948411
rs182395266_rv 2.69812900278796e-05 6.4387372825472e-06 1.37919688096717
rs182399485_fw 0.660885766858253 0.560970152779126 -0.218544709797395
rs182399485_rv 0.534057981521226 0.4237452951384 0.437680407046276
rs182400080_rv 6.8474601444606e-05 1.79590730930118e-05 1.70937147716328
rs182400971_fw 1.19824574056628e-05 2.63273244128579e-06 -0.551646150268518
rs182400971_rv 3.23886222416978e-07 4.8404202438934e-08 -0.595260302380992
rs182401208_fw 0.0292098194139159 0.0144669782172344 0.253452198847221
rs182401208_rv 0.383434134284389 0.277939499700737 0.122060771891989
rs182402674_fw 0.000229694212194211 6.8238924566529e-05 0.672700134011616
rs182402674_rv 0.00022819479019696 6.77447763125362e-05 0.703032406103447
rs182403527_fw 0.406374772221707 0.29843378895596 0.229518232330911
rs182403914_fw 1.87135960585482e-06 3.38341386284038e-07 1.95494989875411
rs182403914_rv 3.81224703547097e-08 4.46081722981425e-09 2.4414971121097
rs182407300_fw 0.831899346590235 0.767050094227922 0.140570344546289
rs182407300_rv 0.955206438049139 0.935061072996547 -0.0435753569675547
rs182411089_rv 6.35445091395075e-06 1.30523932581029e-06 -0.687386533186036
rs182413694_fw 0.0492572982526248 0.0259463387783273 0.298033972076457
rs182413694_rv 0.0541278105541616 0.0288657386117104 0.275804429466768
rs182415546_fw 0.798505718481202 0.725451090288039 0.113586788538453
rs182415679_fw 0.000356275422204574 0.000110724882115931 0.543752960849508
rs182415679_rv 0.010317139605424 0.00452808174109729 0.35210596359151
rs182417590_fw 0.000832554020780919 0.000281688787138569 1.13698908730558
rs182417590_rv 0.00136004356870442 0.000483669310623016 1.01428653889547
rs182419799_fw 0.304052254782512 0.210303986412893 0.682609751139498
rs182419799_rv 0.874760831417806 0.823809055390141 0.0900228032752126
rs182420067_fw 0.652751217259117 0.551849302822473 0.228382629358856
rs182420067_rv 0.825436497619233 0.758781583041395 0.108317154319117
rs182421015_fw 7.09105942116121e-05 1.86565141318698e-05 0.64069197533369
rs182421015_rv 0.000320251414089919 9.84950354682806e-05 0.620855243674948
rs182421667_fw 0.0067294755475863 0.00282512054870802 1.02718090393966
rs182421667_rv 0.000383811482624004 0.000120150418186819 1.24940157708258
rs1824219_fw 1.75335772772013e-06 3.14427807408374e-07 -0.668869156784615
rs1824219_rv 1.5987164155756e-10 9.87595370513492e-12 -0.702096042939442
rs182422133_fw 0.188757445510202 0.120102054551512 -0.283228541588406
rs182422133_rv 0.645370990835185 0.543599631759096 0.113244968323001
rs182422577_rv 0.0108756927724044 0.00480365347720602 -0.449688025216312
rs182422782_fw 1.02096592513494e-05 2.20686527908871e-06 -0.780593070207676
rs182422782_rv 1.06999580402626e-09 8.24748496457107e-11 -1.14260053143775
rs182423023_fw 7.39263800078395e-06 1.5436687537965e-06 1.14828362515305
rs182423023_rv 7.03672808151791e-06 1.46203577727157e-06 0.960555984499531
rs182426998_fw 2.41035554399213e-06 4.46453951367131e-07 1.34488564903119
rs182426998_rv 2.32739436659317e-05 5.47629773936732e-06 1.25785202554031
rs182427226_fw 0.000407189652781214 0.000128394472494092 -0.571097613359889
rs182427226_rv 0.000297687136799131 9.0873816426727e-05 -0.390783221142454
rs182429653_fw 5.09016688398542e-10 3.6242601803945e-11 -0.72319282979506
rs182429653_rv 3.70603144346054e-05 9.117740641261e-06 -0.535744904392559
rs182429809_fw 0.001815412276991 0.000665526695665535 -0.360968096416758
rs182429809_rv 0.0533858830736961 0.0284198088979009 -0.221213420676661
rs182437110_rv 0.657928884394112 0.55761053843185 0.233859867803126
rs182438072_fw 0.942425750375235 0.916631136744435 -0.0417618057173804
rs182440210_fw 0.0384270967401316 0.0196576276845709 -0.684405487886077
rs182440210_rv 0.129290102049253 0.0776618502754656 -0.538743688118715
rs182441129_fw 0.10258934973223 0.0596514876204955 -0.760334970663929
rs182441129_rv 0.227225012375895 0.149128821461441 -0.553416249535378
rs182441366_rv 0.681588336764369 0.584422087574651 0.291340753443555
rs182442895_fw 0.800629783526279 0.728141156404857 0.117653374939733
rs182442895_rv 0.732719668159627 0.644769971410853 0.160383135687389
rs182443656_rv 0.00164002398646959 0.000594791173293854 1.4470271406259
rs182444771_fw 0.000759202721788208 0.000254368929976084 1.55449858427436
rs182444771_rv 0.784259535759737 0.707226456815429 0.152238127287031
rs182445269_fw 8.1282721760378e-07 1.3402399547113e-07 2.25464854521582
rs182445269_rv 3.78068352524441e-05 9.3181268359899e-06 1.70136158525221
rs182447033_fw 0.521660687436446 0.410920429589919 -0.348363504914458
rs182447033_rv 0.174527782120646 0.109577337293672 -0.6592985398942
rs182447501_fw 0.0860136385054885 0.0487730222985527 -0.233377189003847
rs182447501_rv 0.741332513900873 0.654853774519744 -0.073373193826026
rs182447697_rv 0.172402262182589 0.107996882990874 0.6772825118637
rs182448215_fw 3.14971844535625e-06 6.00329522545673e-07 0.864650516583261
rs182448215_rv 0.211800688805196 0.137291236749569 -0.384064904529558
rs182449703_rv 0.943989503060812 0.918924601408091 0.0374187595342958
rs182450829_fw 0.00227221214299166 0.000852060707724596 -0.525353136217818
rs182450829_rv 0.242078558111566 0.160743203760543 -0.291963100927586
rs182455877_rv 0.000493108398533963 0.000158316446887378 -0.583083584182131
rs182456297_fw 0.999793330789438 0.999671709500885 0.000104548319578055
rs182456297_rv 0.997645677322228 0.996597567936148 0.00140753333870913
rs182457442_fw 0.413996925698294 0.305390605929478 0.141040090768862
rs182457442_rv 0.255643578007073 0.171361995856509 0.183949764133858
rs182457993_fw 1.79322999747912e-11 8.42417117785959e-13 1.92607895459979
rs182457993_rv 3.49203162396161e-05 8.54336314963647e-06 1.39965238810232
rs182459501_fw 0.869981741903607 0.817711257709213 0.0932141276798205
rs182459560_fw 0.00194221298593792 0.000717531564165485 -0.336950733420043
rs182459560_rv 0.000138731002555727 3.91296111758102e-05 -0.391613854099969
rs1824600_fw 0.962290066140673 0.944784402296188 -0.00754597705683057
rs1824600_rv 0.178417561123468 0.112459533003277 -0.190157818655909
rs182460612_fw 0.403032096100757 0.2954927705674 0.19558061210476
rs182460612_rv 0.69041025418168 0.594635739899781 0.122985594863331
rs182461026_fw 0.00299323234685315 0.00115527394927921 0.478729768614291
rs182461026_rv 0.0446616318678807 0.0232593527254783 0.384646984958937
rs182462343_fw 0.213084069840244 0.138281018582766 -0.353743752398782
rs182462343_rv 0.572589239516972 0.464100846348588 -0.199911057500558
rs182463490_rv 0.0190413426407115 0.00896307200917752 0.729235072691057
rs182464562_rv 0.0141372209437039 0.00644137349989541 0.785407670819075
rs182464642_fw 0.000637464412847341 0.000210084234260762 1.56642816573638
rs182464642_rv 0.31568276176831 0.219849622037459 0.519707844378471
rs182465021_fw 0.00164067604243638 0.000595063943597926 0.605976346361677
rs182465317_rv 0.00130024263043711 0.000460202434998117 1.07972611679029
rs182468001_fw 1.32015380692354e-09 1.04238805005575e-10 1.2177812772298
rs182468001_rv 7.79050323623583e-12 3.28244280738488e-13 1.20305655503415
rs182468364_fw 3.05637109504265e-11 1.5378860595895e-12 -1.44807737394326
rs182468364_rv 3.81119141512774e-08 4.45868937299887e-09 -1.33931753327438
rs182468951_fw 0.000482733459010498 0.000154643357221238 -0.93558876493467
rs182468951_rv 3.48066807692254e-06 6.70143888032439e-07 -1.23905357706187
rs182471226_fw 0.00986530623455482 0.00430872099205437 0.836122984514785
rs182471226_rv 0.00110266231946492 0.000384357555454562 1.12198783375007
rs182471422_fw 2.8090435094945e-05 6.73262114671382e-06 0.825865795821084
rs182471422_rv 0.00081640462196041 0.000275764302005604 0.641674707422759
rs182471731_fw 0.227629337406874 0.149457114331286 0.219053959444893
rs182471731_rv 0.366392499205027 0.262912327161619 0.166904840717525
rs182474797_fw 0.00555488358202314 0.00228931774546321 1.73501966422969
rs182474797_rv 0.0133445769801288 0.00604140725468905 1.4902810324846
rs182475291_fw 0.605500204275134 0.499561439629601 0.094401502254299
rs182475291_rv 0.310239349165848 0.215311636163688 0.160326464714151
rs1824797_fw 0.0118065914139353 0.00526482632853508 0.485791684831221
rs1824797_rv 0.0146054215282904 0.00667828239588421 -0.610548839638618
rs1824798_fw 0.0014253666498901 0.000509217145784396 0.486941632014118
rs1824798_rv 0.000308215886903452 9.44798638563774e-05 0.513004342536503
rs182480114_fw 2.09424089861092e-08 2.29258074617361e-09 -1.04991466133347
rs182480114_rv 2.26107121018163e-07 3.24335419760532e-08 -0.960343643360528
rs182481181_fw 0.0389772062626581 0.0199799885198172 0.348171712505035
rs182481181_rv 0.130768805089572 0.0786628752001336 0.26955033138415
rs182481707_fw 0.746183009623996 0.6606606962214 -0.0485301997700221
rs182481707_rv 0.36621303415586 0.262751149481322 -0.128763275202928
rs182481934_rv 0.44259632691944 0.331992946883354 0.554871509824634
rs182482216_fw 1.85215275076192e-14 3.64588934195499e-16 -0.590037914280631
rs182482216_rv 1.38981324609046e-09 1.10430718744166e-10 -0.546357844259187
rs182489544_fw 7.31060264661713e-06 1.52459850828198e-06 -0.649671577385185
rs182489544_rv 0.00260678817754969 0.000991015384730338 -0.569968595304409
rs182492217_rv 0.587881014414711 0.480643081378077 0.282834132485002
rs182494692_rv 0.549671578792637 0.440090574005308 0.219374245807181
rs182496287_rv 0.761654002089071 0.678847945263184 0.168375882807657
rs182496565_fw 3.04773478626735e-09 2.64881203252108e-10 2.00816102960761
rs182496565_rv 2.43396615081623e-08 2.70916211133582e-09 1.72527059253677
rs182496941_fw 0.789623954980865 0.713906469814662 -0.0503952701797593
rs182496941_rv 0.90712218166928 0.867702496956507 -0.0229144034380854
rs182497035_fw 0.0102397471553516 0.0044897698754365 -0.827808786041999
rs182497411_fw 0.884040117617298 0.836370425122861 -0.0930945306247993
rs182497411_rv 0.517963733118631 0.407120406201539 -0.343070598153877
rs182497933_fw 0.630938313842699 0.527644893829347 0.10292157202998
rs182497933_rv 0.2276685163789 0.149492909434384 0.395084568062667
rs1824980_fw 0.922267210512108 0.888661052342584 0.0574303143552272
rs1824980_rv 6.55329813755074e-07 1.05858963014181e-07 1.29932080342247
rs182498749_fw 0.786064674664026 0.709332397628003 0.0365130651811689
rs182498749_rv 0.789463981520865 0.713648339830121 -0.0405188074288004
rs182502590_fw 0.0253403028646414 0.0123377957028019 -0.410703201019268
rs182502590_rv 0.326505656824113 0.228838311762242 -0.187869032263882
rs182503151_fw 0.246866419927067 0.164492982105429 0.657779145076262
rs182503151_rv 0.0140565166580847 0.00640118217618017 1.06888592466347
rs182504033_fw 0.0861961656485081 0.048888552747884 0.314365170611406
rs182504033_rv 0.0195870934889854 0.00925354028542077 0.477501648134327
rs182504086_fw 0.347397691189232 0.24663138457164 0.656280648517971
rs182504086_rv 0.279746077771355 0.190637010488415 0.726528412868508
rs182504280_fw 0.624381083048321 0.520263167758961 0.143445829383509
rs182504280_rv 0.000105216512077875 2.88284818884108e-05 0.531892552119324
rs182504691_fw 0.338021282518628 0.238602818472166 -0.473559666347986
rs182504691_rv 0.620206701004772 0.5158169680818 -0.289423334498605
rs182505704_fw 0.00428981215248918 0.00171946388723343 -1.00181775892912
rs182505704_rv 8.90049516241953e-06 1.89573282936545e-06 -1.26099208719095
rs182507396_fw 0.0453686258998342 0.0236752119850638 0.360181450477415
rs182507396_rv 4.59833079433777e-05 1.15804953419873e-05 0.580662485642874
rs182507726_fw 0.00190807513378556 0.000703294895373817 -0.702591272649038
rs182507726_rv 0.00450227939749314 0.0018136379949692 -0.634575541754442
rs182510294_fw 5.54136902714768e-11 3.00275454327556e-12 2.919526899618
rs182510294_rv 2.15669673996597e-13 5.80518862393245e-15 2.26567424427082
rs182510396_fw 2.22491251060986e-07 3.18582787996555e-08 -0.970471430687445
rs182510396_rv 1.76640847258463e-06 3.17100266908482e-07 -0.713570536160693
rs182511796_rv 0.686138759767133 0.589575803794331 0.185367815224912
rs182513698_rv 0.00305068896719957 0.00117994654886653 1.3736558479859
rs182514276_fw 0.00590454484031776 0.0024487746590181 -0.390666915248001
rs182514276_rv 5.55202482027847e-07 8.8113051772517e-08 -0.634273818562136
rs182515927_fw 0.00118896580963752 0.000417175449629302 0.638688170632554
rs182515927_rv 5.34079229336673e-05 1.36452264120553e-05 0.70830256627341
rs182516082_rv 0.632711392641889 0.529743431501089 0.250724486861944
rs182516265_fw 0.0180568752295033 0.00844954568886386 0.686719554671186
rs182516265_rv 0.0144216801761683 0.00658724986526306 0.697503366997354
rs182518228_fw 0.938664380517203 0.911291081118536 0.0438129970720414
rs182518228_rv 0.875225034236578 0.824430119282101 -0.0727132421997805
rs182519700_fw 0.0087281675648718 0.0037637121829678 0.529516043889737
rs182519700_rv 0.000126348012463952 3.5298806083171e-05 0.400444344346557
rs182521704_fw 7.85412623364583e-05 2.08665127990962e-05 0.954364687690307
rs182521704_rv 0.00032449466005379 9.99310819224931e-05 0.871071107149898
rs182521856_fw 0.00160567584450088 0.000581005431033395 1.52640050743038
rs182521856_rv 2.82695365913189e-07 4.16418095897605e-08 1.90180456787737
rs182523690_fw 0.0299893196129463 0.0148991460820075 0.376366367024563
rs182523690_rv 0.0461917658873707 0.0241553318018722 0.427063221925696
rs182524045_fw 0.31743800632011 0.22127913753104 0.276172799322328
rs182524045_rv 0.00844501831377465 0.00362797897103934 0.686075688811679
rs182524511_fw 2.64841718123193e-05 6.30311925301268e-06 0.434998188120052
rs182524511_rv 0.00307442349690964 0.00119001058119716 0.324955799780671
rs182529681_fw 1.72890182164604e-10 1.0775762133454e-11 1.5383518851226
rs182529681_rv 4.72218733890993e-12 1.87099031815882e-13 1.42188780539627
rs182530037_fw 2.89764596859492e-05 6.96612984222291e-06 0.580122870525709
rs182530037_rv 0.00780783988604366 0.00332626909057648 0.361688545825064
rs182530179_fw 0.258605938463853 0.173770973314541 0.145735209945782
rs182530179_rv 0.150793214066732 0.0925644142881048 0.164715486610655
[truncated: 5,973,967 more chars]
