# Supplementary material for: High-throughput characterization of genetic effects on DNA–protein binding and gene transcription
Source: Genome Res. 2018 Nov;28(11):1701–8. doi: 10.1101/gr.237354.118 (PMC6211638; doi:10.1101/gr.237354.118)
Supplement: Supplemental Material [file supp_gr.237354.118_Supplemental_Table_S8.txt]

#Table S8: DEseq results: Low concentration. Differentially bound regions for low concentration. Columns are (identifier(rsID_Direction), adjusted p-value, p-value, logFC).
identifier padj pvalue logFC
rs10005641_rv 0.871497038002652 0.784873213323614 0.0708850098145025
rs10043_fw 0.420126847284793 0.254921370588349 0.341530595474898
rs10068432_fw 0.991703758579016 0.982582244511733 -0.00760364802140563
rs10068432_rv 0.228585667344239 0.105619692930982 -0.754654999756657
rs1008766_rv 0.666000679132329 0.511738300193402 -0.280287128000779
rs1012631_rv 0.916275989209388 0.85412089092117 -0.0470024321235006
rs10416239_rv 0.641866654662493 0.483227791226622 -0.177355033643781
rs1046040_fw 0.913511933052925 0.849725916361972 -0.0958997913703742
rs10481043_rv 0.856050521333621 0.7614292292193 0.0772646142187098
rs1048646_rv 0.674783103911399 0.522370525406612 -0.317956095766129
rs10500286_fw 0.74633412930739 0.610216834939205 0.0723408153153304
rs10500286_rv 0.905192999273898 0.835801476139327 0.104094401376577
rs1059384_rv 0.90536995284587 0.836295269627728 -0.0517311069626353
rs10773138_fw 0.554883696065352 0.387086945439123 0.226355910041507
rs10773138_rv 0.441685040871311 0.274796615070655 0.275831370267061
rs10773139_fw 1.10031126550893e-06 1.21727460265089e-08 1.72181366075148
rs10773139_rv 1 1 0
rs10781369_fw 0.444295868041155 0.277285706687264 0.283704692324492
rs10786583_rv 0.890155786187781 0.812417522375107 0.120138097755547
rs10819277_fw 0.71391428077391 0.569988227000566 0.148606309152404
rs10819277_rv 0.94099075972659 0.894947277459915 0.0338105127239126
rs10819278_rv 0.920352000358749 0.860485253337869 0.0589470567756196
rs10866275_rv 0.0674960589173532 0.0198557390831186 1.06182312868678
rs10951154_fw 0.86979218870223 0.782236095544653 -0.0723511458854314
rs10987750_rv 0.980060435340747 0.961689585829516 0.0120289114623158
rs11073821_rv 0.533046872866246 0.363764730030115 -0.235206675563081
rs11076202_rv 0.819201387456782 0.70712808592594 0.094065071336162
rs11080368_rv 0.820503384720569 0.708754128903233 -0.0943790733654422
rs11083748_fw 0.83854716408846 0.73489775520552 -0.0885530014752544
rs1109895_fw 0.0397466269085736 0.00980237461225864 -0.715978230272338
rs1109895_rv 0.819781671073733 0.707900955320289 0.130614536201969
rs1109896_fw 0.9691870248907 0.942434864957416 -0.0189047749119571
rs11121541_fw 0.959766224672529 0.92609347231056 -0.0242792596882815
rs111251056_fw 0.864448149323226 0.77416363228456 -0.0750856393653335
rs11132303_fw 0.0299238316488293 0.00670511442360139 0.783954369027193
rs111343213_rv 0.729196150397067 0.588640459540224 -0.269441774533291
rs11149810_rv 0.860399123612918 0.7678819356816 0.0753178769540112
rs111544178_fw 0.835979893341944 0.730874554087697 -0.0806779780344483
rs111544178_rv 0.622421888553945 0.461450947832 0.265001394503589
rs11156882_fw 0.0170345046951123 0.00316969207971113 -1.05035117860015
rs111685844_rv 0.42827325358312 0.262097780581014 0.561077927371036
rs111711955_fw 0.667956141785135 0.514045384146457 -0.108125241601107
rs111711955_rv 0.480475866656549 0.311842259286115 -0.495290712312916
rs111767053_rv 0.925025568966591 0.868291976797428 0.041964833811453
rs111859634_fw 0.971153732208028 0.946052715129495 0.0177077932422394
rs11195352_fw 0.729894317662485 0.589526921292518 0.141193184303324
rs112272383_rv 0.942816510589384 0.897962191825361 0.0325695629837413
rs112302062_rv 0.30255111280871 0.15763073871517 -0.621663445564507
rs112505924_fw 0.91488503449 0.851964303400565 -0.0487027680390932
rs112589566_rv 0.716744457094016 0.573494224848116 -0.141307062401145
rs112591832_rv 0.800039153643 0.681134402475346 -0.103110306011644
rs112608531_fw 0.710309955317592 0.565798727927486 -0.149966855126636
rs112751561_fw 0.847345077860183 0.748028954029687 -0.0840880308579146
rs113234443_fw 0.863096689861294 0.772058534597355 0.0757636394460753
rs113234443_rv 0.630742305463379 0.470674687457787 0.181630776282238
rs113362476_rv 0.925644988362218 0.869437274713555 -0.0527155201731482
rs113377917_fw 0.924788176383566 0.867867951884166 0.043549763822848
rs113443567_fw 0.684543714922575 0.534148428875093 0.16270798468482
rs113579010_fw 0.919807765836396 0.859681433765322 0.0462601263394318
rs113579010_rv 0.785961100075202 0.661626556226166 0.110037685714229
rs1136267_rv 1 0.999289181877684 -0.000432921286994113
rs113750313_rv 0.755707504622247 0.622385209914545 0.124297521530418
rs1139057_fw 0.787223471593523 0.663379493127877 -0.113874247322139
rs113941333_rv 0.323490084914383 0.173518269952085 0.670360295870153
rs113965271_fw 0.0899927806072747 0.0292541723171526 0.439784674896082
rs113965271_rv 0.924033405760412 0.866635139330887 0.0434542026658626
rs114000233_rv 0.529111257709856 0.359791676346641 0.38931709688681
rs114007624_rv 0.419349662911835 0.254162313225722 -0.543995329925816
rs114035235_rv 0.89086411570643 0.81346791889368 -0.0601466318998767
rs114105224_fw 0.901692880492595 0.829847424495989 0.0562524383528777
rs114105224_rv 0.663387699097943 0.50842132316368 -0.295515893757721
rs114127141_fw 0.93725043838065 0.888400977870531 0.0367348404356169
rs114185324_rv 0.976046980272115 0.954588755903228 -0.0182951728821527
rs114211152_fw 0.00155484841150014 0.000136968041713201 -0.680304808337776
rs114430703_rv 0.895770786231672 0.820484459441055 0.110140428249288
rs114450384_fw 0.9934861190817 0.985685540215578 0.00469683651035022
rs114516278_rv 0.870348320066379 0.783011263729901 0.129965320936703
rs114548836_fw 0.994149556477179 0.986816513390343 0.00431330547583374
rs114581938_rv 0.610638872729508 0.448346124755383 0.227634613167647
rs114691522_fw 0.856159366375049 0.761563915625783 0.0793599206040688
rs114725400_rv 0.959825552159836 0.926230702530461 0.0233689324660035
rs114813684_rv 0.856579499480161 0.76213655597036 0.0770312075251377
rs115043882_fw 0.810505888620913 0.695042008130627 0.102587539637277
rs115043882_rv 0.0175465447392772 0.0032977631195012 1.45412963621076
rs115044970_fw 0.359774698313112 0.202334973157204 0.41064293050283
rs115078023_rv 0.341499410604982 0.187559183512329 -0.603461686263033
rs115137751_rv 0.894189952713119 0.818228605027883 -0.0761185551339677
rs115259337_fw 0.995714193934539 0.989834122057412 -0.00291216537375092
rs115259337_rv 0.804130248889816 0.686364375290986 0.203594380764787
rs115264623_rv 0.634264830604469 0.474418533912752 0.182391579302764
rs115359202_fw 0.0124910820487905 0.00210919792762017 -0.513592732762809
rs115359202_rv 0.667163080547576 0.513099150241817 -0.294769185336374
rs115361538_fw 0.817875904253113 0.705151827165698 0.0990113612205323
rs115368478_rv 0.870838895062639 0.783914870259647 0.0687146837461011
rs11538946_rv 0.518902139733376 0.349126077214491 -0.424327624534927
rs11538963_rv 0.775210007800245 0.647740058825593 -0.22616262573166
rs115462491_fw 0.0317911240800698 0.00726520667855088 0.577872199210696
rs115462491_rv 0.687528312301041 0.537743119339173 0.252160967337264
rs115544389_rv 0.919849486618765 0.859771289330701 -0.0442485646753395
rs115558355_rv 0.97153814598786 0.946878609068243 0.0168756522779177
rs115600509_fw 0.939038200286173 0.891741706146789 -0.0354484504981545
rs115621215_fw 0.697044129903795 0.549250054055638 0.156598553063398
rs115626671_rv 0.774077750582565 0.646232701250922 0.115138576384135
rs115681222_rv 0.950657638465496 0.910960170449155 -0.028059114604796
rs115742683_rv 0.906243950289892 0.837673836518594 -0.103561840744479
rs115927183_fw 0.720530708743225 0.578103343711665 -0.210649580461858
rs11598689_rv 0.677893221439258 0.526250728314788 0.158692678271171
rs116109761_fw 0.846769369057957 0.747243519929827 -0.084308636501175
rs116175140_rv 0.968230261898241 0.940829942961236 -0.0320028196903144
rs116263029_fw 0.000135449316567539 5.91532002498721e-06 1.63191792510489
rs116372990_rv 0.753642976389264 0.619892946863386 0.244660447014782
rs116395375_rv 0.989037765020854 0.978001789694001 0.00690773912452857
rs11640439_rv 0.855409725332212 0.760364459002447 -0.147170829818347
rs11640851_fw 0.78882184711697 0.665752170042608 0.112940851377569
rs11641471_rv 0.293106472490173 0.150614705402521 0.693098541981688
rs11642934_fw 0.780780301901544 0.654820699086648 0.116962897906166
rs11642934_rv 0.800039153643 0.681164868942279 0.103054551274497
rs11645008_fw 0.951083218768833 0.911883351956728 -0.0289673983830095
rs11647319_fw 0.860113969375343 0.767440508162594 0.0773425886960765
rs11647796_rv 0.758398146339445 0.625725018290613 0.123345391668766
rs11648751_fw 0.88373083169121 0.802703114822701 0.0654067985536969
rs11648751_rv 0.11772294803028 0.0420060443160256 1.00820773549144
rs116488534_fw 0.917346169205922 0.855706869401716 0.0475580221139403
rs116488534_rv 0.561799533747698 0.394438864912457 0.427090427115854
rs11657699_fw 0.94099075972659 0.894916354675494 -0.0345586494132798
rs116625590_fw 0.694612277705209 0.546342906238309 0.157752994047591
rs116660503_fw 0.921676519134399 0.862539023679355 -0.0453189909533202
rs11672890_rv 0.538267072869384 0.369496517324086 -0.453779432088957
rs11673006_rv 0.999599376345714 0.997053559855841 -0.00167449623635871
rs116767727_fw 0.700216508705882 0.553283013331829 -0.155101423455145
rs1167741_fw 0.926731740802614 0.871296619845488 0.0424077075901811
rs116822000_fw 0.821545237856667 0.710325258147292 0.0971744072606509
rs117062406_rv 0.906091210892548 0.837382350243064 -0.103581729614075
rs117120614_rv 0.758021885078603 0.62527207228024 -0.122281146708177
rs117309752_rv 0.96306535818362 0.931923837964558 0.0213876206441149
rs117409822_rv 0.833975412713763 0.728192175711165 -0.0870089374833191
rs11743481_fw 0.026964317324102 0.00584009195134738 -0.861601195292483
rs11754038_rv 0.740866286772465 0.603378065870228 -0.130890726627724
rs117558553_fw 0.674071950520842 0.521385576619136 0.170448801396455
rs117558553_rv 0.995556504953027 0.98957827764905 0.00447444690160148
rs11760731_fw 0.890462568436965 0.812933851018256 -0.0619228087851161
rs117708391_rv 0.972965650129877 0.949351941835958 -0.0208626711331791
rs117765771_fw 0.793147526874685 0.67154315078163 -0.0875715644986357
rs117765771_rv 0.0478250538522015 0.012552611797117 -1.00195168593068
rs117871153_rv 0.856725965878034 0.762323719577094 -0.0768183466599036
rs117896577_fw 0.81643937717867 0.703290301970178 0.0996889428177477
rs117896577_rv 0.903844098106701 0.833606417822316 0.106054183190917
rs117918544_rv 0.744346946402936 0.607645447509769 0.128681836964447
rs117989615_rv 0.860109444075342 0.767419917062541 -0.149180883020711
rs118156404_fw 0.0696655553404464 0.0207102985718917 -0.341689646363519
rs118156404_rv 0.0949825036715585 0.0314917218784088 -1.03894550697924
rs11823810_rv 0.897876334001634 0.8240265547542 0.0565419379471259
rs11857503_fw 0.742526188706187 0.605477529144708 -0.179677857830983
rs11857503_rv 0.895198340649737 0.819692648214646 -0.0584842217038657
rs11860407_fw 0.198737345683037 0.0866017115574547 0.443339751567268
rs11880651_fw 0.86961878651355 0.78195361872122 -0.0724061229659457
rs11880651_rv 0.54544649743167 0.376961641679327 0.356629100937743
rs11895880_rv 0.95181747027114 0.913313629492472 0.0277606438050273
rs12051120_rv 0.853986150351583 0.757907820659449 -0.143898287935846
rs12051311_rv 0.6573639036194 0.501343023568535 0.169989651297842
rs12294108_fw 0.838552316810449 0.73491331151691 -0.0885449139994528
rs12328733_fw 0.0294749393196907 0.00657485949716745 0.678760530539534
rs12361349_fw 0.764679167926596 0.633773968984878 -0.124708214411146
rs12411520_fw 0.446827205971026 0.279690725149537 0.328029611159925
rs12411520_rv 0.529681839233383 0.360419830226153 0.463589697843903
rs12439276_rv 0.524497866782826 0.355279934268702 0.231436821350396
rs12443592_rv 0.442897469601888 0.275932969997142 -0.550105656949993
rs12444402_rv 0.644152624246387 0.485896207947339 0.176512312236889
rs12445598_rv 0.747434408239749 0.611614422603639 -0.180629288605498
rs12446371_fw 0.839665830979818 0.736641994346288 0.116357488250703
rs12447493_rv 0.519414438120886 0.349613604231391 0.236220173636926
rs12447611_rv 0.441594918822573 0.274706360710497 0.276927332427803
rs12450385_fw 0.324988734562572 0.174742632242572 0.673493572191198
rs12454777_rv 0.855409725332212 0.760373341319216 -0.0775988093608654
rs12470189_rv 0.516960916740172 0.347064597941547 0.358796643294694
rs12596338_fw 0.947630045729749 0.906305922294975 -0.0307780782560342
rs12596338_rv 0.972008409379817 0.947596944782228 -0.0164534267398447
rs12596509_rv 0.258831731196708 0.126075491919251 -0.734298535139786
rs12596635_rv 0.966414442186166 0.937590655326457 0.0199075756063958
rs12597428_fw 0.236026074539763 0.110496628556501 -0.251669695483875
rs12597428_rv 0.95897674670909 0.924913166428755 -0.0398960317274309
rs12597736_rv 0.985545585873315 0.97159497045388 0.00907843529503692
rs12631540_fw 3.38287856309223e-05 9.88010338301657e-07 -2.13886864398875
rs1263793_fw 0.612505013843482 0.450515570474684 -0.229821923934873
rs12702081_rv 0.372732358524247 0.213097090117738 0.318851288157223
rs12712982_fw 0.687438080072421 0.537651597294604 0.161333517135205
rs12718597_rv 0.00428507958767215 0.000508754279225535 1.32221708596627
rs12797496_fw 0.921808557262471 0.862835888961723 -0.0452297513942075
rs12797496_rv 0.827421340344251 0.718780312609891 -0.0907668814655157
rs12805083_rv 0.735880424460065 0.596891733407118 0.132814339416935
rs12923830_rv 0.945372691617263 0.902059053268002 0.0621506709123797
rs12924788_fw 0.615281355856332 0.45364442707559 0.155830679470835
rs12925167_fw 0.957998325572206 0.923255423541288 0.025206637385697
rs12928134_rv 0.67303908442006 0.52014508385933 0.16422125658641
rs12932175_rv 1 1 0
rs12937368_rv 0.278774114180512 0.140207107898342 0.737121093445872
rs12941490_rv 0.762304701615292 0.630758644430019 -0.120478295892614
rs1295695_rv 0.937126157033403 0.888184484118176 0.0352593200028086
rs13014417_fw 0.359202626172261 0.201882156319274 -0.384102195724287
rs13051364_rv 0.705809282359511 0.56020821330059 0.146355895235935
rs13109112_fw 0.159676779505721 0.0639989109285589 0.615900302852193
rs13176438_fw 0.825671531388035 0.716438473086273 -0.0950144131330968
rs13176438_rv 0.894335136324974 0.818467080337217 -0.0590487952918119
rs1322816_rv 1 1 0
rs13233227_fw 0.740944401200645 0.603487564241979 0.135884222872849
rs13258937_fw 0.886146496016717 0.806418820142546 0.0641293763475763
rs13277542_rv 0.944181352914927 0.900055654582385 -0.0316298032550387
rs13317050_fw 0.862155466942209 0.770688315670948 -0.0762664314349854
rs13330423_fw 0.763680390361035 0.632566130520336 -0.12515760723549
rs13330846_rv 1 1 0
rs135623_rv 0.863176344338128 0.772158424234794 -0.0725714760365812
rs1360294_fw 0.95294955185394 0.915150174495196 0.0278808989727464
rs137894760_rv 0.982802919352056 0.966945649768809 0.0104007076296178
rs137970696_fw 0.119393728102938 0.0428584744898741 -0.488538393168007
rs138030865_fw 0.632985879052369 0.473062899015317 0.187814089395609
rs138030865_rv 0.983899109366324 0.968952014440878 -0.00997884182657488
rs138082947_rv 0.720576594465689 0.578152231197544 0.140687722143871
rs138155344_rv 0.724259891432966 0.582822003977654 -0.24414210486769
rs138235369_rv 0.968557239830577 0.941447576968002 0.0183854566104479
rs138319775_rv 0.379903580294596 0.219381650806441 0.313357503348818
rs138525190_rv 0.781203120550541 0.655382645823161 0.11438996893078
rs138574940_rv 0.687348489151631 0.537558723738785 0.239358338551297
rs138743509_fw 0.906582477325325 0.838255087690243 -0.0534381050586051
rs138743509_rv 0.814375533985628 0.700413753003896 -0.151546543839969
rs138767597_rv 0.81739734750002 0.704468045503717 -0.0955837720037882
rs138788538_fw 0.898845968149115 0.825517863772895 -0.0577005530229073
rs138891513_rv 0.993333331298521 0.985358191421464 -0.0046281510607549
rs138941683_fw 0.844472223720315 0.74407055962794 0.0854323872741583
rs139360501_fw 0.0495753118002648 0.0131561581544131 -0.619516394355134
rs139454895_fw 0.347986500921549 0.19264596726752 0.236165577329684
rs139644863_fw 0.0976004798536181 0.0326284752833795 0.484553799916308
rs139740342_rv 0.930818827248739 0.878197392651437 0.0389534360483262
rs140300884_rv 0.767539072432732 0.637359628781168 -0.127303354205428
rs140308494_rv 0.996954674028788 0.9920711912279 0.0024891913331765
rs140337729_fw 0.472880561442992 0.304475666121167 -0.232025730961477
rs140337729_rv 0.298853288691927 0.154883114604853 -0.676461647343715
rs140342450_rv 0.780065429946057 0.653901971284156 0.148938083193309
rs140374173_rv 0.846468237385352 0.746869520584161 -0.0935626833927701
rs140418500_fw 0.342036474572914 0.188020581227417 0.200941415207065
rs140608076_fw 0.91491762174566 0.852055356645956 0.0632235542718642
rs140854646_fw 0.856608327644314 0.762181151721919 0.0792214694607539
rs140979166_fw 0.872031684487352 0.785559406241722 0.0711292911608836
rs141017439_fw 0.841915414122729 0.740421588543849 -0.0866609084950888
rs141091433_rv 0.866127480062648 0.776799458160996 0.0746193879426185
rs141213505_rv 0.971380620429478 0.946555231561094 -0.0167802368127412
rs141430605_fw 0.932022248998617 0.880228103982573 0.0525066536765902
rs141839515_fw 0.00371825185443761 0.000423405208072281 -1.24470487857833
rs141839515_rv 0.933191953098807 0.882199907528407 0.0374934371632931
rs141996491_rv 0.833317402745513 0.727293507863653 -0.143805636269505
rs142001016_rv 0.932022248998617 0.880223650685658 -0.0694847026435614
rs142181213_rv 0.998238373717159 0.994504624398126 0.00224949468360959
rs142199229_fw 0.700186504673347 0.553236075751457 0.155072496518492
rs142205212_fw 0.895770786231672 0.820504088226804 0.0732597026519446
rs142442396_rv 0.997894918602821 0.9937495541398 -0.00199681754524486
rs142541707_rv 0.789198842144617 0.666277356004113 0.217948533245508
rs142722298_rv 0.90536995284587 0.836295269627728 -0.0517311069626353
rs142772474_rv 0.90536995284587 0.836295269627728 -0.0517311069626353
rs142863655_fw 0.884541893759755 0.80409520216353 -0.0649320174915515
rs143126604_rv 0.815399549626142 0.701890379705053 -0.165851508613138
rs143150082_rv 0.94757022445532 0.906146904865026 0.0298650137987124
rs143177445_fw 0.84512997022281 0.744977218128196 -0.0851557688783286
rs143329377_fw 0.843696263370678 0.742883022425373 0.085857563705946
rs143658413_fw 0.700284685075974 0.553408367591354 -0.155134522473409
rs143739712_rv 0.428506766595397 0.262337542285639 0.569161462562423
rs143778450_rv 0.732460708776774 0.592766180836091 -0.256769123843889
rs143957785_rv 0.388083340462999 0.226378255251026 -0.600442930199619
rs144001348_rv 0.958342989429498 0.92394158558892 0.042809051544254
rs144544713_rv 0.532956280421197 0.363655756732226 -0.366542374178827
rs144842905_fw 0.758901846439467 0.626425947405483 0.127369177310215
rs144909987_rv 0.870132742733982 0.78268260266402 -0.138602835164686
rs144981798_rv 0.921214377259141 0.861739784393827 -0.0436020422780722
rs145091858_rv 0.889736206813874 0.811719725007455 -0.060640440844636
rs145414968_fw 0.887991589679006 0.809018414218424 -0.0632322321306501
rs145414968_rv 0.681911518883253 0.53106689330851 -0.311841985062601
rs145537279_fw 0.760455753891879 0.628418522108309 -0.12659488942264
rs145585669_fw 0.205946482663899 0.0910777856117634 0.405175554599341
rs145704024_rv 0.548381003009672 0.380214709980474 -0.34672606255521
rs145722591_rv 0.930307787219147 0.877357946623213 0.0393026395959575
rs145756018_rv 0.0600136063014052 0.0169635699584623 1.21042518791856
rs145910031_fw 0.985497451970459 0.971510270956411 -0.0093478036495777
rs145910031_rv 0.4891482562865 0.31999706112052 -0.491020246656004
rs1459772_rv 0.3053142072034 0.159818444736754 0.640430464810175
rs146066932_rv 0.780364204020559 0.654316390737606 0.226383863235101
rs146121273_fw 0.87849934428524 0.794512746625849 -0.0681310676015306
rs146121273_rv 0.791845579614174 0.669771162681254 0.109796027730045
rs146276923_fw 4.54974279749671e-08 2.39713803828258e-10 2.91553254050194
rs146393341_fw 0.994164568961715 0.986864397840681 -0.00427284682089145
rs146401079_rv 0.883372383535689 0.802123537917544 0.0633173576151645
rs146507936_fw 0.946632572647331 0.904433692896581 -0.0417020085915756
rs146607980_rv 0.946827139084932 0.904868955507141 -0.0305149233561551
rs146647137_rv 0.980060435340747 0.961689585829516 0.0120289114623158
rs146659427_fw 0.0186606206957374 0.00357766925586246 0.91789065075829
rs146659427_rv 0.659375246202001 0.503588814817198 0.322474347634698
rs146829417_rv 0.178192542272423 0.074377936827133 -0.653089209858807
rs146909557_rv 0.954901803744435 0.918237529763043 0.0309087297468998
rs147028840_fw 0.873880127665317 0.788044159095178 -0.0703341486389121
rs147045287_rv 0.971193166084176 0.94612554339114 -0.017207625820228
rs147115897_rv 0.810370017525703 0.694880684636338 -0.100467388490541
rs147227725_rv 0.987937114145172 0.976094017782031 -0.0135309665505284
rs147315491_fw 0.801477497206851 0.682930159879736 0.10691477472153
rs147416598_fw 0.971410341192409 0.946648648355741 0.0175044267006776
rs147601002_fw 0.465855095837154 0.297659696627951 0.318484178433072
rs147619433_fw 0.933762453229958 0.88306723750633 0.0384576768796356
rs1477404_fw 0.878610147819993 0.794688918421718 0.0681093000108259
rs147820470_fw 0.822314887198168 0.711458095684808 -0.0968051008955215
rs147820470_rv 0.881433552963002 0.799290800316427 -0.128439147751861
rs1478478_fw 0.697805828245855 0.550158924569612 0.156224649549662
rs147883297_rv 0.955293221612427 0.918994065291675 0.0254613775349608
rs148093371_rv 0.980060435340747 0.961689585829516 0.0120289114623158
rs148129102_fw 0.72227307272159 0.580398919053235 0.144613615903128
rs148133518_fw 0.801589364305172 0.683096397319269 -0.106843678138282
rs148133518_rv 0.979443996184649 0.960651443894596 0.0125090443604789
rs148145388_rv 0.541707043876743 0.373185149163976 0.223012760396397
rs148240217_fw 0.817528956713903 0.704599553684759 -0.104681002264718
rs148256875_fw 0.903913818669311 0.833717811249095 0.0549555437155388
rs148288316_fw 0.954843317036186 0.918105219555591 -0.0269091278123518
rs148318860_rv 0.651193892535295 0.494008911530188 0.291328241219079
rs148694017_rv 0.937692331965702 0.889208132173877 0.0590561050000596
rs148825190_rv 0.901056878118534 0.829003018767517 -0.0545468556586902
rs148932605_fw 0.557659195799672 0.389933212490402 -0.308378873977111
rs149055758_fw 0.846187830448117 0.746449076125815 -0.0845722046729917
rs149080673_rv 0.976678263613991 0.955670597425846 -0.0144687522371654
rs149128356_fw 0.00780581505666338 0.00112702896710898 -0.922541304366919
rs149210127_fw 0.917920516544989 0.856760329074753 -0.0472506528117276
rs149210127_rv 0.479370929120105 0.310807458719484 0.488779615385556
rs149287402_rv 0.90536995284587 0.836295269627728 -0.0517311069626354
rs149334592_rv 0.90059443869424 0.828189139672862 0.0557134813006301
rs149605547_rv 0.950657638465496 0.910960170449155 -0.028059114604796
rs149797458_fw 0.88359487194508 0.802518248661614 0.0654546292058912
rs149797458_rv 0.773009758078409 0.644693102675453 -0.215388050301423
rs149843472_rv 0.582158899471307 0.416497333094428 0.371087121350153
rs149954828_rv 0.962641931894285 0.931322482138319 -0.021570904808759
rs150009463_fw 0.806779593573417 0.689977668826332 0.104401482888923
rs150081722_rv 0.82104268782826 0.709543736127078 0.0935392325752531
rs150110293_fw 0.979552454609342 0.960844482465154 0.0128520917900684
rs150222626_rv 0.937792481325793 0.889557606625454 0.0349985146808448
rs150391289_rv 0.678894639702039 0.527358473027123 -0.303568922715305
rs150457372_fw 0.572072331246392 0.405352337601465 0.217362909730221
rs150491905_fw 0.284611114715866 0.144493033578572 0.479348071835273
rs150491905_rv 0.876512645711253 0.791939925101797 0.0666671924944504
rs150590041_fw 0.752776560864911 0.618635858872698 -0.108502814056033
rs150649418_rv 0.615260567214756 0.453613664839068 0.187843475331817
rs150731931_rv 0.952994598737023 0.915275716237744 -0.0369767811672636
rs150810483_rv 0.46453513594804 0.296359094261678 0.269000207876099
rs150884204_rv 0.967246230733638 0.939199876621064 0.0197671228386013
rs151092283_rv 0.447459626495064 0.280230089886117 -0.542561644249692
rs151151190_fw 0.914553181883092 0.851361972713101 0.0490234144416428
rs151183121_fw 0.0205463893164687 0.00407628585072268 -0.708862688874986
rs151183121_rv 0.891696493381945 0.814779205420393 -0.0952226765736751
rs1541703_fw 0.964576867729065 0.934474508664953 0.0215145138994347
rs1541703_rv 0.642924723163966 0.484436732939385 0.176433008569722
rs1571736_fw 0.276749732319665 0.138705401305593 -0.493333819555941
rs1585789_rv 0.863385796458388 0.772575331294882 -0.0723969767652382
rs1596929_fw 0.966729784899225 0.938153172917764 -0.0203082972438091
rs1596929_rv 0.78167041644369 0.656009195899207 0.114017227292832
rs1651672_fw 0.830729453023858 0.723387868989395 0.0925826928204082
rs1667309_fw 0.312258741651293 0.164897036597135 -0.19052600796143
rs1684032_rv 0.31134828307945 0.164158008674263 -0.693132716138655
rs16853998_fw 0.685450580992519 0.535308454676729 0.162280471474802
rs16853998_rv 0.965238836820768 0.935530886273783 0.0204840123832385
rs16854890_fw 6.10368488852721e-06 1.10496230757957e-07 -2.29879344850167
rs16899117_fw 0.867279047244613 0.778472644984971 -0.0735084049846957
rs16899119_fw 0.23145031174684 0.107439876649253 -0.300920066229066
rs16899119_rv 0.984183259073628 0.969506798491567 0.0177958796252151
rs16958708_fw 0.850866596741715 0.753204281829843 -0.0822631034944486
rs16959681_fw 0.974209826404566 0.951488390933714 0.0159212314272949
rs16959681_rv 0.929386106342041 0.87567289633601 -0.0395038090481585
rs16966328_rv 0.905070510364942 0.835618311589157 -0.0519465727687756
rs16979527_fw 0.78468891523579 0.659888605542178 -0.138874652521456
rs16979527_rv 0.839870424809534 0.73703671405875 -0.0910836619675467
rs1697953_fw 0.572384079261459 0.405875404691154 0.210114848289423
rs1697953_rv 0.0178720620598238 0.00337712521195463 0.841297210251948
rs16979555_fw 0.813048059025804 0.69847988288948 0.108928146268243
rs16979555_rv 0.943021752187868 0.898334956264959 0.0311574035898763
rs1697955_fw 0.157828478517336 0.0629648813672275 0.478899459761533
rs1697955_rv 0.659701772854154 0.503950405452485 0.187914079482338
rs16980629_fw 0.372061891981144 0.212606795417796 -0.272341884572376
rs16980629_rv 0.319754485119512 0.170545626449407 -0.301259480511681
rs16981103_fw 0.400903801440213 0.23777754936458 0.330626248723051
rs16981103_rv 0.46577929188622 0.297523705577699 0.272888080352907
rs16981238_rv 0.196604360087429 0.0853243702836689 0.869462446026181
rs16981474_fw 0.578265122928205 0.41219238862223 -0.178391974001093
rs16981474_rv 0.774668752941729 0.646919428147233 -0.121055017581454
rs16981486_fw 0.729725450764493 0.589300334822867 -0.101358968371847
rs16981486_rv 0.462033722220786 0.294017185688261 -0.185543594597514
rs1698204_fw 0.00163215212242927 0.000145930925948739 -0.650587582861607
rs1698204_rv 0.00501627148296673 0.000629738281850776 -0.554341874786877
rs16982252_fw 0.00163200521048077 0.000145899742568803 -0.866120828416491
rs16982252_rv 0.00204622256747644 0.000196394462467963 -0.904035756673906
rs16982293_fw 0.0130514882254219 0.0022391877151394 0.831973272628332
rs16982293_rv 0.0770455336071532 0.0237221788721204 0.619659433880965
rs1698231_fw 0.246655786590996 0.117888842154649 -0.473253701453446
rs1698231_rv 0.606749635266345 0.443786235450874 -0.249107485215688
rs1698233_fw 0.00583652007833124 0.000769889318274998 -0.969015231158477
rs1698233_rv 0.743017839784676 0.606077395685156 -0.234013995359431
rs16982846_fw 0.00924421160658707 0.00140831463398075 1.26577354031242
rs16982846_rv 0.00286173817729913 0.000302702727443748 1.4585248205394
rs16983165_fw 2.20431480771262e-05 5.68471693051316e-07 -1.24209180646517
rs16983165_rv 0.00165100335061078 0.000148054610069037 -1.09454473207602
rs16983290_fw 0.299555652235096 0.155354932089262 -0.531583839523994
rs16983290_rv 0.591073585784303 0.426195003033118 -0.249430981487759
rs16983613_fw 0.0462241252393567 0.0120093427169379 0.807000165478227
rs16983613_rv 0.109247882069901 0.037975678202101 0.642204533710466
rs16984003_fw 0.0786305893011496 0.0243745609526079 -1.13215281623105
rs16984003_rv 0.00081031367668282 5.89817598912516e-05 -1.07791765744183
rs16984564_fw 0.177127443110344 0.0737296458836326 -0.422513032151902
rs16984564_rv 0.672900438742929 0.519999913591991 -0.150707219879087
rs16985114_fw 0.648806758417857 0.491258057808084 0.234886646998598
rs16985114_rv 0.362567344771416 0.204579143523676 0.471181619916984
rs16988063_fw 0.000998561323107214 7.73883368979647e-05 0.823871314214843
rs16988063_rv 0.000313029657685954 1.71874488577484e-05 0.938433771080228
rs16989236_rv 0.922282647180372 0.863565229625494 -0.0758055384256998
rs16989330_fw 0.891252662524125 0.814147962781504 0.0796207913214037
rs16989330_rv 0.52992552081253 0.360623247270634 0.216059624773565
rs1699011_rv 0.00316158539333127 0.000343408883875209 -0.807181345728915
rs16990150_fw 0.00415115494078506 0.000489181286897635 -0.856214286206632
rs16990150_rv 0.00435073094327893 0.000519195116547486 -0.816018376002512
rs16990292_fw 0.961683410322713 0.929253756820081 0.0281000008727602
rs16990292_rv 0.594132871335467 0.429788042296097 0.25682770763353
rs16993498_fw 0.945889824507458 0.903085972054794 -0.0405654527807307
rs16993498_rv 0.000535165209435298 3.47106358053881e-05 -0.738945520527575
rs16993706_fw 0.345246198453759 0.190525687249679 0.533644531448032
rs16993706_rv 0.493843880796204 0.324644765355717 0.431437051869284
rs16993769_rv 0.0908693315535419 0.0296355855267899 1.07214963372259
rs1699379_fw 0.141863169745884 0.0544290448672253 0.867216596826391
rs1699379_rv 0.0621806838738937 0.0177958250497417 0.985252181262319
rs1699380_fw 0.953721247196582 0.916384936676644 0.0262920941157094
rs1699385_fw 0.0122091414061145 0.00204700018351492 1.34881996405369
rs1699385_rv 0.113220549421591 0.0398335764254447 0.869239654120318
rs1699387_fw 0.246501727134301 0.117760689519327 -0.487116989427053
rs1699387_rv 0.0285088864627686 0.00629568878171129 -0.903237010139961
rs1699389_fw 0.0010090537439247 7.83800400031747e-05 1.10154629363119
rs1699389_rv 0.00128788717898557 0.000107188628370661 1.02428300963819
rs16994188_fw 0.0193616484157094 0.00376223126437562 -0.734707225501332
rs16994188_rv 0.0180898895580772 0.00343088941146378 -0.744236964178711
rs16996504_fw 0.00803452934451336 0.00117044716182596 1.20588813147996
rs16996504_rv 0.047155374840876 0.012326229127837 1.11608376054455
rs16996809_fw 0.678801926292132 0.52726393405473 0.162518346196228
rs16996809_rv 0.930975381358755 0.878513690751481 0.039031009055807
rs16997679_fw 0.411185033702374 0.246753763893784 -0.269736519272611
rs16997679_rv 0.000847412806997139 6.25162103319611e-05 -0.731292688989756
rs16998094_fw 0.00736861407811163 0.00104483632704695 -0.724830660987326
rs16998094_rv 0.0157177349940066 0.00284784652800968 -0.697105515966695
rs16999328_fw 0.645444323515752 0.487422669338704 0.220684108356215
rs16999328_rv 0.6380939226071 0.478894988220819 0.181843374159786
rs17000960_fw 0.0213262175746268 0.00428029021257052 1.1395505265678
rs17000960_rv 0.202894751813636 0.0891492964308871 0.574561808325304
rs170021_fw 0.432711249105545 0.266337587670763 0.297213783697901
rs170021_rv 0.222723079915843 0.101721191664393 0.422042233451627
rs17002253_fw 5.61389832817366e-05 1.91587488562404e-06 1.67907445721372
rs17002253_rv 0.00290626568436505 0.000308952818060799 1.25591768242885
rs17002325_fw 0.564129586785005 0.396948193527926 -0.171942837399409
rs17002325_rv 0.616020573302913 0.45434804277381 -0.165415393390051
rs17003296_fw 0.847897009028182 0.748954124910059 0.0953617368847521
rs17003296_rv 0.463158788836018 0.295040538266883 -0.314159012579543
rs17004534_fw 0.000296352088529147 1.60554362871773e-05 -0.853496463333438
rs17004534_rv 1.93347108504666e-05 4.8258733538477e-07 -0.901659775597597
rs17004570_fw 0.00853765263251415 0.00126951625966852 -1.10008574845596
rs17004570_rv 0.20291244679546 0.089168318118657 -0.531780841157693
rs17004659_fw 0.328423857191612 0.177419919691847 0.25288860037997
rs17004659_rv 0.0377757588080558 0.00915840532976144 0.626746799585033
rs1700510_fw 0.125304824424156 0.0458311963705632 0.95136388953939
rs1700510_rv 0.024573123078209 0.005174499347566 1.1745118042896
rs17005956_fw 0.0946739031102994 0.0313464784367589 1.02950525200413
rs17005956_rv 0.154510447989157 0.0611200177445884 0.854241229312335
rs170069_fw 0.0767174328139783 0.0235872212316615 1.1448539710284
rs170069_rv 0.0675200492134954 0.0198671394225496 1.1627779709257
rs17007610_fw 0.399016580359905 0.236199317823469 -0.360331833304252
rs17007610_rv 0.211734676177873 0.0946912426142168 -0.450019559915341
rs17009534_fw 0.0235539079153529 0.00488472823232934 0.677061415699168
rs17009534_rv 0.739855292068133 0.601986088913854 0.183798779565709
rs17009783_fw 0.539113146938026 0.370325932904089 -0.190138181474718
rs17009783_rv 0.353676001068134 0.197503175493039 -0.258971360313426
rs17010197_fw 0.338477776038901 0.185289500715521 -0.326473245687241
rs17010197_rv 0.476724812931899 0.308137171457807 -0.25483024657936
rs17010252_fw 0.171781981506991 0.0707199121566045 0.68816823061857
rs17010252_rv 0.129137941861997 0.0477915779135619 0.761698876252416
rs17011821_fw 0.362018476895332 0.204119115648532 0.329314851276794
rs17013217_fw 0.26970086468202 0.1336305657799 -0.511079248436164
rs17013217_rv 0.114370331911802 0.0403970095956106 -0.640395747056904
rs17014493_fw 0.045450570665065 0.0117274593464391 0.924828055884386
rs17014493_rv 0.00440978798780451 0.000529266240148214 1.23247690417547
rs170159_fw 0.556922889992162 0.389142678889532 0.360527732987808
rs17016206_fw 0.00973383143273832 0.00150992472858493 1.15848800334876
rs17016206_rv 0.0080514575454763 0.00117353648783953 1.27679110386598
rs17017848_fw 0.00466366982954121 0.000571393161717726 -0.563891748445568
rs17017848_rv 0.0100851862993822 0.00158316435007333 -0.513883565480295
rs17018009_fw 0.313785824520988 0.166099045368828 0.595438995516548
rs17018009_rv 0.383348330007759 0.222330974383959 0.617303916608799
rs17019087_fw 0.00370278221786704 0.000421357010393602 1.7537598799428
rs17019087_rv 0.0273158016133271 0.00594509012863083 1.33130056540322
rs17019221_fw 1 1 0
rs17019573_fw 0.000530040729737044 3.42551702450986e-05 -0.749796478194617
rs17019573_rv 1.94481476348243e-05 4.86278966252379e-07 -0.882644473433779
rs17019818_rv 0.421430584320999 0.256024695880323 0.323987974044207
rs17019870_fw 0.611715659743715 0.44954261757624 0.193189570918507
rs17019870_rv 0.415661435931361 0.250843863656486 0.29946941074967
rs17020400_fw 0.734843987069287 0.595572580058102 -0.224964133139732
rs17020400_rv 0.792493327327793 0.670671169743079 -0.185226570455416
rs17020459_fw 0.104942456096725 0.035988162293582 0.961853942117736
rs17020459_rv 0.340754624860531 0.187022007296886 0.614276434710071
rs17020672_fw 0.342534869335246 0.188355161599825 0.548749186632138
rs17020672_rv 0.273546778314779 0.136388947718968 0.566709098299383
rs17020908_fw 0.76774461159388 0.637643436674317 0.203329668058826
rs17020908_rv 0.483143277434358 0.314374928681576 0.413413100316921
rs17020909_fw 3.97500843296994e-06 6.28169669200678e-08 1.96776453905142
rs17020909_rv 1.26519158914106e-06 1.45930907866557e-08 1.91755763944814
rs17021397_fw 0.89673461864707 0.821964044762827 -0.0682321430021321
rs17021397_rv 0.628512793686578 0.468128250365876 0.322473362215706
rs17021612_fw 0.192843530437164 0.0831483910403489 0.669384619499212
rs17021612_rv 0.23362990418125 0.108878071963053 0.623045202527158
rs17021732_fw 0.886564137318195 0.80697559363781 0.073962789159093
rs17021732_rv 0.147445437316774 0.057371416539388 0.637657355731716
rs17021737_fw 0.0205297179700498 0.00407207759044941 -0.47568127218095
rs17021737_rv 0.0710057255527098 0.0212312034978233 -0.48868051467303
rs17022096_fw 0.979039165648608 0.959809596443901 -0.0186947654688548
rs17022096_rv 0.439192261443459 0.272512323945211 0.379468765548348
rs17022433_fw 0.0334441624721726 0.00779430099486008 1.1750117998588
rs17022433_rv 0.0558128998348634 0.0153904259547289 1.12930351496716
rs17022502_rv 0.91527051893838 0.852697781583227 0.0811520418456002
rs17022564_fw 0.91844922443354 0.85755851710955 -0.0842243824534823
rs17022564_rv 0.913809691613245 0.850164573640757 -0.0836875843187852
rs17022749_fw 0.00977503855905994 0.00151847882953039 1.60322599340664
rs17022749_rv 0.00442788101217412 0.000532319183457687 1.66773311104794
rs17023174_rv 0.444895015188324 0.27790790509791 0.30939806861055
rs17023546_fw 0.12692812832933 0.0466537301360443 0.70557899333513
rs17023546_rv 0.0605504310117382 0.0171748356562694 0.822229315064452
rs17024319_fw 0.195353664758956 0.0845806662793652 0.851338622459003
rs17024319_rv 0.382965177130178 0.221979704886882 0.342642181590225
rs17024838_rv 0.480110695995822 0.311467208095049 0.493185497071341
rs17025653_fw 0.814338534899118 0.70035491474321 0.104486210595552
rs17025653_rv 0.93292088162164 0.881746704006516 0.0434755686129357
rs17026212_fw 0.791792045072833 0.669686234039052 0.111635064400415
rs17026212_rv 0.0232309339567396 0.00479616820425952 1.29551179103303
rs17026396_fw 0.226697477316914 0.104382248682906 0.814021417169997
rs17026396_rv 0.0831362308150092 0.0262474979932508 1.0581594906645
rs17026666_rv 0.798916980839163 0.679529137054415 -0.17800409381251
rs17027173_fw 0.814172044716578 0.700130694680303 -0.192460366812188
rs17027173_rv 1 0.998456899316059 -0.000947994308707621
rs17027750_rv 0.371925394715825 0.21249589269235 0.314854639169229
rs17028343_fw 0.0706454204252442 0.021099250983396 1.15867485646762
rs17028343_rv 0.216058102990363 0.0974610180808273 0.819570731197556
rs17028773_fw 0.692547319832888 0.543899243719419 -0.13790073163904
rs17028773_rv 0.492111166831989 0.322855096679138 -0.273860782728388
rs17029573_rv 0.368650936831396 0.20970370124448 0.636214452626672
rs17029857_fw 0.402326635548625 0.239012970403116 0.410058090391781
rs17029857_rv 0.698119842434569 0.550576344892191 0.196724955862318
rs17030373_fw 0.36476913350238 0.206363558950517 0.300806113389822
rs17030373_rv 0.492399188881715 0.323131182043105 0.231937914702149
rs17030376_fw 0.584065810243449 0.418585018674241 0.183496945787325
rs17030376_rv 0.635269073202286 0.475595936009462 0.195092272726741
rs17030418_fw 0.731962112527562 0.592200784647296 -0.169215667276863
rs17030418_rv 0.913282884520237 0.849331065079124 -0.0591092408183852
rs17030569_fw 0.28841677348528 0.147226561151453 0.53766523073325
rs17030569_rv 0.303879659482997 0.158623932131427 0.507268566638571
rs17030829_fw 0.472515765993937 0.304063210884272 -0.276475359629619
rs17030829_rv 0.0352127835837078 0.00835050683618683 -0.595574089707412
rs17030845_fw 0.00738980758614695 0.00104874041484776 1.15037439711136
rs17030845_rv 0.00903800667263121 0.00136640556058591 1.23096363476238
rs17030952_fw 0.248532030127877 0.119158281079981 0.395256465959223
rs17031795_fw 0.000877651848404561 6.54555555442059e-05 2.02574389566955
rs17031795_rv 0.0787860465019972 0.0244427902214743 0.994541159863806
rs17032343_fw 0.547552269012644 0.379337352581847 0.262035083994942
rs17032343_rv 0.971178673446289 0.946089944749116 0.0332525489464425
rs17032866_fw 0.025319437299144 0.00538051342689437 1.07559992430435
rs17032866_rv 0.0199246980121413 0.00390667391851088 0.682335451530363
rs17033311_fw 0.000253543030933213 1.32290294193094e-05 1.24839268343088
rs17033311_rv 0.000563608029825949 3.72223382005238e-05 1.10115142403266
rs17034040_fw 0.00697665603925622 0.000973442032681925 0.851690731525069
rs17034040_rv 0.000144013287172079 6.42458585420306e-06 1.47976554405497
rs17034079_fw 0.107160549187981 0.0369870159103142 -0.460532846719893
rs17034079_rv 0.493041951221937 0.323806474681051 -0.197229852138545
rs17034136_fw 0.000259228274607247 1.36170382897001e-05 0.912500759154726
rs17034136_rv 0.0549092234152443 0.0150671550284482 0.815027726939452
rs17035189_rv 0.220522921217042 0.100352918078007 0.425082331252104
rs170358_fw 0.977972983008032 0.958083876824504 -0.00867095833752837
rs170358_rv 0.485377869835197 0.316563886701536 0.207407256006309
rs17035926_fw 0.0463528622768202 0.0120554554555798 -0.705062500503369
rs17035926_rv 0.093447910356768 0.0308051750583339 -0.534658686166288
rs170359_rv 0.0205766521856114 0.0040876207281517 -0.74044188950365
rs17036040_fw 0.148894074121847 0.0581361667493503 -0.550544636311778
rs17036040_rv 0.106310061821841 0.0365967045751852 -0.546801086459126
rs170360_fw 0.466069325006633 0.297842966449454 0.372206070971801
rs170360_rv 0.342136268100463 0.188086789458144 0.344438832279145
rs1703617_fw 0.000513209567713813 3.2860940405005e-05 1.96400861306089
rs1703617_rv 0.00206850382890499 0.000199379375099373 1.62000730844786
rs170361_fw 0.367380423335785 0.208590954978721 0.243150770072741
rs170361_rv 0.313898526677284 0.166193416309487 0.30820992129415
rs170362_fw 0.103188150383744 0.035174352471266 0.770321587813469
rs170362_rv 0.81800410295397 0.705361864106925 0.0986751369229339
rs170363_rv 0.0798721361867283 0.0249007518992332 1.13858893582633
rs170364_fw 0.388150071796917 0.226462800615301 0.39620252978268
rs170364_rv 0.0876526077358158 0.0282404515711771 0.681755384202971
rs170365_fw 0.96698906380643 0.938683513145104 -0.0151007782521314
rs170365_rv 0.784276114091058 0.659417788626536 -0.107690501379848
rs17036634_fw 0.714392173054928 0.570519881197461 -0.256495263066831
rs17036634_rv 0.938642980706029 0.891028850339779 -0.0631118221531087
rs170366_fw 0.411572112867385 0.247075456196628 0.301696015052467
rs170366_rv 0.165648271835434 0.0673503678400193 0.776328545575274
rs170367_rv 0.745365100395529 0.608969684057626 0.241587839276556
rs17036850_fw 2.61141515287421e-09 7.01760425263125e-12 1.82672530383979
rs17036850_rv 4.01717286420434e-09 1.18040904356217e-11 2.10518518815676
rs17036899_fw 0.12585322704433 0.0461192166222583 0.993202238209623
rs17036899_rv 0.324139876413423 0.174035290068654 0.680869816885182
rs17037220_fw 0.000164431292037539 7.63596329485709e-06 1.71188648140323
rs17037220_rv 1.14242437512122e-05 2.42316363820416e-07 1.64380442455021
rs17037265_fw 0.687751406262376 0.538079188937301 -0.169063469010142
rs17037265_rv 0.676531984646858 0.52446439435207 -0.187524548471585
rs17038068_rv 0.198036084392274 0.0861975145598728 0.867935900146218
rs17040934_fw 0.546881577736132 0.378612649138689 0.153168944353446
rs17040934_rv 0.155782326762803 0.0618251250436088 -0.381419523283253
rs1704157_fw 0.0261123915465121 0.00560273174513334 0.919494246192525
rs1704157_rv 0.0109925020880963 0.00177738010118832 0.912482819216985
rs17041819_fw 0.0116348419766573 0.00191996894671533 0.655389996208669
rs17041819_rv 0.00972748789171562 0.00150872556213159 0.767339019222509
rs17045278_fw 0.813415931516046 0.699066703180921 0.189832415465084
rs17046778_fw 0.106594474859735 0.0367350498756323 -0.513328365876785
rs17046778_rv 0.00544888618965807 0.000703275410945789 -0.739358401384682
rs17046801_fw 1.30790794357832e-05 2.89710880829338e-07 -0.930609875279951
rs17046801_rv 7.22587108751597e-05 2.64579425947906e-06 -1.04154966876222
rs17047906_rv 0.669654759477333 0.516056133348572 0.327212333860003
rs1704949_rv 0.411410317583819 0.246939004237491 0.571527771814704
rs17050272_fw 0.0216194557733265 0.00435629709436811 -0.801518288314235
rs17050272_rv 0.00184530734611774 0.000170927546624668 -0.806642705493284
rs17051687_fw 0.780848992783478 0.654930119751732 -0.158619018600427
rs17051687_rv 0.714245489844985 0.570368204221304 -0.169665159828715
rs17052412_fw 0.594575815638286 0.430179613397649 0.253566869139726
rs17052412_rv 0.619591341126883 0.458380364330969 0.223180131906918
rs17053196_fw 0.776090835488014 0.648870849483559 -0.154468024501359
rs17053196_rv 0.860249327967504 0.767637388837568 0.0825168622794837
rs17055585_fw 0.766997223884974 0.636746970971236 0.0888757607255829
rs17055585_rv 0.945889824507458 0.903067669327071 -0.0228690591778112
rs170568_fw 0.137951273235701 0.0524079367600692 0.528477485084437
rs170568_rv 0.203180068689031 0.0893398216347572 0.447949421609343
rs17056989_fw 0.538324042563079 0.369556782232856 -0.132169763522769
rs17056989_rv 0.453966469635992 0.286649608334726 -0.154544302148437
rs17057245_fw 0.000165507477546812 7.69827760336508e-06 -0.979937344686823
rs17057245_rv 5.53202836060559e-05 1.87753467351188e-06 -1.37997252053179
rs17057266_fw 0.00222910336516233 0.000219419736063853 1.60333128562884
rs17057266_rv 0.103926073205705 0.0355385042064968 0.781217720894807
rs17057438_fw 2.71501607320507e-05 7.45213754196247e-07 -0.668864035080123
rs17057438_rv 0.0017438240042382 0.000159213179605319 -0.664590205700396
rs17057_fw 0.298670712292951 0.154735646047599 0.488740080566058
rs17057_rv 0.654155203893999 0.497485227883423 0.316275817415343
rs17058979_fw 0.760846233376899 0.628913405577307 -0.0973375749087009
rs17058979_rv 0.783820159941566 0.65885743769446 -0.09821171805558
rs17059029_fw 0.224342997022693 0.102828215309751 0.321148829773327
rs17059029_rv 0.135692150155075 0.0512325279931424 0.33796427723877
rs17059257_fw 0.938234542448589 0.890392113553908 -0.0396486496005627
rs17059257_rv 0.867504582553863 0.778821987270119 -0.0657936751452299
rs17060705_fw 0.239256664038221 0.112661720685947 0.514588065349826
rs17060705_rv 0.00230982661141039 0.00022957880954029 1.04470978424481
rs17060780_rv 0.743193130200656 0.606300811878248 0.259803132547251
rs17061898_fw 0.862429666728107 0.771065717913652 -0.08436009702571
rs17061898_rv 0.910053361782112 0.843912310606211 -0.0715476186440868
rs17061901_fw 0.0288253064728647 0.00638819744007486 0.923391222974145
rs17061901_rv 0.0307604130455789 0.0069480175663631 0.927843306626313
rs17062688_fw 0.0974829354427564 0.0325762429302326 -0.561410880714656
rs17062688_rv 0.241896435618647 0.11461096241839 -0.418614217323029
rs17063905_fw 0.0759583829297932 0.0232690063205074 -0.686078922935507
rs17063905_rv 0.145977324990038 0.0565854643083939 -0.452106640083157
rs1706475_fw 0.970059100865271 0.943950888433664 0.0210418415014287
rs1706475_rv 0.916806966968701 0.854849041425763 -0.0626743258915974
rs17065069_fw 0.863665956353258 0.773133226427311 0.100750054532606
rs17065069_rv 0.837548311661505 0.733385036575299 0.117970264717263
rs17065199_fw 0.306014182085561 0.160270678175302 -0.263674517178876
rs17065199_rv 0.68791978803776 0.538309824625129 -0.107731935261019
rs17065556_fw 0.480486433648001 0.311884012167855 -0.152041183593915
rs17065556_rv 0.132185991260595 0.0493479164507461 0.598091664802283
rs17065933_fw 0.309282508917552 0.162572890693707 0.539329510145939
rs17065933_rv 0.673680766361968 0.520969064540726 0.166490057953625
rs17067569_fw 0.0570448064353132 0.0158493543547299 1.22317472842241
rs1706763_fw 0.224411980569794 0.102872242702089 0.555195671183344
rs1706763_rv 0.0440143318703935 0.0112252949549357 0.827602861718542
rs17068454_fw 0.00127989806506632 0.000106410475451404 1.77768900882473
rs17068454_rv 0.0122246420028649 0.00205041852185712 1.45164725977738
rs17069928_fw 0.00255548071649828 0.0002626244918322 0.815042766934502
rs17069928_rv 0.0107388007532691 0.00172385258774885 0.808660680651849
rs17070003_fw 2.44610051353505e-05 6.54739965077034e-07 1.74771756581558
rs17070003_rv 3.31230998923862e-05 9.59341324598671e-07 1.48897108786436
rs17070160_fw 0.851556754761676 0.754296252658535 0.137742068802212
rs17070160_rv 0.981539429875682 0.964595772887968 0.0221336461919316
rs17070512_fw 0.00801671936624928 0.00116681437524556 0.861961819959165
rs17070512_rv 0.0363332380374592 0.00869737985268442 0.71294553589417
rs17070986_fw 0.000167355612370565 7.81015066688544e-06 2.0387220616415
rs17070986_rv 0.000325458334545102 1.81227057698435e-05 1.76683173022994
rs17071550_fw 1 0.999635079365068 -0.000218781536170951
rs17071550_rv 0.926251842697279 0.870467361073306 -0.0739621011223712
rs17072124_rv 0.107552840980806 0.0371746944069378 1.01179026280626
rs17072141_fw 0.00226092567705193 0.000223577261011195 -1.07984704774207
rs17072141_rv 0.00647527300753386 0.000881142971686287 -0.94928744992553
rs17072606_fw 0.795028023061158 0.673952990376142 -0.18995203001347
rs17072606_rv 0.860010920724741 0.767124827964579 0.116544138197038
rs17073051_rv 0.236017236924772 0.11047859691407 0.680575895696874
rs17074191_fw 0.154016362189957 0.0608703734599045 0.859432084193063
rs17074796_rv 0.77504018815876 0.647443885313124 -0.2245950646728
rs17075243_fw 0.210437050149989 0.0938640619884516 -0.374906917297426
rs17075243_rv 0.173549493359753 0.0716933329402339 -0.381133430980289
rs17076757_fw 0.927145648997055 0.871922522180673 -0.0430369431826287
rs17076757_rv 0.437751499329597 0.271139094131681 0.352726420463279
rs17077850_fw 0.747153365497146 0.611258474621385 0.0824105892445063
rs17077850_rv 0.745911823134447 0.609624083526067 0.10154032768181
rs17077951_fw 0.00808590911677527 0.00118034177911699 0.896037515536949
rs17077951_rv 0.136492033033631 0.0516347009268845 0.89804801647248
rs17077990_fw 0.803552537953353 0.685508334093909 0.0710342187942149
rs17077990_rv 0.564551106541304 0.397375902729828 0.130157864691428
rs17079437_fw 0.360061735718904 0.202556128724268 0.333599035293401
rs17079437_rv 0.123896948243428 0.0451230641242654 0.513282962759555
rs17079659_fw 0.573271188898784 0.406785060001443 0.297999049101369
rs17079659_rv 0.676095486399031 0.523987834005893 0.230537193253726
rs17080061_rv 0.819201387456782 0.70712808592594 0.094065071336162
rs17080178_rv 0.332026430038179 0.180226763231747 0.489684811402746
rs17080436_fw 0.0207811374593431 0.00413855051906925 -0.927808369914295
rs17080436_rv 0.00363012430855558 0.000410413768046728 -0.950288407287125
rs17080746_fw 0.972634437564262 0.948678620903368 -0.014365963713754
rs17080746_rv 0.742796112667017 0.605804420333531 -0.100671142360601
rs17081072_fw 0.692330760126677 0.543537451875917 -0.111940591885331
rs17081072_rv 0.177436262479278 0.0739406060507392 -0.289040319446386
rs17082355_fw 0.0224994690069012 0.00459680004650193 1.1974218757266
rs17082355_rv 0.0543840994360794 0.014869533922297 0.883571934442797
rs17082782_fw 0.0593891838639005 0.0167213923116682 1.17788730073105
rs17082923_fw 0.100599838213222 0.033974945913715 0.650772199271293
rs17082923_rv 0.0401410631088012 0.00994093476719633 0.874118002046092
rs17084536_fw 0.631756243411822 0.471766661055744 -0.127306359906093
rs17084536_rv 0.188391885475571 0.0804227054511754 -0.253927738567784
rs17085635_fw 0.199496204103003 0.0870713808786548 0.586420384738644
rs17085635_rv 0.411582550832319 0.247097002185045 0.45117222021692
rs1708618_fw 2.54763025193243e-05 6.87718736311133e-07 1.70900535333165
rs1708618_rv 0.000177703063883488 8.41685159813527e-06 1.47465291622125
rs1708622_fw 0.00240471198043344 0.000242820522663704 1.52328165706896
rs1708622_rv 0.00208553514227149 0.00020143613487934 1.56085605218647
rs17086793_fw 0.875946627909509 0.791157288183192 -0.0994064285636494
rs17086793_rv 0.136651983314157 0.0517209002822974 -0.483366603948554
rs17088182_fw 0.997896922633484 0.99378067783506 -0.00148510183606811
rs17088182_rv 0.669446875290832 0.515752050881302 0.126259161422916
rs17088625_fw 0.997126259070165 0.992362601008122 -0.00234082717870271
rs17088625_rv 0.813055930403697 0.698503427999553 0.0931472533961082
rs17089226_fw 0.111726310074129 0.0391312671837496 0.80260176821821
rs17089226_rv 0.154881483963128 0.0613198859549683 0.76400035612693
rs17089262_fw 0.867204608802837 0.778303333466073 0.0670608183449448
rs17089742_fw 0.0828829748900462 0.0261446262774388 1.08828474563517
rs17091005_fw 0.348094302824689 0.19274029204133 -0.350919753144627
rs17091005_rv 0.634264830604469 0.474413018250727 -0.167877560892426
rs17092066_fw 0.258232489938975 0.125671671349425 -0.642578835412097
rs17092066_rv 0.587996933150457 0.422784397768397 -0.332425678577702
rs17092089_fw 9.19113050857474e-26 1.01642564180377e-30 3.23354963068574
rs17092089_rv 4.56900383016607e-06 7.54763691365674e-08 2.09698165060214
rs170923_fw 0.325733751196526 0.175254887567883 -0.329407923605275
rs170923_rv 0.273628245359264 0.136475211708448 -0.445667954910405
rs17092644_fw 0.977102095208541 0.956444774499809 -0.0275567728463141
rs17092810_fw 0.0356164729828354 0.0084710535071975 -1.04160037395802
rs17093026_fw 0.523066842563053 0.353626800522674 0.275706682632304
rs1709419_fw 0.523066842563053 0.353628031243776 -0.13217118809377
rs1709419_rv 0.343436438595317 0.189063609064593 -0.218019036708618
rs17094818_fw 0.435390947366373 0.268871458948409 0.560200446793066
rs17094818_rv 0.860729934126094 0.768452550011531 0.0756074065722391
rs17094939_fw 0.396695675689282 0.234125802877189 0.504921814820686
rs17094939_rv 0.594034529105187 0.429624932751091 0.287311503534095
rs17095376_fw 0.947954864674653 0.906934058872429 -0.0553244205597976
rs17095376_rv 0.852152968834011 0.755239015640362 -0.150179448536603
rs17095402_fw 0.0460657750453339 0.0119492050899449 -0.722953988502458
rs17095402_rv 0.0788068417804578 0.0244509848162312 -0.660289178342836
rs17096014_fw 0.753260644055931 0.619270448098577 0.168709489331703
rs17096014_rv 0.719201504303849 0.57652845928774 0.141495155428058
rs17096048_fw 0.466503781381644 0.298321806362937 0.201969391456184
rs17096048_rv 0.621528043211536 0.460444602379192 0.131683959543111
rs17096211_fw 0.444907608813826 0.277923341727673 0.496064867930536
rs17096211_rv 0.33320652269124 0.181102677750506 0.559608919945206
rs17096228_fw 0.125963804895034 0.0461836638520995 0.687944001097462
rs17096228_rv 0.0319239138788022 0.00730790942086575 0.790637515193357
rs17096909_fw 0.544187944098827 0.375784926828158 0.245099472443157
rs17096909_rv 0.721120627729228 0.578874556399135 0.161204996941154
rs17096929_fw 0.226596129870499 0.10431450793189 0.822201213122194
rs17096929_rv 0.0959916749775305 0.0319261011760913 1.08742688574624
rs17097524_fw 0.574847610515169 0.40856478617592 0.375871470748221
rs17097524_rv 0.132155801639281 0.0493297979321629 0.678579248571121
rs17099022_fw 0.0260372717640588 0.00557981473353171 0.639021490647268
rs17099022_rv 0.000915016231546794 6.90444152785504e-05 0.76687751750612
rs17099058_fw 0.192532519598504 0.0829397713980508 0.405309281055237
rs17099058_rv 0.0302983318496681 0.00680846330906217 0.517149152296539
rs17099269_fw 0.341584961508619 0.187613725015892 0.31459732725843
rs17099269_rv 0.412493369230163 0.247876464629618 -0.375293711537269
rs17099698_fw 0.203354051168689 0.0894523045732083 -0.408790632530902
rs17099698_rv 0.200308507253869 0.0875760708758045 -0.311002131087223
rs17100901_fw 0.472623116137284 0.304205463346143 0.32656441613045
rs17100901_rv 0.556450291642807 0.388572464399454 0.284250543779101
rs17101018_fw 0.265530930794974 0.130740980923562 -0.520986360506658
rs17101018_rv 0.515955021830477 0.346064052695467 -0.342084592528293
rs17101201_fw 0.938047202213138 0.890079468784328 -0.0668688100042918
rs17101201_rv 0.745750372237732 0.609450896401435 -0.191313451104378
rs17101584_fw 0.712407743121622 0.56834422167069 0.278624595894483
rs17101584_rv 0.995589724313656 0.989662087625077 -0.00329967490972735
rs17101592_fw 0.740199924646422 0.602531993665332 0.244470549388179
rs17101592_rv 0.485083630183896 0.316254399551693 0.475841204204129
rs171015_fw 0.612440781250666 0.45042768846433 0.344429430944291
rs171015_rv 0.318045200943874 0.169268167790512 0.47453607694656
rs17101605_fw 0.36975767001452 0.21068932774914 0.574869376942578
rs17101605_rv 0.301029178167775 0.156443558255551 0.666324685550965
rs17101653_fw 0.823299848279013 0.712923805319173 0.173033318766754
rs17101653_rv 0.988960429468816 0.97780501357009 -0.0130209170402793
rs17102646_fw 0.80038031235098 0.68169431929241 -0.133459897274647
rs17102646_rv 0.463983848467518 0.295817539555541 -0.26084938853971
rs17102973_fw 0.0412632134695982 0.0103069051228387 -0.700675360155879
rs17102973_rv 0.0226695829444938 0.00464116503053783 -0.82117634707938
rs17103145_fw 0.874010995459632 0.788229830919519 -0.0846083309478099
rs17103145_rv 0.795106507540761 0.674072279815344 -0.134356399471022
rs17104309_rv 0.856579499480161 0.762116715153394 0.106000522994926
rs17105354_fw 0.797831507944387 0.677906357084721 0.102032274532535
rs17105354_rv 0.626194077839301 0.465639484086352 -0.207293717543128
rs171057_fw 0.714732700119004 0.57094200628576 0.207803760589438
rs171057_rv 0.678407863600595 0.526852810268637 0.229874967935759
rs17105997_fw 0.0348025930203346 0.00822282750403036 1.26778401593547
rs17106039_fw 0.898685688333358 0.825300415554275 -0.0345882078187759
rs17106039_rv 0.828181560644287 0.719880331411337 -0.060295684572696
rs17106636_fw 0.394475217279031 0.231984198178227 -0.455932710100172
rs17106636_rv 0.179183577078214 0.0749488690489341 -0.620885056787952
rs17106760_rv 0.00308194547360975 0.000332635024900608 1.65583345641026
rs17107814_fw 0.337325365597231 0.184352755208121 -0.198977891759
rs17107814_rv 0.0823039444257327 0.025899778797527 -0.355903690899602
rs17108418_fw 0.425012219958442 0.259273838092665 -0.419073434189091
rs17108418_rv 0.389707780784714 0.227788520484994 -0.527446591861072
rs17108666_fw 0.160474887664078 0.0644512196621066 0.578562821363581
rs17108666_rv 0.130629618281165 0.0485588656902118 0.639312113427434
rs17109146_fw 0.517070747949555 0.347189797218202 0.236161390407715
rs17109542_fw 0.129746092034322 0.0481084723400213 0.692702482388548
rs17109542_rv 0.112523975562409 0.0395077046439178 0.689926938005469
rs17109597_fw 0.00234367294105593 0.00023450725201462 1.35162295860547
rs17109597_rv 0.00152268551242851 0.00013321429349669 1.51739722380547
rs17109802_fw 0.351767797045065 0.195777961226716 0.623859984602617
rs17109802_rv 0.301169551001213 0.156576459554432 0.714008698284311
rs17110873_fw 0.58503314060225 0.419621176059112 -0.21102537413102
rs17111145_fw 0.604781117097052 0.441556058780931 -0.197684606359541
rs17111145_rv 0.0150856703754839 0.00270713260769001 -0.582476749636003
rs17111244_fw 0.132039782949541 0.0492714307396806 -0.466740465705463
rs17111244_rv 0.0938207166971946 0.0309652767642359 -0.495792561962734
rs17111872_fw 0.515912568710019 0.345994788774581 -0.29054687499589
rs17111872_rv 0.619029968880539 0.457676637244568 -0.240469376731279
rs1711203_rv 0.000862471031909654 6.39895400999919e-05 1.47290184810297
rs17112431_fw 0.466289184705443 0.298073688306572 0.489006300941999
rs17112431_rv 0.471431796627463 0.303094578556287 0.513847175832499
rs17112489_fw 0.163669305374335 0.0662289999884138 0.825697555271404
rs17112489_rv 0.0336862838008781 0.00787239247970928 1.09062150309729
rs1711354_fw 0.283866841381356 0.143926823520363 0.369986018847832
rs1711354_rv 0.602641326661719 0.439115236463119 0.195044736630843
rs17114075_fw 0.367609168043833 0.208776585384918 -0.306077393627666
rs17114075_rv 0.383317474723737 0.222304390224919 -0.352162854803568
rs1711442_fw 0.631921674972376 0.471952040318726 0.363837019804144
rs1711442_rv 0.836056162289491 0.731089165955775 0.0894176061262695
rs17115937_fw 0.68021128975083 0.528907794273333 0.126001873926282
rs17115937_rv 0.632352489634341 0.47247065287821 0.130323326516873
rs17117901_fw 0.284651861908921 0.144533146602816 -0.345761857545144
rs17117901_rv 0.812017294989467 0.6970654736863 -0.118642275919093
rs17117905_fw 0.980483772774797 0.962311003845833 0.0123169528849754
rs17118664_fw 0.140965649847142 0.0539350358681289 0.513967074313249
rs17118664_rv 0.233301171617903 0.108613813756779 0.401868654584032
rs17118938_fw 0.270261820581744 0.13402884093163 0.385816252977258
rs17118938_rv 0.212054597142549 0.0949070134801506 0.474304870754943
rs17118945_fw 0.0134882565172763 0.00233843581958 -0.828929332976184
rs17118945_rv 0.123127339914551 0.0447207807395608 -0.802727476795014
rs17119227_fw 0.0367955380571917 0.00884344578547041 1.27906979985086
rs17121264_fw 0.732322038773898 0.592621563591431 -0.136454520201572
rs17121264_rv 0.549380054827692 0.381363052900594 0.269800104804325
rs17121678_rv 0.459079600655358 0.291248960812118 -0.530686344631864
rs17121831_fw 0.264939357907623 0.13028104183222 0.608458674287879
rs17121831_rv 0.706424128559958 0.561008222415541 0.263693653178226
rs17122577_rv 0.775769512835314 0.648404881119292 -0.168197209126539
rs17122581_fw 0.373371079663638 0.213623289192905 0.464998975075124
rs17122581_rv 0.367922860122318 0.20910644671075 0.386225743696363
rs17122776_fw 0.9474658914868 0.90594235480529 -0.043552461880513
rs17122776_rv 0.467523054325006 0.29936781425631 0.372786696845185
rs17123239_fw 0.788094647938529 0.664650366499548 0.113455266979648
rs17123239_rv 0.473303796040796 0.304850561781893 0.349088977975406
rs17123288_fw 0.175874399318954 0.0730077336964541 0.903015721274528
rs17123307_fw 0.0719670492973475 0.0216133540991315 -0.457538134399313
rs17123307_rv 0.243324042024035 0.115602195932525 -0.316455707637835
rs17125245_fw 0.512434120312497 0.342608785591013 -0.348174921044604
rs17125245_rv 0.419548712861688 0.254384986937171 -0.484602990471221
rs17125346_fw 0.417942661678594 0.252935131050373 0.572647817580984
rs17125346_rv 0.339276966434185 0.185891219336513 0.627858574692421
rs17125369_fw 5.56927693787281e-07 5.30895994400977e-09 2.61239188034638
rs17125369_rv 1.10799539841852e-12 6.37159232054531e-16 3.68424777904591
rs17125449_fw 0.180315169693427 0.0756168751237969 0.694583586011691
rs17125449_rv 0.074744060603197 0.0227680661459653 0.896062668509691
rs17125756_fw 0.671315837949117 0.51806778921242 0.14823953657629
rs17125756_rv 0.368138712853725 0.209277979057414 0.281699544394482
rs17126514_fw 0.178874448516261 0.074763450574747 0.842248135705988
rs17126514_rv 0.00334572811239031 0.000369848253947466 1.45738975057093
rs17126725_rv 0.883375448248566 0.802136089793751 0.1220546187163
rs17127103_fw 0.316474189093238 0.168075071959543 -0.289948918831992
rs17127103_rv 0.772482092816527 0.643969205358229 -0.103374988474268
rs171271_fw 0.773924991716948 0.646014012837395 -0.145920283247754
rs171271_rv 0.192477620895765 0.0829043322637545 0.332922429381181
rs17127327_fw 0.926943133398908 0.871691065531037 0.0421353648188641
rs17127327_rv 0.889454177945634 0.811234185014582 -0.0998327273660454
rs17127754_fw 0.077455638233022 0.0238835684521195 0.65627709286487
rs17127754_rv 0.10333744154172 0.0352439887113028 0.605443468815835
rs17127975_fw 0.138832280625144 0.0528581084150817 0.336588302948065
rs17127975_rv 0.0809407404139148 0.0253314638899629 0.391010414796151
rs17127983_fw 0.687807441523098 0.538153454705513 0.288958410263453
rs17127983_rv 0.947630045729749 0.906290302991267 0.0531127312745747
rs17128911_fw 0.407077731325907 0.243040860730973 0.522123148916513
rs17128911_rv 0.0913599785879066 0.0298723872216911 1.09973459879603
rs17129464_fw 0.121165406531798 0.0437543979042459 0.851699130915102
rs17129464_rv 0.032300016278225 0.00742672316962558 1.22037049578053
rs17129983_fw 0.00934169456418423 0.00142760795769427 1.1447052418008
rs17129983_rv 0.0315234887202054 0.0071880080278008 1.04644704602328
rs17130872_fw 0.664134312224661 0.509436979395739 -0.26274288531743
rs17130872_rv 0.628401112616157 0.468006472825053 -0.30257901985521
rs17132133_fw 1.14043239968907e-05 2.41515498352749e-07 1.67817809462433
rs17132133_rv 3.73317883532672e-05 1.11880594560585e-06 1.64811377520441
rs17132517_fw 0.871075784334924 0.784234077350436 0.133302444813698
rs17132517_rv 0.943897376533834 0.899565744501684 0.0578822997358755
rs17134162_fw 0.396566213045789 0.23401868458782 -0.487002988749816
rs17135066_fw 0.0308434880420843 0.00697769706585406 -0.369256589842144
rs17135066_rv 4.35795100483107e-05 1.37785392727888e-06 -0.883893928654639
rs17135743_fw 0.972977866552893 0.949402849349684 -0.0109757162061391
rs17135743_rv 0.988078696565942 0.976451967112806 -0.0047159627413396
rs17135745_fw 0.0381261343465528 0.00926949177901227 -0.584419233744731
rs17135745_rv 0.0674960589173532 0.0198578412341281 -0.591235747310679
rs17135748_fw 0.576077952985185 0.409776901465431 0.271504544144224
rs17135748_rv 0.0713258837563404 0.0213632167259054 0.745562092910689
rs17135750_fw 0.0897841112592299 0.0291635029295347 0.536620874136647
rs17135750_rv 0.0526478155781726 0.0142434273362132 0.558296105132398
rs17135942_fw 0.0344753815292263 0.00812492928769758 0.903960002301146
rs17135942_rv 0.0233071457611298 0.00481963504509065 0.87070173905682
rs17136307_fw 0.0972074419781024 0.0324519304009351 1.02303803693906
rs17136307_rv 7.00020767208051e-05 2.54071634040743e-06 1.83804282924156
rs17136317_fw 0.905406119878667 0.836338689992096 0.101585534661196
rs17136317_rv 0.911460360196357 0.846033500686542 0.092022645709183
rs17136352_fw 6.47800911896683e-05 2.29299741387463e-06 -1.02571834759233
rs17136352_rv 0.000436000390531381 2.65237669289046e-05 -1.05409355682145
rs1713672_fw 0.064942921001 0.0188919507324365 0.780466723458168
rs1713672_rv 0.000474844386219072 2.9732255266985e-05 -0.67286924995831
rs1713675_fw 0.900123944430448 0.827557386638464 -0.0433692392412481
rs1713675_rv 0.441475114499782 0.27460742225985 -0.243899272842683
rs1713676_fw 0.0437144773356806 0.0111265831769405 -0.562547367729533
rs1713676_rv 0.0104255962595081 0.00165711431479113 -0.444179936205605
rs17136795_fw 0.810318843488817 0.694756153492225 -0.17287128271075
rs17136795_rv 0.825098790681604 0.715399888801707 -0.158126590859852
rs17137294_fw 0.171791859306859 0.0707269058081562 0.450933121387046
rs17137294_rv 0.0664358158732127 0.0194511338027039 0.629647784553153
rs17138298_fw 0.642144915734616 0.483601990426636 0.289922488980956
rs17138298_rv 0.677553526426208 0.525769727686734 0.230393362596742
rs17138327_fw 0.0684181421136116 0.0202108399369517 1.10594480021044
rs17138399_fw 0.434251525761341 0.267799486144263 0.557074100526896
rs17138399_rv 0.552565699347911 0.384588806536389 0.434782134947245
rs1713893_fw 0.646499872945502 0.488510420881387 -0.291165859319059
rs17139190_fw 0.0901395135091402 0.0293242161569082 1.07516120552928
rs17139190_rv 0.249996380033333 0.120124109354039 0.753220090897418
rs17139607_fw 0.138492085789472 0.052693180430348 0.688935091946278
rs17139607_rv 0.133710809977864 0.0501552315002232 0.555371086104333
rs17140677_fw 0.411305749778966 0.246853497293414 0.460248123578494
rs17140677_rv 0.578884061257135 0.412925261752237 0.406491016184309
rs17142075_fw 0.0060252014351634 0.000803573411497475 -0.447887868399788
rs17142075_rv 0.0342596394560053 0.00806006646083047 -0.391512931988884
rs17142385_fw 0.626636162924282 0.466093400301479 0.343921089631782
rs17142385_rv 0.724810642344413 0.583473128173057 -0.143208589087562
rs17142723_fw 0.483058594519467 0.314217753625059 0.383544369827184
rs17142723_rv 0.855494812318718 0.760610758251282 0.123419216370643
rs17143507_fw 0.00122461760383193 0.000100663334099515 -0.884311354981788
rs17143507_rv 0.056807803329666 0.0157533505440327 -0.769604540639368
rs17143763_fw 0.501165143516436 0.331626593454797 -0.285279876467682
rs17143763_rv 0.109734295919254 0.0381977236997589 -0.664549942392042
rs17145194_fw 0.631089803572337 0.471052642957942 0.210297719343889
rs17145194_rv 0.499209001882234 0.329715673525048 0.271910763520958
rs17146216_fw 0.137860791951781 0.0523552679142735 -0.351779631535481
rs17146216_rv 0.128011744481711 0.0471907582144276 -0.330238380139577
rs17149106_fw 0.964043002916871 0.933573504074321 -0.0327657133088615
rs17149106_rv 0.911858288286553 0.846812794277153 0.062394897624496
rs17149279_fw 0.0787260755949464 0.024419831623235 0.696530410123336
rs17149279_rv 0.0685340630990388 0.0202564517334396 0.722678093110509
rs17149626_fw 0.937827103181986 0.889637757495477 -0.025685769342924
rs17149626_rv 0.270812879781239 0.134461197314105 0.416138470260052
rs17149793_fw 0.0188459925261362 0.00362514314466651 0.66644295143049
rs17149793_rv 0.165341475433643 0.0671707743517386 0.42509897775235
rs17150232_fw 6.20901702229776e-08 3.5213778970709e-10 2.15045796480327
rs17150232_rv 2.68732534407487e-06 3.81882762384294e-08 1.89545362703942
rs17151801_fw 0.333852105934724 0.181634950740613 0.346046086029574
rs17151801_rv 0.529935314426539 0.360647105030658 0.235676826755395
rs17151957_fw 0.0728102090845024 0.0219680283817981 -1.10988000245501
rs17152637_fw 0.000464733747328972 2.88936050193913e-05 2.04552967722197
rs17152637_rv 2.3282401046864e-11 2.26577675903395e-14 2.99306245288863
rs1715394_fw 0.09314416562808 0.0306700233514264 -0.432154437832781
rs1715394_rv 0.276366167082084 0.138403134898283 -0.247680138484053
rs1715461_fw 0.396308718465212 0.233603726265045 0.306943273897995
rs1715461_rv 0.396323698986486 0.233825109381472 0.299349754010636
rs17154862_fw 0.21112403760409 0.0943294336505038 0.523719264807495
rs17154862_rv 0.905205853707473 0.835913449759901 -0.0620573707971433
rs17155933_fw 0.280155541407306 0.141258175247437 0.375835959599082
rs17155933_rv 0.681043691028656 0.530021557358398 -0.248042697609569
rs17156933_rv 0.570536722732336 0.40365223910738 0.215432212944526
rs171571_fw 0.0331387041710688 0.00769960160389883 1.29201552403114
rs171571_rv 0.00051588533272289 3.30893208788707e-05 1.72837603479742
rs17157921_fw 0.277246690788525 0.139080180341374 0.747018135788293
rs17157921_rv 0.282965499692862 0.143272680461789 0.461365852968166
rs17158884_fw 0.663198306517524 0.508139599990712 0.267386218423646
rs17158884_rv 0.0669116224895152 0.0196303987019701 0.783725650860709
rs17159262_fw 0.0214522237177426 0.00431554422012977 -0.509353785858664
rs17159262_rv 0.118567327096912 0.0424215240480216 -0.290169452482072
rs17159302_fw 0.00685731520299279 0.000949889746673387 -0.993945051316423
rs17159302_rv 0.044219551294355 0.0112991501582218 -0.73293780996838
rs17159303_fw 0.00585862109908838 0.00077448915819015 -0.972705819219474
rs17159303_rv 0.00726233737256347 0.00102425932494842 -1.03382967781336
rs17159310_fw 0.0654293032056902 0.0190797480396218 -0.452384812039644
rs17159310_rv 0.266711671761524 0.131537125279525 -0.290235801507931
rs171597_fw 0.411634056181941 0.247141580343859 0.31228898596874
rs171597_rv 0.247809903477658 0.118637764928796 0.396380850890719
rs17160491_fw 0.0419242440781544 0.0105267286156028 -0.831069052092834
rs17160491_rv 0.0923934113224633 0.0303318825174026 -0.705508838975666
rs17160495_fw 8.34974954914947e-05 3.1930455777054e-06 1.88321972102095
rs17160495_rv 0.0015031628376331 0.00013092374437881 1.57906623001273
rs17160520_fw 0.153993042312156 0.0608584601349083 0.77272775760011
rs17160520_rv 0.0595667004324893 0.0167898177584244 0.986765054294185
rs17160676_fw 0.00178228716092871 0.000163572436561911 -0.597171315232673
rs17160676_rv 0.00212362056860493 0.000205913179235265 -0.664953457735461
rs17162105_fw 0.466962512213504 0.29874942225218 0.277386793368945
rs17162105_rv 0.703491146332915 0.557401705904294 0.163241309876034
rs17162832_fw 0.789825891760326 0.667167309074038 0.209992138184694
rs17162832_rv 0.797457986624548 0.677388241804185 0.197382484807625
rs17163610_rv 0.834780066355471 0.729197826525029 -0.105440328542727
rs17163720_fw 0.71839685236106 0.575505584511481 -0.162244820602299
rs17163720_rv 0.144071624746572 0.055623698528657 -0.463894514382316
rs17163746_fw 0.820301062367526 0.708512749365126 0.177101068500896
rs17163746_rv 0.552586006354294 0.384621273084503 0.387246355244959
rs17163749_fw 0.0782788810870109 0.0242161924615491 1.08311185112339
rs17163749_rv 0.0994281967829902 0.0334619302603416 1.07511919715566
rs17163751_fw 0.420047430325314 0.25483165536958 0.291373957400629
rs17163751_rv 0.610194772710772 0.447780597997295 0.194095663651154
rs17163765_rv 0.280507154601711 0.141540933472308 0.373524784717651
rs17163868_fw 0.0338271440708477 0.00791641809686681 0.997122908940903
rs17163868_rv 0.0103922969685422 0.00164976249069319 1.12905645131261
rs17164465_fw 0.0500157213542195 0.0133062195454677 -0.550725514857638
rs17164465_rv 0.0197224888604035 0.00385263135857128 -0.561212298641209
rs17164572_fw 0.957727852229628 0.922840147971512 0.0229153122561314
rs17164572_rv 0.876523559572388 0.791973054408391 0.0569817673602257
rs1716505_fw 0.891868458087064 0.815006373135031 0.034722779535481
rs1716505_rv 1 0.998886335429165 0.000188785608682494
rs17168376_fw 0.0509520223579796 0.0136263362284804 -0.434195037492635
rs17168376_rv 0.0225560298998277 0.00460968562746131 -0.540186762216425
rs17168445_fw 0.901725110621502 0.829887058546686 0.0861615608487955
rs17168445_rv 0.811749637698584 0.696746910645472 0.0930890614518919
rs17171195_fw 0.038784979148348 0.00949015160060543 0.799934608719532
rs17171358_fw 0.637861228214807 0.478611066887562 0.183887721684687
rs17171358_rv 0.132588535514279 0.0495480480403701 0.978220653797865
rs17171677_fw 0.47496994323382 0.306514398927406 0.508551680598318
rs17171677_rv 0.463512565719496 0.295414534857476 0.529457512862331
rs17171769_fw 0.125048767441475 0.0456932892508927 0.9059039034693
rs17171769_rv 0.090734276391503 0.0295755048529134 0.912259506727462
rs17173652_fw 0.320989856690591 0.171479207735535 -0.283228768577132
rs17173652_rv 0.082935833549952 0.0261672422714285 -0.361267608501928
rs1717446_fw 0.973578949272763 0.950355431771365 0.0131899424940247
rs1717446_rv 0.995422478620962 0.989356990976699 0.00282030984622947
rs17175078_fw 0.00328837163367864 0.0003616807733905 -0.927360911456554
rs17175078_rv 0.000607128496664321 4.08149661736935e-05 -0.94625514299518
rs17175134_fw 0.69194622899348 0.543126113122418 -0.203252476040653
rs17175134_rv 0.80024901014753 0.681538238664561 0.142048564154706
rs17175271_rv 0.375936022174283 0.215972180743722 0.318989882067708
rs17175772_fw 0.707415474418877 0.562129877609027 0.240617376732506
rs17175772_rv 0.767539072432732 0.637341478263038 0.205001681536554
rs17176110_rv 0.468002109294784 0.299776813909412 0.525673941944067
rs17176131_fw 7.27368204135556e-10 1.50340814646466e-12 2.8246830842266
rs17176131_rv 1.82291721809411e-09 4.57614191169977e-12 2.95017725710104
rs17176261_fw 0.241394435501615 0.114239937724121 -0.451179248116431
rs17176261_rv 0.130786877897165 0.0486317871233303 -0.601588824492573
rs17176433_fw 0.848868626570808 0.750262172178612 0.145840421554357
rs17176433_rv 0.978209224189905 0.958455944786074 0.023571794135751
rs17176520_fw 0.313176432251484 0.165547889562968 0.703207530889214
rs17176520_rv 0.339235378709746 0.185850537027855 0.660218631933591
rs17178611_fw 0.517794440651454 0.347881866420031 0.238373143532455
rs17178611_rv 0.116682220742381 0.0415031843491687 0.618117820656076
rs17179001_rv 0.52387383586308 0.354428522000658 0.464055403369813
rs17180252_fw 0.824329034917006 0.71427993278357 0.125729111803617
rs1718067_fw 0.156282839654349 0.0621235780790433 0.833859075409537
rs1718067_rv 0.152393608701695 0.059997842029826 0.816759278489886
rs1718188_fw 0.95942027458769 0.925563749957503 0.0234541524384718
rs1718188_rv 0.599964769060684 0.43605693663555 -0.190617385625733
rs1718240_fw 0.980780464681168 0.962808274935114 -0.0130840098312919
rs1718240_rv 0.680623293234457 0.529416324687944 -0.169880662460085
rs17182538_fw 5.47215619379844e-05 1.84995261146593e-06 -1.03670309162958
rs17182538_rv 0.00112430024571439 9.00797920974142e-05 -0.810023669862275
rs17182671_fw 0.493245980930405 0.324127207416476 0.24716304400518
rs1718303_fw 0.00924625692924079 0.00140893298639782 1.13982305308178
rs1718303_rv 0.141445473396967 0.0541968323519574 0.955944557097862
rs17183123_fw 0.000715560719974244 5.03597242155585e-05 -0.82702392206078
rs17183123_rv 0.000136648893758263 5.9998384092448e-06 -0.784639969819291
rs17184689_fw 0.837246283479766 0.732893097520097 -0.0942892769657985
rs17184689_rv 0.879696626392955 0.796509425230832 -0.0645012626339666
rs17184766_fw 2.52353002022741e-05 6.79538583953039e-07 -0.804228553377881
rs17184766_rv 0.000343573217752052 1.94274911347012e-05 -0.777411587233664
rs17185024_fw 0.33582143711936 0.183133465012606 -0.512850349864202
rs17185024_rv 0.599254602391956 0.435315465927087 -0.293722232575359
rs17185052_fw 0.999956312490188 0.997799947275144 -0.000494955560340971
rs17185052_rv 0.837841387760023 0.733838735594679 -0.0619760941194887
rs17187075_fw 1.17002695630027e-08 4.46397385623155e-11 2.45622164316557
rs17187075_rv 0.00202419362340859 0.000193496667780769 1.30171354315576
rs17189362_fw 0.217346582850162 0.0983114362211901 0.708128503782063
rs17189362_rv 0.114045906869143 0.0402400714901343 0.84676278705405
rs17190117_fw 0.198022314413684 0.086185015438756 -0.628273494135474
rs17190117_rv 0.139766321806658 0.053340142940612 -0.74183249683326
rs1719130_fw 0.0149134462698183 0.00266860752998734 0.744778278180439
rs1719130_rv 0.0870205544502862 0.0279540515523402 0.573078691791936
rs17191414_fw 0.205553615443986 0.090835137517505 0.436303982693836
rs17191414_rv 0.621475705405326 0.460392083622984 0.189182614582001
rs17191421_fw 0.139613240989544 0.0532647380277607 0.954564583991507
rs17192134_fw 0.00829643021974955 0.00122245411992063 1.4187076322532
rs17192134_rv 0.00254733065987336 0.000261336192374374 1.439031993353
rs1719262_fw 0.00326852512366477 0.000358856052769599 -0.535254500769914
rs1719262_rv 0.00465140366014302 0.000569375921904354 -0.57379027850872
rs1719271_fw 0.825184179715198 0.715559320151371 0.165521125388084
rs17194529_fw 0.488045468775366 0.319016561258646 0.419770808390942
rs17194529_rv 0.123546885711539 0.0449548323314596 0.762106994357305
rs17194995_fw 0.532396690125303 0.363091410435355 0.442611651672645
rs17194995_rv 0.47901322998878 0.310458470220519 0.491572839738989
rs17196752_fw 0.0747296864475719 0.0227620347447136 0.515541036901905
rs17196752_rv 0.0208895771395002 0.00416761768719093 0.694333952945686
rs17196820_fw 0.106394856517917 0.036643901216398 0.489937968384319
rs17196820_rv 0.206502425207066 0.0914195594838791 0.391619645820791
rs17198873_fw 0.664224276651896 0.509535370341628 -0.278530144306451
rs17198873_rv 0.634217617699553 0.474348151198286 -0.185959424990674
rs17201487_fw 0.208616284968067 0.0927752558302463 0.395592121497878
rs17201487_rv 0.11937392550232 0.042848725742091 0.489190591615999
rs17203108_fw 0.991969364896674 0.98309119414843 -0.00724645321530751
rs17203108_rv 0.871497038002652 0.78487147531094 0.112927045083121
rs17204908_fw 0.76206699904442 0.630412268556818 -0.102845574994356
rs17204908_rv 0.89857199384422 0.825136842068085 0.0452234952556548
rs17207330_fw 0.0919150637472479 0.0301209727735629 -0.509209870336891
rs17207330_rv 0.044178702864019 0.0112840143500058 -0.425354850752005
rs172081_fw 0.0258040012026969 0.00551553519090479 1.12827657586262
rs1720837_fw 0.550717022015902 0.382626098966791 -0.372102912306551
rs17209882_fw 0.000733098816163504 5.20155929102807e-05 -1.03809479936651
rs17209882_rv 0.000440873378570887 2.68933443500433e-05 -1.18323552983132
rs1721015_rv 0.45747787717387 0.289817946959749 0.271790316178015
rs172113_fw 0.00459752745911901 0.000560594715726077 1.06582209454595
rs172113_rv 0.00509176054753687 0.000643381947848586 1.08961056334438
rs17212998_fw 0.000899070025022708 6.75301750597641e-05 1.98457055778329
rs17212998_rv 0.268583080044442 0.132835760274282 0.389375352481369
rs17213695_fw 0.949505279045986 0.909206256259042 -0.0394637247927588
rs17213695_rv 0.65730731753062 0.501234446733505 -0.230143376211516
rs1721505_fw 0.247673548563148 0.118556051904937 0.650406537588855
rs1721505_rv 0.228699813278173 0.105695197141399 0.411844720817719
rs17216483_fw 0.00253442413660645 0.0002596757528328 1.27070919710349
rs17216483_rv 0.0503828559344961 0.0134362714734401 0.894507321706826
rs17218781_fw 0.962054262414091 0.929966636560455 0.022993879483687
rs17218781_rv 0.897715086013387 0.823667380376923 -0.0592706490176505
rs1722207_fw 0.232056988046715 0.107821581766115 -0.375890519370509
rs1722207_rv 0.0142523855271285 0.00251409773232508 -0.650948245732824
rs17224094_fw 0.00355705430694604 0.000399896203353167 -0.72038564436292
rs17224094_rv 0.00201431465315522 0.000192062249126405 -1.01875033398496
rs17224206_fw 0.00272370988157949 0.000284209129937483 1.24729677136757
rs17224206_rv 0.000188540269284467 9.06567901763721e-06 1.37931521976823
rs17224237_fw 0.0184580277434609 0.00352546844469729 -0.419878729727229
rs17224237_rv 0.0169677353576595 0.00315313985966548 -0.567268352435565
rs17226013_fw 0.88150014426347 0.799458417170362 -0.0666506978092319
rs17226013_rv 0.877222159698774 0.792804102572519 -0.0665852156064037
rs17226075_fw 0.126171973421706 0.0462891083890155 0.65023878292851
rs17226075_rv 0.0836593676378831 0.026480820815424 0.644243365790051
rs17226159_fw 0.553123432246637 0.385136030174342 0.232841247707331
rs17226159_rv 0.534186655910822 0.364826104318279 0.213541919917356
rs17228658_rv 0.654672601500803 0.4980597057002 -0.305100394315824
rs1722926_rv 0.0204128531585527 0.00403873173489557 1.45870192433044
rs17229476_fw 0.000217032782654076 1.08629196723547e-05 1.63160580021559
rs17229476_rv 7.84324870700083e-05 2.94904624818114e-06 1.62255290241115
rs17229765_fw 0.810646247666091 0.695216160247112 -0.131988598248674
rs17229765_rv 0.879103477018139 0.795466832548771 -0.0979953207018107
rs17231506_fw 0.836746717435161 0.732072410624879 -0.10460200607609
rs17231506_rv 0.332242330155598 0.180395394311144 -0.344029114405124
rs1723156_fw 0.527222912237252 0.357971215608681 -0.273914124880622
rs1723156_rv 0.244768816322621 0.116645904958648 -0.466313714549196
rs1723167_rv 0.522545273319782 0.353003058147056 0.269817180859614
rs1723170_fw 0.177171623331343 0.0737656696835175 -0.363315939038445
rs1723170_rv 0.173415139617383 0.0716167360479459 -0.402231352748059
rs17231712_fw 0.402914177666194 0.239505358784097 0.591117093935361
rs1723175_rv 0.996947728222781 0.99203057290476 -0.00446883714373306
rs17232098_rv 0.665133965916546 0.51057156101304 0.304554499034036
rs17233364_fw 0.00535701475130732 0.000687384625654334 -0.736995601252749
rs17233364_rv 0.00517891649115337 0.000658002914724317 -0.77255349656396
rs172336_fw 0.315538585315607 0.16737230713139 0.281591164804448
rs172336_rv 0.186518237673902 0.079349174644274 0.328713974046401
rs172337_fw 0.298863241796817 0.154891577940059 0.367945895431821
rs172337_rv 0.28137340062627 0.142174065512296 0.503636177559351
rs17234953_fw 0.736568672287987 0.597920443359157 0.168171298004195
rs17234953_rv 0.841151286515647 0.739074453619157 -0.107078209722237
rs17235990_fw 0.810370017525703 0.694866740410384 0.151644107781958
rs17235990_rv 0.85304999120124 0.756486837794743 0.130163328842136
rs172366_fw 0.00567651075897061 0.0007409858033966 -0.715411770465043
rs172366_rv 0.00857729638455017 0.00127711851150757 -0.73397817365322
rs17238344_fw 0.000224634407428091 1.13589482378701e-05 -0.846194829297106
rs17238344_rv 0.00187603177920963 0.000174769333024372 -0.808460881851782
rs17240890_fw 0.117646244096857 0.0419696789454416 -0.437790695419583
rs17240890_rv 0.020560837481195 0.00408028917125654 -0.455291363500019
rs17240911_fw 0.110843127037292 0.0387198724100137 -0.34720157549352
rs17240911_rv 0.200616917537246 0.0877712880322976 -0.292686177187773
rs17240918_fw 0.983586228658808 0.968401587347596 0.0144316021298197
rs17240918_rv 0.770357877964804 0.641104458323528 0.164872026155283
rs17240931_fw 0.00646595608626063 0.000879374604083263 1.02875082475074
rs17240931_rv 0.0114515159383748 0.00187629288194723 1.1143704344974
rs17240952_fw 0.854032109153363 0.75809445665541 -0.116958760025667
rs17240952_rv 0.936139329212058 0.886592043811742 -0.0481207446576256
rs17240973_fw 0.560369712394702 0.392889653040321 -0.148220776888131
rs17240973_rv 0.579607350697702 0.413710402355876 -0.119399485228722
rs17240980_fw 0.77537780625481 0.647946595792348 -0.0930701112360127
rs17240980_rv 0.502432918464681 0.332749432553628 -0.17633432654686
rs17241022_fw 0.8517551882261 0.754654396789591 -0.0644106521969871
rs17241022_rv 0.667136907763429 0.513063979686207 0.164933548051727
rs17243143_fw 0.384071877484352 0.22292274887495 -0.236960263712837
rs17243143_rv 0.17727393319873 0.0738263878963573 0.479083610877434
rs17245920_rv 0.392483441903597 0.23022015497157 0.307825723375231
rs17247678_fw 0.184565230604903 0.0782055556933598 0.444527429646929
rs17247678_rv 0.0963722566412648 0.0320814552165898 0.583786738877222
rs17247945_fw 0.000109954883269986 4.52947095061927e-06 -0.625102361678768
rs17247945_rv 0.0251794905578963 0.00534063668502256 -0.756142902451238
rs17249141_fw 0.827267521327706 0.71859179879379 -0.0679267340083363
rs17249141_rv 0.36758146443456 0.208749816901201 0.314432922815581
rs17250008_fw 0.0165700825915824 0.00305743733041992 -0.800495358145846
rs17250008_rv 0.170991289961105 0.0702727974084925 -0.624847977819441
rs17250351_fw 0.00441711329076178 0.000530438515740851 -0.520314312085022
rs17250351_rv 0.00291062453461687 0.000309615568514362 -0.517296818589799
rs17253315_fw 0.913242220540933 0.849252851229592 0.0549134039069021
rs17253315_rv 0.547611789093971 0.37939596113953 0.264242548273779
rs1725460_rv 0.838318399813707 0.734517049973317 -0.166316703359016
rs17255842_fw 0.000148044536276441 6.66663737993131e-06 1.31184725041864
rs17255842_rv 0.0250959648746657 0.00531776019024915 1.0430738733995
rs17256246_rv 0.901023403566874 0.82892240000363 -0.0812517992532588
rs17257176_fw 0.00929775334431594 0.00141863073553543 0.852648381292635
rs17257176_rv 0.0289678318802218 0.00643035508959472 0.988229427269133
rs1725831_fw 0.249108360281989 0.119540387473916 0.667826106850415
rs17258759_fw 0.46704495511659 0.298864146184353 -0.304402141515974
rs17258759_rv 0.688212166672416 0.538642870370452 -0.116034651014352
rs17259991_fw 0.0297411066437657 0.00665233033615117 -0.820936761408117
rs17259991_rv 0.124864803620152 0.0455837592969717 -0.626723738605077
rs17260469_fw 0.407561905687589 0.243527408868399 0.460970223322703
rs17260469_rv 0.960059121158135 0.926668437770146 0.0240333350123871
rs1726113_fw 0.0549932551460273 0.0150987276392898 -0.498206534609546
rs1726113_rv 0.348389554035632 0.192984680972782 -0.294694914177243
rs17261567_fw 0.985950662547683 0.972419545698307 0.00614958321607128
rs17261567_rv 0.837246283479766 0.732907615745558 -0.0483318914155068
rs17265251_fw 0.742088850262348 0.604915745932453 0.125727865874554
rs17265251_rv 0.969447268786416 0.942902343239392 0.0163763309491794
rs1726623_fw 0.684108161960751 0.533609813411825 0.266348092471403
rs1726623_rv 0.436098721890023 0.269551122065304 0.490724778006807
rs1726626_fw 0.00982451107384232 0.0015296124677468 -0.821745654713933
rs1726626_rv 0.186975590624014 0.0796278724584831 -0.678678715529999
rs1726627_fw 0.288648949261896 0.147411236557123 0.718046008535752
rs1726627_rv 0.223730848666598 0.102441245418263 0.825919675861273
rs1726628_fw 0.57383233396906 0.407386308625967 0.410480264162157
rs1726628_rv 0.499349688406919 0.329857064755828 0.444957714133958
rs1726702_fw 3.12102951080111e-11 3.2098704410734e-14 2.67695413575606
rs1726702_rv 4.57466314102318e-08 2.41820823812739e-10 2.31785618523541
rs1726735_fw 0.419038857737744 0.253881216243337 0.444234809540527
rs1726735_rv 0.635392211033083 0.475746633050294 0.243233466721344
rs1726744_fw 0.00516332913649369 0.000655473014941539 1.28955173355537
rs1726744_rv 0.0026092743663221 0.000269436272434544 1.43440436037591
rs1726746_fw 0.399706110355489 0.236774119226668 0.284786877610574
rs1726746_rv 0.290584496230436 0.148833531759811 0.334713652903995
rs1726752_fw 0.879784497618486 0.796638244112384 0.12151818274776
rs1726752_rv 0.879970185061637 0.796951742923747 0.117798027607176
rs1726807_fw 0.708994422607077 0.564045183552634 -0.174819969681033
rs1726807_rv 0.778175991415173 0.65156082142323 -0.144654277589049
rs17268179_fw 0.949476323865624 0.90915587927591 0.0245006254702371
rs17268179_rv 0.974365166426842 0.951931313000871 -0.0146386624585614
rs17270146_fw 0.475583434639137 0.30709438378983 0.515974478813561
rs17270146_rv 0.598166958413674 0.434090335934067 0.360344557318071
rs17270501_fw 0.667163893102058 0.513118431353469 -0.136005128260343
rs17270501_rv 0.709468193086454 0.56457901163723 -0.139431890662698
rs17270624_rv 0.0717759122321858 0.0215384886915308 -0.664914204424771
rs17271931_fw 0.937954684537463 0.889907881918859 0.0432580377358316
rs17271931_rv 0.341854367604272 0.187871329021457 -0.331664643168369
rs1727322_fw 0.598567866317336 0.434618018785124 0.246446395987723
rs1727322_rv 0.70813851440598 0.563039661930457 0.172385703243012
rs1727324_fw 0.268583080044442 0.132844549735948 0.681173966334854
rs1727324_rv 0.908343530574674 0.841312185833949 0.101088242435464
rs17276513_fw 0.862245229866453 0.770859940218623 -0.0554356113385816
rs17276513_rv 0.581928006781912 0.416254919322624 -0.184199825024086
rs17277015_fw 0.250795075910339 0.120652106609289 0.725738136867777
rs17277015_rv 0.163606722845689 0.0661985598844594 0.854221799940131
rs17277375_fw 0.792313818172012 0.670404667001313 0.110134091651668
rs172780_rv 0.134378645252583 0.0505008460135196 0.990600241837127
rs172781_rv 0.339603826094474 0.186142525784028 0.657027129249289
rs172782_rv 0.217671402159328 0.0985130779139113 0.782255495324162
rs17280260_fw 0.042813908259748 0.0108216075817221 0.960438656171244
rs17280260_rv 0.106402913922256 0.0366478529859626 0.881957692393442
rs17281013_fw 0.00130126492054566 0.000108676184725198 1.22706025427823
rs17281013_rv 0.00444711188889116 0.000535762246672199 1.07880657022947
rs17281761_rv 0.865782277517947 0.77626085342761 0.105659775641396
rs1728182_fw 0.0917896906647219 0.0300636461683262 -0.3732534504912
rs1728182_rv 0.171349590534006 0.0704643119633461 -0.260981933256206
rs17282015_fw 0.811394532002778 0.696261680387892 0.0695062729093047
rs17282015_rv 0.983274889166308 0.967658464046832 -0.00911344957138674
rs17282194_fw 0.988274632977163 0.976770224949118 -0.00767824913344153
rs17282194_rv 0.675054329252175 0.522736771672821 -0.179016236643293
rs17283052_fw 0.218310416138539 0.0989188140628179 0.83359980730093
rs17283052_rv 0.109936208408286 0.0382951875417755 1.02748152879087
rs17285449_fw 0.847306840631385 0.747926835414562 0.082947997796295
rs17285449_rv 0.389212424832276 0.227412895251513 0.521751292428337
rs1728645_fw 0.406105592304189 0.242203729327022 0.302051198518152
rs1728645_rv 4.67047584600578e-05 1.50300629375144e-06 2.42519269794154
rs1728653_fw 0.00017791152938571 8.43066046731875e-06 -0.644975744271742
rs1728653_rv 0.00828966868751947 0.00122099946087488 -0.560103564515488
rs17287030_fw 0.570861872361944 0.404008541610543 0.203828614656054
rs17287030_rv 0.4409172639937 0.274021502686373 0.265213915502502
rs17288042_fw 0.813415931516046 0.699062165167683 0.176584489345618
rs17288042_rv 0.954601956907975 0.917737890892419 0.0430616320535459
rs17289784_fw 0.530786267568821 0.361458956169912 0.462293729224875
rs17289784_rv 0.870648391338437 0.783549909734123 0.0707744632871556
rs17290922_fw 0.104650163518152 0.0358566785690276 0.94998151291783
rs17290922_rv 0.00268079431478027 0.000278497133490875 1.35326179802832
rs17292205_fw 0.291478354013489 0.149491204123633 0.711802816801899
rs17293632_fw 0.0629926274362307 0.018116337704094 -0.598788395377474
rs17293632_rv 0.308955737514904 0.162336208132016 -0.34810242559776
rs17294094_fw 0.97389949087064 0.950893135292593 0.0293640065389786
rs17294094_rv 0.698845684867259 0.551514315758121 0.296676958828425
rs17295938_fw 0.422531607270089 0.256977360196884 0.46284092671213
rs17295938_rv 0.643294934082245 0.484910874611782 0.279122312025699
rs1729652_rv 0.218669776371243 0.0991500789741241 -0.682321235219053
rs1729653_fw 0.763487960313405 0.632280474571975 -0.0984890574111473
rs1729653_rv 0.215056515103395 0.0967951713523562 0.371708040672072
rs1729654_fw 0.998673040791757 0.995462096251222 -0.00140028593795862
rs1729654_rv 0.807075094925568 0.690413088801532 -0.0869456844845446
rs1729673_rv 0.287012272728857 0.146162775741091 0.369245017543463
rs17301517_fw 0.0991320810112898 0.0333235780251275 -0.427667272788776
rs17301517_rv 0.177317366097593 0.0738675290391736 -0.348838542579992
rs17302432_fw 0.758052433457949 0.625322420199155 -0.16744344000322
rs17302432_rv 0.754703079295284 0.621199104150886 -0.180601138959883
rs173026_fw 0.391850879528634 0.229639192918639 0.288974603873287
rs173026_rv 0.135132791312233 0.0509254981141628 0.370365996099724
rs17303157_fw 0.822051546164807 0.711072937579811 -0.108482936356365
rs17303157_rv 0.607297525312302 0.444395165659379 0.237649838017181
rs17308336_fw 0.909607379055699 0.843317676669471 -0.0338748757679619
rs17308336_rv 0.0294749393196907 0.00657486785899499 0.726426826928831
rs1730851_rv 0.621540339205929 0.460483499757909 0.237671679778753
rs1730859_fw 0.101876087269064 0.034580592115505 0.685395031294158
rs1730859_rv 0.009394936786261 0.00143792631678778 0.937554755548141
rs1730862_rv 0.308981642158025 0.162353236298149 0.699517362520927
rs1730864_rv 0.242330363323909 0.114915713508201 0.400183126796299
rs1730865_fw 0.0556592008653895 0.0153369640143643 1.04490979212917
rs1730865_rv 0.00122790363435596 0.00010108281527598 1.44300839689567
rs173093_fw 0.624130166604064 0.463290305586497 0.153661042660403
rs173093_rv 0.495085521192737 0.325819336984714 0.199882063965212
rs1730997_fw 0.39343928532759 0.23114584149193 -0.310000434974484
rs1730997_rv 0.108347724344342 0.0375693152059898 -0.413080950208715
rs17310296_fw 0.227603003341456 0.105010176978834 0.415573805768255
rs17310296_rv 0.280507154601711 0.141540933472308 0.373524784717651
rs17312055_fw 0.00863580880451162 0.00128810194685936 1.14756027383693
rs17312055_rv 0.0480757215056086 0.0126359801504968 0.872284504288744
rs17312754_fw 0.0288266235067506 0.00638903604086168 1.30659829504285
rs17312754_rv 0.00392336274794274 0.000453877178092905 1.55176810873725
rs17312971_fw 0.17854336690669 0.0745875547770233 0.903157370373805
rs17312971_rv 0.325831479419573 0.17533758769142 0.643736955958315
rs1731353_fw 0.0178752358386164 0.00337831796697802 1.15214924320405
rs1731353_rv 0.0200438298806613 0.00393956371473905 1.29633659506334
rs17313981_rv 0.000337793644718068 1.90003315526325e-05 2.17299449388972
rs17315740_fw 0.742716704269402 0.605698589339822 -0.0941128074080368
rs17315740_rv 0.869456556433816 0.781670539577594 -0.043933239810397
rs17317684_rv 0.981404707100504 0.964336902933102 0.0111909689403702
rs17322327_fw 0.697855124902688 0.550217490128252 -0.279555680292509
rs17322327_rv 0.451752685930915 0.284415197872971 -0.467016990912763
rs17322629_fw 0.428666166048794 0.262525876919994 0.476422667264806
rs17322629_rv 0.363159596078463 0.205069949958623 0.50324994841775
rs17322664_fw 0.0737660342203385 0.0223583865913679 1.15158077997492
rs17322692_rv 0.489273529133455 0.320133121278282 0.485274365263498
rs17325376_fw 0.0830515946655228 0.026213429360457 0.567517181747016
rs17325376_rv 0.00591696068122177 0.00078410960966323 0.876053787978757
rs17325839_fw 0.110749105484939 0.0386812310456155 -0.472334645238096
rs17325839_rv 0.408369401821685 0.244350554313648 -0.265761553985738
rs17326497_fw 0.00201007960839344 0.000191458382180929 -0.626271706632493
rs17326497_rv 0.0269324796073023 0.00583081362962154 -0.671666652849332
rs17326539_rv 0.748141105334229 0.612554698391344 -0.254772359787686
rs17327001_fw 0.11973327213195 0.0430200828474893 0.5140400035047
rs17327001_rv 0.120877120041144 0.0436155383706284 0.511580938575253
rs1732792_fw 0.225952264733951 0.103910655441592 -0.661681632254781
rs1732792_rv 0.126244616902202 0.0463243163850215 -0.859161137792718
rs17330399_fw 0.840748654181549 0.738465284966376 -0.0842748348926347
rs17331024_fw 0.67486570375632 0.522534694097923 0.16454981390458
rs17337746_fw 0.515057875021489 0.345135216348295 -0.290994998983763
rs17337746_rv 0.268261973251336 0.132604445048361 -0.512864451045094
rs17337773_fw 0.44340002370618 0.276388270367179 0.43681739626249
rs17337773_rv 0.937717103676775 0.889278969543145 0.0559905364217781
rs17337965_fw 0.995299021807156 0.989137187214049 -0.00461494544408048
rs17337965_rv 0.908883780312973 0.84217440856218 -0.0570779846398295
rs17340157_fw 0.000149849157256167 6.76944471049745e-06 -0.759255199460555
rs17340157_rv 0.00119604564072808 9.74020757118702e-05 -0.684685420839138
rs17341514_fw 0.222112391909133 0.1013563105715 0.551919473421212
rs17341514_rv 0.0368399732515996 0.0088602364173555 0.745244348021136
rs1734192_rv 0.398818605362799 0.236024247014694 0.299838269573187
rs1734195_fw 0.94682847247784 0.904919925497808 -0.0360787835120139
rs1734195_rv 0.970000371878717 0.943830011816576 0.0220857085118577
rs1734196_fw 1.50159220320396e-05 3.50381477535262e-07 2.44890568589817
rs1734196_rv 0.014803963077611 0.00264151841569077 1.4488952830836
rs1734197_fw 0.224492063876861 0.10292881437125 0.791002500735243
rs1734197_rv 0.588094898568437 0.422896852447445 0.207695252014243
rs1734198_fw 6.31788272925273e-15 1.46755323660517e-18 3.28609317244739
rs1734198_rv 6.97684218978841e-09 2.36866670234782e-11 2.77808015138235
rs17342123_fw 0.00332344516455159 0.000366870475665782 1.74078968077504
rs17342123_rv 0.0722217850198678 0.021717012324721 1.11916093872106
rs17342773_fw 0.871306350941016 0.784576555696063 0.108693362779832
rs17342773_rv 0.304208197032866 0.15888289573207 0.525275727666647
rs17342912_fw 0.914054247644333 0.850483071617137 0.0403875088423114
rs17342912_rv 0.994889563526736 0.988310217332179 -0.00358855910969348
rs17343114_fw 0.000313800462805117 1.72528184147024e-05 1.90405868630541
rs17343114_rv 7.15128617425539e-05 2.61046117809676e-06 2.25940980315881
rs17343135_rv 0.997669399762993 0.993289301652871 -0.0042280130478838
rs17343667_fw 0.304771878189666 0.159318853891862 0.611562935626231
rs17343667_rv 0.198330340375535 0.0863497832546481 0.700415709817886
rs17344332_fw 0.0421607350597604 0.0106126849736831 -0.791240237829994
rs17344332_rv 0.01852274217347 0.0035422752350631 -0.671925966713448
rs17344537_fw 0.283452683227289 0.143635335532267 -0.334899848581848
rs17344537_rv 0.00059894630340365 4.00794470826476e-05 -0.602912453361409
rs17346125_fw 0.000160847158404381 7.40680299466792e-06 -1.12233003143478
rs17346125_rv 4.32302477953674e-05 1.36346478570751e-06 -0.979328991127888
rs17347262_fw 0.000835065686474454 6.12565863380521e-05 1.04857209667341
rs17347262_rv 0.00126739824053011 0.000105076909398339 1.11785403956895
rs17347451_fw 0.349826326279906 0.194184123801396 0.526648082475668
rs17347451_rv 0.412659983327688 0.248079763148296 0.536849269102781
rs17347617_fw 0.945149824130857 0.90160599638962 -0.0352224352751925
rs17347617_rv 0.908065565909432 0.840832331493928 0.0566983131617985
rs1734960_fw 0.259775172977119 0.126730387064701 0.37096776833031
rs1734960_rv 0.263841432863949 0.129521816330406 0.337362138389871
rs173511_fw 0.307528923244814 0.16134718979657 -0.185927621471568
rs173511_rv 0.498470941707238 0.32898442705735 -0.158366552305806
rs173512_fw 0.00441937141110408 0.000530905178143716 1.55798851343208
rs173512_rv 0.690668106903699 0.541606125014281 0.200788100653297
rs173513_rv 0.356930060810245 0.20009177274891 0.331672488201558
rs1735153_fw 0.811339694923162 0.696178734753092 -0.0880114187414049
rs1735153_rv 0.00514513280163706 0.000652288085705077 -0.854436769232084
rs1735154_rv 0.627046159561036 0.466488059252759 0.3516902920382
rs1735159_fw 0.689469543910771 0.540134165096332 0.28634385567678
rs1735159_rv 0.732557167492752 0.592890173451583 0.138798433680417
rs1735163_fw 0.982206679153641 0.965642138139891 -0.0122047908944312
rs1735163_rv 0.639586774100009 0.480690915827425 0.158627354134857
rs1735167_fw 0.13597164886782 0.0513671675953111 -0.497323559096245
rs1735167_rv 0.283359457668078 0.143569293262122 -0.308035528643708
rs1735169_fw 0.00392204749698651 0.000453638276280958 -0.563145129870087
rs1735169_rv 0.0120080888965553 0.00200280889056075 -0.514877103842601
rs1735173_fw 0.0110863969897861 0.00179918248982717 -0.850766667428938
rs1735173_rv 0.001395445134352 0.000119134280375085 -1.00251894850675
rs17351767_fw 0.0110875537816446 0.00179957183736409 -0.906725887106766
rs17351767_rv 0.00889237209367333 0.00133789753316995 -1.001891794318
rs1735188_rv 0.950825484336956 0.911271659450554 0.0279069759608639
rs1735192_fw 0.186255572496637 0.0791832324053726 0.439478762953832
rs1735192_rv 0.299272196591312 0.15515647986638 0.347774429067402
rs1735196_fw 0.331822778415922 0.180070764030066 -0.495463796962374
rs1735196_rv 0.138003155370219 0.0524337634138661 -0.726033423377597
rs173537_fw 0.596526309312064 0.432304448962004 0.179046976827971
rs173537_rv 0.654807313695982 0.498205129714996 0.21106591084791
rs173538_fw 0.00960804081115573 0.00148361172501457 0.71420183698783
rs173538_rv 0.0256242977971172 0.0054659841219184 0.65788628063892
rs17353994_fw 0.000150520259072579 6.80974918569791e-06 1.59105060287778
rs17353994_rv 0.000168225420258477 7.86526356360303e-06 1.4192428684715
rs1735402_rv 0.226056345889136 0.103976019487989 -0.391569652949748
rs1735412_fw 0.0109129255036947 0.00176079692988668 1.42182620972146
rs1735412_rv 0.515063898452424 0.345147379367932 0.370837411113809
rs1735428_rv 0.491296676378276 0.322024235684317 -0.43782039695471
rs17355274_fw 0.32130119011142 0.171764988290714 0.344814786154554
rs17355274_rv 0.60992302144304 0.447374741549643 0.210775205960471
rs17355357_fw 0.92377832976745 0.866252886035332 0.0314514485977066
rs17355357_rv 0.54579360266777 0.377405887221874 0.146530825311143
rs17356504_rv 0.703908116243012 0.557976047790687 -0.161351682632323
rs17357120_fw 0.288125635287604 0.147006971836244 0.484670712337817
rs17357120_rv 0.281851930726998 0.142505589463768 0.741746972599491
rs17357872_fw 0.847621535632901 0.748485829521234 -0.13565979000445
rs17357872_rv 0.855560429448592 0.760747310837746 0.132453270629265
rs17358840_fw 0.288948295216916 0.147658107444578 -0.330111988297425
rs17358840_rv 0.238427838748095 0.112125373711871 -0.318533945975406
rs17358923_fw 0.0283186365603822 0.00624114474291148 1.13030855112791
rs17358923_rv 0.407700793724487 0.243679968133361 0.549867786867978
rs1736088_fw 0.108041379989162 0.0374152784338989 0.712311326318516
rs1736088_rv 0.134451863073396 0.0505417438523309 0.62471242964245
rs17361490_fw 0.306988419003648 0.16097071239919 0.433409374883907
rs17361490_rv 0.000507968363090283 3.24073771555509e-05 2.00207013830382
rs1736176_fw 0.0293721702645619 0.00654460900563039 -0.470461811617098
rs1736176_rv 0.0602783017286145 0.0170665339997307 -0.45428785746644
rs1736177_fw 0.996703338298156 0.991655120651234 -0.00233646272252169
rs1736177_rv 0.993357512652495 0.985393163940033 0.00421152264205804
rs1736180_fw 0.0132626146576252 0.00228567654020339 -0.702680122241697
rs1736180_rv 0.0435532748738373 0.0110768829269072 -0.625668216086919
rs1736184_fw 0.822046616590872 0.711038596384392 -0.13444565044405
rs1736184_rv 0.442746965652838 0.27575596737186 -0.29429528308939
rs1736189_fw 0.309738870363696 0.16293266147557 0.418790651668834
rs1736189_rv 0.549036646799269 0.380966806044944 0.260905393585535
rs1736194_fw 2.19429578642954e-08 9.60941688702474e-11 -1.11129664795795
rs1736194_rv 1.14948527727126e-07 7.37289563640247e-10 -1.11614157433674
rs17362605_fw 0.0244193566239611 0.00513014787087044 -0.70224463814031
rs17362605_rv 0.00602531005845511 0.000803721163438453 -0.713507389484913
rs17363069_fw 0.0102725095480125 0.00162358952580225 -0.59589795309247
rs17363069_rv 0.00349525485916028 0.000391015837870363 -0.688579363334046
rs17364616_fw 0.00148962651177053 0.000129481171151178 1.3265703257228
rs17364616_rv 0.00402063710124546 0.000469398910466551 1.2078081301324
rs1736556_fw 0.296624803054176 0.153271739913123 0.362266838238255
rs17365591_fw 0.384980376836856 0.223743820629953 0.309146576269585
rs1736564_fw 0.909096130557381 0.842515185338765 0.0960724283085071
rs1736564_rv 0.666000679132329 0.511742382236086 0.286045478463067
rs1736565_rv 0.870838895062639 0.783890746885452 -0.0688555550450328
rs1736567_fw 0.205432098740529 0.0907685187123074 0.737151482441834
rs1736567_rv 0.107764848196283 0.0372839672697279 0.804785804683374
rs1736568_fw 0.846148484612474 0.746399044783565 0.153572003080725
rs1736568_rv 0.946560095192801 0.904290415185218 0.0577916190186864
rs17366643_fw 0.00736149798960158 0.00104325743410904 1.63235983600124
rs17366643_rv 0.00451689860060891 0.000546617359901614 1.75467545246501
rs17367381_fw 0.373129937673462 0.213419298723919 0.446937710193018
rs17367381_rv 0.331115711144917 0.179523698607721 0.453457234227942
rs17369468_fw 0.254380264786423 0.122956368890418 0.393710412502077
rs17369468_rv 0.0911580774390037 0.0297665850952166 1.08372731712431
rs17369578_fw 0.842203646095369 0.740909839896479 0.0456427321636515
rs17369578_rv 0.304988904312161 0.15949340257519 -0.313191631141357
rs17369768_fw 0.00073344338979488 5.20481524375041e-05 -0.632268041118797
rs17369768_rv 6.53263499387687e-05 2.31827413524328e-06 -0.974075602888805
rs17369876_rv 0.0968580984894745 0.0322946018784161 0.861837187061625
rs17370142_fw 0.0266021629229434 0.00574164967782591 0.482789426116413
rs17370142_rv 0.0201067478433903 0.0039579336873504 0.578158816831101
rs17370313_fw 0.541095156529448 0.372407970997701 -0.182551400548523
rs17370313_rv 0.426930908234867 0.260973088808797 -0.201216609715186
rs17370337_fw 0.0276236156986944 0.00603420787048316 1.3523997177824
rs17370337_rv 0.350884343355733 0.195019423610528 0.373324457170547
rs17371550_fw 0.00882619490715256 0.00132530549232873 -0.355776411064171
rs17371550_rv 0.0802612928454679 0.0250646788386434 -0.594512129639889
rs17371640_fw 0.0661463403767023 0.0193427677364265 0.464698499900503
rs17371640_rv 0.0782722054947978 0.0242132617201466 0.477092747929026
rs17371903_fw 0.045020666053457 0.0115715648200125 -0.657915632414962
rs17371903_rv 0.106546634522982 0.0367032453651702 -0.784693953836486
rs17372662_fw 0.452811524267737 0.285424591066029 0.218351651506887
rs17372662_rv 0.553438719145663 0.385484089605538 0.163899927347659
rs17372800_fw 0.266360559704782 0.131303920436604 0.693486820553429
rs17373080_fw 0.779430585983225 0.653081425711528 -0.0728438538976976
rs17373080_rv 0.0239579409652789 0.00499633789754307 -0.530611805624135
rs17373793_fw 0.0127664249339012 0.00217169101260048 1.24345060611294
rs17373793_rv 0.0242284345971316 0.00507445396578623 1.10831726974903
rs17374832_fw 0.850197723733717 0.75228385941413 0.0824620837358224
rs17374832_rv 0.00296288211144649 0.000316573923614505 1.46188194366933
rs17375948_fw 0.608449076555491 0.445803033619838 0.27159387541395
rs17375948_rv 0.765868086184362 0.63525342974428 0.19014428194237
rs17376171_fw 0.338087862398498 0.184941456146923 0.569175245391251
rs17376171_rv 0.543503634886929 0.375029889660107 0.410160427760511
rs1737896_fw 0.907314619969532 0.839436096048382 0.0473047388078956
rs1737896_rv 0.476027713387794 0.30747075681597 0.26354726368145
rs1737939_fw 0.0161001324670004 0.00294366100542895 1.14391062135593
rs1737939_rv 0.00616866595764759 0.000828300953904375 1.12597449131777
rs1737947_rv 0.97734943810494 0.956954215605836 -0.0254379913310924
rs17380771_rv 0.396323698986486 0.233825109381472 0.299349754010636
rs17381047_fw 0.0198508906402748 0.00388649467957695 0.860709059347542
rs17381047_rv 0.0137686109587481 0.00240378941018907 0.799843923468556
rs17382723_fw 0.745670082336936 0.609344049987897 0.146364622862233
rs17382723_rv 0.816605126836989 0.703460172574491 0.143706931777823
rs17385236_rv 0.814703811265694 0.700822226606433 0.0988088606667532
rs17386017_fw 0.00577151448076055 0.000757676424934294 1.37924249323095
rs17386017_rv 0.00477942082752244 0.000590754723079847 1.27113653947029
rs17386162_fw 0.065783061838192 0.0192054589667603 0.931738415369576
rs17386162_rv 0.00169169427216503 0.000152994445820512 1.41572127462232
rs17387035_fw 0.677016295058471 0.525052210726104 -0.156184523328076
rs17387035_rv 0.440640730177064 0.273771675212968 -0.225184514941488
rs1738818_fw 0.5572416983966 0.389507177477207 0.278964830910403
rs1738818_rv 0.358328017198168 0.201192467754688 0.629641376214171
rs17389180_fw 0.902993046796713 0.832113844923156 0.0547993279161275
rs17389180_rv 0.198152153460017 0.0862612469970316 0.864728013498446
rs17389408_fw 0.588888512441948 0.423882560705294 0.207190957937986
rs17389408_rv 0.0197004691571816 0.00384702280735091 1.42432213287338
rs17391761_fw 0.376316369548277 0.216308486509486 0.541375675236212
rs17391761_rv 0.168073788672148 0.068687842660067 0.706387582356084
rs17394246_fw 0.0135893013605733 0.00236121362193758 0.858896030365777
rs17394246_rv 0.0229796524573576 0.00472829907948176 0.812705492222948
rs1739647_fw 0.830184382585814 0.722750484757544 0.0696294393308017
rs1739647_rv 0.982488568389573 0.96621263143065 0.00729028512313761
rs1739652_fw 0.0114515159383748 0.00187624236363642 0.929364779663722
rs1739652_rv 0.00141959150529049 0.000121729508460205 1.16749773493271
rs17396537_fw 0.225174312618836 0.103373600952666 0.655944058535631
rs17396537_rv 0.367122768091767 0.208371585047905 0.395696386136764
rs1739653_fw 0.447209031342117 0.280011180099741 -0.355681276742897
rs1739653_rv 0.73110869083334 0.591122228166757 -0.158386277673496
rs17396612_fw 2.95483571886642e-05 8.3097198074418e-07 2.17395288780708
rs17396612_rv 9.01573561027383e-07 9.47285118000524e-09 2.44102797628659
rs17397112_fw 0.0104938625354435 0.00167145866559082 0.686824705323453
rs17397112_rv 0.0109046720575542 0.00175895811637676 0.64694232381122
rs1739839_fw 0.00681987407894799 0.000942742419070288 0.910481844052394
rs1739839_rv 0.0013038654326422 0.000109008721725776 1.13291500790176
rs17401719_fw 0.949784119478484 0.909587452311472 0.0387888920389092
rs17401719_rv 0.729105819280147 0.588527225079924 -0.171748584049645
rs17403003_fw 0.930273626794211 0.877270078375714 0.0397593583698488
rs17403003_rv 0.119053373712022 0.0426744188853622 -0.374363592297074
rs17403531_fw 0.793322505562261 0.67177903363981 -0.17464933459513
rs17403531_rv 0.763668382846672 0.632530848853759 -0.225857794201181
rs1740428_fw 3.87895339735121e-10 6.99211956481817e-13 2.3223732026588
rs1740428_rv 1.11868296773481e-08 4.24333994573508e-11 2.25049476714272
rs17404569_fw 0.00472340418528106 0.000581276143278759 1.24313739521496
rs17404569_rv 0.00438116483536125 0.000524081150249139 1.33763306585203
rs17405109_fw 0.903652237396349 0.833309547251558 0.0549491175156615
rs17405109_rv 0.376356299926479 0.216350974086858 -0.421282778501215
rs17406815_fw 0.0196065840950249 0.00382370237006795 0.574887171168161
rs17406815_rv 0.00983763414293366 0.00153211909887571 0.500753303884979
rs17406878_fw 0.127004384808269 0.0466917674009033 -0.374330972601307
rs17406878_rv 0.0851835549113612 0.0271322047702765 -0.335445826053114
rs17407766_fw 0.377902947430768 0.217716496907453 0.312370504633848
rs17409154_fw 0.546039866666478 0.377643456765254 0.350761070469795
rs17409154_rv 0.608696914907261 0.446067208318738 0.314960239592557
rs17409194_fw 0.0180236725247548 0.0034153410381049 -0.674126591071932
rs17409194_rv 0.0621316933082068 0.0177738995697774 -0.547270915539154
rs17409803_rv 0.83176421928498 0.724916927895177 -0.0908383325289624
rs17411006_fw 0.857760192865423 0.763803645961524 0.0840244166012282
rs17411006_rv 0.649652497292019 0.492288780604293 -0.201793863010288
rs17412654_fw 0.46698357305563 0.298783553432713 -0.184135821586844
rs17412654_rv 0.273304109108174 0.136227463651293 -0.219909923438692
rs1741344_fw 0.590404486533321 0.425490169875828 0.29294327399717
rs1741344_rv 0.670897325288387 0.517567304652033 0.236195342287166
rs17415452_fw 0.108573114111065 0.0376702815796404 0.774928875239498
rs17415452_rv 4.61778440016465e-05 1.4809429545128e-06 1.44902120295769
rs17416806_fw 0.86590507048004 0.776457132239335 0.124481584675999
rs17416806_rv 0.88077627898508 0.798353868696316 0.111420199161081
rs17420882_rv 0.748532353437702 0.613007485695215 0.208536249568234
rs1742418_fw 0.514365062507612 0.344474308499751 0.244253694214502
rs1742418_rv 0.0662175755638103 0.0193725915283281 1.18536708713383
rs17425881_rv 0.483627482489485 0.314877185810342 0.259027937289609
rs17426269_fw 0.291126627596707 0.149236764820049 0.424455047916209
rs17426269_rv 0.00353168156712155 0.000396259586902467 1.64565694958047
rs1742757_fw 0.101543835044879 0.0344172804314079 -0.640805994755423
rs1742757_rv 0.0870265904794356 0.0279598401633221 -0.626914692465039
rs17428388_fw 0.727362257159765 0.586395902828877 0.236808075127707
rs17428388_rv 0.795098703459269 0.674056870890978 -0.187311697850972
rs17428945_rv 0.828480410109344 0.720296349868176 0.110747124754862
rs174310_fw 0.00188574663393759 0.000176091440260201 -1.28600113108186
rs174310_rv 0.00469025997461427 0.000575999568908184 -0.980479634106006
rs17431446_fw 0.000458274137768023 2.83628918420332e-05 -0.76929211377971
rs17431446_rv 0.00234999567659551 0.000235451759780985 -0.774671793617935
rs17434151_fw 0.0673410599551147 0.0197966004997104 1.07807062503116
rs17434151_rv 0.446030699457217 0.278926873771225 0.521542397275345
rs1743788_fw 0.245351491373264 0.117015833592714 -0.276310115445531
rs1743788_rv 0.152838609896376 0.0602389584489729 -0.355223156191535
rs17439106_fw 0.0400771804242907 0.00991580693199584 -0.787931371499039
rs17439106_rv 0.0330818022193864 0.00768199061113702 -0.791431798457351
rs17443848_fw 0.00505447731894693 0.000636770460016405 -1.00859479994571
rs17443848_rv 0.00727978472881786 0.00102716888234564 -0.896987694255664
rs17444075_fw 0.538206096317882 0.369425965835737 0.244050193961083
rs17444075_rv 0.606540928558599 0.443546385352287 0.259793350101966
rs17444576_fw 0.794662201651966 0.673370452517863 0.107009982830083
rs17444576_rv 0.511009076995438 0.341192621952498 0.277586993552846
rs17445836_rv 0.153585844372684 0.0606455683008322 -0.73091555000347
rs174472_fw 0.0104088040020463 0.001653879369887 0.955772372506096
rs174472_rv 0.0141604259153311 0.00249333489730721 0.983227523105466
rs1744773_fw 0.00201573922883327 0.000192309538486106 1.37769519846869
rs1744773_rv 0.0158537891452485 0.00288196520878503 1.09110741596854
rs17448506_fw 0.0270333187061909 0.00586131473861035 -0.52158514550354
rs17448506_rv 0.0279896683475655 0.00614790870678063 -0.537705967761795
rs17453522_rv 1 1 0
rs17453555_fw 0.444111111312393 0.277080170764608 -0.177889451960013
rs17453555_rv 0.634845454837862 0.475056427875376 -0.120439864571607
rs17454012_fw 0.660456206747685 0.504875303902543 0.302730578647425
rs17454012_rv 0.93036501911894 0.877440001332597 0.0738833606297226
rs174546_fw 0.218250210314985 0.0988794662617424 0.635054538518603
rs174546_rv 0.240215300680897 0.1133470524011 0.374075501828521
rs174548_fw 0.500980341838509 0.331466092405461 -0.23606584321121
rs174548_rv 0.492740591296158 0.323480552735995 -0.198358873469147
rs174560_fw 0.0421775902703877 0.0106183270575429 0.721387780710056
rs174560_rv 0.091300227512604 0.0298417437945118 0.602722827336962
rs17458706_fw 0.360751517552159 0.203107740142193 -0.528205372777436
rs17458706_rv 0.543729703357455 0.375276076750515 0.22644256424099
rs17458741_fw 4.1184934905504e-05 1.27650056627176e-06 2.34508696709004
rs17458741_rv 0.000492053866421805 3.10546901960635e-05 2.10262047588457
rs17461546_fw 0.200460831693473 0.0876653129555483 0.865881251586589
rs17461546_rv 0.30262135538963 0.157692234456626 0.705688970503121
rs17462179_fw 0.500632998072632 0.331103404438257 0.452990753432961
rs17462179_rv 0.124331524159436 0.0453280843669312 0.923196082508672
rs17462267_fw 0.00988266727893641 0.00154142767900957 -0.536747361100946
rs17462267_rv 0.260282871043155 0.127063840629734 -0.348992849408111
rs17464525_fw 0.273562282924862 0.136415084838961 -0.474337655390641
rs17464525_rv 0.709708106940215 0.564925214025728 -0.230334274629701
rs1746471_fw 0.610141605678709 0.447714767808531 0.214640135204372
rs1746471_rv 0.767998887766119 0.637930145122011 -0.119017167547845
rs174649_fw 0.588829408280727 0.423731086807372 0.316910154607575
rs174649_rv 0.511451724347958 0.341657851292358 0.312683461547017
rs17466257_fw 0.99448122661832 0.987543596125862 0.00295443769568166
rs17466257_rv 0.597700062446839 0.433650469132182 0.178686685971088
rs1746817_fw 0.301089164975562 0.156516153643532 0.561585005495835
rs1746817_rv 0.222809947623933 0.101787969570087 0.631200717616527
rs17470089_fw 0.0969708472781652 0.0323480069055169 -0.508795089943592
rs17470089_rv 0.0318289827007272 0.00727843434726337 -0.532831775472744
rs17470440_fw 0.242225054936177 0.114836309303894 0.650917715748483
rs17471649_fw 0.068120074766955 0.0200948016037075 -0.901683055095241
rs17472161_fw 0.383933503688995 0.222808467399723 0.368512659438127
rs17472161_rv 0.250814685570138 0.120667087796024 0.442097924260918
rs174721_fw 0.00119156969533961 9.69189736273066e-05 1.72574663510224
rs174721_rv 6.87261635089046e-05 2.4837668629277e-06 1.89618947043503
rs174722_rv 0.532074940908122 0.362674890862853 0.232921150351926
rs17472506_fw 0.161534042102518 0.0650827168725925 -0.465622490252699
rs17472506_rv 0.0817608479920951 0.0256663812121723 -0.639198628856681
rs17475228_fw 0.192687471626767 0.0830470089543934 0.445261049446732
rs17475228_rv 0.628293471625854 0.467863851178916 0.187294319412098
rs174760_fw 0.689845780681587 0.540533983790582 0.234863660750323
rs174760_rv 0.923339544346911 0.865432984773433 0.0555864865073278
rs17476364_fw 5.05834911457467e-05 1.67209755191378e-06 -1.12683960059214
rs17476364_rv 8.96972238716017e-06 1.803348074653e-07 -1.13970135985071
rs17476385_fw 0.955069332205528 0.918535759780574 0.034625555791174
rs17476385_rv 0.00964840548088622 0.00149174475442781 1.28464053309172
rs17477420_fw 0.474046733924909 0.305646016942295 0.210464528380238
rs17477420_rv 0.696999426031524 0.549207120779401 0.120437245335432
rs17477830_fw 0.00068142697006424 4.72793561455034e-05 1.69142907226877
rs17477830_rv 0.51957920122017 0.349871991527245 0.243219137912799
rs1747838_rv 0.00854063069486388 0.00127014798381582 -1.36401279429844
rs17478818_fw 1.65413122088976e-06 2.06524024991101e-08 2.63797263447298
rs17478818_rv 0.00152051036348732 0.000132888697970056 1.90307634367019
rs17479749_fw 0.132289500815364 0.0493976768904123 0.994041644638151
rs17479749_rv 0.170153735548942 0.0698122242582791 0.910880501938623
rs17479856_fw 0.818441194635458 0.70597081335799 0.129500206798444
rs17479856_rv 0.958665699951187 0.924454143388446 -0.0325419377270366
rs17480169_fw 0.712636988013511 0.568598036495995 0.181282047266981
rs17480169_rv 0.75775273410947 0.624966258707499 0.192395980389992
rs1748032_fw 0.00208969277164717 0.000201930146624345 1.48614555711152
rs1748032_rv 2.0980016084878e-05 5.34097419407339e-07 1.78789763915658
rs17481063_fw 0.396323698986486 0.233723299482356 0.443728946975432
rs17481063_rv 0.804315178911221 0.686682327285572 0.179232976138243
rs17484359_fw 0.497303732104835 0.327776368210966 0.240790941806761
rs17484359_rv 0.137917205119625 0.0523876181947066 0.436550392849185
rs17485664_fw 0.364828393925474 0.206433741533731 0.458457817386605
rs17485664_rv 0.936210088341872 0.886772944469176 -0.0446262591739738
rs17485793_fw 0.82675916483886 0.717985650760079 0.104282077116928
rs17485793_rv 0.0805422820826949 0.0251729146066521 -0.607915348237962
rs17486173_fw 0.575395651237718 0.409119759763 -0.222144645474725
rs17486173_rv 0.107459841022743 0.0371307227208503 -0.471479153972934
rs17487788_fw 0.335061548926532 0.182556039109464 0.462305561273525
rs17487788_rv 0.362684730102493 0.20468492241098 0.406361178972412
rs17491771_fw 0.298165791259963 0.154358648909082 0.712193363495018
rs17491771_rv 0.813488824030872 0.699148493259816 0.195276337064998
rs17491_fw 0.0895813455183424 0.0290659398569899 -0.583596767990082
rs17491_rv 0.155070899635603 0.0614341832059557 -0.50245923348563
rs17493567_fw 0.00315256140579326 0.000342254388347073 1.36818366621649
rs17493567_rv 5.47960956492886e-05 1.85368430087778e-06 1.41263270835791
rs1749440_rv 0.337062459595313 0.184161066617719 0.334834738011929
rs1749555_fw 0.652551423874669 0.495516741841578 0.156161928773959
rs1749555_rv 0.260490867912033 0.127240855900675 0.29701245913004
rs1749556_fw 0.00901564821178183 0.00136222769466277 1.62595996281334
rs1749558_rv 0.130481671980871 0.0484851111431363 1.00033153087445
rs1749559_fw 0.064235143223443 0.0186160437216943 1.19632521600103
rs1749560_fw 0.0398920725051351 0.00985319279062953 -0.766190014678828
rs1749560_rv 0.183237071698508 0.0774055349325559 -0.51487586119168
rs1749561_fw 0.0187979733510507 0.00361216447645431 -0.725841741525683
rs1749561_rv 0.0176206622446712 0.0033163697469982 -0.9397284430102
rs17496425_fw 0.299487503120006 0.155307848227351 0.312437393926058
rs17496425_rv 0.537287772953273 0.368340340398992 0.250070659802723
rs17497903_fw 0.262763775198125 0.128791318161649 -0.341682548874576
rs17497903_rv 0.358934134480078 0.201659807667329 -0.287185214860721
rs1749862_fw 0.634437991684258 0.474674345071091 0.203938007074546
rs1749862_rv 0.515493975233235 0.345578094559515 0.347909948743193
rs17499330_rv 0.0603408912135455 0.0170954514409553 -1.10285599559033
rs17500924_fw 3.3666042947779e-05 9.81768023060771e-07 1.55714616732177
rs17500924_rv 0.0837689796148833 0.026525083419735 0.877688073622087
rs17501542_fw 0.349480724114665 0.193840330413498 -0.235698967233705
rs17501542_rv 0.5433008343462 0.374823574575024 -0.182553406159906
rs17501976_fw 0.288912234175535 0.147596638261911 0.374287984762004
rs17501976_rv 0.135610166810696 0.0511841173252056 0.543167532169877
rs17507300_fw 0.562441292587745 0.39518649979944 0.392061934908504
rs17507300_rv 0.414330471839289 0.249530258619156 0.549827357426698
rs1750792_fw 0.776302556865953 0.649116265581294 0.109582865776735
rs1750792_rv 0.371695853202705 0.212266094479328 0.28103649569294
rs17511102_fw 0.740967182111254 0.603569553784229 0.250958290444763
rs17511102_rv 0.674071950520842 0.521384622984799 0.292425062464981
rs17516397_fw 0.163218015519047 0.0660012602069038 -0.753186665692493
rs17516397_rv 0.42498847938067 0.259248330249233 -0.370270185754482
rs17518077_fw 0.158904827466517 0.0635612280700675 -0.707460716267312
rs17518077_rv 0.0751999224453211 0.0229501720713459 -0.760077429946298
rs17519859_fw 0.0228329278262895 0.00468697947837554 1.41418238040122
rs17519859_rv 4.7490942290085e-07 4.3590872205749e-09 1.82124328440549
rs175207_fw 0.0076109219081411 0.00109080958938257 1.40641979136798
rs175207_rv 0.133587553928316 0.0500891689636505 0.859406410392499
rs17522399_rv 0.506255899294213 0.336535381001862 0.415373261060271
rs17523023_rv 0.373102112059911 0.213398180598357 -0.28327351876407
rs17523134_fw 0.770684597707905 0.641518711234377 0.0970074302601068
rs17523134_rv 0.783139780254856 0.657830140543849 0.100655153855642
rs17523190_rv 0.463714684917802 0.295620291082836 -0.384924314177454
rs1752405_fw 2.01815707663981e-09 5.13321531005636e-12 2.31967366042219
rs1752405_rv 1.67970883815483e-05 4.02590334388753e-07 1.96989331874372
rs1752408_fw 0.0508556049023071 0.0135920892141525 -0.550661789991809
rs1752408_rv 0.300733648457657 0.156218140344539 -0.512251458953635
rs1752409_fw 0.00506637205858728 0.00063866888442185 -0.705802954741828
rs1752409_rv 0.00903469046440132 0.00136560446406385 -0.716849841263626
rs1752436_fw 0.28766571637942 0.146653849539017 0.374815685832987
rs1752436_rv 0.519490238633704 0.349716329225976 0.238669701601643
rs17524376_rv 0.631467666935074 0.471453399797854 0.271519179765713
rs17525614_fw 0.0447798141916643 0.0114873747573047 0.948184064755674
rs17525614_rv 0.34225375049744 0.188170299026062 0.557226724198308
rs17525727_rv 0.0104055599419199 0.00165324884088164 1.58725987140236
rs1752664_fw 0.123086187707364 0.0446961288579215 -0.415635424587727
rs1752664_rv 0.222984784216348 0.101927023984236 -0.352449132464962
rs17529507_fw 0.00391303735409344 0.000451987865231336 -1.03082946572715
rs17529507_rv 0.00364216870326983 0.000412445618754374 -1.01862417248138
rs17530504_fw 0.454895897232638 0.287437703493226 -0.221452777693337
rs17530504_rv 0.607355505729697 0.444471176339357 -0.128522221283165
rs17534709_fw 0.68771587509112 0.538020969097064 0.150674813216153
rs17534709_rv 0.633748820196886 0.473892397930383 0.199641873999882
rs17537402_fw 0.206130990983484 0.0911753394639418 0.781363255032641
rs17537402_rv 0.376316109359126 0.216302900714949 0.567019914207409
rs17537465_fw 0.372016667310261 0.21256449656721 0.29958175999362
rs17537465_rv 0.936070406021802 0.886423250698327 0.0359522694103572
rs17538405_fw 0.842745963979556 0.741677589706239 -0.0766818083817802
rs17538405_rv 0.419070003275163 0.253909355046554 -0.259468944033639
rs17538412_fw 0.00100850150447846 7.82926501600588e-05 -1.14649349453419
rs17538412_rv 0.00106185671006316 8.35993408840682e-05 -1.18837567099976
rs17538964_fw 0.436720159784063 0.270134105948291 0.412874173031514
rs17538964_rv 0.345033959603763 0.190381852724103 0.501573528559835
rs17540424_fw 0.157985765546758 0.0630573314103643 0.842315160826076
rs17540424_rv 0.00591696068122177 0.000784229909146074 1.58912466644886
rs17540449_fw 0.979349341630502 0.960341997563956 -0.021810088979756
rs17540449_rv 0.95922075323084 0.925224606201809 0.0409855663972833
rs17540470_fw 0.697112380167041 0.549371733164509 0.303187077474698
rs17540470_rv 0.607633604127339 0.444816422676263 0.194230569915288
rs17540750_fw 0.00010335571312817 4.18561720606195e-06 1.75538274930716
rs17540750_rv 0.000968771098713164 7.43955107457916e-05 1.45443159695991
rs17541429_fw 0.0318403353141512 0.00728138250018062 0.913987234108954
rs17541429_rv 0.000973186618749492 7.48298781342226e-05 1.37425137972046
rs17541517_fw 0.0344514308614461 0.0081177607918611 -0.755780972458944
rs17541517_rv 0.064751782785833 0.0188227430419172 -0.728509736943445
rs17543373_fw 0.505462728371113 0.335672730203854 0.311077978751868
rs17543373_rv 0.966713649979615 0.938126824287386 -0.0212848964531023
rs17545254_fw 0.619050095909449 0.457698363990645 0.218076096975757
rs17545254_rv 0.854319007988438 0.758604215009307 0.104571380030791
rs1754616_rv 0.111119953979394 0.0388500801214091 0.902316140082979
rs17546208_fw 0.786081555114879 0.661805109049342 0.112476494197055
rs17546424_fw 0.067968161370398 0.0200335678345301 0.768626383500173
rs17546424_rv 0.181459483919719 0.0763471409508643 0.589046242909905
rs17546439_fw 0.188015125282965 0.080207810507107 -0.405871510929567
rs17546439_rv 0.0475653700365557 0.0124581229286465 -0.459790645277716
rs17546494_fw 0.729194530056564 0.588631087535431 0.248233480695278
rs17546494_rv 0.999931835609596 0.997764465165481 0.00129156711823562
rs17547209_fw 0.012462287333846 0.00210138302787308 -0.667685236028083
rs17547209_rv 0.029917145168918 0.00670295447241145 -0.658549503989466
rs17548087_fw 0.0853982866906319 0.0272355427628241 0.733898669449872
rs17548087_rv 0.0773056013797615 0.023823625878064 0.843179352953243
rs17549955_fw 0.92938340800112 0.875609781050222 0.0348142287391107
rs17549955_rv 0.902535363435014 0.831342113841102 -0.0546011316994193
rs17551204_fw 0.512396677135734 0.342561085523673 0.2443845477238
rs17551204_rv 0.305038575272522 0.159613443341458 0.355180210778055
rs17551549_fw 0.929512137535382 0.87593664751222 -0.0323927059317109
rs17551549_rv 0.405428634129002 0.241617998067059 0.283545749431771
rs17552387_fw 0.827432432591392 0.718799098818749 -0.115980378083948
rs17552387_rv 0.841923034889778 0.740446477735158 -0.102831010368685
rs17552724_fw 0.896899260937355 0.822252904557708 0.0671788258575745
rs17552724_rv 0.954444479216201 0.917501171026406 0.0300509533792135
rs1755279_fw 0.0182064965444769 0.00346025313088471 1.1130091279794
rs1755279_rv 0.103204233845488 0.0351866335949438 0.842014839902226
rs17554931_fw 0.671864592208768 0.518762146152834 0.196676347506073
rs17554931_rv 0.815399549626142 0.701934699550437 0.123566713298986
rs17555357_fw 0.600411203173421 0.436660278741699 -0.299151199169427
rs17555357_rv 0.323507278905306 0.173531070303915 -0.475952447507822
rs1755592_fw 0.0253662007898778 0.0053949392164967 -0.599215658550047
rs1755592_rv 0.0878638233707738 0.0283318222839119 -0.490660563762508
rs1755639_fw 0.121562212313134 0.0439393485661769 -0.482132121384957
rs1755639_rv 0.0899414871921182 0.0292315303904758 -0.545732412169308
rs1755685_fw 0.446538084483561 0.279433070324724 -0.208748826249505
rs1755685_rv 0.459731561729314 0.291881192250477 -0.153829964034952
rs1755700_fw 0.52164685974591 0.35203833499115 0.332493857857904
rs1755700_rv 0.354726587224309 0.198340151250848 0.441689977476544
rs17557029_fw 0.00150933917883186 0.000131678685132645 -1.28041590902983
rs17557029_rv 0.000651369126265207 4.46970762074832e-05 -0.968779545179352
rs1756012_fw 0.152400273788479 0.0600021514544206 0.95114349628628
rs1756012_rv 0.119039485188323 0.0426641748553333 0.942425256987731
rs17561236_fw 0.0596149985221263 0.0168072357840944 0.737311020360187
rs17561236_rv 0.0365318536193876 0.00875906396746447 0.845272498393944
rs17565229_fw 0.842148851965842 0.740822026612643 -0.0876421552883771
rs17565229_rv 0.7452437691157 0.608773156982167 -0.11778346308316
rs17566088_fw 0.00461540454519802 0.000563591190454919 1.02775535019049
rs17566088_rv 0.0647594838492711 0.0188271242762132 0.813397574101613
rs17566403_fw 0.252433618881136 0.121708368345164 0.573748662287293
rs17566403_rv 0.218218416083468 0.0988602352561804 0.428645069684466
rs1757139_fw 0.00268232906613313 0.000278715899247859 1.32358475769151
rs1757139_rv 0.00685760811323616 0.000950152750573112 1.10603794627055
rs175714_rv 0.00133235613787778 0.000112259959878157 1.44885280649744
rs175716_fw 0.87728936932385 0.792920355611053 0.112456712940574
rs175716_rv 0.856937427375074 0.762573881080293 -0.132858449443839
rs1757183_fw 0.103383853487583 0.0352673537104671 0.460550368197958
rs1757183_rv 0.0115116707945997 0.00189162316520643 0.701452028043472
rs17576249_fw 0.338185458400291 0.185024762606303 -0.318959691235656
rs17576249_rv 0.45093942925601 0.283551367388768 -0.220990337646556
rs17576822_fw 0.016127785361273 0.00295067879832017 -0.711045019417755
rs17576822_rv 0.000617774597307594 4.17297416520414e-05 -0.699446852525272
rs17577025_fw 0.592508827554332 0.427964540761326 0.276432423425083
rs17577025_rv 0.48324806084618 0.314480518750739 0.35229359077326
rs17579044_fw 0.000919819968143288 6.95871585834631e-05 1.25635556918271
rs17579044_rv 4.13090990245794e-05 1.28140161860466e-06 1.34127938730574
rs1757925_fw 0.431684101932268 0.265415604158434 0.493437782516923
rs1757925_rv 0.407120639130172 0.243094594355545 0.510182750298309
rs1757927_rv 0.415450727496835 0.250590859154003 0.292602056181591
rs17589360_fw 0.00493460218770142 0.000615392794889843 -0.946597369054145
rs17589360_rv 0.0192266196875774 0.00372958971762593 -0.79883470534288
rs17590091_fw 0.0825355149896788 0.0259990712507409 -0.369076919376996
rs17590091_rv 0.0687351667508219 0.0203384968108608 -0.371787381602263
rs17591516_rv 0.629244067366008 0.468979098048483 0.349099181794327
rs17592922_rv 0.471623251547517 0.303256709470016 -0.5019348083012
rs17593451_rv 0.123127339914551 0.0447233615761113 0.94603496876427
rs1759627_fw 0.0313764442383401 0.00714129342080019 0.954494104945729
rs1759627_rv 0.0455167496176134 0.0117559516877819 0.925169033818752
rs17596576_fw 0.661550830259469 0.506153033325607 0.277569438693391
rs17596576_rv 0.453287198141207 0.285904887377344 0.448779114266154
rs17597395_fw 0.00347089987349558 0.000387485172659831 1.58033715792984
rs17597395_rv 0.000284457408536032 1.52034000780157e-05 1.81220100461879
rs17598291_fw 0.76967541682468 0.64024189763195 -0.14999347635068
rs17598291_rv 0.893110261541645 0.81663499165116 0.0915849700651209
rs17598603_fw 0.00842121795761647 0.00124652204413218 0.699091022112833
rs17598603_rv 0.0121820181004284 0.00203963189835319 0.747860769396446
rs175990_fw 0.285610643520227 0.145205299345866 0.362521266818268
rs175990_rv 0.0795237766183487 0.0247464175155786 0.395910039604299
rs17599164_fw 0.0012935570627982 0.000107854641670932 1.25004284019165
rs17599164_rv 0.000366664052439967 2.11844588522499e-05 1.19258241800254
rs17599522_fw 0.0131253223961728 0.0022553050389942 1.0400304850456
rs17599522_rv 0.00746368777379239 0.00106227922996382 1.06545407894917
rs1760058_fw 0.581851165297461 0.416187085256893 -0.214012832466245
rs1760058_rv 0.689391767940701 0.540033462522721 -0.196430996764235
rs17600636_fw 0.1164522683393 0.04138919616213 -0.378846687095462
rs17600636_rv 0.157924903110748 0.063021465705074 -0.361012399527741
rs17602312_fw 0.479818776771342 0.311208847650446 0.191796420708204
rs17602312_rv 0.914537763746447 0.851278310913858 -0.0359589394330712
rs17605267_fw 0.630116945805108 0.469887486890165 0.330867524737827
rs17605267_rv 0.265418835929835 0.130618309205419 0.456587255491211
rs176060_fw 5.4908597608984e-06 9.60016951095965e-08 1.55317322491052
rs176060_rv 0.0171203452149251 0.00319115540439212 1.25757390856132
rs17606146_fw 0.15394212204273 0.0608296803853533 -0.284234089654646
rs17606146_rv 0.233750581940723 0.108962627230723 -0.256734168079953
rs17607908_rv 0.63936912380598 0.480414207385014 0.342317899403133
rs1760798_fw 0.400917878865694 0.23779120994526 -0.467686155976001
rs1760798_rv 0.606840944128386 0.443866442014416 -0.276807626764282
rs17608967_fw 0.27553532068458 0.137798131149435 0.446206508515486
rs17608967_rv 0.652436612592793 0.495377357700174 0.176775097196578
rs1760940_fw 0.584465890806692 0.419059186853913 -0.14726382863082
rs1760940_rv 0.536762578327256 0.367742853300269 -0.169414108336857
rs1760959_fw 0.73639775361761 0.59754851004629 -0.10559932462463
rs1760959_rv 0.390642793842216 0.228572647492885 -0.315814318410503
rs17611866_fw 0.00392041970254121 0.000453276579634932 1.74461202393479
rs17611866_rv 0.281843367029565 0.142492570836824 0.378261182343904
rs17612441_fw 0.00916745945577886 0.00139408726446393 1.12061649122537
rs17612441_rv 0.0699396653489703 0.0208265915649451 0.78628327008443
rs17612466_rv 0.464773353613247 0.296603586545458 0.294283827967405
rs17615519_fw 0.0186279664013373 0.00356919631377667 1.15612446744072
rs17615519_rv 0.00537221345556764 0.000689928945872946 1.37297401802581
rs17616115_fw 0.729925546684 0.589608649132323 -0.151180089573955
rs17616115_rv 0.398194988221301 0.235400321648045 -0.265957296670855
rs17618119_fw 0.474407012576897 0.305993729774042 0.264696637068609
rs17618369_fw 0.0043913448039879 0.000525935728962786 0.680913207887047
rs17618369_rv 0.0331363668327424 0.00769713557115409 0.666200472972758
rs17623020_fw 0.871728195853294 0.785197416144149 0.0418499363492872
rs17623020_rv 0.757224560634329 0.624276264760791 -0.0881371432692185
rs1762482_fw 0.018296798585568 0.00348348577233472 1.18352098460504
rs1762482_rv 0.045326268238592 0.0116781832373733 0.948839131425647
rs1762484_fw 0.999794748185647 0.997592562484857 -0.000760489617743829
rs1762509_fw 0.52761616345058 0.358302406002402 0.426162411876934
rs1762509_rv 0.603735315158848 0.440359702371187 0.358678373623069
rs17625947_fw 0.803924073128465 0.686081709324716 0.172758409482121
rs17625947_rv 0.987112593662431 0.974471579092937 -0.0142967805184855
rs17626118_fw 0.752156043645595 0.61789653088949 -0.186649375316126
rs17626118_rv 0.99972246783841 0.997378660048817 -0.00103564091030802
rs17628806_fw 0.0455123459661135 0.0117516196419622 -0.410014988075698
rs17628806_rv 0.0368272229399915 0.00885554083567972 -0.443755120644125
rs17628908_fw 0.00504822872515538 0.000635480808378605 -0.767305963122041
rs17628908_rv 0.0043784487652796 0.000523374391258125 -0.697829580582348
rs17629999_fw 0.67087155347888 0.517535419321652 0.307477923795393
rs17630023_fw 0.177845843134201 0.0741829226525076 0.463560478789945
rs17630023_rv 0.172136337687368 0.0709325217847377 0.908075025589578
rs17631249_fw 0.0833017970846181 0.0263246428404446 0.816384934794378
rs17631249_rv 0.0426376316857347 0.0107638440262282 1.04080487822199
rs1763132_fw 0.995848344240161 0.990131443103135 -0.00262217027760791
rs1763132_rv 0.8003813509209 0.681704055086213 -0.0815941965275177
rs17632129_fw 0.302022556517905 0.157186932462407 0.411855761344913
rs17632129_rv 0.177148722826667 0.0737482988389386 0.512516777348321
rs17634022_fw 0.000474876993944774 2.97411757192584e-05 1.4372357706933
rs17634022_rv 1.25966847011048e-05 2.75960812077154e-07 1.37457045644786
rs17635627_fw 0.603385971170062 0.439984784984535 0.387588084511134
rs17635627_rv 0.000688601641632882 4.79394284824413e-05 1.21629697284884
rs17639826_fw 0.916823322932248 0.854884569921022 -0.0763819465202688
rs17642107_fw 0.000136664925987963 6.0031273816705e-06 2.17638747947759
rs17642107_rv 0.147122261541429 0.0572004775540907 0.962694568275845
rs17642738_fw 4.27158261309534e-05 1.34251628806062e-06 -1.311072581253
rs17642738_rv 6.10740571857661e-10 1.2002491383029e-12 -1.48157293416652
rs17644323_fw 0.227741309734347 0.105098587300271 0.803260873012264
rs17644323_rv 0.255435125018447 0.123689401490531 0.40016029787194
rs176463_fw 0.449519824625671 0.282116864257309 -0.320757131869499
rs176463_rv 0.347489223994672 0.192255389782291 -0.263952890785861
rs176467_rv 0.128275527634987 0.0473238237606149 0.942088454166036
rs17647607_fw 0.458957989071915 0.291087739981555 -0.400167662633162
rs17647607_rv 0.28448686839441 0.144411079037447 -0.566860122736544
rs176477_fw 0.307094262870133 0.161069454001362 0.504459465225015
rs176477_rv 0.264880616816296 0.130246298035076 0.528678696506667
rs176480_fw 0.657675210939964 0.501661180591368 -0.251134584971742
rs176480_rv 0.791179683287402 0.668879574767824 -0.163690926662094
rs176487_fw 0.274126059105845 0.136826572863361 0.386678635695307
rs176487_rv 0.00208390492535038 0.000201120866274995 1.88716070401214
rs176489_fw 0.576806997968982 0.410569774448428 0.212838635636816
rs176489_rv 0.18171232468069 0.0764939514501477 0.839368084206857
rs17649050_rv 0.423733710655315 0.25814082954659 0.289608530374207
rs17649068_rv 0.483880826167017 0.315100993617375 0.258504707736711
rs17649250_fw 0.461608365797176 0.293679783485618 -0.206237009064158
rs17649250_rv 0.861635809449 0.769836997290642 -0.0564378526475994
rs17649257_fw 0.304376720609637 0.158997841049221 0.483113024708969
rs17649257_rv 0.268863922375887 0.133055321769413 0.554171230602481
rs176492_rv 0.971331026339189 0.946445982712574 0.0169150723964619
rs176493_fw 0.414054986418319 0.249279149369483 -0.336236958898549
rs176493_rv 0.192410067916384 0.0828636152751173 -0.541877974102364
rs176494_fw 0.211626060527602 0.0946145840246159 0.72823234293625
rs176494_rv 0.0796200945648007 0.0247851949871118 1.10484017651709
rs176500_fw 0.0238029867032456 0.00495323027442297 1.32111541913864
rs176500_rv 0.177582390445703 0.0740274367551491 0.904235076421588
rs17650541_fw 0.549115465498329 0.381056672184245 0.430190232221722
rs17650541_rv 0.720937727318567 0.578665220030842 0.18832927268263
rs176508_fw 0.889454177945634 0.811234231306457 -0.0619361361385136
rs17651293_fw 0.555074397540394 0.387310886108074 -0.242776513633913
rs17651293_rv 0.463685888299599 0.295576294134049 -0.287166589210797
rs17652779_rv 0.635820907326796 0.476215276474929 -0.332274023170733
rs176532_rv 0.548756536707797 0.380596454074782 0.360739171046422
rs176533_fw 0.661203378324184 0.50566783478213 0.171824691973208
rs176533_rv 0.186239537831825 0.0791722963947667 0.879353303487759
rs17654172_fw 0.393261574984534 0.23100083844114 0.483454467741222
rs17654172_rv 0.0573814144236458 0.0159792004756235 0.894275092528572
rs17654859_fw 0.00107300848649428 8.47124453706091e-05 -0.591836993800325
rs17654859_rv 0.0210368875309916 0.00420477191554577 -0.442913974017393
rs1765769_fw 0.0455050204425962 0.0117478900120807 -0.804937605491455
rs1765769_rv 0.00264663879446177 0.000274100063147043 -0.893149999775865
rs17657877_fw 0.0925200421497408 0.0303888015823928 0.753473982667049
rs17657877_rv 0.586548333419277 0.421162019115965 0.3686528171648
rs17657986_fw 0.164410787183432 0.066639950587742 -0.464011847913878
rs17657986_rv 0.226528413387285 0.104278324106552 -0.421585010324139
rs17659078_fw 0.454224399182473 0.28687275161249 -0.299741890588487
rs17659078_rv 0.903389858795618 0.832897756483651 -0.0581899408685543
rs17659350_fw 0.526522211490666 0.357268372510609 -0.217727121801664
rs17659350_rv 0.209618000293096 0.0933667772300558 -0.444245967432288
rs17662639_fw 0.303919500710026 0.158654812012217 0.460038217331249
rs17662639_rv 0.16450527749399 0.0666982614376634 0.647544764557456
rs1766405_rv 0.305038575272522 0.159613443341458 0.355180210778055
rs17664670_rv 0.80018083565925 0.681360863207866 0.184796254165712
rs17665945_fw 0.455316080001987 0.287808946728082 0.537340905376076
rs1766635_rv 0.918219894258875 0.857243165770891 0.0460332154762414
rs1766695_fw 0.00169402621053816 0.000153317746080157 -1.24026372362287
rs1766695_rv 0.0184260733202631 0.0035140074138847 -0.888127543319744
rs17666966_fw 0.417104029024229 0.252141162341243 0.388315364460235
rs17666966_rv 0.468992099744425 0.300633966576931 0.299358212100104
rs17668255_fw 0.0858469075250925 0.0274176831263191 1.06819124849719
rs17668357_fw 0.0205297179700498 0.00407206366469065 0.929000737999333
rs17668357_rv 0.00953146255442691 0.00146692310461989 0.939163943450865
rs17668523_fw 0.572256473534602 0.405615371203636 0.397606197322094
rs17668523_rv 0.412403902060903 0.247795337742188 0.56182690278964
rs17671194_fw 0.0011724953285159 9.49007288767373e-05 1.63537793049663
rs17671194_rv 0.00016862204542783 7.88976482654487e-06 1.74779436793463
rs17671250_rv 0.460097504366695 0.292291611216344 0.37366488957246
rs17672041_fw 0.685048548233044 0.53474257768952 -0.168396834150597
rs17672041_rv 0.462128607356566 0.294108323101354 -0.284635079190986
rs17673703_fw 0.515359845699703 0.345448281770687 -0.23839729954243
rs17673703_rv 0.278582832815125 0.140088953295537 -0.537023881433344
rs1767428_fw 0.533467281720488 0.364113185027223 0.303653966828757
rs1767429_rv 0.985115521002248 0.97091089883972 -0.0165113510592943
rs1767432_fw 0.912821184482554 0.848621749812746 -0.0472481251889524
rs1767432_rv 0.829825766619779 0.722138473857996 -0.0930633511084112
rs17674509_fw 0.25975966683251 0.126708459340402 0.479918379277375
rs17674509_rv 0.414682653457378 0.249889107884303 0.396501691937597
rs17676841_fw 0.00431522472116586 0.000513335460216986 -0.929393639263811
rs17676841_rv 0.0386800272490405 0.00945292197129748 -0.725987388756325
rs17676844_rv 0.768837589609456 0.639014517088867 -0.121241973697021
rs17680901_fw 0.278492690305864 0.14001013197526 0.324634553093928
rs17680901_rv 0.373221473169022 0.213488476311262 0.28424216901673
rs17681336_fw 0.0446256529615861 0.0114340096152322 1.23685825643243
rs17681336_rv 0.00990354579192596 0.00154523176496011 1.55190364955415
rs17682485_fw 0.498178284111472 0.328664564342535 -0.194526011742391
rs17682485_rv 0.452305281603943 0.285004395404208 -0.213211744783717
rs17683148_fw 0.943862064459504 0.89949296762051 0.0330423793661369
rs17683148_rv 0.680763454295928 0.529633689412892 0.257832541495331
rs17684522_rv 0.113434515688915 0.0399357696817305 0.828134988924799
rs17684582_fw 4.65197227600509e-05 1.49499385509376e-06 1.22243185074245
rs17684582_rv 0.00774392298880158 0.0011156092802415 1.18094713082078
rs17685439_rv 0.472839604185381 0.30442821881761 0.266432265694291
rs17686529_fw 0.090734276391503 0.0295759723267511 0.961097492967311
rs17686529_rv 0.119545535770986 0.0429248667523517 0.933172783276923
rs17686769_fw 0.261160894184204 0.127674331485908 0.336449327454564
rs17686769_rv 0.589115861717402 0.42413918502851 0.196515220092757
rs17687963_fw 0.0115100377166562 0.00189122752741554 -0.663983933327875
rs17687963_rv 0.0823155455817774 0.0259111276655424 -0.796582365302601
rs17689262_fw 0.818585424482316 0.706179974547597 0.0799814748540501
rs17689262_rv 0.935734113901885 0.885804700905881 0.0348779875696198
rs17689863_fw 0.459348381067644 0.291551555780377 0.530390719601582
rs17689863_rv 0.815844785479337 0.702462335529999 0.156857837796658
rs17690224_rv 0.687999509272767 0.538410250079484 0.307073827520044
rs17691584_fw 0.994912225671092 0.988409747120989 0.00269916659054794
rs17691584_rv 0.753350130825005 0.619443990414611 -0.109302431872889
rs1769398_fw 0.173192869988266 0.0714885527648247 -0.739518794835093
rs1769398_rv 0.881470099492796 0.799374064066013 -0.098190234019722
rs17694092_fw 5.66614191705907e-06 1.00507504865445e-07 1.8767129148501
rs17694092_rv 3.74810142575568e-08 1.9108163108767e-10 1.98731294291664
rs17694684_fw 0.00097817779787156 7.54077866649596e-05 -0.707766010960503
rs17694684_rv 0.0474540708594166 0.0124247736454952 -0.552928746739876
rs17699732_fw 0.00148381391145797 0.000128795428206861 1.01342587347596
rs17699732_rv 0.000202416022089492 9.92314407275252e-06 1.24739954635309
rs17700376_fw 6.35198155422287e-05 2.23017077618511e-06 -0.718967630998048
rs17700376_rv 9.22546231551084e-07 9.73564804817398e-09 -0.762787035317174
rs17701489_rv 0.110439387766767 0.0385303099248665 0.865695902291634
rs17707117_fw 0.395218567685089 0.232657363977315 0.50812785607339
rs17707117_rv 0.543201717142607 0.374731183361965 0.393317957430011
rs17708472_fw 0.889792475767507 0.811800580041352 -0.0624311670937615
rs17708472_rv 0.684108161960751 0.533602180446403 -0.125206968997909
rs17708638_fw 0.931401666927946 0.879175276211256 0.0522525246296471
rs17708638_rv 0.460611842143134 0.292796643644853 0.238858590003716
rs1770895_fw 0.831601890128773 0.724637503955684 0.144105508248782
rs1770895_rv 0.796224328761403 0.675627504764807 0.177586910997559
rs17710630_fw 0.659663764118025 0.503898086677444 -0.159277150006409
rs17710630_rv 0.487961988396774 0.318929615798843 -0.180113660253249
rs17710_fw 0.339047317962151 0.185713762700809 0.277239814141605
rs17710_rv 0.441778999376949 0.274889270552091 0.191063717907173
rs17712224_fw 0.911484207234956 0.846095955489516 0.0293525540173292
rs17712224_rv 0.969536347221475 0.94306005508221 -0.0126344924849028
rs17712391_fw 0.00969760814118238 0.00150165931043141 -0.594645624740988
rs17712391_rv 0.00948063849171369 0.00145597092356654 -0.650656395670861
rs17713316_fw 0.731091708000076 0.591099758667776 0.139039572386624
rs17713316_rv 0.302955413191843 0.157968804835008 0.701213974588911
rs17714252_fw 0.535757730863171 0.366663381463276 0.305168814119152
rs17714252_rv 0.101179249424547 0.0342523077807737 1.04594486483305
rs1771485_fw 0.326403306860934 0.17580282946669 -0.23627235689615
rs1771485_rv 0.60152902859882 0.43782914829159 -0.168575836857802
rs1771519_fw 0.0685059792155297 0.0202466358628606 0.622750488915103
rs1771519_rv 0.297428190025301 0.153851807980376 -0.276089213324205
rs17719821_fw 0.910180966644262 0.844111165203825 0.0731687458616377
rs17719821_rv 0.742403625885163 0.605303697229065 -0.155695196509638
rs1772145_fw 0.381842441480054 0.220986889721713 0.348883416925943
rs1772148_fw 0.0056563001562208 0.000737672215317629 1.27404906429894
rs1772148_rv 0.0050033338807089 0.000627616130414715 1.17289491096375
rs1772175_fw 0.3322861207624 0.180426520352928 0.638652486383352
rs1772175_rv 0.814115320768585 0.700018894297213 0.100501773311959
rs17729876_fw 0.120642688634639 0.0434895906202124 0.917996558450798
rs17729876_rv 0.232984006305814 0.108401743937634 0.703945975399057
rs17730451_fw 0.884550673545306 0.804130478433076 -0.0646933494060601
rs17730451_rv 0.574649392148579 0.408309535918191 0.371468060393376
rs177316_fw 0.0087454374580763 0.00131056801135063 1.18970430968491
rs177316_rv 0.0101675087074738 0.0016012594995149 1.32823437740517
rs17733008_fw 0.841535129552973 0.739788910861417 0.0501675296528709
rs17733008_rv 0.937385033735392 0.888590756052065 -0.016747097612672
rs17734170_fw 0.25531386533734 0.123619390065521 0.752758543107987
rs1774133_fw 0.271597831437755 0.134972943060069 0.645220611159397
rs1774133_rv 0.354233521111992 0.197957252586118 0.55362470993158
rs17741540_fw 0.855560429448592 0.760740705155051 -0.108870579842824
rs17741540_rv 0.94462434594104 0.900781314179739 0.0479891158279332
rs17741826_fw 1.25367636828333e-07 8.12437077625936e-10 1.20755842456592
rs17741826_rv 2.92399819295983e-06 4.25215936096053e-08 1.43555850337328
rs17741998_fw 0.308614195868395 0.162099266736456 0.522449597365337
rs17741998_rv 0.346717415398531 0.191647221563427 0.512034998461187
rs17743655_fw 0.0139389378751055 0.00244231229616671 0.81716799052775
rs17743655_rv 0.0232581795227586 0.00480545044095638 0.750557661864283
rs17745316_fw 0.82941046641918 0.72153575692066 0.0672043318228368
rs17745316_rv 0.996703338298156 0.991622721040776 0.00184407601366837
rs17746039_fw 0.0170334524413962 0.00316927357679372 -0.644119079363519
rs17746039_rv 0.0018601987998027 0.000172841586670713 -0.724911273637922
rs17747324_fw 0.0028549524330432 0.000301704437331749 0.954250727713443
rs17747324_rv 0.00650163947995332 0.000886168873890525 0.861659980537426
rs17748_fw 0.0254549190914373 0.00542000101946934 0.690157818357057
rs17748_rv 0.026563814749954 0.00573131649936525 0.755101374217056
rs1774935_fw 0.114806186133344 0.0406060895218494 0.807814105543368
rs1775002_fw 0.105326809446256 0.036140935610316 -0.463976719456815
rs1775002_rv 0.110958365783794 0.0387739521863413 -0.468321377827783
rs17750057_fw 0.562322363774578 0.395079561357646 0.148536009873046
rs17750057_rv 0.272079339821111 0.135347631689703 0.234212936387372
rs177510_fw 0.183042193336398 0.0772951159959819 -0.406579804630111
rs177510_rv 0.308949542707893 0.162319286759442 -0.311024277504982
rs1775148_fw 0.0697393713550764 0.0207468961230499 -0.786598437262774
rs1775148_rv 0.0672573338807762 0.0197566064029798 -0.72652349744907
rs17751994_fw 0.00478620733358235 0.000591964068064329 0.918476902125865
rs17751994_rv 0.00121091389967864 9.90280261000544e-05 1.21934371351736
rs17754383_fw 0.466289184705443 0.298076286929624 0.489610604405692
rs17754383_rv 0.947254478291502 0.905627004342881 0.0507048786177371
rs17754424_fw 0.171548653341022 0.0705828522644987 0.663984960694451
rs17754424_rv 0.0129660177941285 0.00221893178249772 0.847162924481111
rs17754610_fw 0.000291029640316254 1.5644782270335e-05 1.07140482661277
rs17754610_rv 0.000248043533486032 1.28555768573507e-05 1.26711853445403
rs17754741_fw 0.774219560679064 0.646381635076924 -0.156080503843511
rs17754741_rv 0.996716296470585 0.991701080549344 0.00366521832469014
rs177562_fw 0.355758051272613 0.199155423367958 -0.360408049053618
rs177562_rv 0.161937767422297 0.0653188035405841 -0.494381311993951
rs1775848_fw 0.469162966871428 0.300774626241386 0.480202546523974
rs1775848_rv 0.741161982545834 0.603848746379351 -0.133758638780303
rs17759083_fw 0.824910145387168 0.715166608694097 -0.154853563580265
rs17759083_rv 0.839665830979818 0.736622697793409 -0.145636253974186
rs17759234_fw 0.971410341192409 0.946619492440483 -0.0127425519342332
rs17759234_rv 0.0708263706277745 0.0211681761062773 0.724461227513789
rs17759239_fw 0.857775542144937 0.763836285804268 0.0956363332028146
rs17759239_rv 0.813360839618407 0.69889342930518 -0.102771641248923
rs1776181_fw 0.000363016104195197 2.08834823394092e-05 -0.537411721237731
rs1776181_rv 0.130391167900742 0.0484385034406223 -0.239928540244651
rs17761950_fw 0.524487967146599 0.355090745662907 0.182263944814175
rs17761950_rv 0.562286211713899 0.394967106757387 0.183209067529197
rs1776228_fw 0.0101403270928979 0.00159563305028249 1.11886991406738
rs1776228_rv 0.0049205732455336 0.00061288143304409 0.98805823855059
rs17763934_fw 6.87024992252558e-07 6.81509099208794e-09 2.10813689879677
rs17763934_rv 9.05145843582575e-06 1.82178293336019e-07 2.01058908289792
rs17764013_fw 0.887399225054294 0.808125443841053 -0.0781976093347915
rs17764013_rv 0.993636231664493 0.985983519222752 -0.00547726803599722
rs17764730_fw 0.250439231695784 0.120403370255706 0.764435379394723
rs17764935_fw 0.027157638397192 0.00589823351370145 -0.651451134544067
rs17764935_rv 0.000937370669232605 7.12466393474852e-05 -0.7915855039981
rs17765329_fw 0.162867347069991 0.0658036242364158 0.447389142777433
rs17765329_rv 0.552062712159179 0.384006729614273 0.224359342598476
rs17765365_fw 0.207004675316431 0.0917334765363946 0.375889247178048
rs17765365_rv 0.272542989003234 0.135644584744327 0.413903497886881
rs17766014_fw 0.571458512667794 0.404645661271303 0.215551575892888
rs17766014_rv 0.0283148109782993 0.00623905302393796 1.35273777769283
rs17766353_fw 0.264532084589073 0.130001783857008 0.673886144529964
rs17766353_rv 0.489766770828346 0.320614098642393 0.456012623446955
rs17767863_fw 0.444908061063419 0.277936542900858 0.258254536019858
rs17767863_rv 0.603504600978834 0.440111333100527 0.248829093961523
rs17767869_fw 0.451949578761137 0.28459638725385 0.518532310193157
rs17767869_rv 0.388981913468784 0.227235193185461 0.605340633734679
rs17768262_fw 0.884373782610239 0.803776350859141 0.0348184457690608
rs17768262_rv 0.815077488778604 0.70143211047457 -0.0753383656339147
rs17768871_fw 0.0345063813721748 0.00813394254159828 1.28587110193901
rs17770318_fw 0.690652700535355 0.541563492625571 0.283193383569371
rs17770318_rv 0.345499503914649 0.19073807018914 0.333396665709681
rs17771284_fw 0.194086723895797 0.0838732987158126 0.845959668467653
rs17771284_rv 0.0919986130842908 0.0301605609546347 1.00430592154375
rs17771960_fw 0.288449656790249 0.147267990456677 -0.527074232310653
rs17771960_rv 0.412623616949166 0.248037742226279 -0.386117591683216
rs17772478_fw 0.679959077645043 0.528598890597987 0.268292094416978
rs17772478_rv 0.813909729285485 0.699741403901987 0.173529690823207
rs17772583_fw 0.540093100640489 0.37130225703585 0.428601670007266
rs17773381_fw 0.155695462840537 0.0617816180926297 0.722238700034338
rs17773381_rv 0.105883045700917 0.0363961992073252 0.836081164510955
rs17776036_fw 0.277914948135882 0.139590593738345 0.496771266191866
rs17776036_rv 0.244779959732809 0.116659336304217 0.398122504514642
rs17776046_fw 0.779673105843641 0.653461010612853 0.217903587344428
rs17776046_rv 0.857883221408529 0.764017556747745 0.151064399874866
rs17778649_fw 0.285544922916087 0.145156581255465 0.733806999090965
rs17778649_rv 0.284151623877833 0.1441508569495 0.728666429000419
rs17779754_fw 0.196238607013676 0.0850831710633907 0.664322664230868
rs17779754_rv 0.219244539635931 0.09953846604089 0.426105422322727
rs17782508_fw 0.194077790036206 0.0838565604417379 0.45825723334896
rs17782508_rv 0.594836365982662 0.430474551455393 0.222398061140033
rs1778352_fw 0.947946932114402 0.906884537083193 0.0305984679112512
rs1778352_rv 0.493647012025455 0.324485045758753 0.330675627334039
rs17784748_fw 0.000476624827938279 2.9885904213501e-05 1.06445532613734
rs17784748_rv 0.00132466700338827 0.000111275192508098 1.25967255699847
rs17787897_fw 0.019507258057229 0.00380023287479426 0.751787357098412
rs17787897_rv 0.00640377007217979 0.000868459401615819 0.806347983778114
rs1778801_fw 2.93685344636001e-06 4.27734942257329e-08 1.98096106444942
rs1778801_rv 0.000817791366420115 5.97069272234269e-05 1.38959768264506
rs1778907_fw 0.967578929772615 0.939865336026225 0.0365444203205126
rs1778907_rv 0.643650664632925 0.485293564504206 -0.298599474364974
rs17790938_fw 0.716959089600412 0.573711573711059 0.0821480471049196
rs17790938_rv 0.787267517882702 0.663479571576199 -0.0833034737438188
rs17796225_fw 0.48336778264315 0.31463861117553 0.256202695291012
rs17796225_rv 0.366556253775879 0.2078716817467 0.325646120348999
rs17797801_fw 0.824321832182594 0.714264575641992 0.09398152278283
rs17797853_fw 0.535209509142118 0.366061350576968 0.383132130944158
rs17797853_rv 0.509184247703745 0.339321022345649 0.416670010195998
rs17798207_fw 0.861220364865444 0.769270646079462 -0.0867387990137682
rs17798207_rv 0.685687973829089 0.535592213758139 -0.185225699943005
rs17800949_fw 0.21055911289425 0.0939489585732455 0.848442259691073
rs17800949_rv 0.369021359922295 0.210069488016279 0.632967535269001
rs17800987_fw 0.897973040767344 0.824272084958203 -0.0516538193558923
rs17800987_rv 0.925012746663069 0.868259481910822 -0.0401798873404536
rs17802375_fw 0.316972480300843 0.168465899224322 0.614773586369233
rs17802375_rv 0.43881941338956 0.272145098786704 0.537324748746536
rs17802697_fw 0.392917107052964 0.230609993723531 -0.503242329915091
rs17802697_rv 0.190368916480022 0.0816350991346052 -0.576908533292363
rs1780326_fw 0.622782769372224 0.461853086988417 0.175627104203713
rs1780326_rv 0.751265904384146 0.616799725824248 0.142483338006426
rs1780327_fw 3.32144437139253e-05 9.63823461231726e-07 -0.768072475969918
rs1780327_rv 0.000665367993603906 4.58780598513741e-05 -1.00890737242488
rs17803553_fw 0.000796431434156276 5.77246767462924e-05 1.56842652805575
rs17803553_rv 0.000478202111762069 3.00218232419135e-05 1.76058224826397
rs17804274_fw 0.690566933517729 0.541464394233142 -0.246802911361608
rs17804274_rv 0.4878101844654 0.318798030004283 -0.333630047849165
rs17804432_fw 0.0946361489579266 0.0313276987028794 0.876928664370457
rs17804432_rv 0.102456519009644 0.0348433290489968 0.66971266591115
rs17805167_fw 0.912373539003896 0.847812143977894 -0.0617359084623987
rs17805167_rv 0.684475488873273 0.534085567689828 -0.131810337339583
rs178058_fw 0.00490513028605085 0.000610469734802117 1.27909246402227
rs178058_rv 0.0127429324133973 0.00216571181986914 1.36122403221432
rs1780636_fw 0.0949049210369279 0.0314471075689456 0.464994617490178
rs1780636_rv 0.0195138022343344 0.00380193935112141 0.609505622422792
rs1780680_fw 0.0297333641886101 0.0066502697312127 1.3487430371712
rs1780680_rv 0.224931023983014 0.103184800133406 0.734172921085462
rs17809326_rv 8.22218027521725e-07 8.44713409381906e-09 2.32782358879284
rs1781052_fw 0.76887003986929 0.639058493425962 0.168969438552803
rs1781052_rv 0.722020459184901 0.580060917139497 0.18191710739874
rs17812329_fw 0.0281096741730155 0.00618079591690518 -0.733100405183593
rs17812329_rv 0.0341423711635505 0.00802303811795596 -0.862701383006324
rs17814184_fw 0.0517619496221262 0.0139310659318524 -0.706525298770009
rs17814184_rv 0.0675325784679979 0.0198730665188488 -0.699227573797233
rs1781420_rv 0.311355861310842 0.164167290029773 0.593321369392227
rs1781421_fw 0.453631196108382 0.286247274566433 0.494689371435611
rs1781421_rv 0.738430322379838 0.600218600018141 -0.135828673506874
rs1781423_fw 0.000890722959981554 6.66963612460476e-05 1.16436164809638
rs1781423_rv 0.003937442650785 0.000456202714399337 1.38176803202369
rs17814538_fw 0.975560147921703 0.953842914186202 0.0152012296448753
rs17814538_rv 0.792042347288318 0.670029321192657 -0.116084891656676
rs17817533_rv 0.847582044169098 0.748348517398099 -0.0803941466935542
rs17817829_fw 0.949848291813213 0.909722437803011 0.0548536276175441
rs17817829_rv 0.819513764027751 0.707560857485 0.178947027834233
rs17817865_fw 0.0779169261465183 0.024071475558237 0.719696450508087
rs17817865_rv 0.0290020251483807 0.00644019048702236 0.71428390331503
rs1781792_fw 0.6256349581105 0.465043833735842 -0.31483901764766
rs1781792_rv 0.596241480712055 0.431966158896868 -0.327762464856955
rs17818195_rv 0.0132496161858464 0.00228255723954521 1.45454838965561
rs17819427_fw 0.103172198514931 0.0351665837549733 -0.518181190748069
rs17819427_rv 0.0739143993412889 0.0224123472843961 -0.656391561839478
rs17820515_fw 0.000100467522139938 4.02560408440609e-06 1.69913681202499
rs17820515_rv 0.000310117924034914 1.69905162245149e-05 1.5192723206945
rs17821448_fw 0.96262584514355 0.931247821632282 -0.0298895780115799
rs17821448_rv 0.334289962763987 0.18199003041787 -0.455176622231053
rs17823579_fw 0.00234658519425584 0.00023500625394445 -0.484786891113301
rs17823579_rv 0.190922972566438 0.0819867067848554 -0.3547017241224
rs17823641_fw 0.152268082959089 0.0599349509738664 0.656073067593061
rs17823641_rv 0.120471283353185 0.0433904986124553 0.652356026405869
rs17823746_fw 0.0473983028135135 0.0124085995455323 0.545980565754
rs17823746_rv 0.309533113334976 0.162783349972848 0.33117069223521
rs17824285_fw 0.643294934082245 0.484914876162255 0.181076738469542
rs17824285_rv 0.641624285449641 0.482981463981446 0.236320932515764
rs17825828_fw 0.328677143808119 0.17763817234192 -0.238617408427144
rs17825828_rv 0.546302076991386 0.377939589636024 -0.207215091996579
rs17826509_fw 0.115957880730082 0.0411429527496953 0.398218726359283
rs17826509_rv 0.102429604563848 0.0348270951231819 0.485780062938258
rs17826537_fw 0.265899021595174 0.130991127717694 0.310669650910966
rs17826537_rv 0.39109468747338 0.229013838887235 0.270480579983571
rs17826541_fw 0.00713236671125998 0.00100100486511181 1.55567297264798
rs17826541_rv 0.202697368531103 0.0890267034766692 0.713283411940509
rs17826719_fw 0.00228120191500352 0.000226011190990606 1.01601977487958
rs17826719_rv 0.00585849125418673 0.000774374767157849 0.921195283086427
rs17827147_fw 0.405653811060652 0.241788082062095 0.386911221574643
rs17827147_rv 0.522718387319028 0.353178569327745 0.28894141729239
rs17827161_fw 0.00868150321142802 0.00129753075335025 1.583463422895
rs17827161_rv 0.282462254673289 0.142917916728231 0.380241233135167
rs17829669_fw 0.668645480674198 0.514812505866665 -0.165827700677958
rs17829669_rv 0.70558378183041 0.559904406047591 -0.148394159897263
rs17830933_fw 0.893685509358052 0.817484333052741 -0.0910937678007493
rs17830933_rv 0.569425156858361 0.402544656981076 0.295693107396867
rs17831500_rv 0.46153243055259 0.293603249764072 0.271169874440555
rs17831531_fw 0.299325251693734 0.155190606409189 0.592556806215618
rs17831531_rv 0.858548881264761 0.764809767462017 0.0908841165253022
rs1783210_rv 0.819201387456782 0.70712808592594 0.094065071336162
rs17834031_fw 0.19945691703759 0.087029970568588 0.536939244681628
rs17834031_rv 0.0336129518460634 0.00784956433031783 0.865131489444708
rs1783464_fw 0.709699379793744 0.564872862472023 0.14911347050637
rs1783464_rv 0.00338266292098649 0.000374828948181769 1.18772410770073
rs1783591_fw 0.0702275197607306 0.0209340543112655 -0.41510246781239
rs1783591_rv 0.0927085282462608 0.0304727055579601 -0.502820639601713
rs17836908_fw 0.201111713928186 0.0880745027234433 0.632444136465019
rs17836908_rv 0.293248616463907 0.150734364425175 0.595866911965537
rs17837478_fw 0.0688414598495397 0.0203861346498902 0.680614798031411
rs17837478_rv 0.266725014524997 0.131554261564955 0.458989354742946
rs1783938_rv 0.00496829204246952 0.000621077712694086 1.66044415812714
rs1783956_fw 0.588457274871194 0.423326633796099 -0.186915087568033
rs1783956_rv 0.401420297163412 0.238301406365748 -0.310596351876974
rs17841922_fw 0.450923163908192 0.283521193098933 0.359851188038817
rs17841922_rv 0.185999913050108 0.0790354616928465 0.827157244602764
rs17841923_fw 0.0216461588627822 0.00436303883516667 0.634641626454898
rs17841923_rv 0.0201216788764183 0.00396309801151229 0.687101095147046
rs1784302_fw 0.921459537387417 0.862132160010672 0.0506466313443346
rs1784302_rv 0.874081248182996 0.788392305260955 0.0898765545038103
rs1784305_fw 0.0911963796173113 0.0297896474590952 0.991084766708308
rs1784305_rv 0.13720402154669 0.052007221844761 0.970238914496225
rs17844512_fw 0.399466887382688 0.236549813313436 -0.444469614292933
rs17844512_rv 0.228539798117699 0.105588389243815 -0.634168341662252
rs1784459_fw 0.792329005612257 0.670429539462281 -0.0573488799314093
rs1784459_rv 0.575637138269132 0.409361486890218 -0.360504549504953
rs1784460_fw 0.843468317706449 0.742612596414617 -0.0459525970517471
rs1784460_rv 0.111350903988926 0.0389603792195344 -0.379673609329618
rs1784461_fw 0.185489971201531 0.0787121090720054 0.559939874326025
rs1784461_rv 0.00964888429250738 0.00149194590248201 0.97998694932009
rs1784559_fw 0.00585407659450474 0.000773499957436387 1.34273799162703
rs1784559_rv 0.0183630210485419 0.00349934287382472 1.08413779861454
rs1784658_fw 0.00313591864656766 0.000339580600570528 0.951338323088857
rs1784658_rv 0.0919986130842908 0.0301597979904732 0.588306179752243
rs17846760_fw 0.518657246683082 0.348863045086647 -0.181196319607596
rs17846760_rv 0.0777384454816733 0.0239991423270563 -0.448218117596958
rs17847409_rv 0.0680306848803948 0.0200587676141938 -0.726968969586392
rs1784785_fw 0.0168253349503053 0.00311774613968677 0.579539758531018
rs1784785_rv 0.0716388472935715 0.0214838902628345 0.592159594796229
rs17848050_rv 0.505667025753038 0.335937019276403 0.484636710889147
rs17848649_fw 0.00651994389946992 0.000889745291392506 -0.621647366617746
rs17848649_rv 0.00689119356507991 0.000957021307923313 -1.15275873609115
rs17848872_fw 0.717527748946475 0.574452274622122 -0.229969373758171
rs17848872_rv 0.397864223389347 0.235069985306838 -0.465810324619481
rs17851253_fw 0.681318740135711 0.530333998650082 0.216534738525229
rs17851253_rv 0.125589540949124 0.0459867216327876 0.749831004473342
rs17851563_fw 0.559753538179377 0.392179600265046 -0.242779506231181
rs17851563_rv 0.115820491398009 0.0410823939131733 -0.649129709960151
rs17851655_rv 0.952861835124203 0.914916382839658 -0.0540260968685809
rs1785184_fw 0.792002540574957 0.669978129506345 0.0874839532360601
rs1785184_rv 0.984257822123045 0.96963970061915 -0.00807236544394287
rs17853865_rv 0.833975412713763 0.728192175711165 -0.0870089374833191
rs17854357_fw 0.745604257487487 0.609241043680287 -0.141860609478181
rs17854357_rv 0.33492132864867 0.182426468661291 -0.297655818847188
rs17860046_fw 0.994927980135594 0.988458406646557 -0.0037528909291105
rs17860046_rv 0.363989074250779 0.205791933968892 -0.556415857744479
rs178601_fw 1.22927790704457e-05 2.66720108555221e-07 -0.536431598857679
rs178601_rv 0.0669715532968493 0.0196539060650531 -0.389461314970097
rs17860282_fw 0.981663249511879 0.964879897558399 0.0201807115604029
rs17860282_rv 0.905781953793366 0.836924374360976 -0.0476256478654239
rs178602_fw 9.25505475711137e-08 5.75204119777121e-10 -0.99177156435495
rs178602_rv 8.02775140285002e-10 1.74002972038861e-12 -1.13037542521754
rs17861099_fw 0.0115203937353258 0.00189356614345594 1.13434629821791
rs17861099_rv 0.107231661690439 0.0370281626554748 1.01512536961879
rs1786141_fw 0.3615122593054 0.203735941504241 -0.151323158129087
rs1786141_rv 0.836725203577728 0.732028756691046 -0.0568289951151496
rs1786270_fw 0.390278801757555 0.228243610657268 0.306324073793829
rs17863031_fw 0.503531711743288 0.333800214288293 0.293645055509839
rs17863031_rv 0.1942563306974 0.083974520237115 0.514742858859325
rs1786316_fw 0.116444383262634 0.0413851059351794 -0.430275243326892
rs1786316_rv 0.0281601303834348 0.00619540556015618 -0.57252961173422
rs17864127_fw 0.946036774627726 0.903381278262533 0.0594579401574755
rs17864127_rv 0.839791611712014 0.736881709146592 0.167641409471787
rs17864661_fw 0.941034613841685 0.895047486703844 -0.0566158353750035
rs17864661_rv 0.978847066133884 0.959459776024338 0.0221630179060737
rs1786682_fw 0.622164469945508 0.461170658074421 0.229800007660418
rs1786682_rv 0.509365903289936 0.339515306316705 0.289945460757474
rs1786684_fw 0.0497481832094219 0.0132135875115995 -0.421628739807039
rs1786684_rv 0.339084765170115 0.185749273911282 -0.383459597345928
rs1786685_fw 0.938873508852021 0.891445642531344 0.0662521759793551
rs1786685_rv 0.75374955697011 0.620039156826815 0.249674749057862
rs1786690_fw 0.0948631833270909 0.0314306320591954 1.02203480934778
rs1786690_rv 0.186451858937905 0.0793017328506385 0.819384411395389
rs17867056_fw 0.144447066657112 0.0557942090128903 -0.603016274711407
rs17867056_rv 0.0354732786682767 0.00842954252122099 -0.818149978467258
rs17867585_rv 0.387436642391429 0.225838166664117 0.387261049385727
rs1787000_fw 0.00160522654298193 0.000142560640231307 -0.499786298816236
rs1787000_rv 0.0755349779821704 0.0231008760323018 -0.366763083288
rs1787008_fw 0.00329743716162025 0.000362941986481835 1.0758520940957
rs1787008_rv 0.00183599172287465 0.000169719492308729 0.990330905996586
rs1787196_fw 0.896502340368842 0.821540999653463 0.0620323366240303
rs1787196_rv 0.575221364271761 0.408938586508022 0.418266208923965
rs1787198_fw 0.2725488694553 0.135659047074606 -0.567266110335208
rs1787198_rv 0.299555652235096 0.155356439772514 -0.555569627367102
rs1787523_fw 0.695794208015765 0.547835132572491 -0.13982701398817
rs1787523_rv 0.996449897876476 0.991176833733554 0.00202451639747979
rs17875497_fw 0.389280221239651 0.227478337762639 0.535746916004025
rs17875497_rv 0.197750396877815 0.0860208178043462 0.751376753743976
rs17875577_rv 0.936671652387222 0.887444808031414 0.0687566397488245
rs17876031_rv 0.716143498680666 0.572726310951382 -0.237016806286404
rs1787780_fw 0.434441662715149 0.267999357427677 0.391928943101844
rs1787781_fw 0.269195469086147 0.133267029052601 -0.301975563070407
rs1787781_rv 0.0815656858943939 0.0255802676915833 -0.439216634445451
rs1787782_fw 0.00491752895404943 0.000612284724455826 -0.784607850203923
rs1787782_rv 0.0282343975838899 0.00621571398383757 -0.684781836945297
rs1787784_fw 0.125974059783785 0.0461902099638508 0.556767492787731
rs1787784_rv 0.822051546164807 0.711076893057019 -0.0794626617982361
rs1787785_fw 0.720867340336293 0.578565680265985 -0.164281469941279
rs1787785_rv 0.676666281740899 0.524632217884363 -0.218935336080584
rs1787786_fw 0.604781117097052 0.441566994156806 0.196814249483845
rs1787786_rv 0.637682529966331 0.478441723017337 -0.164020175799567
rs17879405_fw 0.34959460827538 0.193984684325586 0.360835580931935
rs17879405_rv 0.422064739463123 0.256563981585042 0.262672322092598
rs17879414_rv 0.87543657982285 0.790444898953799 0.0723452741514655
rs17879437_fw 0.000930672919938362 7.0659216508675e-05 1.56630545385635
rs17879437_rv 0.821186777306033 0.709805797882888 0.0968242077204602
rs17879565_fw 0.645116587045221 0.486988226697685 -0.17666091821571
rs17879565_rv 0.370092986057415 0.210963849852421 -0.27469542625417
rs178812_fw 0.935969814739024 0.886169501679127 0.0409626569743706
rs178812_rv 0.521653079837878 0.352049198794443 0.342636775379735
rs17881535_fw 0.0428967694570451 0.0108525136008319 1.2161707953207
rs17881535_rv 0.0878299016563976 0.0283150564338498 0.881916503434881
rs17881730_fw 0.335592288810811 0.182971391225429 0.445355258422228
rs17881730_rv 0.875559679721891 0.790585095539915 -0.0703633980112148
rs17882209_fw 0.588255110587823 0.423057597944699 0.217659587263724
rs17882209_rv 0.603905122113597 0.440548371773469 0.179101720936135
rs17882431_fw 0.00020261444151755 9.9395932870176e-06 -0.702268716815351
rs17882431_rv 0.163838300274207 0.0663100669435275 -0.45699189018225
rs17882475_fw 0.00989394031134569 0.00154362362498026 1.25637525389564
rs17882475_rv 0.00993185971219132 0.00155148796118634 1.18066828113912
rs17882802_fw 0.514170364851345 0.34424925429178 0.241370335377782
rs17882910_fw 0.278034305507001 0.139687440929474 0.381914843931324
rs17882910_rv 0.122673627727976 0.0444984591058472 0.500204465331478
rs17883378_fw 0.205913367622816 0.0910540322226562 -0.38239234724359
rs17883378_rv 0.174469198464301 0.0722141105447754 -0.436099573745252
rs17885118_fw 0.120806058304527 0.0435725299316804 0.41450388046513
rs17885118_rv 0.199114260338604 0.0868386203633194 0.354138473983764
rs17885544_rv 0.0999558107679941 0.0336878031646361 0.839658813214882
rs17885645_fw 0.40964683508453 0.245323492542028 0.515543952729775
rs17885645_rv 0.155599103279269 0.0617330571876124 0.680089158473924
rs17886054_fw 0.901356394243865 0.829438070039881 -0.104377304327569
rs17886054_rv 0.740082519726568 0.602388180577653 -0.209408134637473
rs17886728_rv 0.88017568492972 0.797245392552172 0.121439323654928
rs17887142_fw 0.316547142288847 0.168127818877853 0.270548514962505
rs17887142_rv 0.459366197645158 0.291567944107268 0.222226184200667
rs178895_fw 0.00245526792061469 0.000249582606274674 -0.73491590529445
rs178895_rv 0.0068516637943281 0.000948594511176394 -0.71608296213051
rs1789135_fw 0.462047242605452 0.294030992507554 -0.375534856227193
rs1789135_rv 0.579479821576617 0.413600150005269 -0.315264660512799
rs178931_fw 0.394171782358222 0.231779598915703 0.52714945023425
rs178931_rv 0.183190976696364 0.077375933514044 0.822916972831505
rs1790108_fw 0.0764013242389574 0.0234515686312191 -0.421292611981702
rs1790108_rv 0.191186146239118 0.0821377766930252 -0.439254608796649
rs1790149_fw 0.388078044216056 0.226363838300664 0.287785520215463
rs1790149_rv 0.337978574829405 0.184851772447503 0.343272705658178
rs1790345_fw 0.0118174589926542 0.00196108187516609 0.954336475720795
rs1790345_rv 0.00503977413877345 0.000634082126565651 1.0255047079819
rs1790381_rv 0.431149989192018 0.264928427658696 0.279942975216191
rs1790398_fw 0.908230000309671 0.841071359788284 0.0552701719540748
rs1790398_rv 0.883296482599056 0.801937399994854 -0.0536987790940406
rs1790399_fw 0.982207084991992 0.965718571124102 -0.0197092223188319
rs1790399_rv 0.879419041158054 0.795946880161664 0.114702678682954
rs1790404_fw 0.915747606394412 0.853446063978089 0.0793707003461683
rs1790404_rv 0.897876334001634 0.824051395728603 -0.100916717375576
rs1790650_fw 0.360638179614413 0.202984242959914 0.297519198609513
rs1790650_rv 0.580855417520268 0.415069535922331 0.208243606142449
rs1791099_fw 0.376450236672876 0.216413300413629 -0.529158557806636
rs1791099_rv 0.550897997410427 0.382818851472795 -0.378057817873208
rs1791238_fw 0.0379788439872528 0.0092210815444688 1.03204541850349
rs1791238_rv 0.24867214411232 0.119240308857079 0.656480736773133
rs1791294_fw 0.44558053100618 0.278521092982796 0.294017076277034
rs1791294_rv 0.647733172166512 0.490051196640652 0.191895661338809
rs179145_fw 0.0102701206444941 0.00162285496971884 -0.830312639671526
rs179145_rv 0.00168542597208518 0.000152297078471988 -0.760481007981681
rs179152_fw 0.236090334140928 0.110538922067311 -0.269923361829058
rs179152_rv 0.225116846882284 0.103334771861963 -0.32998428031316
rs1791790_fw 0.848162643887104 0.749338836398168 0.078426543572179
rs1791790_rv 0.968567133961622 0.94147055064711 -0.0185206347756018
rs1792391_fw 0.769077053388911 0.63935399199057 0.190554722207795
rs1792391_rv 0.566391134169207 0.399454008697797 0.316597793099482
rs1792667_fw 0.133593676955602 0.0500974817776582 -0.457568707650601
rs1792667_rv 0.0471006937967208 0.0123090365030781 -0.720382825938819
rs1792668_rv 0.414906728278411 0.250070019661399 0.576662014517697
rs1792669_fw 0.207356179955 0.0919580378271228 0.849119179795578
rs1792669_rv 0.180537491579835 0.0757440487863644 0.8736637873149
rs1792670_fw 0.107082048698446 0.0369572118977925 1.00890111350837
rs1792670_rv 0.361629733203399 0.20381814248901 0.602653148086643
rs1792687_fw 0.792965023056426 0.671257089995137 0.191469689294484
rs1792687_rv 0.611758961013378 0.449606973629303 0.343070937500502
rs1793283_rv 0.270640641469673 0.134299724238905 0.706531138240188
rs1793660_fw 0.00261460831343568 0.000270146699759246 1.47070148809302
rs1793660_rv 1.01064083603005e-05 2.09334736235627e-07 1.44875258658668
rs1794038_fw 0.894189952713119 0.818245393521376 0.0691979079768546
rs1794038_rv 0.933759060683774 0.883026326015212 0.0402619095340725
rs179436_fw 0.242838408583046 0.115266739358166 -0.471736386973409
rs179436_rv 0.279431388477695 0.140707637658896 -0.497492764288402
rs179486_fw 0.606147214199043 0.443050672621655 -0.189777106950153
rs179486_rv 0.874334397281015 0.788864159015766 0.0747281063714583
rs1795240_fw 0.399143429402017 0.236331789016581 0.463488223898245
rs1795240_rv 0.971362734869255 0.946495232298393 0.0181342264347279
rs1795241_rv 0.0078974037143617 0.00114418293479588 1.14348835029809
rs1795243_fw 0.880953555640219 0.798624539271775 -0.127932462241473
rs1795243_rv 0.498376957593604 0.328883818707928 0.463640865354811
rs1795244_fw 0.0004606840603222 2.85807610883081e-05 1.87147057579097
rs1795244_rv 0.000712705095014803 5.01114612401756e-05 1.82437587986898
rs1795486_fw 0.346210275432667 0.191254245762162 0.604106657687244
rs1795527_fw 0.378730297993293 0.218402562528015 0.444545472465899
rs1795527_rv 0.253393414940685 0.12231403765229 0.578159542448988
rs1795965_fw 0.000866958781172951 6.44087883122098e-05 1.49391845528408
rs1795965_rv 0.681677968061229 0.53083059223638 0.162110468481145
rs1796735_fw 0.451270038441676 0.284008779418705 0.268833762355977
rs1797076_fw 0.661430272531031 0.505951075475764 0.214157231760427
rs1797076_rv 0.565608417871327 0.398551712670308 0.237278062465364
rs1797077_fw 0.787801195036241 0.664162355401324 0.122113477080365
rs1797077_rv 0.241279423496235 0.114145184545877 0.468472139833824
rs1797081_fw 0.519800163123358 0.350126159906228 0.298024098320622
rs1797081_rv 0.346210275432667 0.191256807765062 -0.304575459605238
rs1797399_fw 0.164817812456651 0.0668905945120501 -0.263491305826566
rs1797399_rv 0.0897314426096786 0.0291384566473205 -0.302071743410123
rs179871_fw 0.970943496732277 0.945625429665884 0.0159795454776787
rs179871_rv 0.0699469809322319 0.020831864104195 0.645263368331729
rs1799797_fw 0.000642805430510228 4.39597989767904e-05 -1.51519505715649
rs1799797_rv 0.00026437897169306 1.39431503771504e-05 -1.44195983500875
rs1799800_rv 0.478600653968685 0.310085335125554 0.260383218007104
rs1799801_rv 0.779671905041703 0.653427461034921 -0.186676461659755
rs1799809_rv 0.351782681332024 0.195794025708971 -0.390221855138688
rs1799810_fw 0.551750135237909 0.383645793923685 0.217654457526942
rs1799810_rv 0.639545014917146 0.480645385937168 0.189063381377179
rs1799846_fw 0.627667743565575 0.467177184115388 -0.175383050570962
rs1799846_rv 0.542771596524894 0.37428467114443 -0.20714496877794
rs1799917_fw 0.00728300096796826 0.00102821755701815 -0.662646906742352
rs1799917_rv 0.00177847322813519 0.000163065064632615 -0.748847019737455
rs1799941_fw 0.0307044597208741 0.00693130445095661 -0.572098420467386
rs1799941_rv 0.135120407204184 0.0509155857283895 -0.630773818424463
rs1799971_fw 0.00923352276060188 0.00140658412433693 -0.721190404076508
rs1799971_rv 1.96683320497462e-05 4.92219443838893e-07 -0.910781754640153
rs1799991_fw 0.00503244534022355 0.000632714828401141 1.13758471527018
rs1799991_rv 0.0138840946533976 0.00242886441202858 0.985864391444175
rs1799992_fw 0.635454937066499 0.475821708234055 -0.141005284747881
rs1799992_rv 0.538495468457791 0.369722106022626 -0.17443478531395
rs1800359_fw 0.976854442606339 0.956091433332291 -0.0101208593862556
rs1800359_rv 0.391710839921408 0.229526801628688 -0.210572946847961
rs1800467_fw 0.154599522766175 0.0611689306784356 0.624837487717527
rs1800467_rv 0.0503030791483873 0.0134071451856245 0.788970422854287
rs1800528_rv 0.150521776724578 0.0589845747709224 -0.545612978945975
rs1800562_fw 0.000673367399575549 4.65636691830437e-05 1.35236306839191
rs1800562_rv 0.000477148376779265 2.99451157656241e-05 1.38498299242581
rs1800588_fw 0.479533109326633 0.310944019036197 0.319884675749238
rs1800588_rv 0.415295683396054 0.250460598655296 0.363955221871855
rs1800649_fw 0.829703733937771 0.721946665712203 0.103174694080509
rs1800649_rv 0.730000839383158 0.589693686700531 0.185908370288478
rs1800734_fw 0.00587524105995034 0.00077733598789337 -0.656358876165552
rs1800734_rv 0.0547043435675125 0.0149879471820618 -0.525659267050548
rs1800759_fw 0.539088442320351 0.370290196728835 -0.333077941387889
rs1800759_rv 0.376181304177273 0.216150973841377 -0.46995948646831
rs1800774_fw 0.0192749786236166 0.00374176646936684 1.06273233734551
rs1800774_rv 0.00348409268441358 0.00038934329259283 1.15500502243418
rs1800778_fw 0.535480702877199 0.366323224598397 0.266544864781682
rs1800778_rv 0.77347410712569 0.645425676545198 0.143952450154672
rs1800810_fw 0.0133957422446217 0.00231647116403633 -0.658616628348361
rs1800810_rv 0.0240880315454108 0.00503225846464906 -0.505465416626636
rs1800825_fw 0.000128688961576938 5.51751823627927e-06 1.99887750948988
rs1800825_rv 7.40848535194006e-06 1.41408950052513e-07 2.15273760641951
rs1800871_fw 0.961683410322713 0.929257197529114 0.0338466638024966
rs1800871_rv 0.557164518784013 0.389428583379846 -0.301252432730556
rs1800896_fw 0.772279845544458 0.643703185350799 0.226612367319474
rs1800978_fw 0.716107676675631 0.572672027461341 0.126186908809823
rs1800978_rv 0.767139206607546 0.636931608486907 0.105450930208307
rs1801020_fw 0.00739224425316743 0.00104916796878277 -0.705130915527137
rs1801020_rv 0.00449602902058345 0.000543265431347253 -0.734361603796637
rs1801255_fw 0.363608748583618 0.205465373581371 0.206238843628606
rs1801255_rv 0.924626365015624 0.86763095043799 0.029288365783264
rs1801257_fw 0.64193303238674 0.483341654425536 -0.113225823600957
rs1801257_rv 0.923460779334907 0.865669164641608 0.036043556920689
rs1801321_fw 0.191423652226388 0.082267334315594 -0.555984236384347
rs1801321_rv 0.000968771098713164 7.44046783991562e-05 -1.02376160586851
rs1801706_rv 0.793581101593754 0.672120875043232 -0.207830096396121
rs180193_fw 0.133036375712833 0.0497944061064514 -0.41590911484136
rs180193_rv 0.133987258979031 0.0502989349667374 -0.517132711922215
rs180194_fw 7.97765165589207e-05 3.0181083222532e-06 1.59917206921544
rs180194_rv 6.36250477767349e-05 2.23538337189179e-06 1.59500411864187
rs180195_fw 0.847641115062226 0.748549988314136 -0.134632397124011
rs180195_rv 0.631755021750209 0.471758762343605 -0.317840672074945
rs1802059_fw 0.466400012878232 0.2982193433814 -0.210921434575105
rs1802059_rv 0.505325927717549 0.335565117417373 -0.171123530640473
rs180205_fw 0.320298652679306 0.171002345071095 0.542769684936042
rs180205_rv 0.230843996675187 0.107053756669254 0.412933621865045
rs180206_fw 0.91613333905663 0.853937260843852 0.0607290235131375
rs180206_rv 0.752666428792708 0.618498930886026 0.203899071112817
rs180207_fw 0.50692740377216 0.337172369671074 0.282839805439232
rs180207_rv 0.36772225055971 0.208872915116066 0.245638974312182
rs180208_fw 0.937954684537463 0.889891556761804 -0.0596119637655453
rs180208_rv 0.700302421014607 0.553459320525169 -0.255463825790906
rs180210_fw 0.711695795187808 0.567359108969804 -0.130874469419626
rs180210_rv 0.707391096143447 0.562073410942723 -0.101653248155527
rs180211_fw 0.863581510971939 0.772931524218731 0.139491467176532
rs180211_rv 0.786764755325252 0.662763126447546 0.190654863774495
rs180286_fw 0.552418973116123 0.384384413980812 0.242556191012717
rs180286_rv 0.000307365766964095 1.67948848181894e-05 1.87308261768298
rs180294_fw 0.937884117459639 0.889727658505741 0.038954450880361
rs180294_rv 0.782259975002997 0.656788333246827 -0.143391663355344
rs1803831_fw 0.241188209048185 0.114040685931747 0.416006609770302
rs1803831_rv 0.46239534496692 0.294381976501727 0.254217762496101
rs1803870_fw 0.665937883912415 0.511652626708015 -0.211677923308221
rs1803870_rv 0.407616098007032 0.243602299696968 -0.352386529140849
rs1804998_fw 0.0155523772929206 0.00281273430566967 -0.762784022741813
rs1804998_rv 0.0283186365603822 0.00624042506903664 -0.698695079905231
rs1804999_fw 0.0336081330012447 0.00784752573018703 0.83170655958463
rs1804999_rv 0.037561215526169 0.00909185284582739 0.764969334431267
rs1805040_fw 0.00709237569144946 0.000993666728982518 -0.703364534144025
rs1805040_rv 0.00561167359674286 0.000730114567333287 -0.617108998970712
rs1805222_fw 0.949013981704352 0.908395400015919 -0.0208884289478787
rs1805222_rv 0.304280755074856 0.158937616442734 -0.271881075096723
rs1805312_fw 0.566409570142025 0.39947327467551 0.323898646030429
rs1805312_rv 0.58684026427869 0.421463051152981 -0.229472607331167
rs1805313_fw 0.117128269393421 0.04172660595669 -0.3563814096114
rs1805313_rv 0.169269980351071 0.0693320674611613 -0.324722475111955
rs1805431_fw 0.200991312037766 0.0879777512766642 -0.753504247473247
rs1805438_fw 0.179342209893976 0.0750601074430742 -0.438611374656907
rs1805438_rv 0.272630171354807 0.135727169774741 -0.353183659482074
rs1805580_fw 0.946955711239552 0.905139265579548 0.0422877032372928
rs1805580_rv 0.890061143215595 0.812204033694257 -0.0797008098511306
rs1805583_fw 0.444754341851118 0.277795086853836 0.469151542048934
rs1805583_rv 0.484191488786156 0.315415741472998 0.463997517469871
rs1805746_rv 0.857817467257224 0.763892592295224 -0.143648425924239
rs1805760_fw 0.000387449947523006 2.26704451412672e-05 1.57669174011105
rs1805760_rv 0.000535516479774369 3.47452633848254e-05 1.39208100613108
rs1805874_fw 0.249686456778701 0.11991720447042 0.495968161266361
rs1805874_rv 0.225401504995663 0.10351710051308 0.32252280009323
rs1806255_fw 0.000633449774350306 4.3172881243458e-05 1.50169259771614
rs1806255_rv 0.014198438487535 0.00250222630368873 1.24742359480911
rs1806261_fw 0.0132508394267787 0.00228291450943075 1.29186077286235
rs1806261_rv 0.110238968952692 0.0384323479556057 0.990964792764159
rs1806615_fw 0.339845818858189 0.186354089842338 -0.647001310714741
rs1806615_rv 0.796853151841221 0.676505742684128 -0.134967307980613
rs180671155_fw 0.184882703928421 0.0783869460764795 -0.33584160819588
rs180671155_rv 0.0734497746332683 0.0222231990693116 -0.532998779445599
rs180671790_rv 0.560753911654722 0.393258244990333 -0.274518711335846
rs180673381_fw 0.109413860667593 0.0380563929402578 0.891602917293294
rs180673381_rv 0.295244505114185 0.152170453247426 0.680365170294766
rs180673783_rv 0.00602561802255963 0.000803828878930139 1.2089301751675
rs180677864_fw 0.513715951138799 0.343812350949605 -0.322772258379976
rs180677864_rv 0.0238699101890318 0.00497071536267395 0.65543873890907
rs180680089_fw 0.0045291748998774 0.000548685904085513 -0.821959537703206
rs180680089_rv 0.0195393530118079 0.00380799790023988 -0.65147633733414
rs180682245_fw 0.787178633805457 0.663328757678044 -0.100033935469567
rs180682245_rv 0.391067291132413 0.228981278745664 -0.315271053514405
rs180683014_fw 0.00111705343083044 8.92274006468081e-05 0.726119266935522
rs180683014_rv 0.0953419896973947 0.0316372696222328 0.546259258088491
rs180683114_fw 0.740311334365564 0.602690736014087 -0.123704371763271
rs180683114_rv 0.966390147731186 0.937535564069251 -0.0167686448299646
rs180684380_fw 0.924728102009325 0.867767321612183 0.0434111333149152
rs180684380_rv 0.346717415398531 0.191655211816525 0.493767682808305
rs180685662_fw 0.0308434880420843 0.00697692360003896 0.734471460344946
rs180685662_rv 0.0285267976341488 0.00630090603528692 0.697589662851227
rs180685893_fw 0.0102517159497268 0.00161928271636418 0.756664151326955
rs180685893_rv 0.01598158099371 0.00291350234093412 0.825972120128922
rs180686800_fw 0.194814952618857 0.0843107995022045 0.66582043083053
rs180686800_rv 0.998151979736038 0.994272142692246 0.00303913930662052
rs180689305_fw 0.00215296914727055 0.000209544616206933 -0.620155948922101
rs180689305_rv 0.0319704317092194 0.007323154313948 -0.519533682927404
rs180689434_fw 0.95294955185394 0.915179760047994 -0.0503255791042046
rs180689434_rv 0.902993046796713 0.832122482433408 -0.0828539665939759
rs180689438_fw 0.0294665522604275 0.0065720193969467 -0.619843821302641
rs180689438_rv 0.198036084392274 0.0861982859716687 -0.408890322760451
rs180689522_fw 0.112936498702762 0.0397049988969933 0.593797907456635
rs180689522_rv 0.470854810780897 0.302520544940045 0.31863068125214
rs180692135_rv 0.0144359309128808 0.00255733060506311 1.1839367036696
rs180693950_fw 0.452847759382576 0.285461794093614 0.49432546756667
rs180693950_rv 0.474424380302858 0.306010178549803 0.507276630936331
rs1806940_fw 0.828648638013276 0.720552080231171 -0.0766027351409166
rs1806940_rv 0.582410532830542 0.416766961615825 -0.144724524753073
rs180694254_fw 0.211882248282824 0.0947923866397015 0.659376132628235
rs180694254_rv 0.031370383818803 0.00713956714872896 0.869201589186972
rs180694310_fw 0.00650761823540542 0.000887553983881737 1.28588814862212
rs180694310_rv 0.00243366277958874 0.000246714293460841 1.52403890225471
rs180694420_fw 0.123156258987683 0.0447449522021555 -0.405220448630747
rs180694420_rv 0.0235371711822108 0.0048801568964044 -0.495647860909631
rs180694649_fw 0.425544601946733 0.25975226793226 0.415521898447872
rs180694649_rv 0.495529258243835 0.326203153323456 0.372849043312905
rs180696277_rv 0.896700204594155 0.821841316171785 -0.114023799367616
rs180699368_fw 0.745222109922727 0.608701325706256 -0.100496971292309
rs180699368_rv 0.965437309471226 0.935857815398181 -0.0149613373782582
rs180699706_fw 0.0625940068902074 0.0179552998554076 0.439296000634221
rs180699706_rv 0.003136628217793 0.000339796187175151 0.639704689477717
rs180703505_fw 0.9114007202923 0.845917668075691 -0.058967424584594
rs180703505_rv 0.547764803122047 0.379556359834482 -0.271965858761512
rs1807049_fw 0.0878679126242234 0.0283341125805601 -0.297398802410582
rs1807049_rv 0.440110567915135 0.273291404009939 -0.352249841690094
rs180706368_fw 0.804890308375745 0.687528835751004 0.169729675345439
rs180706368_rv 0.997694067592478 0.993369027510021 0.00361086872501859
rs180707238_rv 0.637424056922479 0.478109832527442 -0.235722436809197
rs180707274_fw 0.133997251466772 0.0503056498440046 0.44396009166572
rs180707274_rv 0.320884431480347 0.171400249097961 0.293707399960132
rs180708632_rv 0.957882368013354 0.923048511848244 0.0332882734210146
rs180708869_fw 0.228077561010754 0.105311773216575 0.421921157657655
rs180708869_rv 0.0212506905826831 0.00425888570802906 1.4305225504203
rs180709169_fw 0.12059807782782 0.0434610525175456 0.657023187932001
rs180709169_rv 0.0733335431578572 0.0221770184592348 0.798403923542094
rs180709343_fw 0.000559514442543149 3.68653600587451e-05 1.71696046106033
rs180709343_rv 0.000547940062940403 3.58591017672464e-05 1.56323042623374
rs180709463_fw 0.249765427144859 0.119960655854825 -0.301561491151148
rs180709463_rv 0.0374836068628245 0.00906975115739499 -0.58041703098238
rs180709834_fw 0.0980876451720705 0.0328325574952805 -0.294266176066265
rs180709834_rv 0.00903800667263121 0.0013663358197014 -0.508212277101524
rs180709897_rv 0.579365390236332 0.41346721881009 0.2109848939421
rs180711754_fw 0.127132981845413 0.0467487092135209 -0.662574190811617
rs180711754_rv 0.187193935930483 0.0797436313226076 -0.582819391584678
rs180712366_rv 0.364676746905773 0.206283944253859 0.399981092979392
rs180712471_fw 0.572847549484378 0.406383091720007 -0.151866614881295
rs180712471_rv 0.122728634980789 0.0445265557230747 -0.389128716893334
rs180714068_rv 0.205839912873375 0.0910101691614183 0.432852759853124
rs180714592_fw 0.00549252346096256 0.000709755699792223 1.15316782052579
rs180714592_rv 0.00608603828019027 0.00081411009042954 1.05242209979125
rs180716901_fw 0.783943111594748 0.659031708093232 -0.172655940109654
rs180716901_rv 0.662357509451964 0.507067479948299 -0.171670057906325
rs180718226_rv 0.211272482054268 0.0944144493819582 0.847690237408032
rs180720301_fw 0.0155484604374392 0.00281124962189509 -0.572468106500428
rs180720301_rv 0.000447629101261662 2.74935530534058e-05 -0.754302928157531
rs180720914_fw 0.612370435892233 0.450348863792155 -0.271577005061743
rs180720914_rv 0.817034470939917 0.704073984401854 0.130530247299768
rs180721655_fw 0.417220895746256 0.252336836621798 0.28934026897274
rs180721655_rv 0.248532030127877 0.119158281079981 0.395256465959223
rs180722120_fw 0.303322502233502 0.158245884650075 -0.311439364891753
rs180722120_rv 0.359457293840754 0.202076963842199 -0.253366670002414
rs180722626_fw 0.0552249794349565 0.015181891975467 0.791717758513304
rs180722626_rv 0.120359018163309 0.043339415548797 0.652682870154893
rs1807250_fw 0.268145732279499 0.132527913067429 -0.643471456898856
rs1807250_rv 0.583137807355409 0.417545913240086 -0.315263443715849
rs180725386_fw 0.00698317027915773 0.000974582630249824 0.670970248256286
rs180725386_rv 0.0027895068346705 0.000292752304215856 0.723269913147632
rs180726027_fw 0.355327210214936 0.198837984459605 -0.30800805235189
rs180726027_rv 0.885231592421424 0.805123546939102 -0.0520324139996155
rs180726702_fw 0.0115518057683132 0.00190038996095621 0.620494386880417
rs180726702_rv 0.00162442084733685 0.000144898353953719 0.751594829925944
rs180726775_rv 0.581372947634122 0.41567143502299 -0.220202080045673
rs180729958_fw 0.513458510100557 0.343554881285516 0.46481931642141
rs180729958_rv 0.27667785204805 0.1386418378785 0.673040393642498
rs180730576_fw 0.00331514628204082 0.000365557294523248 1.27150239993306
rs180730576_rv 0.0203886889630279 0.00403023538520889 0.923773309834144
rs180730656_fw 0.891647949612872 0.814686541978691 0.0959054473661312
rs180730656_rv 0.945279844431768 0.901855470095078 -0.047366430233784
rs180731154_fw 0.388926673025895 0.227185718663889 0.306654285470144
rs180733629_fw 0.729554739873091 0.589131628738117 -0.166017175686019
rs180733629_rv 0.536363232611408 0.367338763139191 -0.228764365910637
rs180733849_fw 0.00382145917309885 0.000438952719182252 1.18209874942951
rs180733849_rv 0.000897052961103733 6.73290695929382e-05 1.18504921603718
rs1807347_fw 0.00121150351047232 9.90896419553363e-05 1.68807572730526
rs1807347_rv 0.0172211014896872 0.00321827540257386 1.32369269615234
rs180735151_fw 0.219180827470464 0.0994877254719352 -0.710209368113175
rs180735151_rv 0.288569663680765 0.147348407328998 -0.439067141225805
rs180735332_fw 0.098916128060006 0.0332220266356171 0.969286793731487
rs180735332_rv 0.042941922612966 0.01087080725025 1.05343126677068
rs180736423_rv 0.588448116651463 0.423313538010945 0.215797050624757
rs180738076_fw 0.713958446621181 0.570047175453992 -0.146147686726717
rs180738116_fw 0.00204834110219024 0.000196733710133394 1.20577779921294
rs180738116_rv 0.00106449153957926 8.38870093893552e-05 1.26008556890465
rs180740771_fw 0.981161604642179 0.963605597782304 0.0223736817960028
rs180740771_rv 0.777334970000819 0.650615942367372 0.222667609660228
rs180741426_fw 0.653481928238625 0.496634284145482 -0.204895754873895
rs180741426_rv 0.767347245102687 0.637156354934312 -0.150915076561615
rs180742346_fw 0.283490751521113 0.143664031234988 -0.331236343830613
rs180742346_rv 0.407353171557661 0.243314527925291 -0.222104753410178
rs180746293_fw 0.964026467542354 0.933536169429299 0.0212790972208193
rs180746293_rv 0.72177267806305 0.579595620199858 -0.25153861464882
rs180748423_rv 0.156841504346525 0.062441047447359 0.66288440443093
rs180750603_fw 0.350843947812134 0.194968916257576 -0.322711693845637
rs180750603_rv 0.392655080434447 0.2303666791322 -0.280173335894709
rs180752095_fw 0.160774760477802 0.0646381175455123 0.859885258685804
rs180752527_fw 0.00231631749987149 0.000230719834133352 1.13156793645924
rs180752527_rv 0.0048201128167613 0.000596903803354047 1.01597638932617
rs180753474_fw 0.0350024412979316 0.00828475494989969 1.15383452127924
rs180753474_rv 0.108348001069103 0.0375706093548623 1.04949511058575
rs180754615_rv 0.196631576362669 0.0853427053889996 0.850059269724482
rs180756216_fw 0.146836941340032 0.0570583288523879 -0.319723803726587
rs180756216_rv 0.40088287433702 0.237760704151115 -0.245676398465095
rs180758194_fw 0.00236653174674226 0.000237740495306998 0.707480775136564
rs180758194_rv 0.930678244256928 0.877908231063376 0.0262493444244535
rs180758517_fw 0.679891454119432 0.528516245155345 -0.189858020948403
rs180758517_rv 0.807236382437071 0.690729603112693 -0.0996430428846115
rs180758633_fw 0.757274860540302 0.624349104483394 -0.154370983208442
rs180758633_rv 0.406105592304189 0.242207183723401 -0.364310345514196
rs180758700_fw 0.059919595779066 0.0169227842814243 0.774733608042137
rs180758700_rv 0.0858624621500781 0.0274291569253235 0.763675877868257
rs180760754_fw 6.6557674766702e-08 3.8789612060748e-10 2.22187755669476
rs180760754_rv 0.49426884352645 0.325057769399006 0.438763453874258
rs180762175_fw 0.758910108808836 0.626441160083484 -0.219855224184131
rs180762175_rv 0.783704679358352 0.658642656011737 -0.179706174729603
rs180762177_fw 0.0827323317997376 0.0260778941154969 -0.470879986659051
rs180762177_rv 0.692579372192747 0.543978313115926 -0.172523509584568
rs180762501_fw 0.0460571466865515 0.0119434015952596 1.12504666380027
rs180763107_fw 0.00237788709547542 0.00023938722720243 0.95499059007949
rs180763107_rv 4.04732120897893e-06 6.42730327128674e-08 1.44522505124722
rs180764195_fw 0.0286014708165279 0.00632530702882937 0.318438566931365
rs180764195_rv 0.000888176711974631 6.64369460088515e-05 0.541804280706497
rs180764909_fw 0.00603777927315487 0.000805785064787041 0.741447179932233
rs180764909_rv 0.158794650619379 0.06350662138101 0.454921206103913
rs180765354_fw 0.970155969386504 0.944186710402534 0.0338038384343535
rs180765354_rv 0.963754195514182 0.933091323989463 -0.0397725761337582
rs180766278_fw 0.605659699745362 0.442500096469789 0.364977004709554
rs180766278_rv 0.851366777835987 0.753959074497273 0.150993550388733
rs180768827_fw 0.850627866835682 0.752876813537253 -0.135802903437788
rs180768827_rv 0.995422478620962 0.989336863852364 0.00639185837334602
rs180769836_fw 0.593202990472629 0.428656171968826 0.353060269257865
rs180774726_fw 0.0951162897503472 0.0315423902499686 0.869753668508726
rs180774726_rv 0.510130732011054 0.340312214302383 0.414600554050298
rs180777635_fw 0.00664259086706544 0.000911404075019141 0.924283876871101
rs180777635_rv 0.0133741477525705 0.00231184950700495 1.01105919119765
rs180779365_fw 0.23228564129508 0.10797919770684 0.242280959355295
rs180779365_rv 0.249536556158339 0.119815747977405 0.728054336159248
rs180779804_fw 0.259581730545687 0.126604439677266 0.465126785646992
rs180779804_rv 0.692411651629751 0.543631893693249 0.162086302768071
rs180780054_fw 0.00795587459487231 0.00115494178451871 0.811925225689808
rs180780054_rv 0.00951846495321845 0.00146325372475493 0.726620341143521
rs180780542_fw 0.494230109557931 0.325021364707955 -0.223884261791656
rs180780542_rv 0.0866171074112009 0.0277608103777811 -0.507343636259877
rs180780773_fw 0.122311848456869 0.0443334123484654 0.642965618821913
rs180780773_rv 0.89728982903601 0.822788556875322 -0.069822510116172
rs180780972_fw 0.871497038002652 0.78487355164289 0.0564325451761913
rs180780972_rv 0.645200842961659 0.487122141307096 0.145291017976481
rs180781731_fw 0.499615312460674 0.330126456102506 0.493447778726524
rs180781731_rv 0.676231189577484 0.524106889887987 0.321267177782897
rs180782860_fw 0.142206124404613 0.0546156691045476 -0.600897851205675
rs180782860_rv 0.120134477785791 0.0432333197985669 -0.639019244669697
rs180782995_fw 0.0237651842803875 0.00494168447154719 -0.490826405977188
rs180782995_rv 0.0207929196284288 0.00414205442915241 -0.421485247036626
rs180783060_fw 0.0524200423437051 0.0141661532607118 0.7570118006435
rs180783060_rv 0.194465089649856 0.0841013233023347 0.588023151579117
rs180783296_fw 0.805654613561521 0.688565359017192 -0.0933228373636299
rs180783296_rv 0.529258408905026 0.359977780895748 -0.154057599865195
rs180785306_fw 0.651711095652445 0.49462157698454 -0.238841040771205
rs180787326_fw 0.330605033194119 0.17912441492665 -0.47831436659317
rs180787326_rv 0.572796237384727 0.406315018366465 -0.286897689480868
rs180788409_fw 0.85704631130104 0.762713022906338 0.0601198567218269
rs180788409_rv 0.900817480008729 0.828663221192645 0.0523619173221128
rs180788777_fw 0.0690098323802294 0.0204543110107149 -0.561860758997202
rs180788777_rv 0.0485329377881119 0.012794734964842 -0.715825496834489
rs180791202_fw 1.95943530917127e-12 1.32180516510127e-15 2.96301356259786
rs180791202_rv 3.33868057479514e-12 2.4368314194643e-15 3.02825566151811
rs1807923_fw 0.000299100755872689 1.62407350909573e-05 -0.690147978319275
rs1807923_rv 0.000395173812498062 2.33277797438198e-05 -0.724080003580375
rs180793214_rv 0.265236849467907 0.130494793488352 0.671578028281488
rs180794167_rv 0.286726898878876 0.145988909730413 0.733542833638783
rs180794376_rv 0.459128677616665 0.291305483167462 0.27070666590151
rs180795614_fw 0.00204347021426234 0.000196003213985845 1.79592061968602
rs180795614_rv 0.0031509735550375 0.000341831101859099 1.72496017091836
rs180797193_rv 0.012698193717408 0.00215540414668896 1.51625812891181
rs180797_fw 0.942598022454537 0.897540175106617 -0.0386663321324021
rs180797_rv 0.868212491855171 0.779867673053397 -0.0730301313142725
rs180799002_fw 0.746005862203518 0.609733940058585 -0.0981776047230827
rs180799002_rv 0.294822569262166 0.151884517606418 -0.260052853822883
rs180799550_fw 0.506050725128135 0.336331835196468 0.387729833784589
rs180799550_rv 0.197438301430252 0.0858369489320272 0.677939842294026
rs180800064_fw 0.0117175448335502 0.00193831280807193 -0.628878513538419
rs180800064_rv 0.0114376036762238 0.00187295181127578 -0.586528884860743
rs1808013_fw 0.885479438096562 0.805466471818202 0.0857134594929842
rs1808013_rv 0.832103677239298 0.725441030117581 0.116569244816943
rs180802228_rv 0.489191568970807 0.320036215658937 0.499850807369294
rs180802375_rv 0.859138740646137 0.765753268748554 -0.115079009247207
rs1808026_fw 9.42108820490829e-05 3.72567750655255e-06 1.49119923385092
rs1808026_rv 0.0186314916894192 0.00357007781503733 1.10264764576715
rs180804443_fw 0.0990172856662434 0.0332654743849785 -0.565677513802565
rs180804443_rv 0.137917205119625 0.0523888934449605 -0.369705116337451
rs180804830_fw 0.677427094740064 0.525626669854324 0.163042572394475
rs180808429_fw 0.940801429438311 0.894546024809798 -0.0379767504154987
rs180808429_rv 0.3782498692332 0.217981556047877 0.312127625967365
rs180809030_rv 0.777127635279666 0.650224194593422 0.228901959248812
rs180809517_fw 0.000121117819057751 5.13027694117727e-06 -1.08037219982211
rs180809517_rv 0.000109318911789342 4.50085493764757e-06 -1.15472078222827
rs1808106_fw 0.754641239147821 0.621139857878632 0.246285252280195
rs1808106_rv 0.954216831251992 0.917188245879829 0.0498737231071808
rs180812205_fw 0.0823047758486989 0.0259039507744918 0.994826657735926
rs180812205_rv 0.277562035329232 0.139346873747283 0.709591823052501
rs180812406_fw 0.367674753856161 0.20883125824489 0.495527547487642
rs180812406_rv 0.18250467926639 0.0769972520515426 0.556119159412702
rs180812_fw 0.612410199021126 0.450398423857087 0.216965525805245
rs180812_rv 0.921418732238946 0.862012464031207 0.0415098147177087
rs180813765_fw 0.0510057463868317 0.0136434984805773 0.862072132257048
rs180813765_rv 0.503992229395949 0.33423627912859 0.427212354516041
rs180816217_rv 0.00464313828788084 0.000568210119807239 1.29497468674305
rs180816538_fw 0.565608417871327 0.398546507543837 -0.175736226375927
rs180816538_rv 0.731603027528192 0.591699907274974 -0.120176926040723
rs180819320_fw 0.00979415788596515 0.00152274860901493 -0.714833985615212
rs180819320_rv 0.125820373661614 0.0461046389454093 -0.608418730984158
rs180821459_rv 0.512559833413618 0.342725058045025 0.251536200801999
rs180823103_fw 0.109480142146497 0.0380903142024523 -0.399732977599207
rs180823103_rv 0.134875016952208 0.0507757751005639 -0.40896769375443
rs180823123_rv 0.491939013936819 0.322655110007949 0.248629416416517
rs180826504_fw 0.467910418679953 0.299700235043204 -0.176822040196854
rs180826504_rv 0.898100429933735 0.824485314959404 -0.041426415478348
rs180828717_rv 0.295509043625182 0.152391764783685 -0.559909564604564
rs180833786_fw 0.127996275620078 0.04718106926708 -0.279841334985208
rs180833786_rv 0.00296605723440658 0.000317136201487397 -0.512007625131661
rs1808349_fw 0.814907371273885 0.70116839050353 -0.0657367849546035
rs1808349_rv 0.504746576492767 0.334996590557888 -0.158894416934594
rs180835363_fw 0.973063669409266 0.949526462534673 -0.0200858856388412
rs180835363_rv 0.753170892037019 0.619121698923935 -0.150502523612679
rs180835366_rv 0.673137642694898 0.520247348148524 0.165138230725487
rs180835764_fw 0.892234983995923 0.815469582723188 0.0948362802543203
rs180839507_fw 2.85420005130399e-07 2.26629026699872e-09 1.54039175695704
rs180839507_rv 3.47854300966808e-08 1.69825378470514e-10 1.58380152417889
rs180839731_fw 0.627497173670037 0.46698319401638 0.121601378975899
rs180839731_rv 0.833163182294126 0.727020702697237 0.0593312437256813
rs180839936_rv 0.293248616463907 0.150736391545118 -0.41766851939393
rs180840189_fw 0.142264063534146 0.0546458333188331 0.751700910588837
rs180840189_rv 0.167991854558692 0.0686376380523902 0.750451826348643
rs180840249_fw 0.569788566333581 0.402896080014257 0.258368009186135
rs180840249_rv 0.796677170576084 0.676223205166619 0.121626826042666
rs180841537_rv 0.930800950000401 0.878155725878335 0.0617283010509558
rs1808417_rv 0.0334441624721726 0.0077946135414708 1.32384642780234
rs180843938_fw 0.468568893273187 0.30030050065093 0.491287802626693
rs180843938_rv 0.711819593639131 0.567544390575653 0.189190440298868
rs180844005_fw 0.794167266696565 0.672861261829844 0.159613717469224
rs180844005_rv 0.908888047289667 0.842218567077423 -0.0941442302559594
rs180844024_fw 0.554175044391633 0.386327897378627 0.35742369337956
rs180844024_rv 0.741956033276952 0.604774659331877 0.233915617824041
rs180844340_rv 0.908369117120054 0.841366020541739 -0.077066548566706
rs180844644_fw 0.506265734157026 0.336557894492785 -0.123793583132949
rs180844644_rv 0.18604110984855 0.0790735409718353 0.315190260526532
rs180845636_fw 0.781868429615189 0.656260720803345 0.11641334137852
rs180845636_rv 0.454426898823742 0.287035821335851 0.29038537884612
rs180845720_rv 0.67303908442006 0.520152792501005 0.159292669629374
rs180846533_fw 0.308003151141244 0.161704186428643 -0.287783854145416
rs180846533_rv 0.0655214385855309 0.0191116876134294 -0.39890235022968
rs180846745_fw 0.799247419591961 0.679995808494105 0.188833669748485
rs180846745_rv 0.391717100933751 0.229549040185861 0.525722442380175
rs180846968_fw 0.0363359169936697 0.00869842296642523 1.27860800285857
rs180846968_rv 0.917599225063701 0.856095134391648 0.0456183043741181
rs180847957_rv 0.227691480692882 0.10507055610502 0.79313045295001
rs180848037_fw 1.73581579068266e-08 7.26831866400098e-11 2.65940705314674
rs180849444_fw 1.30179126141113e-06 1.52023928079331e-08 1.83608170443236
rs180849444_rv 0.000124452333364479 5.30539479989078e-06 1.69493173245498
rs180852736_fw 0.547748339981931 0.379527704880984 -0.215295402652774
rs180852736_rv 0.547272345809586 0.37905264293898 -0.211681273649818
rs180853458_fw 0.930237002658204 0.877140221827626 -0.0354655145351522
rs180853458_rv 0.389285713321784 0.227485852114986 -0.245346804837015
rs180855162_fw 0.183045240358608 0.0773037083603765 -0.263539240165056
rs180855162_rv 0.0242915488050358 0.0050943858131367 -0.418748758012923
rs180855909_fw 0.230503162931591 0.106842164544652 0.48277871422215
rs180855909_rv 0.0343056909771041 0.0080739357637707 0.74384700771988
rs180856126_fw 0.0362266548389644 0.0086634531096433 -0.664917291895874
rs180857445_fw 0.0322170365894257 0.00739852455948527 -0.605137028182261
rs180857445_rv 0.177620246337463 0.0740506675809614 -0.564618394769035
rs180859969_fw 0.124648266565913 0.0454821572926182 1.00905143564811
rs180859969_rv 0.129349684294355 0.0478999793010944 0.999256494355772
rs180860401_fw 0.293971012290039 0.151257263274043 -0.55482465428294
rs180860401_rv 0.0413076845080795 0.0103230382247758 -0.913323518129733
rs180861156_fw 0.549115465498329 0.381064245901757 -0.20375241748324
rs180861156_rv 0.319986375074704 0.170740081363264 0.392236457251883
rs1808633_fw 0.107033011601626 0.0369358937366324 -0.818823909309273
rs180864002_fw 0.00137514077553965 0.000116809136612776 1.02176244952441
rs180864002_rv 0.0343079064490101 0.00807524358884522 0.780730756377735
rs180864513_fw 0.178603315956839 0.0746224745113723 -0.487935540724149
rs180864513_rv 0.402462926728063 0.239111740821649 -0.292497989554845
rs180864658_rv 0.848900458974139 0.750308957878016 0.110766770981897
rs180866140_rv 0.416759108237606 0.25182570879637 0.296850651070272
rs180869238_fw 0.208316527631037 0.092556710798135 0.548441151377888
rs180869778_fw 6.54009616808623e-06 1.21289687411592e-07 2.56895960175614
rs180869778_rv 1.11251029024006e-05 2.34618043868775e-07 2.55716339400744
rs1808730_fw 0.00872110079427159 0.00130557075898585 1.09923090479
rs1808730_rv 0.00970526069316523 0.00150388287475539 0.933237486644634
rs180873968_fw 0.38130088482838 0.220551185279273 0.606718511143835
rs180873968_rv 0.756125929232871 0.622963946804881 0.237258635121069
rs180874541_fw 0.235782178530614 0.11030598810695 0.479939986176778
rs180874541_rv 0.90309412379652 0.832305510461089 0.0540818499478708
rs180874893_fw 0.461267236242459 0.293386692903424 0.350003171183893
rs180876693_fw 0.572384079261459 0.40587706573689 0.209525062603037
rs180876731_fw 0.0341034724653754 0.00800899455106621 0.840873319623564
rs180876731_rv 0.651095727732131 0.493884039508574 0.201391254025513
rs180878075_fw 0.515116116189184 0.345205156978616 0.258941604713813
rs180878075_rv 0.398133790876014 0.235342129364394 0.297305015811796
rs180878611_fw 0.378382432749202 0.218135007843053 0.202936974436904
rs180878611_rv 0.388082578183848 0.22637077465425 0.256947296088307
rs180878751_fw 0.132646596546618 0.0495858813069838 0.430595719516377
rs180878751_rv 0.354362425206176 0.198064557702105 0.280472188911977
rs180879213_fw 0.0113082924400875 0.00184694856620498 1.08928054746305
rs180879213_rv 0.01095862414312 0.00177056929125454 1.0499550703102
rs180885034_fw 0.694827123491743 0.546557995421314 -0.144664350662615
rs180885034_rv 0.940381468381755 0.893750294778767 -0.031036320550063
rs180885302_fw 0.901775027679822 0.830037307497638 -0.0877460812597296
rs180885302_rv 0.880620941381277 0.798066988756047 -0.102525279969496
rs180886037_fw 0.68771309567522 0.538011189417385 0.220907051328413
rs180886037_rv 0.281595985882633 0.142339474517543 0.411068887850671
rs180887855_fw 0.833342139091741 0.727342744185041 0.0911811637947522
rs180888405_rv 0.00119063048787209 9.67822117737694e-05 1.26238111100313
rs180889275_fw 0.300444739342825 0.155996958362473 -0.508327858517271
rs180889275_rv 0.348531199715404 0.193086269225034 -0.555691753130006
rs180889332_fw 0.59694708097034 0.432754616436972 0.210437411161549
rs180889332_rv 0.426795481448647 0.260817313866012 0.185572366165269
rs180889640_rv 0.0303775692989479 0.00683231597551592 1.37074547631722
rs180890263_fw 0.653177888480214 0.496265238673127 -0.259778258491241
rs180890263_rv 0.926501453480662 0.8708248903438 -0.0669125928746091
rs180890769_fw 0.173711276156157 0.0717928229990037 -0.557640843043874
rs180891100_rv 0.0422425799210797 0.0106379584407452 1.21503630235317
rs180892178_fw 0.821089009622008 0.709629168502085 -0.0946297744290979
rs180892178_rv 0.702852132274742 0.556609205807252 0.150366569383769
rs180892996_fw 0.00346962122568794 0.000387188947740882 1.015139221186
rs180892996_rv 0.00685566774405275 0.000949585721963381 0.842181836258827
rs180894192_rv 0.593215359907465 0.428676522234771 0.36795560201246
rs180895128_fw 0.421718692203365 0.25629766271568 0.293793600460719
rs180895128_rv 0.510130732011054 0.340304438347936 0.475463784058969
rs180895412_fw 0.00237268944696509 0.00023861763022472 1.77932725376461
rs180895412_rv 4.79839711365486e-05 1.55637745055069e-06 1.96055685392042
rs180896346_fw 0.830962448169294 0.723721922544632 -0.0747469090670263
rs180896346_rv 0.601541310937328 0.437861352124454 -0.193910047199974
rs180896379_fw 0.412182619605032 0.247573743916542 -0.316662011557247
rs180896379_rv 0.555952016213473 0.388113599230732 -0.223030179996395
rs180897667_fw 0.619376609880131 0.458042517151086 -0.186434372152952
rs180897667_rv 0.35088618659081 0.195027312255923 -0.344615364730403
rs1809033_fw 0.000128337770492287 5.49962246099146e-06 1.34145807089134
rs1809033_rv 0.00347089987349558 0.000387411931240182 1.07018353543675
rs180909728_fw 0.37016693168865 0.211020449446157 -0.255487644534727
rs180909728_rv 0.541145553161623 0.372469192807151 -0.171747888922347
rs180911291_fw 0.610126715891384 0.447647343035752 -0.361595229354479
rs180911291_rv 0.387118581173491 0.225594902432689 -0.551934906268065
rs180911555_fw 0.0136136162095686 0.00236792389575411 1.08905914369773
rs180911555_rv 0.00205810780624363 0.000198081439384008 1.01519624557993
rs180914180_rv 0.0565776732731043 0.0156682601696976 0.815900554748223
rs180916347_rv 0.304653254296917 0.1592164144335 0.588808013878193
rs180917477_fw 0.704578963375715 0.55874032783391 -0.270595209843585
rs180917477_rv 0.803158790257011 0.684993389315033 0.160973911188851
rs180917521_fw 0.000168225420258477 7.86748614638597e-06 -0.700302975039833
rs180917521_rv 0.0260029356078533 0.00557033226792875 -0.56378980792579
rs180917726_fw 0.280610218325421 0.141655002390008 0.469066642488658
rs180917726_rv 0.132179905856138 0.0493430477857027 0.676343619356944
rs180918399_fw 0.561098316082141 0.393695672021337 0.218649332758236
rs180919525_fw 0.269678604998691 0.133610589681578 0.74496799973381
rs180919525_rv 0.370149502362106 0.211002326745178 0.634299432447519
rs1809231_fw 0.411625105343388 0.247131654270813 0.268404903225865
rs1809231_rv 0.379392556717506 0.218922922798341 0.324942777177903
rs180923854_fw 0.209135315832985 0.0930549728209393 -0.509675120958884
rs180923854_rv 0.0141423721962821 0.00248953045164464 -0.893904893916226
rs180924255_fw 0.00685825930139543 0.000950551432379945 -0.923443745941253
rs180924255_rv 0.00260520838964917 0.000268944997206279 -0.924890744261525
rs180924388_fw 0.000696642478047707 4.86832033012594e-05 -0.736254469776689
rs180924388_rv 0.000182290602051044 8.68106290656629e-06 -0.69642541939777
rs180924851_fw 0.422523336480026 0.256950222241093 0.283285771184796
rs180924851_rv 0.545235025942972 0.376719018322883 0.202935152402126
rs180926183_fw 0.832382248730887 0.72593906140775 0.142121553098945
rs180926183_rv 0.660218020332697 0.50452560177949 0.222753994679392
rs180926227_fw 0.149443767659579 0.0584200091013474 0.547185730425941
rs180926227_rv 0.182900640580176 0.0772209392881468 0.492489430947396
rs180926793_fw 0.843555952023974 0.742731490812872 0.118667583955296
rs180926793_rv 0.311045830006119 0.163929744991503 0.447928694495984
rs180927061_fw 0.0339691450830496 0.00796535132311811 0.777763847396814
rs180927695_rv 0.421796609963693 0.256363675089074 0.558221328166672
rs180927891_fw 0.00058673383759786 3.90286425712863e-05 -0.77072521253007
rs180930409_fw 0.0361927503888455 0.00865134253041045 1.30240514511318
rs180930860_fw 0.395570682306322 0.233021853114735 0.300891670493647
rs180931251_fw 0.820574625901765 0.708853411495082 0.153342503888258
rs180931251_rv 0.863278075278042 0.772335081727555 0.125719360056005
rs180934559_fw 0.0747091199943621 0.0227532918037371 -0.720781033915857
rs180934559_rv 0.12186526477819 0.0440960726289162 -0.605884552445099
rs1809347_fw 0.724211231197589 0.582750335253469 0.202423972655166
rs1809347_rv 0.160646380346368 0.0645527489468255 0.508280221204614
rs1809348_fw 0.316871489456458 0.168387694721111 0.465322361642197
rs1809348_rv 0.292888623355332 0.150441221429513 0.495179532226924
rs180935001_fw 0.551963141009249 0.383888637131054 -0.265046297107893
rs180935001_rv 0.728093169623327 0.587291129754228 0.166374123783941
rs180935891_fw 0.773009758078409 0.644696258987916 -0.0535471469000584
rs180935891_rv 0.752345923736578 0.618152357683151 -0.0694543369643602
rs180937107_fw 0.000921386533820801 6.97668103982375e-05 1.45459916234402
rs180937107_rv 0.0277349335799695 0.00607109985271842 1.17303252253215
rs180937328_fw 0.0799674820532536 0.0249402044640464 0.368343184190724
rs180937328_rv 0.102763588303121 0.0349750314468943 0.409433973307487
rs180937767_fw 0.500258371679192 0.330733928672031 -0.295113604105769
rs180937767_rv 0.207134831433807 0.0918140613709536 -0.472475012343136
rs180938774_fw 0.0320056788405503 0.00733405957639444 0.891884846347542
rs180938774_rv 0.0586956382431909 0.0164657538242875 0.662696872933275
rs180939412_fw 0.0476676473908781 0.012492818166417 -0.891638793277018
rs180939412_rv 0.0375760944508039 0.00909586989841026 -0.663921957819913
rs180940343_fw 0.0978304018091252 0.0327258954761266 0.491005214768201
rs180940343_rv 0.202847992143816 0.089117534601745 0.393373289449974
rs180944171_rv 0.438657782801284 0.272001200312419 0.370561281717691
rs180945690_fw 0.638358782705285 0.479247072216316 0.35057579125701
rs180945690_rv 0.635131663330067 0.475432145170071 0.348138466243982
rs180946187_fw 0.00802894993772266 0.00116931387617613 1.10365736994547
rs180946187_rv 0.021584200152533 0.00434782259282053 1.02859532818666
rs180946881_fw 8.78387125726455e-07 9.16990076621518e-09 2.4199288078235
rs180946881_rv 1.05618361581195e-10 1.37825035571417e-13 2.88370805345418
rs180947452_fw 0.560369712394702 0.392887804669163 0.221990920667829
rs180947452_rv 0.241099603591909 0.113982793151905 0.800839947268562
rs180949432_fw 0.00138227436027939 0.000117673952579823 0.946648537315361
rs180949432_rv 0.0248248753695674 0.00524357064957797 0.722016346646912
rs180950540_fw 0.853955765724299 0.757828472353562 -0.0907732380843188
rs180950540_rv 0.749328135834326 0.614220077553346 -0.128337686593502
rs180950576_fw 0.968610500477282 0.941542193411769 0.0190501296883978
rs180950576_rv 0.916960281995801 0.855174523494922 0.0515871703394223
rs180953242_fw 0.902503742689748 0.831262377205048 -0.0489866216142348
rs180953242_rv 0.866127480062648 0.77680704752497 -0.0648216545299211
rs180953389_fw 0.0952083374646141 0.0315844967958717 -0.382113030142166
rs180953389_rv 0.0155972602038998 0.00282205089461001 -0.447685071096279
rs180955198_fw 0.00202803753045632 0.000193908969636225 1.31305440756633
rs180955198_rv 5.47542238051919e-05 1.85166231389508e-06 1.51769851956307
rs180955264_fw 0.00584183602060832 0.0007711719702077 -0.540432306301709
rs180955264_rv 0.00734257977463235 0.00103911478309303 -0.619675964151891
rs180956186_fw 0.786501696936928 0.662376271539511 0.133918902082328
rs180956772_fw 0.241428455972193 0.114277096991151 -0.403825195138357
rs180956772_rv 0.818627724554648 0.70623285678868 -0.0880981734623303
rs180957191_fw 0.991890543751802 0.982950738904107 -0.00503435463763939
rs180957191_rv 0.992933771323321 0.98474222692893 0.00435728837731464
rs180957979_fw 0.686498337701604 0.536620535046338 0.116388764968469
rs180957979_rv 0.95350462994983 0.915965907871872 0.0237024092158285
rs180958023_fw 0.0124954659550586 0.00211021454669786 0.865500237304943
rs180958023_rv 0.140531508148812 0.0537176429253057 0.721730581958671
rs180959074_fw 0.0257700847733995 0.00550620184357211 -0.759716606671072
rs180959074_rv 0.111095501648244 0.0388378452890131 -0.607563286336873
rs180959627_fw 0.409189512896708 0.244999652834954 0.465598228118568
rs180959627_rv 0.423292184674681 0.257757552589067 0.539308347121836
rs180959952_fw 0.0326802972765992 0.00754742296287869 0.609944723748511
rs180959952_rv 0.0761337205662596 0.0233403999019955 0.406305414115558
rs180961362_fw 0.953485287607356 0.915926238280201 -0.0204014825708362
rs180961362_rv 0.997073122401701 0.992249872826867 -0.00211613080586212
rs180962443_fw 0.240633150866207 0.113650268358444 0.764012788270915
rs180962443_rv 0.0105100506762539 0.00167473204823992 1.44777151701098
rs180964153_fw 0.147950692698186 0.0576218902948324 -0.441208494008405
rs180964153_rv 0.1173671432051 0.0418285772241476 -0.557526493442804
rs180968115_fw 0.0150612349340049 0.00270041583156417 -1.04687879455387
rs180968115_rv 2.30989254280564e-05 6.05150668381501e-07 -0.998273585375996
rs180968517_fw 0.618722423895624 0.457321170702782 0.304228218758449
rs180968517_rv 0.665608413650634 0.511237550723145 0.28139253094774
rs180968683_fw 0.00209038698041585 0.000202052469415712 1.40023307696417
rs180968683_rv 6.83732435918261e-05 2.46302682562003e-06 1.66169723347287
rs180969686_fw 0.4021562065438 0.238871696300555 -0.380697392959264
rs180969686_rv 0.313373048344901 0.165717667471798 -0.483918803445989
rs180970108_fw 0.546683646982608 0.378366971268687 0.262007167113899
rs180970108_rv 0.350201054673309 0.194486562199558 0.500993500648254
rs180970213_rv 0.0171315688158297 0.003194573611268 -0.913236408307078
rs180970864_fw 0.302804442662776 0.157858338136667 0.357753450936894
rs180970864_rv 0.21005624595575 0.0936561165477329 -0.293741980850536
rs180971125_fw 0.93203323703059 0.880310901889326 -0.0470145164131984
rs180971125_rv 0.379481262140975 0.218990895343181 0.579082117900292
rs180973069_fw 0.456508142246288 0.288946138516204 -0.305036151494708
rs180973069_rv 0.400693888791807 0.237586581683922 0.456691272982856
rs180974037_fw 0.635050317135881 0.475326617747773 0.184483745946273
rs180974296_fw 0.000421047345224933 2.53999211311128e-05 1.31640738343252
rs180974296_rv 2.40844387588891e-05 6.42155816332489e-07 1.70281981038309
rs180975194_fw 0.592024651315724 0.427320206209785 0.267109006189945
rs180975194_rv 0.845435380284991 0.74545693426664 0.100879784366732
rs180975737_fw 0.0250023077938306 0.00529376711366954 1.01224573864869
rs180975737_rv 0.0205934717827312 0.00409223115546299 1.06076675135107
rs180978598_fw 0.00176113052362579 0.000161026996321169 1.26106409912618
rs180978598_rv 5.07378288054127e-06 8.65212792979303e-08 1.29088310426798
rs180978898_fw 0.972110569680036 0.947900795910109 -0.0208298306283827
rs180978898_rv 0.812157104295058 0.697203454041011 -0.130998590854307
rs180979233_rv 0.309659251073679 0.162863383560183 0.64118099717808
rs180981081_fw 0.00974066835153227 0.00151152387929026 -0.58448712993167
rs180981081_rv 0.000141028250745711 6.25867438589844e-06 -0.6949430578216
rs180983642_rv 0.000418100723011383 2.51528092935873e-05 1.86489554711701
rs180987675_fw 0.0590611263700945 0.0166035531092183 0.650530797298011
rs180987675_rv 0.0151844391752407 0.00272939059954396 0.722592664161147
rs180988207_fw 0.913534785486666 0.849807764160763 -0.0652082554272946
rs180988207_rv 0.601037508039139 0.437315172670771 -0.25006837908869
rs180988271_fw 0.0253909311131798 0.00540216446250487 1.06838280752436
rs180988271_rv 0.161661657568415 0.0651681014496259 0.5793948489692
rs180988490_fw 0.494147029217166 0.324928475850449 0.41357009712631
rs180988490_rv 0.00576492250028126 0.000756566802935423 0.92128019350594
rs180989789_fw 0.0829134374201822 0.0261569861465236 -0.535602155156325
rs180989789_rv 0.0387950943367073 0.00949305567412385 -0.600466265097383
rs1809902_fw 0.275894685063706 0.138069384725498 0.564137591195375
rs1809902_rv 0.558376313054612 0.390733828134511 0.30429561080162
rs180991352_fw 0.0786469799645414 0.024381381343264 0.746321982509749
rs180991352_rv 0.35272909954624 0.196665155735327 0.333430512109712
rs180991678_fw 0.947936739157908 0.906816719322005 -0.0303240079816655
rs180991678_rv 0.829825766619779 0.722222406498068 0.0915890473351772
rs180992773_fw 0.715423010670541 0.571853354963399 0.236715400663022
rs180992773_rv 0.96138403205322 0.928745502316632 -0.0326336821543125
rs1809933_fw 0.837246283479766 0.732902969707366 -0.0663295616782344
rs1809933_rv 0.635995886391126 0.4764096317496 -0.124247784835003
rs1809942_fw 0.257150955092871 0.124894220119845 -0.702928259172197
rs1809942_rv 0.379554783584513 0.219083733794074 -0.530049009176116
rs180995262_fw 1.84539737265513e-05 4.54482112324218e-07 -0.814316398433458
rs180995262_rv 0.000100092198669718 4.00760011496553e-06 -0.760760815300507
rs180995550_rv 0.418972199674017 0.253823435544196 0.368340178486858
rs180996363_rv 0.733847470240855 0.594391617625248 0.241692943576093
rs180997616_fw 0.885960983621165 0.806100457030405 0.0604202405295388
rs180997616_rv 0.981444536741777 0.964458833999868 0.0109065830319215
rs180998975_rv 0.913079461360391 0.849030813588634 0.0942999024705252
rs181000086_fw 0.442723815106077 0.275731756564971 0.446174140350966
rs181000179_fw 0.590694038138183 0.425791462565225 0.259490396459964
rs181000179_rv 0.0152795900421664 0.0027507182259132 0.656636836501532
rs181002226_fw 0.641902855829279 0.483290538457622 0.200286444774133
rs181002226_rv 0.3237273966944 0.173713638701831 0.416059622956011
rs181002573_fw 0.698300097376841 0.550757115706946 0.169635773571508
rs181002573_rv 0.262738514520218 0.128765872072109 -0.329130902866358
rs181002602_fw 0.415661435931361 0.250901822014039 0.288460913405758
rs181002844_fw 0.628401112616157 0.468010861915197 -0.31907161388475
rs181003259_fw 0.101434255036109 0.0343621915657124 -0.429301189942245
rs181003259_rv 0.0849663713150186 0.0270337579747219 -0.49482135912803
rs181003715_fw 0.65576471965936 0.499289421005322 0.117356394249688
rs181003715_rv 0.705589075630093 0.559931760203102 0.0942441623247904
rs181004018_fw 0.560939096353873 0.39344992107686 -0.348019003747421
rs181004018_rv 0.0927085282462608 0.0304726227351256 -0.596375222433073
rs181005124_rv 0.945347326600492 0.901993032886159 -0.0531055632361518
rs181005643_fw 0.616606100222285 0.454974331959389 0.141534233016208
rs181005643_rv 0.150170659351728 0.0588121085780868 0.310570796935953
rs181007175_fw 0.0390338636121795 0.00957199505716769 0.479214707927415
rs181007175_rv 0.080965716665877 0.0253401759157873 0.417864919066074
rs181007460_fw 0.377480443288945 0.217297757226492 -0.165376047482993
rs181007460_rv 0.306671886529371 0.160682706345711 -0.197894695940334
rs181010225_fw 0.123127339914551 0.0447287409840292 -0.530837671645264
rs181010225_rv 0.176810007831349 0.0735564515140282 -0.388299669661735
rs181010956_fw 0.736582774512648 0.59801632706131 0.23334022456335
rs181010956_rv 0.703491146332915 0.557415057888132 0.252394111667066
rs181011398_fw 0.888004547177771 0.809069500286226 -0.0857378603313841
rs181011398_rv 0.794477903458743 0.673187926491411 -0.180052801221541
rs181011402_fw 4.67047584600578e-05 1.50263459361253e-06 1.75530250509819
rs181011402_rv 0.00362205189524363 0.000409166170237693 1.50939795200816
rs181011950_fw 0.463653733143793 0.295544006257881 0.26837309979456
rs181012608_fw 6.44637151525096e-05 2.2769679759927e-06 1.87729135322744
rs181013295_fw 0.00298172613556424 0.000319289299213374 -0.768285325026323
rs181013295_rv 0.00690292126259273 0.000959260705833945 -0.805251324947702
rs181013319_fw 0.958274354471084 0.923800323911547 -0.0258331829976555
rs181013319_rv 0.785654964527985 0.661176621166646 -0.115426830239757
rs181016369_fw 0.719700308533463 0.577190255079601 -0.11133261099816
rs181016369_rv 0.798502356482226 0.678885068081675 -0.0806669733496941
rs181017560_fw 0.408013824325166 0.244015964650709 -0.306356333391201
rs181017560_rv 0.163615806809291 0.0662055423346378 -0.452741130007296
rs181020518_fw 0.0653048507135058 0.0190326237553771 0.772804439888425
rs181020518_rv 0.0726471758103059 0.0219013002999865 0.744770063421266
rs181023295_rv 0.0113277180396587 0.00185045393925989 -1.27830331225076
rs181025891_rv 0.184414398880852 0.0780964246727409 0.864409152008844
rs181026096_fw 0.828130737872964 0.719744573686486 -0.119477052050499
rs181026096_rv 0.984587118202101 0.97013831911938 -0.00970465876389355
rs181028789_fw 0.957207667860201 0.922031932117168 0.0444035806475153
rs181028789_rv 0.924469346816567 0.867318132809987 0.0781818639316126
rs181029123_fw 0.578265122928205 0.412177508073208 -0.265157372593042
rs181029123_rv 0.280217869245061 0.141308194961347 -0.537402264614082
rs181029243_fw 0.304413832118517 0.159030692823732 0.365370498887763
rs181029243_rv 0.581310987133182 0.41560503149042 0.359859668058138
rs181030110_fw 0.0163356459257198 0.00299972796094681 1.09789046741076
rs181030110_rv 0.612743910307335 0.450781012771254 0.287613895295871
rs181030166_fw 0.695751654947427 0.547775190643583 -0.222638812739279
rs181030166_rv 0.400201517262254 0.237182198787459 -0.404480988535033
rs181031667_fw 0.112601910850648 0.0395512561922268 0.412589149129089
rs181031667_rv 0.354416794474288 0.198118462909853 0.325837458104719
rs181032080_rv 0.615101271276519 0.45334349993912 0.23170762702154
rs181032628_fw 0.351202061170283 0.195303860040352 -0.185012611296109
rs181032628_rv 0.736540730455252 0.597816113608146 -0.0823936135974095
rs181036090_fw 0.0170096525639148 0.00316269610309971 0.870176121135831
rs181036090_rv 0.0157319075217269 0.00285093632980049 0.845011754877751
rs181037436_fw 0.588832360417784 0.423744978093377 0.207751895309111
rs181037436_rv 0.30261525623568 0.157679833594041 0.467768644316828
rs181038241_fw 0.886086507718882 0.806338533237313 0.12370426982882
rs181039299_fw 0.307088810253665 0.1610360327054 0.309420430494413
rs181039299_rv 0.279467163667154 0.140728742812729 0.324772219847868
rs181039720_fw 0.00157155298946869 0.000138670529526582 1.26211078458396
rs181039720_rv 0.0036415290057363 0.000412271551776801 1.16929125418204
rs181041772_fw 0.0570830581716957 0.0158653880326988 0.736065964679448
rs181041772_rv 0.0145501269721571 0.00258415764462482 0.884429521302301
rs181044214_fw 0.120454091849444 0.0433816425503818 1.01349628043592
rs181044214_rv 0.268532503089099 0.132790341363459 0.639604549340299
rs181044892_fw 0.291595776836939 0.14959012332392 0.369703739310781
rs181044892_rv 0.295921194913541 0.152721557028639 0.375853498427097
rs181045827_fw 0.817893646436628 0.705203303604323 0.0956181108626875
rs181047195_fw 0.398053906989502 0.235250794632215 0.271706687854966
rs181047195_rv 0.934803218278434 0.884551316789355 0.0399217913644008
rs181048832_fw 0.848935505685261 0.750487704209615 0.0887318639653632
rs181048832_rv 0.910843451476297 0.845061174933823 0.0585013087300711
rs1810488_fw 0.324082029158414 0.173979143426294 0.360459290439467
rs1810488_rv 0.314590621832034 0.166681610185064 0.450826271164391
rs181048908_rv 0.68590210734745 0.535877782427393 0.288645779257048
rs181049196_fw 0.000441686334009294 2.69527037695274e-05 1.26979313810024
rs181049196_rv 0.000305568371656885 1.66763974313441e-05 1.25360624985994
rs1810500_rv 0.0226557908642257 0.00463809081988086 1.15146312835859
rs1810501_fw 0.0212962040662569 0.00427191123745199 -0.571329015326217
rs1810501_rv 0.014803963077611 0.00264146270146511 -0.873199412399402
rs1810502_fw 0.00856979874204788 0.00127552829130142 -0.694491142325438
rs1810502_rv 0.0868279466140834 0.0278624126567675 -0.396608616586845
rs181050611_fw 2.05424292594671e-05 5.20682634006797e-07 2.13396388111015
rs181050611_rv 0.000455270036686346 2.80927568089393e-05 1.68264878314255
rs181052317_fw 0.00390952585183963 0.00045145499021199 -0.739803195150636
rs181052317_rv 0.00616604861745102 0.000827881320244982 -0.69217292615465
rs181052352_fw 0.420520293808575 0.255234510045671 0.521821871083469
rs181052352_rv 0.561098316082141 0.393699048771603 0.429872604758491
rs181052364_rv 0.892576177528977 0.816056307336102 0.114402565533272
rs181056402_rv 0.400546050418365 0.237459056806977 -0.587560358863526
rs181057124_fw 0.914128496106028 0.850622920137412 0.0796837904041669
rs181057124_rv 0.854025587183568 0.758050889453275 -0.134057584173525
rs181059626_fw 0.427578850860608 0.261509392728263 0.260596994267361
rs181059626_rv 0.346322707892193 0.191334238392478 0.288146535096144
rs181059678_fw 0.0279778320464991 0.00614371952387138 1.09427786513306
rs181059678_rv 0.064494584578888 0.0187179906368978 0.967339388006387
rs181060644_fw 0.205317238693006 0.0906969433385364 -0.348309212979653
rs181060644_rv 0.349448835152768 0.193811049704528 -0.301339176784417
rs181061114_fw 0.916091350060998 0.853887991631182 0.0307389935408006
rs181061114_rv 0.899177981984215 0.825991620236446 -0.0333315365720085
rs181061470_rv 0.0835527077109472 0.0264325781245114 0.893570651335667
rs181061504_fw 0.00205600245364314 0.00019783333719449 -0.744182196923203
rs181061504_rv 0.160588020531808 0.0645150909017266 -0.263108499564595
rs181061609_fw 0.00201573922883327 0.000192257933970471 1.13894152871728
rs181061883_fw 0.0690996612856426 0.0204893417606876 -0.546181252044068
rs181061883_rv 0.069095265630455 0.0204872742583301 -0.586562809384658
rs181062326_fw 6.54820081920305e-12 5.14146659327424e-15 -1.12161304807505
rs181062326_rv 0.000446627370728459 2.7397452341481e-05 -0.894173304679864
rs181062542_fw 0.0946926511791646 0.0313558155807215 0.859991157051844
rs181062542_rv 0.131901992381125 0.0491952159229184 0.831222460603243
rs181063330_fw 0.377902947430768 0.21768671029957 -0.471965735674246
rs181063330_rv 0.901615646369115 0.829756402751326 -0.0653114471973484
rs181063638_fw 0.055929935380461 0.0154332133193248 0.665448826940027
rs181063638_rv 0.0191459009710735 0.00370781653291574 0.909756773802477
rs181064890_fw 0.0915253426589105 0.0299416394237928 -0.464806011064966
rs181064890_rv 0.173092649672962 0.0714376140246715 -0.331976881932004
rs181065095_fw 0.887928051859272 0.808892612430403 -0.0853699049897473
rs181065095_rv 0.837437430309193 0.733213856992894 0.101274938802563
rs181065325_fw 0.0322971585715359 0.00742406761404845 -0.525069876503183
rs181065325_rv 0.00496016566586547 0.000619458461776688 -0.5731570679516
rs181065766_fw 0.642032321145534 0.483466114212315 -0.292990834106703
rs181065766_rv 0.867098363999983 0.778137662266628 -0.117898409765587
rs1810669_fw 0.232773957980439 0.10827312328993 -0.497706841725845
rs1810669_rv 0.326942195524566 0.17622323900059 -0.395056494008393
rs181068440_fw 0.00328132290129773 0.000360515150779565 -0.560694801649793
rs181068440_rv 0.0722210538611914 0.0217159937903456 -0.442454153847407
rs181068641_fw 0.521678152448216 0.352089196070982 0.312882994589601
rs181068641_rv 0.0247787708597932 0.00522917395790408 1.05379529908723
rs181070202_fw 0.991520683268077 0.982266227064349 -0.00915554118265663
rs181070670_fw 0.211104415659395 0.0943113284211204 0.836279624355533
rs181070670_rv 0.0329302384671121 0.00763077230929011 1.23557664726677
rs181071687_rv 0.841298615097083 0.739394917806941 -0.103854712428199
rs181071729_fw 0.0341386862933292 0.00802141715518064 1.00258687771728
rs181071729_rv 0.0596314038744536 0.016813224994814 0.830188541517757
rs181072148_fw 0.128014739102427 0.0471961092185511 -0.883672984936702
rs181072176_fw 0.226955804531642 0.104556177116589 0.819573094115256
rs181076667_fw 0.423199692246468 0.257651201674034 0.359433167631649
rs181076667_rv 0.598858422776338 0.434932853775779 0.235241156443724
rs181076770_fw 0.371334476442463 0.211981697835096 0.315236494525499
rs181077493_rv 0.928520355843229 0.873981732769548 0.0451443127732969
rs181078045_fw 0.60455789690411 0.44126054180842 -0.285594777302545
rs181078045_rv 0.78856794238268 0.665346025833598 -0.143086485659563
rs181078826_fw 0.266460216106229 0.131367780220642 -0.618527959049059
rs181078826_rv 0.368810048172476 0.209871703368623 -0.442297816137218
rs181078954_fw 0.472226579740405 0.303819675271905 0.21153418399168
rs181078954_rv 0.472596290711033 0.30417251807425 0.209273566487386
rs181080702_fw 0.0935948537449728 0.0308666742076381 0.884213381759367
rs181080702_rv 0.100783706276437 0.0340604479221452 0.874728813231032
rs181081504_fw 0.376316369548277 0.216315535053523 0.473187906311044
rs181081504_rv 0.670762974092001 0.517392314632043 0.185788691619928
rs181081881_fw 0.838796315464398 0.73524774238222 -0.116523785817597
rs181081881_rv 0.639586959964388 0.480698128559261 -0.244302628090783
rs181081929_fw 0.416047727640585 0.251222414179895 -0.44531497590349
rs181081929_rv 0.60014765640699 0.436255947334992 -0.305717321226011
rs181086410_fw 0.34692787280638 0.19182971313913 0.292293892514479
rs181086410_rv 0.235838566322997 0.110351931752194 0.36909687853534
rs181087366_rv 0.0616833917222334 0.0175972226600586 1.19715817340452
rs181089137_fw 0.0223325100146986 0.00455141029196116 1.32346738238403
rs181089137_rv 0.125665976473124 0.0460244377594599 0.865665480025665
rs181091434_fw 0.0023339007752572 0.000233168110982168 1.2628276119209
rs181091434_rv 0.00942087099131081 0.00144418766374218 1.0524345395351
rs181092851_fw 0.0167030994384621 0.00308733775699971 1.20487434697692
rs181092851_rv 0.112556643748963 0.0395241535505365 0.708353354779178
rs181093121_fw 0.000814559599027814 5.93628796761252e-05 -0.642759524317592
rs181093121_rv 0.000595253681065371 3.97533561138807e-05 -0.627816716364361
rs181093375_fw 0.00213493757521614 0.000207246610877925 -1.0005637730542
rs181093375_rv 0.00147873941865492 0.000128191430593368 -1.09953672983003
rs181093881_fw 0.00152740194591699 0.000133795045823198 -1.31822862691003
rs181093881_rv 2.27512828615675e-05 5.94030243913927e-07 -1.05139510082605
rs181093909_fw 0.200554526824276 0.0877284664646699 -0.463621567693054
rs181093960_fw 0.136396835850632 0.0515775706663625 0.643302241851287
rs181095263_fw 0.0521260062840589 0.0140670927758597 0.927961484303953
rs181095263_rv 0.0124218698921667 0.00209345657822492 1.04239077633316
rs181097141_fw 0.981404707100504 0.964176184124142 0.0183540133719925
rs181097141_rv 0.781957625280749 0.656387472042723 -0.155750922659511
rs181098381_fw 0.0428296529023985 0.0108303236156221 0.662289018971706
rs181098381_rv 0.0831445950479869 0.0262510581980849 0.641281874062495
rs181098477_rv 0.344521532097958 0.19000004737789 0.331461203077402
rs1810985_fw 0.0140650744045749 0.00247265706555114 0.990278367737528
rs1810985_rv 0.061789785193059 0.0176371413710442 0.616815660308206
rs181099788_fw 0.616876139045673 0.455313340724187 -0.305476299269031
rs181099788_rv 0.946827139084932 0.904849790101845 -0.0530812551746512
rs181100820_fw 0.00583750899765061 0.00077012074591509 -0.678169867663285
rs181100820_rv 0.0311377446786665 0.00706905934696154 -0.705824781106138
rs181102339_fw 0.208878612068685 0.0929080867893592 0.550178731511198
rs181102339_rv 0.678162046181823 0.526601910918862 0.162572568440755
rs181102812_fw 0.724041637351353 0.582501770239462 -0.17176859383512
rs181102812_rv 0.501585503510519 0.332053645608182 -0.283863275061091
rs181103122_fw 0.0301007232690955 0.00675221667639817 -0.676455830910804
rs181103122_rv 0.136994856534199 0.051900667895833 -0.545710390825556
rs181103322_fw 0.09180203150775 0.0300687033507679 -0.476353861079744
rs181103322_rv 0.167725243396793 0.0684897552963372 -0.452527946294649
rs181105658_fw 0.0221971707268785 0.00451491786398488 0.565404753702411
rs181105658_rv 0.0111431708911967 0.00181213654395767 1.29206751284614
rs1811076_fw 0.244478815942563 0.116459038293476 0.736174949873198
rs181107947_fw 0.0697614701048832 0.0207588706520492 0.803407379771091
rs181107947_rv 0.0488137408369877 0.0128928292536784 0.902726188216069
rs181108129_fw 0.436521097965855 0.269965480681471 0.285605968778874
rs181108129_rv 0.718148918735581 0.575229499681117 0.14415097774132
rs181108131_fw 0.280403597809037 0.141446750679363 -0.490793979949925
rs181108131_rv 0.990920076271729 0.9812986418727 -0.00734044789089389
rs181109616_rv 0.0175610695256061 0.00330107557335559 0.850047735650297
rs181110245_fw 0.876368708456262 0.791743379017493 -0.0930195887037747
rs181110245_rv 0.380442839132052 0.219819271658278 -0.420103252266499
rs181111402_fw 0.660318431940116 0.504684358333635 0.314781318716202
rs181111402_rv 0.266943828406142 0.13169266400719 0.717658193415081
rs181112194_fw 0.801295591599957 0.682686546706172 -0.130157256552225
rs181112194_rv 0.746988612422059 0.611049340464686 0.162303259681359
rs181114277_fw 0.00165908651672051 0.000148944599371167 -0.626655845166062
rs181114277_rv 0.00723764521282638 0.00101957368391981 -0.490852231476214
rs181114708_fw 0.182745552885438 0.0771231259727744 0.627678358788802
rs181114708_rv 0.000161266724975455 7.43147372406962e-06 1.55836584619748
rs181115358_rv 0.965606658672827 0.936141269728991 0.0291325718370636
rs181117014_fw 0.402946307250375 0.239541522267392 -0.458789455803412
rs181117014_rv 0.892877393510964 0.816382567160916 -0.112203743127
rs181117043_fw 0.0915779284640416 0.0299689697554677 -0.253443023900894
rs181117043_rv 0.000777983745372803 5.61243570141112e-05 -0.780031358036127
rs181118898_rv 0.981824492072674 0.965099557801758 0.0112246874738823
rs181119128_fw 0.00010311438352964 4.17128276105793e-06 1.95755920494558
rs181119128_rv 8.90333308329073e-05 3.4756337540106e-06 1.7964427453474
rs181119184_fw 0.925591811629466 0.869310295017847 0.0485755548050374
rs181119184_rv 0.369194540900401 0.210233398580535 0.634497460593927
rs181119715_fw 0.00824368362511224 0.00121067412686005 -0.94420508665993
rs181119715_rv 0.00254952290847354 0.000261742292692205 -1.06057288586054
rs181119973_fw 0.722404804615513 0.580569769325399 -0.141593848009573
rs181119973_rv 0.201800138931434 0.0884808783795975 -0.431954861252597
rs181121203_fw 1.40332125867113e-05 3.16975616809211e-07 -0.653236721871492
rs181121203_rv 0.000874236862263674 6.50655130497261e-05 -0.679682600730796
rs181121967_fw 0.69072805922073 0.541660776849592 -0.157016882635775
rs181121967_rv 0.638358782705285 0.479287076113161 -0.229678320601793
rs181122856_fw 0.591842443143059 0.427100330650114 0.184352305665778
rs181122856_rv 0.517431652925092 0.347540849667777 0.238934149314719
rs181125419_rv 0.772067556040015 0.643398168148003 0.202433333857574
rs181125578_fw 1.9781715906646e-07 1.42413653763592e-09 1.91953317821949
rs181125578_rv 8.13299465581273e-07 8.34651432175946e-09 2.00884431731081
rs181125671_fw 3.6349713806335e-06 5.63537562664316e-08 1.60924298961368
rs181125671_rv 1.30704757830858e-05 2.89231692938184e-07 1.63867262503966
rs181126589_fw 0.607363384667689 0.444503809014255 -0.191061725558083
rs181126589_rv 0.0683010988912566 0.020169467229483 -0.469594933310811
rs181126853_fw 0.105639639712908 0.0362764914716899 0.462060495892392
rs181126853_rv 0.0614449331728508 0.0175012118619334 0.597619370221709
rs181126876_fw 0.997674711336591 0.993326689209844 0.00228809358774535
rs181126876_rv 0.407814533018319 0.243834840430927 -0.282447058569993
rs181127649_fw 0.0290538213394856 0.00645388408252375 0.783110743936464
rs181127649_rv 0.18760526424556 0.0799790208199672 0.543977004242954
rs181129936_fw 0.840609017761031 0.738174640752219 0.0731631613680435
rs181129936_rv 0.960030523836605 0.9266061944901 -0.0164313642717887
rs181131558_fw 1.99098534745001e-06 2.60691244927433e-08 2.74525816294269
rs181131558_rv 3.60693585427515e-14 1.16260134303091e-17 3.63274911453669
rs1811322_fw 0.652277555939303 0.495178483422789 -0.260334818537936
rs1811322_rv 0.452257607810536 0.284950400851497 -0.397141449855205
rs181132715_fw 0.00730381046622577 0.00103201276543214 1.24944111857205
rs181132715_rv 0.00335223630898658 0.000370753050297201 1.3856783089373
rs181133071_rv 0.904287937911849 0.834365777671657 -0.0531122007073462
rs181133229_fw 0.00413392060737208 0.000486098885477488 -0.534225277847308
rs181133229_rv 0.00105281415378752 8.26873478888704e-05 -0.638545683742941
rs181135225_rv 0.745066645769586 0.608529594622263 0.232283057877312
rs181135575_fw 0.0872961407336527 0.0280839857243506 -0.599614140347362
rs181135575_rv 0.311525011899038 0.164309755131408 -0.470543804618649
rs181136049_fw 0.0174827602155662 0.00327958840971236 -0.757201581207821
rs181136049_rv 0.00907858891892686 0.00137474971874091 -0.613482737444636
rs181137573_fw 0.421341950068068 0.25595687082409 -0.394326114699512
rs181137573_rv 0.247387798389316 0.118358703319734 -0.571752016570853
rs181138331_rv 0.525855527315106 0.356612462140803 0.464343885828095
rs181138370_fw 0.0241477662300223 0.0050497886196237 1.04467255394945
rs181138370_rv 0.0162333111695151 0.00297521637986929 1.05439388921281
rs181138395_fw 0.251300501435842 0.120970290922973 0.449855818386505
rs181138395_rv 0.197838089729708 0.0860818467872125 0.491684322300123
rs181138513_fw 0.817658919355794 0.704764270924165 -0.154590071054197
rs181138513_rv 0.853316597407 0.756855377639517 -0.129316976677777
rs181141555_fw 0.823148415297225 0.712701644204826 0.174292473034036
rs181141555_rv 0.579915097087796 0.414079016474315 0.35926253819076
rs181142708_fw 0.639586774100009 0.480687860511052 -0.161909144451621
rs181142766_fw 0.87640730600492 0.791796289467387 -0.0615175906301948
rs181142766_rv 0.251163794162511 0.120890595372228 -0.399196656835045
rs181143003_fw 0.0789085629459858 0.0244930168841697 0.720561158275044
rs181143003_rv 0.0889677903449962 0.0287960242387958 0.613167890680201
rs181144143_fw 0.300817955430071 0.156307173311186 0.376660578117754
rs181144143_rv 0.229397157003987 0.10614601414185 0.395227678644178
rs181144774_fw 0.321509836049321 0.171929861234611 0.404425071373672
rs181144774_rv 0.116027914239498 0.041180632557035 0.578404271546149
rs181144916_fw 0.924625171078958 0.86761960488378 0.0799396230543175
rs181144916_rv 0.448125121454717 0.280849693256152 0.436696677118759
rs1811452_fw 2.44700924264517e-05 6.55441913402569e-07 1.4473542334882
rs1811452_rv 0.000107561342868692 4.40265361930337e-06 1.48056622517117
rs181147531_fw 0.973063669409266 0.949530167251249 0.0164835750293337
rs181148169_fw 0.808129627662148 0.691931836995048 0.062480807115281
rs181148169_rv 0.755322097071792 0.621917054123155 0.0666210129591161
rs181149792_fw 0.914442971159224 0.851138025684949 0.0472562057128528
rs181149792_rv 0.183160091615307 0.0773588372699422 0.406238567926821
rs181150959_rv 0.099167905439063 0.0333446741133698 0.980031794740621
rs181151377_fw 0.787119030466473 0.663214906293922 0.17989785642157
rs181151377_rv 0.768792335711326 0.638823870490935 0.163383303973779
rs1811513_fw 0.262349686155196 0.12849334679638 -0.554886296903364
rs1811513_rv 0.188571877371887 0.080551399207494 -0.66346210798964
rs181153514_fw 0.00811182253780474 0.00118538498899157 -0.734349938180751
rs181153514_rv 0.415132344814351 0.250297818897477 -0.337391073032592
rs181154249_fw 0.142912217475242 0.0549943205658327 0.891118019794283
rs181154249_rv 0.0412959223236061 0.0103191854203902 1.20081987514714
rs181154673_rv 0.929936905049314 0.876614598935135 -0.0388921413356385
rs181154971_fw 0.0555290475102183 0.0152851339390977 0.49163166706469
rs181154971_rv 0.0281169320475051 0.00618301366603232 0.617144991282533
rs181155946_fw 0.569699522575362 0.402820517046242 0.25220320530809
rs181155946_rv 0.898201081569025 0.824686979378367 -0.056101261927154
rs181157804_rv 0.331396015630257 0.179719651543717 -0.612817547272447
rs181159027_fw 0.518565612620167 0.348739930424048 0.151685306021155
rs181159027_rv 0.44735547295618 0.280140125756051 0.195824906341029
rs181159487_fw 0.643809105008375 0.485488566199232 -0.309219227048514
rs181159487_rv 0.644078221317281 0.485825839024275 -0.317142227949943
rs181159650_fw 0.136902187149544 0.051856476171081 0.492067875179723
rs181159650_rv 0.0726277393904407 0.0218896822744241 0.573112718991552
rs181159954_fw 0.393153873336323 0.230902792395389 -0.328860053179578
rs181159954_rv 0.961252246619168 0.928542924490055 -0.0255657486463242
rs1811602_fw 0.0409409903320049 0.0101992329707376 0.826597081129202
rs181163564_rv 0.556524664071383 0.388653497557379 0.40682801899237
rs181163997_fw 0.61865039645802 0.457231806074386 0.149137675704741
rs181163997_rv 0.670871066442493 0.517520205590898 0.157147148284551
rs181164176_rv 0.695751654947427 0.547775523753883 0.242418588956028
rs181166088_fw 0.723828599225814 0.582227620571351 0.197713906090366
rs181166560_fw 0.00656963327530858 0.000898124505666121 -0.661893491674722
rs181166560_rv 0.00518396875342735 0.000658988795486336 -0.704467508975401
rs181167491_fw 0.565608417871327 0.398539877806102 -0.284648930400996
rs181167491_rv 0.412520779680675 0.247911184064173 -0.361679376136992
rs1811679_fw 0.88688874695181 0.807346715481003 0.0330720604861082
rs1811679_rv 0.613571315982492 0.451727343797342 -0.139564118712068
rs181169010_rv 0.959956614433204 0.926442104980551 0.0238995764949039
rs181169692_rv 0.0932658313491282 0.0307317443089225 0.881246030035935
rs181169799_fw 0.921319510994996 0.861909451182422 0.0767903469821058
rs181169799_rv 0.120552656340914 0.0434344717624023 0.908759560441224
rs181171450_rv 0.252364903892862 0.121660910212588 0.742454295387912
rs181171925_fw 0.56077936282592 0.393313303133452 0.321876892476248
rs181171925_rv 0.52389050391872 0.354457179575025 0.350747427513843
rs181172183_rv 0.280266938382447 0.141336038939884 0.722431442833154
rs181172544_fw 0.114255101736439 0.0403372459852893 0.650743234538019
rs181172544_rv 0.0902620829971232 0.0293796462173969 0.716696482001906
rs181177311_rv 0.676351137149432 0.524230846222651 0.219966378636972
rs181179227_fw 0.0566563428293632 0.0156981915554121 0.880502008749736
rs181179227_rv 0.166476668524996 0.067796935226407 0.743482244821372
rs181179852_fw 0.538261986513108 0.369478465981633 -0.152129689907865
rs181179852_rv 0.254165100900916 0.122798963719064 -0.314826794464454
rs181180529_fw 0.58383452776869 0.418298258280172 0.376264542416581
rs181180529_rv 0.316610531461285 0.168175492083565 0.651287044420089
rs1811832_fw 0.610139917810377 0.447703136559774 0.243274753874411
rs1811832_rv 0.717449517068406 0.574334103482934 0.219596118088412
rs181183544_fw 0.158941867280161 0.0635847648784571 0.440017122779634
rs181183544_rv 0.0149787325067277 0.00268275137868558 0.611444245428735
rs1811843_fw 0.000253098384251491 1.3188680098567e-05 1.38187996169961
rs1811843_rv 0.000120771223933135 5.10592516639434e-06 1.54521214868843
rs181184585_fw 0.893605000269222 0.817334728972801 0.0599726114373159
rs181184585_rv 0.145683900192462 0.0564346685670243 0.664402525768117
rs181185378_fw 0.11696062360675 0.0416474810288383 0.546403359849247
rs181185378_rv 0.162486947252261 0.0656050078979503 0.508601453474676
rs181188888_fw 0.123108863008636 0.0447067087284362 0.700482667134118
rs181188888_rv 0.126604369122964 0.0464899263124325 0.745614662386399
rs181189962_fw 0.00192974302111895 0.000181373564422732 1.02763579688248
rs181189962_rv 0.00165357357495321 0.000148358242248859 1.42625272719868
rs181192980_fw 0.00116820100710005 9.44233587588321e-05 0.651047129135504
rs181192980_rv 0.00975014681968121 0.00151342601421102 0.612400286682145
rs181193375_fw 0.200079895034242 0.0874190672252214 -0.26444998061121
rs181193375_rv 0.155447608656783 0.0616471701143443 -0.32339016582482
rs181193900_fw 0.000500033754406386 3.16744447972904e-05 -1.08429521789908
rs181193900_rv 0.00128203082780793 0.000106601970608982 -1.28628974911743
rs181195_fw 0.339603826094474 0.186140965161493 -0.511880412192224
rs181195_rv 0.437202895462958 0.270630553821061 -0.415073925542156
rs181196233_fw 0.219254268883627 0.0995477325469024 0.834997488096107
rs181196934_fw 0.960846853864786 0.927811301383579 0.0232515736965762
rs181196934_rv 0.0490284828677861 0.0129676666528304 1.23987304372697
rs181197739_fw 0.36050742741565 0.202902539213192 0.407365119601673
rs181197739_rv 0.0874879409790728 0.0281719180924584 0.509722051704056
rs181198203_fw 0.851035798626049 0.753462966922891 0.0781801474340289
rs181198203_rv 0.899977846254519 0.827323540218003 0.0488676875039756
rs181198913_fw 0.165003514414675 0.0669805587288996 0.372323355882041
rs181198913_rv 0.0853333776976947 0.0272072922876411 0.509666605900183
rs181199527_fw 0.000103159088884726 4.17537284982301e-06 1.32156700789822
rs181199527_rv 0.000154323614202373 7.04155035276349e-06 1.33414939797321
rs1811_fw 4.1682226112212e-05 1.29620263892619e-06 1.69862561616699
rs1811_rv 0.000177761545962121 8.42158740740194e-06 1.61758465947228
rs181200371_rv 0.17621819233877 0.0732108580472752 0.907707127432302
rs181200515_rv 0.863385796458388 0.772565842728778 0.12158746323764
rs181200872_fw 0.0445542536153577 0.011407832193798 1.25384390898148
rs181200872_rv 0.607946448432448 0.445276755437946 0.370809429435463
rs181201844_fw 0.236586593029769 0.11089162584847 0.754304432505706
rs181201844_rv 0.3782498692332 0.217988710353849 0.586639188163084
rs181202077_fw 0.715353967304064 0.571778456360293 0.258639257313001
rs181203870_fw 0.811189846679417 0.695989098841164 0.0837684201352595
rs181203870_rv 0.731904016580561 0.59209712389045 -0.111496154886592
rs181204259_fw 0.340580415501367 0.186898049659232 0.473093855637544
rs181204259_rv 0.394073177024259 0.231704185477913 0.452667050142776
rs181204340_fw 0.989168097112616 0.97832756912024 0.00631712788514917
rs181204340_rv 0.652356240780715 0.495265833784938 0.238883433622722
rs181204398_fw 0.311716532779395 0.164444630119857 -0.279234166122557
rs181204398_rv 0.0446336359755302 0.0114390165851958 -0.426271278507478
rs181204458_fw 0.913534785486666 0.849791244987817 -0.0930030297229807
rs181204458_rv 0.93780984014281 0.889594968901974 0.0661327359058423
rs181206295_fw 0.647298697545377 0.489527889861624 0.347748269323294
rs181207371_fw 0.154585320242077 0.0611616017771523 0.506900215396042
rs181207371_rv 0.157924903110748 0.0630241254934478 0.589744132518771
rs181210679_fw 0.0702628718656959 0.0209491904462391 -0.707821317494731
rs181210679_rv 0.217720279512031 0.0985478849050873 -0.743252946714004
rs181211826_fw 0.3027849402305 0.157836734267919 -0.338029987272377
rs181211826_rv 0.135715208505199 0.0512447756088019 -0.497629735159183
rs181213097_fw 0.636789513292125 0.477342140191907 0.220623113736098
rs181213097_rv 0.643542719181156 0.485172824129531 0.265450029230956
rs181215022_rv 0.510690351778833 0.340866862096778 -0.348015308536329
rs181215466_rv 0.0127458096278006 0.00216686938942538 0.906357175569982
rs181215917_fw 0.365399541533054 0.206880325657087 -0.249236322091298
rs181215917_rv 0.00495174960056282 0.000617998550215772 -0.587760988746812
rs181219241_fw 0.541707043876743 0.373185149163976 0.223012760396397
rs181219786_fw 0.0273552576543875 0.0059565282464655 -0.505779902057112
rs181219786_rv 0.113221915536465 0.039835392948849 -0.255008967558718
rs181222835_fw 0.194944156997414 0.0843710274506313 -0.395494050343126
rs181222835_rv 0.889672136251926 0.811612079088911 -0.0467238212787151
rs181227546_fw 0.616093269997048 0.45445616631658 0.35530930584659
rs181227546_rv 0.33492132864867 0.182438311262268 0.608396705563281
rs181228489_fw 0.392875633918942 0.230556901660392 0.421682253231542
rs181228489_rv 0.232944885005522 0.108379630845467 0.575729113673131
rs181229597_fw 0.90933928818897 0.842878056290612 0.091170449248511
rs181229597_rv 0.877358644789959 0.793014775779286 -0.0679225039856487
rs181231871_fw 1.69546521396157e-05 4.07432144509155e-07 2.18970388436029
rs181231871_rv 7.70879252915375e-06 1.49101786361112e-07 1.87129480710781
rs181233218_rv 0.242159388707417 0.11477839780594 0.554319570164481
rs181233823_fw 0.09728695581464 0.0324849307043023 0.659628943966973
rs181233823_rv 0.228699813278173 0.105693881130448 0.540925344313985
rs181234789_fw 0.0449307928860912 0.0115444898802937 0.663523474186927
rs181234789_rv 0.045515514215587 0.0117546259203835 0.674114665201686
rs1812350_fw 0.818213753138719 0.705627427498678 0.0952245428924391
rs1812350_rv 0.89673461864707 0.821972025034832 0.0513315140653402
rs181235112_fw 0.629081653471394 0.468774567667075 0.130607847811825
rs181235112_rv 0.813521736009225 0.699247599247794 0.0708331736823557
rs181236595_fw 0.000897546053559218 6.7376004816756e-05 -0.621666142557157
rs181236595_rv 0.0272192413923543 0.00591878379556612 -0.623023041840974
rs181236810_fw 0.632327989625947 0.472428414425812 0.187468536806612
rs181236810_rv 0.101247385783245 0.0342832117454844 1.07176655334079
rs181237562_fw 0.297198990952936 0.153713529381792 -0.502558160413081
rs181237562_rv 0.0561931150062163 0.015531575100262 -0.760035671547317
rs181238024_fw 0.840710568790344 0.738335947192835 0.0951998154635879
rs181238024_rv 0.931687476377644 0.879630040044307 0.0532854446661783
rs181240127_fw 0.275461782607104 0.137749168908396 -0.225519723257971
rs181240127_rv 0.754425757364917 0.62086574199922 0.0759311474759221
rs181241054_fw 0.0178813284566765 0.00338006267345644 0.876373177190638
rs181241054_rv 0.00298780556157828 0.000320171586619927 1.36203743174784
rs181241273_rv 0.240042274609642 0.113204197915734 0.7398633840411
rs181242021_fw 0.706769302910954 0.561337055335432 -0.165197501904924
rs181242021_rv 0.00248162664387795 0.000252822849611566 1.07306162833678
rs181242449_fw 0.24022783336933 0.113363436462257 0.728094147546456
rs181242449_rv 0.859835393130678 0.766840124681139 0.141779444230166
rs181244251_fw 0.978159094055792 0.95835170324145 -0.0135865938053104
rs181244251_rv 0.875569616958858 0.790613433790334 -0.0963233856169813
rs181244953_fw 0.356410971023471 0.199643862124001 0.300111501668575
rs181244953_rv 0.596493621749941 0.432267117014528 0.181012866132576
rs181246712_fw 0.57208052569069 0.405370796934853 -0.284213653515726
rs181246712_rv 0.342610029018368 0.188415435085644 -0.503125226462343
rs181247087_rv 0.00345472803607011 0.000384915676502404 1.46946846100484
rs181248033_fw 0.813282114293709 0.69879880160881 0.113008584023455
rs181248033_rv 0.942947926580496 0.898212820714244 -0.0399298699408111
rs181249140_fw 0.00725378164630695 0.00102261748199767 -0.624396752053902
rs181249140_rv 0.0423511427506987 0.0106746648704347 -0.507524608034235
rs181250655_fw 0.734889636363631 0.595625831609167 -0.143638402437533
rs181250655_rv 0.787614621593596 0.663951229283415 -0.117783071438975
rs181252062_fw 0.151943603346532 0.0597618627012447 -0.536197924738165
rs181252062_rv 0.00449602902058345 0.000543345997135071 -0.886334090877406
rs181254482_rv 0.478074168589256 0.309516888128297 -0.496487041031562
rs181255269_fw 0.124791244512092 0.045552268140304 0.616594864772421
rs181255269_rv 0.0488417475057069 0.0129032837979997 0.703082811919569
rs181258318_fw 0.24039962798179 0.113479200807113 -0.443229731212317
rs181258318_rv 0.126281345232758 0.0463405865443412 -0.535189701036273
rs181259648_fw 0.11600699417794 0.0411706418193711 -0.453136375919761
rs181259648_rv 0.0802476000986513 0.0250558399817118 -0.54940809268102
rs181260368_fw 0.504650083451466 0.334865182108445 0.28662894130171
rs181260368_rv 0.0981362055760005 0.0328579699156568 0.63180741521139
rs181262127_fw 0.541393502018522 0.372747624009346 0.436292111628841
rs181262127_rv 0.867670908986948 0.779057668939899 0.132342121457969
rs181262365_fw 0.0369475581867883 0.0088939221935574 -0.482502990427453
rs181262365_rv 0.0455960475534267 0.0117834918638006 -0.423988873559924
rs181262533_fw 0.183347211370736 0.0774703099999235 -0.310438142823244
rs181262533_rv 0.29981465937337 0.155550447266291 -0.241690537549515
rs181263733_fw 0.000359811868289096 2.0611610352526e-05 -0.723558715013381
rs181263733_rv 0.0012065236259807 9.84021381196523e-05 -0.701329531774086
rs181265043_fw 0.900643481669742 0.828313919775091 -0.0732175726900818
rs181265043_rv 0.591187778677383 0.426323887596195 -0.249005823594734
rs181270088_fw 0.916960281995801 0.855170662062617 -0.0317578219819028
rs181270088_rv 0.677290994099761 0.525401227115165 -0.111581686683112
rs181273497_fw 0.74097292857479 0.603604581256233 -0.118050390271237
rs181273497_rv 0.220043766362505 0.100040024759792 0.494555131859447
rs1812737_fw 0.164325200020519 0.0665907220218954 0.788098613483718
rs1812737_rv 0.0905198309327924 0.0294855641090549 0.873840181389765
rs181276030_fw 0.500462614683164 0.33090549950519 0.267017845496527
rs181276030_rv 0.617447193271234 0.455882417734391 0.159198099168977
rs181276158_fw 0.0883682206960989 0.0285560323022218 0.861665742578991
rs181276158_rv 0.00885180914452978 0.00133022841290132 1.28416226829478
rs181277617_fw 0.000397628080333113 2.35166320927774e-05 1.40612125099471
rs181277617_rv 6.52144097921532e-06 1.20799478470635e-07 1.51884693458859
rs181278425_fw 0.879655325932569 0.796388193983459 0.0655282202784133
rs181278425_rv 0.828673440808783 0.720582811627578 -0.114404507139046
rs181280920_fw 0.406105592304189 0.242187781143665 0.589236439309015
rs181280920_rv 0.0761643104645424 0.0233548315811916 1.11321612745559
rs181282586_fw 0.0948054797273438 0.0314068182902297 0.971111246463549
rs181283348_rv 0.0514001176647078 0.0137900500779254 1.2162108509759
rs181286819_rv 0.957231018850635 0.922075596587094 0.0448386276503882
rs181286929_fw 0.957882368013354 0.923052593103175 0.0441771813419353
rs181286929_rv 0.113845187202973 0.0401339977180941 0.67335122242991
rs181289514_fw 0.173497309085886 0.071664029415808 -0.549804449701146
rs181289514_rv 0.21640429677639 0.0976937628890561 -0.576226325039203
rs181291827_rv 0.278791636047562 0.140222086557839 0.628707153273836
rs1812923_fw 0.839665830979818 0.736620570741848 -0.16211212109823
rs1812923_rv 0.904796112264566 0.835104818588823 -0.0959058372544975
rs181292807_fw 2.27731372317237e-05 5.94852698796048e-07 1.73115323691914
rs181292807_rv 1.70330549395762e-05 4.11011499769482e-07 1.71873379021073
rs181295820_fw 0.675390738956495 0.523165287751395 -0.0928967977373808
rs181295820_rv 0.832074412100423 0.725396629888697 -0.0549932150844198
rs1813007_fw 0.889712766644854 0.81166882281203 0.0601749806597959
rs1813007_rv 0.0613055620450344 0.0174521462650485 1.18365099312941
rs181302101_fw 0.705818320674422 0.56024399357338 -0.167418685666987
rs181302101_rv 0.834189765681158 0.728442333703595 -0.124952557490728
rs181303179_fw 0.287635432745809 0.146626444914636 0.682412838448302
rs181303179_rv 0.178530248294609 0.074580100074413 0.830016954200944
rs181306018_fw 0.169736542466165 0.0695869893869648 -0.3328060921984
rs181306018_rv 0.009371130807731 0.00143314276801044 -0.740582719326061
rs181307279_fw 0.0135929742648572 0.0023620021301805 1.13702630802948
rs181307279_rv 0.000397628080333113 2.35152907891001e-05 1.5013170953517
rs181308725_rv 0.0987573903022717 0.0331443517520803 -0.441748982830612
rs181308913_fw 0.0611357481555103 0.0173862263018059 0.809544568879806
rs181308913_rv 0.0449288761481248 0.0115430036789555 0.957649687708959
rs181309948_fw 0.134389146846997 0.0505084751467954 -0.544377573239103
rs181309948_rv 0.0841512432002845 0.0266824192714325 -0.57929448406749
rs181309991_fw 0.116666772797713 0.0414925288431917 0.314810160275009
rs181309991_rv 0.11546131430379 0.0409182456171816 0.340395206618036
rs1813116_fw 0.706003322258081 0.560486657579271 -0.261541058447758
rs1813116_rv 0.073095190001903 0.0220863454805255 -0.777156610126739
rs181312656_fw 0.429315283659935 0.263150826492332 -0.342103736134063
rs181312656_rv 0.964342289297176 0.934161935430909 0.0240664885191907
rs181314164_fw 0.516157886802942 0.346291457984955 -0.351662150491812
rs181314164_rv 0.953713379714826 0.916271908257639 -0.0341686893619394
rs181314443_fw 0.377967564923989 0.217757904030313 0.621514149508921
rs181314443_rv 0.411269471791712 0.246813531790866 0.565924999520154
rs181317007_fw 0.130627861141313 0.0485538902001613 -0.606953271251117
rs181317007_rv 0.223534892643501 0.102304553248527 -0.592234327685953
rs181317842_fw 0.291373948594533 0.14940221286504 0.476102863794944
rs181317842_rv 0.25884916978425 0.126098298920288 0.491287882909008
rs181319545_fw 0.826647488849916 0.717852100744694 0.120807188361341
rs181319545_rv 0.351680597409472 0.195698316646177 -0.422141155789795
rs181321647_fw 0.00109948901956134 8.74839481536709e-05 1.60724252666704
rs181321647_rv 0.00400822443455255 0.000467109406907776 1.42738571746188
rs181323442_fw 0.180366993496856 0.0756485811089926 -0.514550377815232
rs181323442_rv 0.157700942377164 0.062882609861029 -0.614000402466694
rs181324190_fw 0.856622761218326 0.762208377630775 0.0765599479156209
rs181325342_fw 0.721123045320505 0.578885739276485 -0.162674119738269
rs181325342_rv 0.922355917918574 0.863644035677412 0.0426425001812552
rs181325475_rv 0.0312380832072108 0.00710151147336642 1.09532852300279
rs181327620_fw 0.0888412927072289 0.0287432913038583 0.553376778693878
rs181327620_rv 0.0168505207221637 0.00312427654024059 0.721516322411293
rs181327895_fw 0.913453483855241 0.849584501970145 -0.089397638621631
rs181327895_rv 0.967576721378514 0.939852490680576 -0.0342262872789148
rs181330133_fw 0.0622678321872705 0.0178270753855208 0.756278227036208
rs181330133_rv 0.183042193336398 0.0772968968520523 0.659711358430291
rs181330663_fw 0.0487553789772329 0.0128727873961188 0.922931490873432
rs181330663_rv 0.0419195484137326 0.0105246224275869 0.953706783602992
rs181334410_fw 0.494323341642418 0.325099076896851 0.232372910555338
rs181334410_rv 0.387613171718568 0.225998377153894 0.338660729598464
rs181335363_fw 0.783048547981362 0.657718868078079 -0.102331104719604
rs181335363_rv 0.441343808049441 0.274486178697837 -0.184409178029842
rs181337586_fw 0.82988531318821 0.722334309617404 -0.158410718785965
rs181337586_rv 0.787017594807793 0.663089260783639 -0.198218683227199
rs181337922_fw 0.341471837543162 0.187532710992756 0.401155710380872
rs181337922_rv 0.67345384274285 0.520648858208063 0.171170256780109
rs181339305_fw 0.535647310489658 0.366493034083064 0.376958053388167
rs181339305_rv 0.669660204876297 0.516069857078448 0.23633853547551
rs181341510_fw 0.159967207875942 0.0641436200912768 0.603884824242449
rs181341510_rv 0.118075583320706 0.0421776858076453 0.725399696016255
rs181341609_fw 0.377810195319301 0.217550251698413 0.371817679474649
rs181341609_rv 0.0104503522508228 0.00166267686099781 0.953923691197505
rs181346276_fw 0.570601056741235 0.403729305856291 -0.185294897287911
rs181346276_rv 0.812943125654266 0.698336718582842 0.0841009451847839
rs181348_fw 0.875593063314917 0.790653971113576 0.0689513905265759
rs181348_rv 0.720808582170939 0.578489819579649 0.28195888168632
rs181349677_fw 0.167739996965792 0.0684976348390822 -0.318588650235555
rs181349677_rv 0.240035839948129 0.11318523632084 -0.280614001245359
rs181350888_rv 0.969245808217253 0.942524181695173 -0.0344870737510305
rs181352308_fw 8.06900102138942e-05 3.06086730173352e-06 -1.07914612511971
rs181352308_rv 0.000433177754455452 2.6318521033533e-05 -1.14199772201931
rs181352649_fw 0.260006004796125 0.12688325237922 -0.353982897850979
rs181352649_rv 0.938234542448589 0.890371212766338 -0.0359895006992152
rs181354260_fw 0.173649504611815 0.071746169705638 0.535764796654284
rs181354260_rv 0.0936825116444861 0.0309042678251279 0.549938280641786
rs181354696_fw 0.470970746124003 0.302678366180637 0.497510792606722
rs181354696_rv 0.535064661878114 0.365899116366498 0.431341370575053
rs181356716_fw 0.600907155249793 0.437193746752968 -0.112306422094005
rs181356716_rv 0.763890915706566 0.632797537702632 -0.0679486093019621
rs181357186_fw 0.649811509270786 0.492457179559172 0.316094252673983
rs181357186_rv 0.913496007859827 0.849668093303406 0.0875272259298329
rs181357280_fw 1.18943343061138e-05 2.55049589936022e-07 -1.00434296393991
rs181357280_rv 2.10669066913081e-05 5.37238038066003e-07 -0.937753538898436
rs181357481_fw 0.187819444289414 0.0800890225416972 0.426044431544845
rs181357481_rv 0.24758896409479 0.11848270677984 0.405442912446842
rs181358322_fw 0.428527679639783 0.262391477624033 -0.286319398090629
rs181358322_rv 0.141194077086252 0.0540536633332436 -0.358691463334423
rs181358565_fw 0.0144441957250654 0.00255993954591652 0.788994107617427
rs181358565_rv 0.000325633063386731 1.8144371394616e-05 1.30536354399927
rs181359122_fw 0.45198283705828 0.284627327023717 -0.212319117609518
rs181359122_rv 0.317856527398217 0.169125571840376 -0.239529495700811
rs181362425_fw 0.000325633063386731 1.814594260949e-05 -0.834254652110564
rs181362425_rv 0.00203297009380613 0.000194677772450751 -0.683047444489903
rs181362702_fw 0.453680932860296 0.28635345145744 0.268360712015912
rs181364335_fw 2.20029587884397e-05 5.66125676743911e-07 -0.685389071493819
rs181364335_rv 0.00121231416256009 9.9196165801673e-05 -0.620854609782571
rs181365706_rv 0.0241477662300223 0.00504954866584636 1.2100982137156
rs181367155_fw 0.0136082891173819 0.00236632183748701 1.0747913265192
rs181367155_rv 0.0357387956444774 0.0085092370582089 1.01960888205522
rs181367815_rv 0.206639012354178 0.0915074493034159 0.851727548817077
rs181369059_fw 0.00802894993772266 0.0011693679990247 -0.984798087646021
rs181369059_rv 0.0115137066028713 0.00189221234849789 -0.925755493142016
rs181370473_fw 5.85644295324184e-05 2.02066905692108e-06 1.67197063210161
rs181370473_rv 0.000131967008994126 5.71643967697332e-06 1.75585860944194
rs181370861_fw 0.0017623126707344 0.0001611740626255 1.22417677225839
rs181370861_rv 0.00346489609710229 0.000386246921528047 1.05148694138898
rs181371827_fw 0.398594532268284 0.235781982295253 0.322850669217367
rs181371827_rv 0.481561810481396 0.312834643057402 0.294126123928512
rs181372469_rv 0.926731740802614 0.871307800185308 0.0624758045583403
rs181372936_fw 0.270180008472465 0.133966569790546 -0.476123945956233
rs181372936_rv 0.241394435501615 0.114242844282092 -0.601629774144317
rs181373149_fw 0.070387729993239 0.0210040577928444 -0.755540097618713
rs181373149_rv 0.000609563264076444 4.10393155917257e-05 -1.27098528089883
rs181373846_fw 0.000313690030321915 1.72375838881472e-05 1.82296298943037
rs181373846_rv 5.94823981674228e-05 2.05694666433914e-06 1.8622914407183
rs181374763_fw 0.449365466716009 0.281970295566906 0.369734796864615
rs181374763_rv 0.600198631346001 0.436346382950546 0.286558883578156
rs181375215_fw 0.10287083373892 0.0350297338430189 -0.324680230815808
rs181375215_rv 0.132231561830721 0.0493689922770129 -0.277936219941629
rs181377087_fw 0.0285028286345596 0.00629340539797864 -0.589657573180815
rs181377087_rv 0.00354377228489005 0.000398050285289942 -0.75685185023728
rs181377101_fw 0.0614416703367571 0.017497008082209 0.923002035099656
rs181377101_rv 0.180980614625874 0.0760100168343336 0.705479267758198
rs181380408_fw 0.000439266764054591 2.67613363764486e-05 -0.701215761123035
rs181380408_rv 2.87377079840749e-05 8.00865062259403e-07 -0.926321254414082
rs181382879_fw 0.169747638758878 0.0695934157400291 -0.350318509409763
rs181382879_rv 0.149927034533346 0.0586851943833387 -0.356300996320958
rs181383512_fw 0.204274466803942 0.0900401620979753 0.859218076766253
rs181383512_rv 0.143592116503031 0.0553766381218921 0.946808930837888
rs181385203_fw 0.39746898972197 0.234738171843409 0.554236329984324
rs181385203_rv 0.435768248367665 0.269216742917519 0.502431076337344
rs181389628_fw 0.067273041268252 0.0197684211684692 0.496783499042019
rs181389628_rv 0.0395433216685138 0.0097360550464224 0.557281814133749
rs1813898_fw 0.0340542138311072 0.00799289752611382 -0.692979587908068
rs1813898_rv 0.0406410447026053 0.0101056542381404 -0.695344763352116
rs181390545_fw 0.917639785097655 0.856165808292103 0.0767406333713187
rs181390545_rv 0.85676755316816 0.76237019917468 0.121219723765923
rs181391867_fw 0.783105781801608 0.657784986798509 -0.19471411990384
rs181391867_rv 0.11557813857756 0.0409711502455453 -0.627922590927054
rs181392665_fw 0.072312910589633 0.0217588081329852 1.06560994313274
rs181392665_rv 0.103401802040801 0.0352768627713124 1.01675020462438
rs181393271_fw 0.125101418902875 0.045719445629391 0.996590770656998
rs181393271_rv 0.0478250538522015 0.0125530402996421 1.0298972179401
rs181393618_fw 0.325008629168604 0.174756923533451 0.261678682502076
rs181393618_rv 0.116594904569049 0.0414579431425546 0.408081217755282
rs181394135_fw 0.577130275692204 0.410908382651179 0.282122011705229
rs181394135_rv 0.978265343849686 0.958554204835529 0.0239987182219155
rs181396950_fw 0.0502202326776638 0.0133745122347942 -0.57081100898997
rs181396950_rv 0.0557498740623031 0.0153674978532387 -0.491163407108497
rs181397314_fw 0.574661463831834 0.408330823386933 0.209084426630431
rs181399557_fw 0.904504184480965 0.834665330434053 -0.104156010949236
rs181399557_rv 0.556524664071383 0.388693514042494 -0.300090386726652
rs181401392_fw 0.254549448253293 0.12307473986555 0.527618396200598
rs181401392_rv 0.357597782507395 0.200599670282899 0.441349298784573
rs181401690_fw 0.906756218139651 0.838668779558178 0.0752579593892404
rs181401690_rv 0.696708489409487 0.548889046776875 0.291092651477124
rs181401813_fw 9.38480232525208e-06 1.90963177387741e-07 1.98526201297173
rs181401813_rv 0.000144340334759495 6.44556069890122e-06 1.95845609335524
rs181403454_fw 0.156168479668499 0.062051605853376 -0.316271708925078
rs181403454_rv 0.47784498650259 0.309254187827746 -0.156975256641278
rs181403500_fw 0.621300066413029 0.460200079091511 0.192833869690829
rs181403500_rv 0.981431335701596 0.964413173509527 0.0219336129504573
rs181403644_fw 0.0217728358607822 0.00439858188468769 1.12935403923176
rs181403644_rv 0.0569357537352124 0.0158001798415853 0.91113540895537
rs181406583_fw 0.00745547360107291 0.00106080412807306 0.999055744008698
rs181406583_rv 0.000389001979009475 2.27956725584589e-05 1.07266982916093
rs181407350_fw 0.0784043286409323 0.0242723417598286 0.859408562456814
rs181407505_fw 0.00778310822762599 0.0011225454792283 1.36247959542954
rs181407505_rv 0.0174880893636745 0.00328078150051284 1.36327007735445
rs181408664_fw 5.37283500222074e-05 1.80924541412449e-06 1.80802967316695
rs181408664_rv 7.48598122766186e-05 2.77083543935487e-06 1.56401245141591
rs181408798_fw 0.886947843872538 0.807440677349128 0.0826496218639682
rs181408798_rv 0.197589131634356 0.0859221886860652 0.538800754133889
rs181408806_fw 0.190733449063435 0.08186882142332 -0.455518140166398
rs181408806_rv 0.110939931759216 0.0387638299146725 -0.510587110161477
rs181409670_fw 0.442750824617822 0.275768163405713 -0.367033649482056
rs181409670_rv 0.672176423437414 0.519144605642393 -0.227328479658307
rs181410037_fw 0.063585750481616 0.0183659712412683 -0.680702611059343
rs181410037_rv 0.0936557654400722 0.0308933732725817 -0.600756770551977
rs181410373_fw 0.971205478163694 0.946184083895714 -0.0266467525563561
rs181410419_fw 0.31217754135823 0.164833656316012 0.703764155683201
rs181410419_rv 0.0395503848590686 0.00973910622671445 1.21368365676921
rs181411894_fw 0.359828281007509 0.202379603681149 0.20786641477245
rs181411894_rv 0.597072013181518 0.432884802868426 0.150214445409378
rs181414284_fw 0.549594312066454 0.38158894652496 0.387891832636495
rs181414284_rv 0.489250426996592 0.320096363457107 0.447885666956021
rs181414548_fw 0.725160256656961 0.583898916765643 0.228832522260765
rs181414548_rv 0.520219237664526 0.350563770003379 0.339792749121877
rs181415441_fw 0.279096039975642 0.140427660482735 -0.23675101380452
rs181415441_rv 0.26213562121835 0.128357342316437 -0.241048558971685
rs181416431_fw 0.000998142286769833 7.72944671025682e-05 -0.868790619113463
rs181416431_rv 2.94205902320336e-05 8.25101373813253e-07 -1.15769252184612
rs181416689_rv 0.689891024870459 0.540606173095816 0.17595063343416
rs181416821_fw 0.717161378204668 0.573960685429764 0.099150577251358
rs181416821_rv 0.794167266696565 0.672864670093961 0.0680980484455299
rs181417497_fw 3.21346801888278e-05 9.21118826990486e-07 -1.00734684058859
rs181417497_rv 0.000112443613570922 4.65810470922826e-06 -0.939886034321147
rs181418643_fw 0.415267350225849 0.250438918864225 0.251805529594613
rs181418643_rv 0.519519656108981 0.349764859047825 0.212350982851328
rs181419064_fw 0.094197323332551 0.0311251390513048 -0.471665179170008
rs181419064_rv 0.194328111901217 0.0840227425642382 -0.360258070203455
rs181420320_rv 0.0832520808608198 0.0262960424385324 0.876128288091131
rs1814208_fw 0.972570260816163 0.948531881003674 0.0250441725122331
rs1814208_rv 0.92460744693972 0.867584771208816 -0.0654499280297894
rs181421874_fw 0.886909473930334 0.807375391651995 0.07180038509197
rs181421874_rv 0.647821374713032 0.490146583877884 -0.149440880197256
rs181422823_rv 0.284067757501169 0.144079729403722 -0.567146483546661
rs181425386_rv 0.497580734234452 0.328055738544108 0.249165155934978
rs181425497_fw 0.322553005633946 0.172748098001088 0.419936237668788
rs181425497_rv 0.248037075910371 0.118793153335615 0.414907288270975
rs181426221_fw 0.245844877669658 0.11734630095302 0.433094223784096
rs181426221_rv 0.444754341851118 0.277796007663004 0.273287221299196
rs181427906_fw 0.456836335980915 0.289204388707092 0.219107006601056
rs181427906_rv 0.366188407429599 0.207573987437533 0.312035165554677
rs181429880_fw 0.966642305995318 0.9380041406694 0.037749376087747
rs181429880_rv 0.828861023106469 0.720856599700361 -0.143525342940373
rs181430671_fw 0.963619505537691 0.932906534957891 0.0285235405409394
rs181430671_rv 0.822386164158729 0.711650602099181 -0.153676345800543
rs181431613_fw 0.915783966467691 0.853490077788077 -0.0315455554719744
rs181431613_rv 0.691638254893223 0.542660907364781 -0.110360253323978
rs181432036_fw 0.233263413122553 0.10858208865137 0.681973191479069
rs181432036_rv 0.436108231198938 0.269580279075519 0.443568969729334
rs181433090_fw 0.215368255411275 0.0970135763615 -0.388114612061179
rs181433090_rv 0.196712970706054 0.0853867340497571 -0.388054361231068
rs181434827_fw 0.766288623693148 0.635888689192618 -0.157348343011411
rs181434827_rv 0.699158866371264 0.551913810179744 -0.173472308507628
rs181437630_rv 0.283419488272508 0.14361224595411 -0.719292294527878
rs181437817_rv 0.255818059002206 0.123951213557192 0.58088831891553
rs181438481_fw 0.000847613760550905 6.25497824094418e-05 1.51980999621133
rs181438481_rv 0.000288920731881414 1.54962682151689e-05 1.58616190496226
rs181438646_fw 0.791169385553325 0.668862119494338 0.128556339402677
rs181438646_rv 0.000548934011934154 3.59375550245526e-05 2.07988611767036
rs181438687_fw 0.955538890585169 0.919357920557753 0.023446317385005
rs181438687_rv 0.773220142219871 0.645060987929345 -0.0879782932554538
rs181439856_fw 0.657538601934108 0.501534430944632 -0.12046433854164
rs181439856_rv 0.207592985144507 0.0920883088171722 -0.300760074408282
rs181439912_fw 0.852815384521361 0.75613732172163 0.0594713889419331
rs181439912_rv 0.829956540251502 0.722501141402885 -0.0789161062028829
rs181443061_rv 0.0353807751804636 0.00839934422399544 -0.844228190291091
rs181443657_fw 0.00556279179818682 0.000721663134325632 1.4280778350901
rs181443657_rv 0.035160216796885 0.00833301466689707 1.08655778039062
rs181443806_fw 0.791278858752349 0.669042174857102 -0.102618624092812
rs181443806_rv 0.67809999683662 0.526478739277515 0.135239491870957
rs181444272_fw 0.754710305157844 0.621221744116832 -0.0714306484449005
rs181444272_rv 0.951740965632514 0.913134968884454 -0.0245984234613209
rs181445112_fw 0.518085744936468 0.348154936216303 0.321778769528096
rs181445112_rv 0.41304200366346 0.248448241249894 0.287845137958586
rs181446683_fw 0.00882861688465875 0.00132579798253131 -0.653813884588139
rs181446683_rv 0.0412422716532274 0.0102971132983314 -0.471672826447596
rs181450086_fw 0.902993046796713 0.832088987426176 -0.0232236609255279
rs181450086_rv 0.977253134728779 0.956816693022056 -0.00731554901025004
rs181452508_fw 0.740430875319911 0.602855727847481 -0.157065478134163
rs181452508_rv 0.0704815498986724 0.0210439317223638 -0.91157597129794
rs181454094_fw 0.346568974681985 0.191518314351564 -0.220513893441954
rs181454094_rv 0.544668764786504 0.376201281072597 -0.158392342442963
rs1814541_fw 0.298463951734501 0.15459222023963 -0.663347981454081
rs1814541_rv 0.726272672041331 0.585182159671726 -0.181164825665284
rs181454484_fw 0.57079286730923 0.40392814425038 -0.238591946510036
rs181454484_rv 0.97132044903934 0.946397354063932 -0.0181337468191578
rs1814565_fw 0.294069044160616 0.151346728221871 0.497658816136303
rs1814565_rv 0.0061766555296569 0.000829988513711333 0.695633976019259
rs181456657_fw 0.0242599022202257 0.00508452952555369 0.695391647345533
rs181456657_rv 0.0119970264468605 0.00200030044167956 0.844217305653545
rs181458163_fw 0.0896387584310229 0.0290954725268059 1.106888270088
rs181458163_rv 0.431342155728984 0.265108519551343 0.337468868456436
rs181459168_rv 0.320079437862009 0.170814516100535 -0.55039584235087
rs1814592_fw 0.375166217768519 0.215251959726918 -0.336674889256594
rs1814592_rv 0.144059688945851 0.0556169937544011 -0.47879928040372
rs181459680_fw 0.516368540026365 0.346536482247929 0.245925518135473
rs181459680_rv 0.00479875446596442 0.000593940459415144 1.56757729981876
rs181462236_fw 0.286045196550181 0.145527937399543 0.450192959010418
rs181462236_rv 0.708683930393093 0.563610077347436 -0.164674989271945
rs181464068_fw 0.0643223550095316 0.0186527922371413 1.10097332697895
rs181464068_rv 0.467080525127067 0.298897238261151 0.38702109852199
rs181466306_fw 0.493245980930405 0.324127207416476 0.24716304400518
rs181466574_fw 0.963006125496891 0.931810533669845 0.0323000676529604
rs181466574_rv 0.83751417174678 0.733318095041504 0.123573024732937
rs181467830_fw 0.000966493320389478 7.40629752368139e-05 -0.569984460153276
rs181467830_rv 0.00400888827420531 0.000467273598413332 -0.64216620254745
rs181469040_fw 3.17079893967473e-09 8.77352225667301e-12 2.0012597440261
rs181469040_rv 3.05774665479935e-13 1.42022603567086e-16 2.64808227066101
rs181470078_fw 0.117866715645157 0.0420714353143074 1.03272754605226
rs181470513_fw 0.50638634449253 0.336661294961647 -0.212654013135246
rs181470513_rv 0.700854448312117 0.554241231822746 0.120854265027839
rs181471681_fw 0.0933432327758197 0.0307624099258201 -0.833078200576546
rs181471681_rv 0.215924253543396 0.097379149622379 -0.645395488568283
rs181472992_fw 0.436098721890023 0.269535516072716 -0.384161184888086
rs181472992_rv 0.276220080829112 0.138311647533468 -0.513611685289016
rs181473965_fw 0.0170096525639148 0.00316281045506451 1.26494829812815
rs181473965_rv 0.190248569379845 0.0815548577224178 0.575754815925995
rs181475136_fw 0.848837076253108 0.750189664137969 -0.0964820187227323
rs181475136_rv 0.566724945966606 0.399821046247093 -0.193585612257942
rs181475480_fw 0.253009612101386 0.122053229149655 -0.365535821716064
rs181475480_rv 0.0293531699251297 0.00653861612591388 -0.740912981799164
rs181476158_fw 0.0968616451527234 0.0322979267538641 0.554188030064795
rs181476158_rv 0.481261222802492 0.312554219267931 -0.24762125690302
rs181479015_fw 0.1974820513257 0.0858581532503769 -0.44069409044311
rs181479015_rv 0.168367520816999 0.0688544325726298 -0.359933398097276
rs181480141_fw 0.796853151841221 0.676529264003702 0.177110134903024
rs181480141_rv 0.921816467244394 0.86297581689013 0.0712035648067917
rs181480677_fw 0.0041347784415022 0.000486272505714659 -0.851986879623261
rs181480677_rv 0.0255082460259898 0.00543333031104538 -0.73320314084384
rs181481181_fw 0.671346671849312 0.518146944186798 -0.216876369603764
rs181481181_rv 0.949933245898327 0.909856328495123 0.0274247965863216
rs181484776_fw 0.0343415262397339 0.00808783332883668 0.908183941416308
rs181485019_fw 0.514938491259395 0.345033639294916 0.343033949564509
rs181485019_rv 0.767589799392372 0.637440439834407 0.175494591489259
rs181485334_fw 2.72815463434934e-08 1.27015803094361e-10 2.26128785442899
rs181485334_rv 4.12933324753715e-09 1.22383087866317e-11 2.262957130531
rs181485478_rv 0.796026681997199 0.675319888857969 0.141588493300509
rs181486469_rv 0.880371351647156 0.797615739927844 0.129547653972461
rs181486641_fw 6.65034811372346e-06 1.23775638371669e-07 1.93832955292763
rs181486641_rv 5.35267395265521e-06 9.28161453316897e-08 2.04720802070138
rs181486845_fw 0.227104595479354 0.104646530642052 -0.272260794745043
rs181486845_rv 0.0677222555416599 0.0199431130738821 -0.386847767720344
rs181490363_fw 0.662403261569046 0.507142195847285 0.282866833646476
rs181490363_rv 0.618791058322603 0.457431569290168 0.309591467847518
rs181490435_fw 0.481151779004294 0.312451215523314 0.209689443340152
rs181490435_rv 0.521194405923534 0.351593795779226 -0.195151679588208
rs181492306_fw 0.775280289490999 0.647818548354346 -0.101020427304244
rs181492306_rv 0.575242328488757 0.408963314968519 -0.156615984727658
rs181493321_fw 0.0311580776753565 0.00707539830342789 -0.863413918283807
rs181493321_rv 0.092420701464996 0.0303428857307943 -0.704083859720369
rs181494570_fw 0.0762321732487156 0.0233832281578266 0.853875742096185
rs181494570_rv 0.077749814350187 0.024003511901601 0.824720145180023
rs181496045_fw 0.155759378939713 0.0618138707078777 0.516581766884431
rs181496045_rv 0.049363966754937 0.0130820571441323 0.71783685786153
rs181497280_fw 0.0666024806459538 0.0195109781734381 0.61397765425223
rs181497280_rv 0.00495901578223636 0.000619260016068531 0.758505531155378
rs1814985_fw 0.936832084214248 0.887724702718046 -0.0281691001989618
rs1814985_rv 0.795028023061158 0.673948896453276 -0.0974951184739018
rs181500051_fw 0.000247633638880732 1.28182872758038e-05 1.41748902643936
rs181500051_rv 4.93372867008475e-07 4.56129560988085e-09 1.43709744408638
rs181500072_fw 0.00218979456515103 0.000214242471348249 -0.654101071485548
rs181500072_rv 0.00224882493811135 0.000222024329966305 -0.625404850126438
rs181501740_rv 0.323455804978125 0.173481997275497 0.343415870409364
rs181505224_fw 0.192089704446774 0.0826852858236152 0.513260814483106
rs181505224_rv 0.0610531051870112 0.0173547260177322 0.653886447811369
rs181505324_fw 0.452649565215872 0.285281869435981 -0.207570224155975
rs181505324_rv 0.995810657404716 0.990062165121907 -0.00198832680143141
rs181505399_fw 0.645514019271272 0.487511765961191 0.271483767506247
rs181505399_rv 0.177536821853332 0.0739935995183509 0.775568841576308
rs1815070_fw 0.757160456058036 0.624193078951876 -0.14995903774223
rs1815070_rv 0.652824604104186 0.495922973661604 -0.235391624288071
rs181510835_fw 0.839088756200489 0.735689667328461 -0.060834472869204
rs181510835_rv 0.309796170995079 0.162977472659979 -0.337359312878303
rs181511765_fw 0.775871711529417 0.64856752264611 -0.144607310771308
rs181511765_rv 0.299564206214374 0.155364188873131 -0.363607016261791
rs181512892_fw 5.81931156590275e-11 6.75721268683552e-14 2.88874991856271
rs181512892_rv 3.78730179866599e-10 6.65937878472886e-13 2.7690400512889
rs181514232_fw 0.701937996532657 0.555497146505137 -0.0876066201382023
rs181514232_rv 0.202697368531103 0.0890244724182761 -0.288496911161995
rs181514433_fw 0.969733755155829 0.943352570124053 -0.0327402120506697
rs181514433_rv 0.910871504827655 0.845164575117275 -0.0878639355335625
rs181514492_fw 1.07322979828494e-06 1.17973859232437e-08 1.23540193685014
rs181514492_rv 9.57047612485359e-07 1.02027502978777e-08 1.02342386048204
rs181514555_fw 0.184680378140636 0.0782684861818902 0.423589868890623
rs181514555_rv 0.195787136658565 0.0848332979609763 0.419189231910379
rs181514782_fw 0.580592368608995 0.414805144250372 0.132669869604947
rs181514782_rv 0.728313352235425 0.587605654631275 0.122926606806328
rs181515261_fw 0.273304109108174 0.136225802762599 -0.267682809664868
rs181515261_rv 0.0631505528523215 0.0181889738464459 -0.432832246630245
rs181516648_fw 0.375349061241644 0.215406677106959 0.348278134435918
rs181516648_rv 0.41714157031911 0.252192185619454 0.347727184596224
rs181517151_fw 0.653247173655154 0.496359546925441 0.211729741332987
rs181517151_rv 0.67345384274285 0.520652076751265 0.201994226596814
rs181517684_fw 0.962641931894285 0.931289888325565 -0.0195643854460497
rs181517684_rv 0.746118008880111 0.609899861349514 0.141955415035156
rs181519345_fw 0.86544712959195 0.775648168094198 0.0743577348722821
rs181519345_rv 0.91179737610158 0.84669377406901 -0.08488963514283
rs181521699_fw 0.594191233182864 0.429843402546359 0.164118264775048
rs181521699_rv 0.905609631655317 0.836596781681451 -0.0445301177109384
rs181523045_fw 0.992534772764418 0.984057325413595 0.00663643651868949
rs181523045_rv 0.96059938293877 0.927423616312824 -0.0363880899720935
rs181523312_fw 0.099927100115194 0.0336737066187843 0.631382973714077
rs181523312_rv 0.270712352870714 0.13436824070396 0.48524468362997
rs181524639_fw 0.881505292180481 0.799502079411784 0.125365900226484
rs181524639_rv 0.760436826583946 0.628374146329657 0.226984922060123
rs181528577_fw 0.00133235613787778 0.000112252580088138 -0.632611530499618
rs181528577_rv 0.0042587462425343 0.000504968451689257 -0.586796646974521
rs181528780_fw 0.86223757273227 0.770822806959326 0.0689977718878563
rs181528780_rv 0.208215495066899 0.0924949185241922 0.349898164034625
rs181528956_fw 0.558301744606798 0.39062047710765 -0.113499219020972
rs181528956_rv 0.534643356093962 0.365300656375981 -0.173482009710011
rs181530955_fw 0.842080330697846 0.740687837170554 -0.0694553325804557
rs181530955_rv 0.122571670310879 0.0444452093183753 -0.400713122593538
rs181531872_fw 0.0655398585971014 0.0191192348432192 0.692909262541136
rs181531872_rv 0.0634517671704594 0.0183108161846498 0.673733767332451
rs181532131_fw 0.4426178449171 0.275640140014266 0.339365953314492
rs181532131_rv 0.388440479535801 0.2267241142945 0.497045915603262
rs181532954_fw 0.286070954222504 0.145544205427206 -0.270436052673764
rs181532954_rv 0.549745970480205 0.381756889283326 -0.154211018954028
rs181533284_fw 0.219359014449694 0.0996146967615756 -0.282192825206879
rs181533284_rv 0.0275944096576795 0.00602416607007112 -0.504477995894263
rs181533462_rv 3.28229231652736e-05 9.47927758846721e-07 1.94094226551219
rs181536074_fw 0.956869656169275 0.921515869412573 0.0431712442359894
rs181536074_rv 0.462107661263126 0.294074551206363 0.421515609058921
rs181536776_fw 0.00390819143381339 0.000451257677664008 -0.861562087497645
rs181536776_rv 0.0848271997028481 0.0269742704769589 -0.63670379056848
rs181537927_fw 0.0233546632847062 0.00483126663383673 -0.597374541944292
rs181537927_rv 0.0239778317831635 0.00500207704374401 -0.671759989791344
rs181539381_fw 0.240536841722025 0.11358107850274 -0.47153466656875
rs181539381_rv 0.0414224590652342 0.0103563018882491 -0.559462580174155
rs181541438_rv 0.9216912232615 0.862573169881756 -0.087722994142304
rs181544142_fw 0.574765420297052 0.408474608740514 0.301878399390549
rs181544142_rv 0.308151957145268 0.161801416907276 0.452052589851287
rs181544469_fw 0.415691394962867 0.250929099971779 -0.320316154823901
rs181544469_rv 0.531078662665158 0.361716804402323 -0.26253774025374
rs181544762_fw 0.590864764590506 0.425960267388699 0.351008398714029
rs181545309_fw 0.914559589181302 0.851392312413792 0.0929474571212332
rs181545309_rv 0.903155095715827 0.832441605373801 0.105110470201898
rs181546954_fw 0.123984181357055 0.0451616898407391 0.853170436134463
rs181546954_rv 0.110688214084694 0.0386517873117489 0.836043853259652
rs181547354_fw 0.828157764402402 0.719808762895612 0.0913679175219359
rs181547354_rv 0.539156324707529 0.370390485558981 -0.196870418003825
rs181548692_fw 0.274786997203626 0.137287140420514 -0.351166766641635
rs181548692_rv 0.0364388448255787 0.00873031620492074 -0.521648067205605
rs181548934_fw 0.0516686267063348 0.0138950928299897 0.915136405050464
rs181548934_rv 0.228103494258784 0.105336360264286 0.616579707337506
rs181549284_fw 0.22644743361133 0.104233533819967 0.412719857974737
rs181549284_rv 0.589600484481277 0.424631539068887 -0.296577672174635
rs181550421_fw 0.973574971076459 0.950337200034019 0.0134201939272036
rs181550421_rv 0.53318157567738 0.363880239972775 -0.135384465354476
rs181550576_fw 0.000119294447795207 5.03425577584446e-06 1.11681745287219
rs181550576_rv 0.000231667403364722 1.18131775917848e-05 0.939268078968813
rs181550669_fw 0.000526031402849124 3.39727887182766e-05 1.50240299099357
rs181550669_rv 0.00211000610380009 0.000204453071920646 1.3433755037841
rs181550745_fw 0.00152958020467858 0.00013408734526007 1.53788605819944
rs181550745_rv 0.531968913761399 0.362570235596275 0.430058355179401
rs181550839_fw 0.0745780573071116 0.0226894580604688 -0.77960566351106
rs181550839_rv 0.0748337364263218 0.0228011756134079 -0.727776732008895
rs181553375_fw 0.488050576810573 0.319025297422159 0.247369311465135
rs181553375_rv 0.397368360308489 0.234656769868324 0.248456880418401
rs181555252_fw 0.604804188983707 0.4416008291603 0.129711088782141
rs181555252_rv 0.88018763752117 0.797372557565956 0.0529390619564607
rs181555503_fw 0.0769818248404012 0.0236983064393233 0.843325793592489
rs181555503_rv 0.0168724899989629 0.00312984260326237 1.0406362481914
rs181555509_fw 0.0686214075139962 0.0202913743338945 0.759856532204493
rs181555509_rv 0.201080108890728 0.0880406483887566 0.577406477739061
rs181556967_fw 0.146139880714604 0.0566678696102546 0.488215418561984
rs181556967_rv 0.169805780238509 0.0696393228005687 0.607221359740337
rs181557102_fw 0.771341337374581 0.642424475450481 0.124159189351328
rs181557102_rv 0.901942147192953 0.830346137941731 0.0551959109837601
rs181558356_fw 0.385143416037583 0.223868390621629 0.550921551096868
rs181558356_rv 0.0407561395757115 0.0101401325744184 1.04930926341229
rs181558491_fw 0.586901218665552 0.421556292057591 0.372338979233602
rs181558491_rv 0.765229798106714 0.63440765264696 0.223943348901255
rs181559451_fw 0.317746734760399 0.16904606988978 0.280739145680987
rs181559451_rv 0.0898721760870326 0.0292030406074058 0.359135377670097
rs181560458_fw 0.217003686457832 0.0980891411792782 -0.482418040026537
rs181560458_rv 0.4891482562865 0.31999226041113 -0.2722226769679
rs181561773_fw 0.198744283801479 0.0866069327759413 0.44222696724984
rs181561773_rv 0.517070747949555 0.347155258331141 0.234053303058735
rs181561926_fw 0.00549591776230906 0.000710374082740233 -0.607838828294769
rs181561926_rv 0.00877374265960768 0.00131583032950338 -0.557392934149489
rs181562761_fw 0.173094647780112 0.0714421429479781 0.735434338046832
rs181562761_rv 0.152132008784089 0.059854471905332 0.746370514382513
rs181562767_fw 0.426669274551058 0.26071291414809 0.439515182440666
rs181562767_rv 0.0869838954516166 0.0279335446439616 0.852370138746571
rs181564685_fw 0.587900907046942 0.42265983198551 0.295845442492322
rs181564685_rv 0.498867978678615 0.329378871110389 0.488114216445312
rs181565487_fw 0.148230727124434 0.0577654943615547 0.529837526456618
rs181565487_rv 0.119323666881548 0.0428240877768216 0.591064571056916
rs181565928_fw 0.0577643492506866 0.0161224684785342 1.14600752437454
rs181565928_rv 0.0177874826297648 0.00335673121843266 1.40249344609363
rs181566139_fw 0.874216449207943 0.788707146010368 0.0993819546650042
rs181566139_rv 0.679891454119432 0.528510073038881 0.222152773409786
rs181568450_fw 0.899802847907497 0.826958842196222 -0.0547206941308417
rs181572103_fw 0.457274434927633 0.289633437954573 0.272538182183694
rs181572103_rv 0.323455804978125 0.173481997275497 0.343415870409364
rs181572670_fw 0.987567902082767 0.975412514528102 0.00795412117784116
rs181572670_rv 0.0318103528790691 0.00727135994083957 1.27548616326061
rs181572857_fw 0.00299528037866979 0.000321138204401429 1.47521763640273
rs181572857_rv 0.000130823515514417 5.64954579527789e-06 2.01332543288026
rs181573686_fw 0.773190529517772 0.644953768780089 -0.132016946229203
rs181573686_rv 0.798877900542855 0.679434054576657 -0.12993837766846
rs181573767_rv 0.116916040976098 0.04161738357263 0.756830335036698
rs181573811_fw 0.220872197156768 0.100568099590114 0.797617499052389
rs181573811_rv 0.640125028598882 0.481357371714626 0.327639731153574
rs181574060_fw 0.258526532465676 0.125878228583939 0.648395962664115
rs181574060_rv 0.000289724511807264 1.55457869560618e-05 1.63907364448768
rs181574248_fw 0.661550830259469 0.506089120781352 0.222398600031625
rs181574248_rv 0.581538023983506 0.415834479361837 0.2751806115521
rs181575462_fw 0.303311610304888 0.158233669647554 -0.392194420985126
rs181575462_rv 0.334459476957373 0.182113344247785 -0.351575274905637
rs1815820_fw 0.0180520066556998 0.00342250682442348 1.40302849795603
rs1815820_rv 0.00693756298068079 0.000966451004917628 1.55737619273886
rs181583383_fw 0.0852444322290238 0.027165507718722 0.630084139177529
rs181583383_rv 0.00894332087014658 0.00134793665692641 0.957940737199436
rs181584410_fw 0.00396395322478486 0.000460194866009681 -0.657239222753005
rs181584410_rv 0.00758874893600056 0.00108662465688337 -0.602926473629704
rs181585125_fw 0.00399231640727356 0.000464547289909234 1.17186132164047
rs181585125_rv 0.00215458092305394 0.000209725314452931 1.25729263867164
rs181586443_rv 0.732835367959991 0.593190949039342 -0.270416039513954
rs181587718_fw 0.57151689070346 0.404715623383503 0.173394050672536
rs181587718_rv 0.494411779839594 0.325202176222777 0.199470518028596
rs181590099_fw 0.00148134981866194 0.000128499634812822 1.03925779782359
rs181590099_rv 0.172532071216731 0.0711223042783588 0.677820465678022
rs181592871_fw 0.0301997731588255 0.0067786344171442 0.992264603838353
rs181592871_rv 0.0127466382906277 0.00216715122951485 1.07162326804495
rs181593320_fw 0.000526047213669985 3.39796272647954e-05 0.999044916792949
rs181593320_rv 6.86275488136273e-05 2.47944398706257e-06 1.12130091021654
rs181595425_fw 0.165679916238623 0.0673668984613019 -0.552635889204214
rs181595425_rv 0.208047777561479 0.0923912879430289 -0.50805905152377
rs181596781_fw 0.0981096854979255 0.0328464448141486 0.826496480273036
rs181596781_rv 0.356526819107075 0.199735608443869 0.59321690813958
rs181597225_rv 0.302158091269031 0.157317618129144 0.705930093143906
rs181597264_fw 0.238001366868686 0.111862695389446 0.489202829454083
rs181597264_rv 0.385851972189725 0.22456719594906 0.381163951970211
rs181598154_fw 0.0035190101734947 0.00039441275859121 -0.722974667282229
rs181598154_rv 0.0108974150354962 0.00175658241609043 -0.567242880760868
rs181598158_rv 0.868378312996467 0.780144789399333 0.0839054154128725
rs181601310_rv 0.55082529462022 0.382750055981321 0.37908888901911
rs181601382_fw 0.0905821050909387 0.0295138628524354 -0.591429854380626
rs181601382_rv 0.0361885389781673 0.00864993565428204 -0.673609929569913
rs181602941_fw 0.874626626602298 0.789178657030919 -0.0851736512309373
rs181602941_rv 0.848935505685261 0.750473815317391 -0.0907446439802807
rs181604314_rv 0.701078737804891 0.55459231053745 0.151449633780107
rs181604734_fw 0.86979218870223 0.782248644331909 -0.0706195167182724
rs181604734_rv 0.64021069592704 0.48145011107901 -0.21439376723595
rs181605883_fw 0.993938024062009 0.98641968189871 0.00564484896245625
rs181605883_rv 0.681271141520989 0.530274346148378 0.230671977755183
rs181606959_fw 0.399089313560124 0.236295333731549 0.390462841039376
rs181606959_rv 0.313815487874065 0.166125158572132 -0.384416645792599
rs181607044_fw 0.932694190403901 0.881348872908594 0.0441756829842867
rs181607044_rv 0.0485852212165873 0.0128144286600713 -0.470132514800221
rs181607388_fw 0.0380784267669476 0.0092553661768821 -0.764750681209444
rs181609658_rv 0.541707043876743 0.373185149163976 0.223012760396397
rs181609841_fw 0.0361192819324703 0.00862778946034723 0.960674866040058
rs181609841_rv 0.00827652446685765 0.00121842272911341 0.926820018360926
rs181610002_fw 4.77552227461135e-05 1.54737357227028e-06 -0.701167600085837
rs181610002_rv 0.0100029700294145 0.00156727135311464 -0.501879836589753
rs181612612_fw 0.00117712462368817 9.5392577824817e-05 -0.758990225738969
rs181612612_rv 0.0387693159378024 0.00948417532413384 -0.727217773400431
rs181614789_fw 2.78138945683328e-05 7.68968398699843e-07 2.16395251219798
rs181614789_rv 0.000905257090211384 6.8105013875523e-05 1.51205752782614
rs181614835_fw 0.57657933241666 0.410305702581997 -0.20942865782429
rs181614835_rv 0.801190253540877 0.682579080602212 -0.0653117683782696
rs181617910_fw 0.000106770491882756 4.35696718916428e-06 1.36674805165089
rs181617910_rv 5.18029611059134e-05 1.72264065695134e-06 1.428669593328
rs181619933_fw 8.38146823209069e-06 1.65356637759602e-07 -0.653647342861209
rs181619933_rv 6.19531709826563e-06 1.13114242908417e-07 -0.767022281164546
rs181621853_fw 0.0488500734542655 0.0129069731600348 0.648693801179246
rs181621853_rv 0.0248550573540165 0.00525214469201941 0.819374172061854
rs181622174_fw 0.000163482546557192 7.57878082816609e-06 -0.831093907417039
rs181622174_rv 0.000233192814733032 1.19248408563981e-05 -0.894299410407215
rs181623353_rv 0.423756633628054 0.258178771081559 -0.561997701000575
rs181623934_fw 0.00302073422307911 0.000324535343565054 0.968540102490247
rs181623934_rv 0.0157330456797569 0.00285131657487732 0.99677830982815
rs181624045_fw 0.395570682306322 0.233021853114735 0.300891670493647
rs181625093_fw 0.98144118395877 0.964433704525163 0.0116327855045276
rs181625093_rv 0.757328587222333 0.624423810381256 0.183565048054755
rs181625364_fw 0.576925306913619 0.410717787279811 0.214684533611585
rs181625364_rv 0.45916204752111 0.291362199884561 0.292799151178974
rs181627445_fw 0.972870047620472 0.949136261706567 0.00960095033652064
rs181627445_rv 0.284311558858158 0.144268638203687 0.256869282610509
rs181628063_fw 6.29822801557423e-05 2.205835503652e-06 1.31530435407956
rs181628063_rv 1.02694670622106e-05 2.13214770695339e-07 1.56768751099695
rs181628654_fw 0.589223182951444 0.424249924873516 0.0997439661623309
rs181628654_rv 0.853955765724299 0.757846773892815 -0.0455875427628224
rs1816311_fw 0.689396402763209 0.540044717074013 -0.309338270917382
rs1816311_rv 0.71951174356993 0.576950298967325 -0.237722106313433
rs1816371_fw 0.0787007856199456 0.0244067649917074 0.511177352913658
rs1816371_rv 0.0390363436448957 0.00957367342371499 0.539371733776286
rs181637456_fw 0.0329941520327497 0.00764996120052453 -0.447255888151111
rs181637456_rv 0.0230067563122359 0.00473589191157365 -0.496074055357031
rs181637842_fw 0.00828990409780036 0.00122114695786226 1.22411809847891
rs181637842_rv 0.00358909724626941 0.000404432876092686 1.22446704909437
rs181638181_fw 0.309294470951112 0.162583198313171 0.658911656974829
rs181638181_rv 0.339750325678733 0.186237853529333 0.624193767103958
rs181639471_rv 0.693853617262659 0.545515991702292 0.154207887633554
rs181641183_fw 0.701201470868919 0.554735925762731 -0.162276346159044
rs181641183_rv 0.823869430154944 0.71373591024128 -0.103828867776059
rs181641751_fw 0.0283554391478736 0.00625208176553541 0.576362235949528
rs181641751_rv 0.0115353205512078 0.00189688133324361 0.837394182567154
rs181643711_fw 0.363267354731405 0.205166955007272 0.418814881809022
rs181643711_rv 0.680991150668838 0.529935917659355 0.19194848763159
rs181644584_fw 0.0320432049148928 0.00734584785222977 -0.358696105017873
rs181644584_rv 0.00945046414010923 0.00145039636096295 -0.597208835039588
rs181644632_fw 0.960030523836605 0.926607583705034 -0.0144886327509205
rs181644632_rv 0.717169919938982 0.574043556602524 0.0764935392540118
rs181645572_fw 0.0782547604155834 0.0242044035350834 -0.583483061434933
rs181645572_rv 0.077967162937933 0.0240887200380419 -0.601975164822882
rs181648679_fw 0.0742809570944496 0.0225653892838844 0.585268085015461
rs181648679_rv 0.251669627013385 0.121203642611704 0.507452016759714
rs181648905_fw 0.883372383535689 0.802117479253529 -0.0692933106562717
rs181648905_rv 0.14128800439375 0.0541069139808622 -0.516366536883921
rs181649848_fw 0.449803726213607 0.282399499531096 0.350087497630361
rs181649848_rv 0.55073804674988 0.382666135364644 0.314275516604428
rs181650985_fw 0.693342998140137 0.544899846347588 -0.120015389334228
rs181650985_rv 0.56270488636552 0.395447881347799 -0.180097805469833
rs181653709_fw 0.531225343918834 0.361869991117313 0.427268151755037
rs181653709_rv 0.28577668915181 0.145318644201651 0.65174347966435
rs1816562_fw 0.841980525971197 0.740543595774902 0.16196414749008
rs1816562_rv 0.256883580577289 0.124703277117215 0.649244666367942
rs181658558_fw 0.936315023850052 0.886934465728042 0.0373449539312142
rs181658558_rv 0.872736272938158 0.786549391760867 -0.0780707873782631
rs181658658_fw 0.504746576492767 0.335001791724064 0.347974291462278
rs181658658_rv 0.53439724427671 0.365005385599965 0.338478647984171
rs181658709_rv 0.0922679557890592 0.0302764114764887 0.898070835164148
rs181658951_fw 0.0050018129885138 0.00062714878092329 0.867870099379442
rs181658951_rv 0.000214521974871911 1.0727018992847e-05 0.958827875946182
rs181659586_fw 0.0106867693491474 0.00171222783635732 -0.744208662643914
rs181659586_rv 0.0120800628474698 0.00201761870684688 -0.825811048215043
rs181662957_rv 0.338328885295312 0.185150501766649 0.664948848726358
rs181664286_rv 0.12185568404477 0.0440885631886042 -0.756006061881936
rs181669180_fw 0.174349895873801 0.0721531617387628 0.688517353865764
rs181669180_rv 0.217252438589774 0.0982385242867007 0.665950193729078
rs181670588_fw 0.0593179324903087 0.0166947712148979 -0.433523515339644
rs181670588_rv 0.276681904342528 0.138653047743809 -0.368865201049834
rs181671999_fw 0.389876287137297 0.227917195172316 0.304441484560692
rs181671999_rv 0.0618643720702612 0.0176693775845292 0.572241568654371
rs181672388_rv 0.527260428950821 0.358008350221744 0.25663926531383
rs181678707_fw 0.897872530951839 0.823999616892541 -0.0539768972594884
rs181678707_rv 0.512765412027063 0.34294936582382 -0.263023970881723
rs181682197_fw 0.792069182357144 0.670139014669866 -0.0991287562871342
rs181682197_rv 0.670681335167336 0.517262590360131 0.12197481286631
rs181683231_fw 0.53409721054294 0.364729578309746 0.414414156716542
rs181683729_rv 0.0494517964602448 0.0131097081010438 -0.764408606623319
rs181684196_fw 0.735542366609558 0.596325685516481 -0.138751431622142
rs181684402_fw 0.113697980721127 0.0400594703489605 0.530618463408423
rs181684402_rv 0.0619784595660483 0.0177122437363791 0.910846288631377
rs181685204_fw 6.30498460395619e-05 2.2088991247355e-06 -0.770485449242101
rs181685204_rv 0.12117975828082 0.0437609206053587 -0.572028140760259
rs181686533_fw 0.317069963604927 0.168556280499552 0.347511816426934
rs181687088_fw 0.00267430070808758 0.000277645091539227 1.07876161098746
rs181687088_rv 0.0852030348826128 0.0271433124323852 0.60895106202525
rs181687511_fw 0.33402546284004 0.181777287797297 -0.466585257754167
rs181687511_rv 0.232194390320178 0.107893126893518 -0.593626047564089
rs181689346_fw 4.23412424509767e-05 1.32261387385594e-06 -0.805179465677448
rs181689346_rv 1.8830607124988e-07 1.32859214669922e-09 -0.803816885256856
rs181689844_fw 0.446746490484728 0.279615499103844 -0.340344736131414
rs181689844_rv 0.937542180721863 0.888947084167295 -0.048496959890297
rs181689_fw 0.479878318682414 0.311261800721546 0.256994403499835
rs181691553_fw 0.433239502444834 0.266840002749928 -0.540248026387838
rs181691553_rv 0.687731564269446 0.538054831000208 -0.308523408074928
rs181692666_fw 0.691095763977661 0.542040838570629 0.192274523061995
rs181692666_rv 0.197153004672039 0.085647507160902 0.456505711005972
rs181693409_fw 0.796314493787042 0.675748044597225 -0.133765329657334
rs181693409_rv 0.96724225904241 0.93914992621875 0.022258021826033
rs181694040_fw 0.333228400644724 0.181129789534973 0.353730336847753
rs181694040_rv 0.399018674852598 0.236204970320314 0.320159636322947
rs181695318_fw 0.874137962381773 0.788532230314557 -0.0779803296069381
rs181695318_rv 0.383689042810023 0.22260719541882 -0.266883367584849
rs181695532_rv 0.777307727101997 0.650545447711874 -0.189999644998287
rs181695761_rv 0.0793542585199517 0.0246769927850512 -1.07709363175143
rs181695807_fw 0.000171274100659305 8.04415882047275e-06 -0.948862108132561
rs181695807_rv 0.000530522776865195 3.43097914217997e-05 -0.865425506828967
rs181695893_fw 0.0316802994624373 0.00723357378409908 0.920979882161477
rs181695893_rv 0.0174746206155869 0.00327709526462658 0.931727031861315
rs181697698_fw 0.483248852693749 0.314536264280519 -0.273050570205676
rs181697698_rv 0.221494893302989 0.100952055079174 0.332799063067922
rs181697969_fw 0.0783464351002797 0.0242438685976776 0.548962359623257
rs181697969_rv 0.0363797801752653 0.00871093491202579 0.579140321955998
rs181698466_fw 0.00497348286882929 0.000621891610796151 1.03004137176104
rs181698466_rv 0.00700682214072374 0.000979123311549612 0.938349207319651
rs181699122_fw 0.385000452063775 0.223759745628599 0.576116012487896
rs181699122_rv 0.327231064240975 0.17645855345275 0.587102286588646
rs181699542_fw 4.03909726790647e-05 1.24756139487125e-06 1.69729533070481
rs181699542_rv 0.000755355999509989 5.40208264086778e-05 1.63212213653138
rs181700022_fw 0.000729016249624103 5.15727439989095e-05 -1.00512558486364
rs181701137_rv 0.812510710880175 0.697659761966473 0.195833598209296
rs181704431_fw 0.960245143900189 0.926917386528091 -0.032159559254996
rs181704431_rv 0.647216968214224 0.489412653302322 -0.219369935619112
rs181705376_fw 0.664283491774048 0.509603467718616 0.162099139516603
rs181705376_rv 0.500705926494797 0.331179323022735 0.283156364301839
rs181706735_fw 0.9373352159913 0.888533165730456 0.0346565906601538
rs181706735_rv 0.994990746998735 0.988542772104996 -0.00344927663540768
rs181707527_fw 0.0619931109406822 0.0177191730848746 -0.5045777479251
rs181707527_rv 0.0587083461574968 0.0164706172303269 -0.349800981965778
rs181709626_fw 0.379117753844119 0.218697270627594 0.231655535852734
rs181709626_rv 2.01134666536662e-05 5.07140689296871e-07 1.58464403904271
rs181709845_fw 0.0516686267063348 0.0138945635499508 -0.685363579005236
rs181709845_rv 0.0735062849251559 0.022252018706359 -0.686706723379029
rs181710582_fw 0.81950800127339 0.707546819226949 0.145468148681254
rs181710582_rv 0.981097702100879 0.963445569337877 -0.0172606553996076
rs1817108_fw 0.450509814240238 0.283121798195699 0.446316772758198
rs1817108_rv 0.27745109436383 0.13925328907286 0.562276988663867
rs181711564_fw 0.28212831374726 0.14270527218373 -0.285288252704896
rs181711564_rv 0.280271787715084 0.141344130232738 -0.237668861811467
rs181711834_fw 0.450190662811159 0.282836592849012 -0.386911765782326
rs181711834_rv 0.209280165212806 0.0931491837467656 -0.545355342452566
rs181712919_fw 1.62607292371982e-06 2.02661201980872e-08 1.74966130628754
rs181712919_rv 4.25720574676947e-05 1.33328983642438e-06 1.76668629126227
rs181713761_fw 0.323866780824441 0.173820611405699 0.560679646993012
rs181713761_rv 0.220551478537767 0.100380605696374 0.678136890144831
rs181716801_fw 0.979457768148399 0.960686614805321 0.012527143252726
rs181716801_rv 0.533472491643697 0.364143676312294 0.252383272055193
rs181717592_fw 0.552277217905068 0.384224083401289 0.418187426290491
rs181717592_rv 0.891425884809041 0.814394921768567 0.114750251097264
rs181718616_fw 0.883299862008431 0.801967290615824 0.0654515231903055
rs181718616_rv 0.0586576939636543 0.0164479739028865 -0.69832346996475
rs181719069_fw 0.316958198275879 0.168454803385536 -0.440355667481997
rs181719069_rv 0.838957970427229 0.735502721223925 -0.0576679647374395
rs181719436_fw 0.739962618774204 0.602202030225635 0.169298245585189
rs181719436_rv 0.461934133533848 0.293913037985424 0.25705326149634
rs181720006_rv 0.122120789100555 0.0442412019789118 0.912355477519673
rs181721692_fw 0.29918955040636 0.155095627860878 -0.322730090158947
rs181721692_rv 0.464773353369259 0.296562467830634 -0.22534784711493
rs181722762_fw 0.449944765351677 0.282577612902503 -0.338150234360863
rs181722762_rv 0.692379137769999 0.543591052427878 -0.19783004264896
rs181723411_fw 0.220909487521522 0.100592407694537 -0.294958490311543
rs181723411_rv 0.221833558518821 0.101170193896846 -0.370757636481632
rs181724180_fw 0.405343600369329 0.241536234768931 -0.216183682695391
rs181724180_rv 0.485638564987928 0.316782681483344 -0.269642652744794
rs181724734_fw 0.158579792744094 0.063391212169002 0.834870797000814
rs181724734_rv 0.780544684075232 0.654550344180336 0.209607753756892
rs181724795_fw 0.153209643417434 0.0604297506679232 -0.271459883915685
rs181724795_rv 0.975101149115455 0.953157278180976 0.00858201368393923
rs181725115_fw 0.974244654723996 0.951539735645201 0.0229109289373879
rs181726859_rv 0.163948827775689 0.0663693051728137 0.529385430237205
rs181728329_fw 0.0295989307721409 0.00661103670188805 1.35541114097903
rs181728329_rv 0.00628258595314562 0.000847210460627006 1.5863003019954
rs181729836_fw 0.0631238735046945 0.0181777991513751 -0.385958574671168
rs181729836_rv 0.00477285032289154 0.000589593892069375 -0.511891455431461
rs181730727_fw 0.146186220495411 0.0566971550106667 -0.339162005227966
rs181730727_rv 0.250154570722244 0.120219485323652 -0.366910881799313
rs181730794_fw 0.540043783340616 0.371233069830056 0.448672990803869
rs181730794_rv 0.25052556853265 0.12046771206931 0.785358897332835
rs181731870_fw 0.0191367411813112 0.00370561938031936 -1.14761273915312
rs181731870_rv 0.0115350494911827 0.0018966128750017 -1.03403688171135
rs181732209_fw 0.255933699085704 0.124035547616082 0.612596990010465
rs181732209_rv 0.180657997657966 0.075818581062082 0.666652267530912
rs181733845_fw 5.72597974385744e-05 1.96109075561525e-06 1.55980381762255
rs181733845_rv 0.00597052784276773 0.000793112384129852 1.41252080496379
rs181733878_rv 0.642608387091308 0.484141525527719 0.257474749665016
rs181735682_fw 0.152846451222024 0.0602439008364767 0.459980672097749
rs181735682_rv 0.217398896590733 0.0983447157226963 0.412461531893932
rs181738225_fw 8.64040614365429e-05 3.34050603567728e-06 1.7652270838949
rs181738225_rv 8.93582341496801e-06 1.79205813823782e-07 1.870548167963
rs181740110_fw 0.962291538188281 0.93039774214691 0.0363621412550029
rs181740110_rv 0.721900162998862 0.579823569954647 0.200307975735117
rs181744294_fw 6.90210181033401e-07 6.8635114082707e-09 -0.749513313280365
rs181744294_rv 9.01175422719558e-05 3.5263829750956e-06 -0.658639227005485
rs181744564_fw 0.148894074121847 0.0581370098122591 -0.607818397826227
rs181744564_rv 0.186411659662826 0.0792784508399499 -0.543127204253935
rs181745223_fw 0.067670140780867 0.0199232760269062 1.01741451536671
rs181749772_fw 0.162373601017828 0.0655520611191119 -0.561267423485608
rs181749772_rv 0.0843221259339019 0.026749657228451 -0.834929025543838
rs181751614_fw 0.460084011198404 0.292277951289367 0.37057862380507
rs181751614_rv 0.353880300765377 0.197668330798528 0.39667854641375
rs181751701_rv 0.783704607562838 0.658633928867116 0.213421181091159
rs181752076_fw 0.992332531610453 0.98375088429973 -0.00713518494982178
rs181752076_rv 0.352218366233024 0.196230447671569 -0.447783163583065
rs181752244_rv 0.391646167872878 0.229467250791508 0.466012202878474
rs181753164_fw 0.353996742456991 0.197778730642068 0.501070099249014
rs181753164_rv 0.17445663821049 0.0722069824862761 0.71270603081837
rs181753939_fw 2.51277533202692e-10 3.86255912184264e-13 2.58867534938945
rs181753939_rv 1.14994816950089e-17 1.52604096543148e-21 2.78608294640296
rs181754281_fw 0.224614886887302 0.103002852633357 -0.424618959485759
rs181754281_rv 0.0665407243519941 0.0194906792947965 -0.60714235715049
rs181754990_fw 0.803507457643644 0.685416895480993 -0.103903329258276
rs181754990_rv 0.0289751102416272 0.00643229118826912 -1.05799575937991
rs181756669_fw 0.319566479555091 0.170378204784359 0.620385063808981
rs181757508_fw 0.590188715244039 0.425224879867122 0.206482962835774
rs181757508_rv 2.26139912198653e-06 3.0585131778355e-08 2.59540654206774
rs181758617_fw 0.88150014426347 0.799435505854893 0.0945400017838776
rs181758617_rv 0.810683622420567 0.695293038913886 0.155213368913361
rs181759642_fw 0.836484219055705 0.731676241240684 0.142409551148496
rs181759642_rv 0.542684285003232 0.374182452897027 0.36669325770989
rs181760036_rv 0.319963242738358 0.170713839301365 0.391857093440388
rs181760579_fw 0.20642453916101 0.0913554025687795 -0.561730229703822
rs181760579_rv 0.540470322763207 0.37176535593603 -0.272106640043192
rs181760735_fw 0.945160440342429 0.901637028120437 -0.0275294490593733
rs181760735_rv 0.621913988472632 0.460908910140984 0.286609845512948
rs181762926_fw 0.0161743661487563 0.00296134746598112 -0.950822123316441
rs181762926_rv 0.117839477341782 0.042058161278047 -0.674106305822753
rs181763126_rv 0.280271787715084 0.141347940997518 -0.712591678943187
rs181763757_rv 0.123415957876747 0.0448844822041442 1.00643024206828
rs181764973_fw 0.3725134057045 0.2129249235472 0.231062857411803
rs181764973_rv 0.121963518908524 0.0441532054385845 0.428501135078642
rs181765201_fw 0.754020389909609 0.620390506002668 -0.132434766394031
rs181765201_rv 0.83868877220614 0.735121939436597 -0.0850436774771972
rs181766339_fw 0.00291696764814044 0.000310473077483412 1.26305811883209
rs181766339_rv 0.00560365783269666 0.000728947726162949 1.07050936172234
rs181767357_fw 0.651084471157321 0.493839499958719 -0.251970425522417
rs181767357_rv 0.949937303292303 0.909881814867389 -0.0431285579621216
rs181767425_fw 0.37938586021608 0.21891066760107 0.368264209154239
rs181767425_rv 0.80018083565925 0.681370377649164 0.139983973499439
rs181768276_fw 0.11216297038972 0.0393400213310369 -0.48897355171259
rs181768276_rv 3.2628102783008e-06 4.87837513133688e-08 -0.793114837390496
rs181772336_fw 6.72683864101841e-05 2.40578994592855e-06 -0.647358315757683
rs181772336_rv 0.00365815459131591 0.000414781799756287 -0.574623565057503
rs181772361_fw 0.641821032724326 0.483186347109694 -0.24605564149211
rs181772361_rv 0.700024833386889 0.553005359192256 -0.229461881807377
rs181772618_fw 0.539037412774447 0.370237262181321 0.288883906138756
rs181772618_rv 0.60930805959049 0.446708665765947 0.255654666125499
rs181774330_rv 0.888790365041552 0.810274747949052 0.0942739562114721
rs181775855_fw 0.1038760623204 0.0355167771970688 0.500420577600511
rs181775855_rv 0.0199725596851274 0.00391782522388239 0.499279795798073
rs181776222_fw 0.735327161736318 0.596126817204852 0.24683353290392
rs181776222_rv 0.887623452748894 0.8084670649515 0.112316995921766
rs181776361_fw 0.362050230366621 0.20417673406818 -0.314317971641408
rs181776361_rv 0.147530054378517 0.0574124987678324 -0.373481260941689
rs181777240_fw 0.764357297190319 0.633431123565688 0.163571137944963
rs181777240_rv 0.468941766892788 0.30059651622513 0.463213095183357
rs181778125_fw 0.147365549350225 0.0573288608583634 0.480768692091369
rs181778125_rv 0.817658919355794 0.704756150243857 0.107024317195801
rs181780866_fw 0.750165609603118 0.615194605848477 0.0815761662194274
rs181780866_rv 0.881821860825173 0.799945228623282 0.0440547315180912
rs181782757_fw 0.660456206747685 0.504877306210976 0.183885960208159
rs181782757_rv 0.391654349460636 0.229485038062309 0.453775991733349
rs181784890_fw 0.90022919160535 0.827703926075027 -0.0557852070290327
rs181784890_rv 0.902050663886882 0.830485942869426 -0.107884289045925
rs181785308_fw 0.0659710654188131 0.0192829631973619 -0.9774969756494
rs181785308_rv 0.000468766759940603 2.92635786152733e-05 -0.890644067175847
rs181785447_fw 0.280103840509672 0.141221959044993 -0.281469026402962
rs181785447_rv 0.153410545762364 0.0605390254460466 -0.2538685723455
rs181786423_fw 0.264265296562393 0.129818923517091 0.378592511843782
rs181786423_rv 0.273131100527296 0.13609080544606 0.31858561122982
rs181787236_fw 0.0130621541942027 0.00224145098347204 -0.665144196027052
rs181787236_rv 0.0860954747345781 0.0275248243017281 -0.498140105275123
rs181790055_fw 5.09049783988853e-06 8.71440808633297e-08 1.96439358605692
rs181790055_rv 3.88265399922559e-06 6.1056930383947e-08 1.81872372738866
rs181791350_fw 0.925644988362218 0.869456886034125 0.0534849653197455
rs181791350_rv 0.906496206440849 0.838057376885504 0.0637222990186167
rs181791873_fw 8.25653679041656e-08 5.00362966530453e-10 2.01157074773467
rs181791873_rv 0.0114688791913978 0.00188027927822166 1.47178262125217
rs181792478_fw 0.5785289196693 0.412492795952032 -0.273494259232007
rs181792478_rv 0.569118914365925 0.402208583167107 -0.324520789777471
rs181792881_fw 0.394902871876548 0.232388544458084 0.33732735390337
rs181792881_rv 0.120611569979873 0.043471703810674 0.640818811453717
rs181793042_fw 0.060600234161767 0.0171943265005628 -0.52275324206212
rs181793042_rv 0.0154463059815584 0.00278824732418749 -0.581729584818527
rs181793123_fw 0.13333368078715 0.0499606872593172 0.567183252225066
rs181793123_rv 0.0618266849309677 0.0176524600396758 0.651583146249755
rs181793466_fw 0.449447491024063 0.282063179209552 0.353314737235977
rs181793466_rv 0.19946890580588 0.0870374075640038 0.522808823578736
rs181793995_fw 0.199566831097018 0.0871154482548446 0.468301402811494
rs181793995_rv 0.123435647225921 0.0448998056626119 0.471904915334821
rs181796633_fw 0.000703492585440127 4.92925598981338e-05 0.984767887515346
rs181796633_rv 0.01282152739542 0.00218527171630076 1.02150853713173
rs181796725_fw 0.0736866853792988 0.0223204830383338 -0.412529763170826
rs181796725_rv 0.00282823915626391 0.000297974414899766 -0.483592634751203
rs181796740_fw 0.000183380359367931 8.7443536515269e-06 2.19997841869733
rs181796740_rv 0.000749000835541394 5.33675312785394e-05 1.91890647701235
rs181798573_rv 0.0142913275250982 0.00252334218398794 1.50593896533441
rs181801467_fw 0.607669657930768 0.444872454106568 0.253486841129459
rs181801467_rv 1 0.999532908934802 -0.000201464120973551
rs181801890_fw 0.487664922155659 0.318643774197323 0.490025984420388
rs181801890_rv 0.343743983936288 0.189308942118717 0.618984917666927
rs181801994_fw 0.241394467500059 0.114247661354036 0.433381284723451
rs181801994_rv 0.168910326730029 0.0691324529701455 0.515633110510229
rs181802290_fw 0.890276418329697 0.812660352071157 -0.0677415517949673
rs181802290_rv 0.941598027652414 0.895885341683842 -0.0352600952556189
rs181802336_fw 0.693582748873498 0.545187979200445 -0.256227642870983
rs181802336_rv 0.966850942231407 0.938329931170589 -0.0231206588572427
rs181802736_rv 0.807236382437071 0.690719850037587 0.19743620151665
rs181806705_fw 0.0832913205463481 0.0263170684133912 -0.41831550857817
rs181806705_rv 0.695258227924025 0.547104701351269 -0.120153496245618
rs181807188_fw 0.988688225916708 0.977415610065955 0.00708022977241252
rs181807188_rv 0.962988004671264 0.931774439527483 0.0251094669446889
rs181807736_fw 0.809923733361973 0.69416660233804 0.0886990569307742
rs181807736_rv 0.766910939453392 0.636649895958549 0.143035024657931
rs181808091_fw 0.211737067776063 0.0946969952779017 0.797686604290002
rs181808091_rv 0.304258072413305 0.158912443420804 0.700256215768699
rs181808748_fw 0.829966317252367 0.722523925575679 -0.151584487460786
rs181808748_rv 0.998976779710483 0.996057849668677 0.00181823239796546
rs181809424_fw 0.00163013941364633 0.000145647161250613 0.993267429128452
rs181809424_rv 0.00446409291256635 0.000538202960794444 0.910688527617594
rs181810243_fw 3.78204361723586e-05 1.13690009324693e-06 1.89610778151343
rs181810243_rv 0.00146079166808515 0.000126247836751437 1.7763035133388
rs181810609_fw 0.805829232328441 0.688799952500955 0.104707889049542
rs181810609_rv 0.00443094369603496 0.000532785380388252 1.47085786560193
rs181815183_fw 0.70768077047226 0.562467925758209 0.151764487983593
rs181815183_rv 0.307802511620755 0.161546451230945 0.283600648596085
rs181818748_rv 0.565234645510027 0.398125816046542 0.281689473291505
rs181819169_rv 0.141075816031777 0.0539913481810546 0.813705392224917
rs181821360_fw 0.481712762496827 0.312985976765268 -0.27224557524271
rs181821360_rv 0.134545810575127 0.0505975112313034 -0.392351911320368
rs181821654_fw 0.991520683268077 0.982257660693942 -0.00991523757722312
rs181821654_rv 0.940445502980133 0.893873555063107 -0.059216193861582
rs181822403_fw 0.608800982097623 0.446208987343265 -0.287373793491263
rs181822403_rv 0.45560344057245 0.288086319477269 -0.349958999758002
rs181822437_rv 0.00512311505731588 0.000648306964820578 1.36533993205363
rs181822602_fw 0.109265821881832 0.0379855392992864 -0.764307952451102
rs181823324_fw 0.56015377177958 0.392626748533976 0.367880084739242
rs181823324_rv 0.667407362958924 0.513431156933565 0.278573683246687
rs181824392_fw 0.630614480406613 0.4704607464967 -0.223799378870339
rs181824392_rv 0.669376128377705 0.515663752448624 -0.216314350170765
rs181825698_rv 0.137374997899843 0.052103933636022 -0.880010057485526
rs181826226_rv 0.382077111476808 0.221196606418698 0.498710473768433
rs181829465_fw 0.00195650020225215 0.000184537524882319 -0.583620191944588
rs181829465_rv 0.163060269658938 0.0659194392945851 -0.470325037007036
rs181830327_fw 0.602951474135909 0.43943457633843 -0.183203316866415
rs181830327_rv 0.84985396265287 0.751709959122003 -0.0634308611561513
rs181830750_fw 0.95294832902477 0.915041586058122 -0.0201057129714605
rs181830750_rv 0.677427094740064 0.525601492093176 -0.118888547017664
rs181831781_fw 0.033328333043916 0.0077584036734394 -0.951891700496763
rs181831781_rv 0.136836409574348 0.0518239944119245 -0.722501780868088
rs181833955_fw 0.0216933562944209 0.00437700755968095 -0.598985164606394
rs181833955_rv 0.01716866310509 0.00320414879085106 -0.52924861588495
rs181834369_fw 0.211578054031694 0.0945861017210893 0.287494667329682
rs181834369_rv 0.291558398321138 0.149561275125786 0.292025633083251
rs181834540_fw 0.647248700831797 0.489458354072249 0.304111955645095
rs181834540_rv 0.850661156517673 0.75292910207468 0.13861279956983
rs181837728_fw 0.0065909282466061 0.000901910359006303 -0.77245994847419
rs181837728_rv 0.154773556748277 0.0612634631266571 -0.722427691506467
rs181838018_fw 0.0822058421509049 0.0258628492176044 1.12552127007732
rs181838018_rv 0.052983778696506 0.0143618583109953 1.19917100761939
rs181838664_fw 0.48064838234736 0.312012695947958 -0.22163936353205
rs181838664_rv 0.417843217207009 0.25284135035276 -0.297169394463494
rs181839928_fw 0.133725931425269 0.0501638612774706 0.491514868576832
rs181839928_rv 0.349125778564557 0.193570101896718 0.330902627388488
rs181843006_fw 0.577237106090689 0.411016361996121 0.229485535249232
rs181843006_rv 0.546246957895845 0.377877462098835 0.246348899406296
rs181843456_fw 0.700711498778862 0.554041175033961 0.274092447845506
rs181843456_rv 0.441044330029783 0.27417851025473 0.498463996920085
rs181843654_fw 0.0938869370422363 0.0309944319958956 -0.489504374158996
rs181843654_rv 0.0394686794361957 0.00971025713198689 -0.74496968955347
rs181844010_fw 0.175595419438264 0.0728530881722663 0.548381600697223
rs181844010_rv 0.177906257419478 0.0742191992949506 0.556744811524405
rs181844374_fw 0.150714387842737 0.0591022341681638 -0.374116663959379
rs181844374_rv 0.108865690226766 0.0378055028918773 -0.396704665371163
rs181846209_fw 0.16796254740017 0.0686238063576767 -0.377755634775638
rs181846209_rv 0.515693234407091 0.345791515438475 -0.20911100203549
rs181847865_fw 0.0220343074643716 0.00446846183931222 -0.822515184912868
rs181847865_rv 0.00784242586659312 0.00113404950602229 -0.953742988758861
rs181848328_fw 0.904750506915528 0.835032709686994 -0.0605647684900134
rs181848328_rv 0.651138500587826 0.49393080861805 -0.151113666093329
rs181850119_fw 0.485225000178037 0.316394860830929 0.234967364377358
rs181850119_rv 0.758423153559183 0.625754038006143 0.111924630253442
rs181851663_fw 0.323217636212865 0.173218431297544 -0.336292731365935
rs181851663_rv 0.188302001059077 0.0803614283820011 -0.452711039763471
rs181852883_fw 0.964247740344498 0.934011516571995 0.0177441454730545
rs181852883_rv 0.777254185601004 0.650420867536635 -0.0954597776365187
rs181854818_fw 0.181048945699809 0.0760652595902736 -0.362626716083419
rs181854818_rv 0.0338894009816018 0.0079382881430898 -0.689348847325369
rs181856305_fw 0.993920621717719 0.986371539657211 0.00512520888205508
rs181856305_rv 0.759925587471192 0.627750000364089 0.152034165048807
rs181856373_fw 0.0156659547070488 0.00283603917628103 -0.565815620100203
rs181856373_rv 0.00575773663236524 0.000755264106232913 -0.661275351148982
rs181856728_fw 0.113486965013893 0.039963585107819 1.03046352007274
rs181856728_rv 0.0735640109088397 0.0222776289422032 1.07589897138619
rs181857296_fw 0.000118863651917933 5.00687468377908e-06 -0.6837916891093
rs181857296_rv 3.69833294810808e-06 5.76266905965572e-08 -0.84687247396169
rs181858008_fw 0.283417012568993 0.143607857241266 -0.408206920239567
rs181858008_rv 0.643310246535049 0.48495487553972 -0.210505767780107
rs181859866_fw 0.0170595990876824 0.00317530480442332 1.15224091511153
rs181859866_rv 0.0177078195570176 0.00333766921604193 1.10979423495964
rs181860530_fw 2.14364635628057e-05 5.49402833280227e-07 2.00453785631894
rs181860530_rv 0.000402084851453263 2.38869332051282e-05 1.72252587438304
rs181861007_fw 0.311716532779395 0.164444744336254 0.542007236552174
rs181861007_rv 0.217256579523755 0.0982463808417961 0.604406853151741
rs1818614_fw 0.0390836422293314 0.0095914371332504 1.13683227320208
rs1818614_rv 0.0121920280699847 0.00204210153661615 1.1721879165098
rs181861501_rv 0.00480545013914465 0.000594928608007922 1.49538383772842
rs181862253_fw 0.0198457178884394 0.00388504299715959 -0.80254865778115
rs181862253_rv 0.000325410457776441 1.81092871699388e-05 -0.993910724142344
rs181863609_fw 0.869719807685635 0.782128425908346 0.073995705802747
rs181863609_rv 0.828688513047297 0.720605082143798 0.11832905486213
rs181864059_fw 0.0585520743972798 0.016409714194274 0.603999245213843
rs181864059_rv 0.0861598697172605 0.0275660892972161 0.592759351235895
rs181864176_fw 0.270701771332791 0.1343510140407 -0.521431254445468
rs181864176_rv 0.136165256988052 0.0514644016995184 -0.838662503631837
rs181864991_fw 0.0101245741426535 0.00159147476238777 -0.464484267474562
rs181864991_rv 0.0324944960953635 0.00748818059642728 -0.452890353499326
rs181866261_rv 0.461571237759764 0.293641304432419 0.355828111533678
rs181867418_fw 0.093337792260057 0.0307593388622553 -0.469766673433199
rs181867418_rv 0.138637113610068 0.0527604780778014 -0.398414816807048
rs181867912_rv 0.917949954502332 0.856838562578505 0.0865410181150438
rs181868250_fw 0.842707210959485 0.741593816956949 -0.142481138351381
rs181868250_rv 0.582057251598212 0.416392426388835 -0.342174210133897
rs181869888_fw 0.32587138442797 0.175364975881206 0.351312448070185
rs181869888_rv 0.351788802576376 0.195812994051232 0.400406788018128
rs181870215_fw 0.361078267034221 0.203403510544049 0.320269467104095
rs181871382_fw 0.348622321643515 0.193163738098611 0.440043919615819
rs181871382_rv 0.281511570451264 0.1422746477468 0.446312961311493
rs181873227_rv 0.697071564352076 0.549287521865009 -0.189704269543863
rs181873283_rv 0.31744527058354 0.168843559750359 0.638258199072711
rs181873921_fw 0.558917591836026 0.391353389826952 0.21837906885195
rs181873921_rv 0.566010624203722 0.39895740943822 0.215976545417406
rs181876232_fw 0.440685263411253 0.273805985699883 0.403072119801505
rs181876232_rv 0.342627657189096 0.188432707624698 0.38455073493688
rs181878495_fw 0.734667203392595 0.595291184612598 0.203480049324636
rs181878495_rv 0.833005174664903 0.726781936990972 -0.106559579482999
rs181879638_fw 0.34395066573774 0.189558612052884 0.40238477746826
rs181879638_rv 0.193819549726952 0.0836999692216562 -0.419431575336747
rs181880266_fw 0.00959933497108251 0.00148109970049038 1.61481733897028
rs181880266_rv 0.141617022135842 0.054287412109924 0.879862256251514
rs181881482_fw 0.0338216956438715 0.00791289886804399 0.772829657111306
rs181881482_rv 0.0447482925005305 0.0114739567718865 0.766516385554197
rs181883921_fw 0.86544712959195 0.775701948624267 -0.0728845317679377
rs181883921_rv 0.199870597869738 0.0872988867522964 0.784873309571956
rs181885597_fw 0.768223574615265 0.638198340617447 -0.200672634118458
rs181885597_rv 0.77917097141785 0.652704597934799 -0.18945572866501
rs181885612_fw 0.320860161999916 0.171383737250303 0.424095609334494
rs181885612_rv 0.352297373820146 0.196302562065135 -0.269385678195586
rs181885799_fw 0.894875366938115 0.819238576308119 0.0572907621642241
rs181886320_fw 0.206295839092421 0.0912733498154245 -0.428142190824151
rs181886320_rv 0.0631572185282901 0.0181922906133896 -0.458665697843183
rs181888930_rv 0.775659327361609 0.648287052219587 0.226225704806756
rs181889133_fw 0.841290424029526 0.739378415261921 -0.0586794406689387
rs181889133_rv 0.974418037258405 0.952079676706831 -0.0145260182866372
rs181891917_fw 0.323455804978125 0.173413519023507 0.516867695318093
rs181891917_rv 0.168246995638666 0.0687920917667179 0.646492941311366
rs181892022_fw 0.238582430912825 0.112230783886701 -0.648546563586394
rs181892207_fw 0.00622728218742106 0.000838375393688364 -1.05084693512972
rs181892207_rv 0.00618098406268954 0.000830843576869389 -1.01010624405029
rs181893315_fw 0.00500928307908223 0.000628528584867924 -0.566687156133981
rs181893315_rv 0.00879150025172653 0.00131919412458015 -0.536381624208193
rs181893815_fw 0.930273626794211 0.877264463547842 -0.0502073563945644
rs181893815_rv 6.46162251175386e-05 2.28514525087459e-06 -1.04673178466046
rs181894936_fw 0.127401123019169 0.0468685156130885 -0.583969793671147
rs181894936_rv 0.538267072869384 0.3694886666214 -0.292747306166819
rs181895965_fw 0.356673632011477 0.199857300559458 -0.496919324849155
rs181895965_rv 0.713958446621181 0.570041194494487 -0.240060545499449
rs181896157_fw 0.00456591789111886 0.00055472069926605 1.49450914256905
rs181896157_rv 2.36600890652911e-05 6.24966799030425e-07 1.88415155433921
rs181896856_fw 0.0127664249339012 0.00217220947551594 0.916221081254699
rs181896856_rv 0.0324543813197943 0.00747671766586994 0.839464970810584
rs181897708_fw 0.82816460809617 0.719856437267588 0.092108294102986
rs181897708_rv 0.00174385537636133 0.000159235328806046 1.80508785688371
rs181898259_fw 0.223585462536767 0.102340060318899 -0.305301324383483
rs181898259_rv 0.161636723618118 0.0651526877132328 -0.281734801007716
rs181900083_fw 0.000197473986354871 9.60463972466519e-06 1.56125110873706
rs181900083_rv 0.13331005675279 0.0499499577702793 0.697194111653686
rs181900171_fw 0.768205418286043 0.638170507434541 -0.236132073319695
rs181900418_fw 0.0526100845416993 0.0142285981551107 -0.470372256952419
rs181900418_rv 0.014403568396998 0.00254967202327579 -0.878898790706615
rs181904015_rv 0.00426222850295106 0.000505475620569827 1.76735315881253
rs181904476_fw 0.775970943048899 0.648667634928111 0.230637318049003
rs181904476_rv 0.76902646640494 0.63926601877137 0.134851342099427
rs181905811_fw 0.733619744712501 0.594126757007501 0.236462859065475
rs181905811_rv 0.693674011076233 0.54531341374566 0.279856437420828
rs181905950_fw 0.307497631787538 0.161325228912399 0.627571166103181
rs181905950_rv 0.70000337671822 0.552939598999533 0.275518687727667
rs181906302_fw 0.507598528968036 0.337766759246642 0.219344221801944
rs181906302_rv 0.873642003960014 0.787684503802623 0.0680709113415553
rs181907148_fw 0.0176030773538909 0.00331150276322117 -0.526361102073847
rs181907148_rv 0.0993348808587245 0.033421409940126 -0.361360792928416
rs181908333_fw 0.0533292448777718 0.0144893713492951 -0.897474958569375
rs181908333_rv 0.0220872931057062 0.00448384800324518 -1.00853328160272
rs181915768_fw 0.0031067723263118 0.000335943421213775 1.16532388454068
rs181915768_rv 0.000437879498387214 2.66622931249862e-05 1.36875424954016
rs181915855_fw 0.428857592042687 0.262689858731475 0.558307642347973
rs181916622_fw 0.60152902859882 0.437839107483973 -0.21597997451665
rs181916622_rv 0.385918009792329 0.224621643016277 -0.291114153049613
rs181917217_fw 0.16019724800657 0.064289009056139 0.392256590886549
rs181917217_rv 0.119025176860323 0.0426550978848519 0.477342929945313
rs181921728_fw 0.00325590688012757 0.000357218633553907 -1.3569921309179
rs181922958_rv 0.469475406887528 0.301094339537692 0.269008884129958
rs181925159_rv 0.326659583655253 0.175995048504858 0.350342822689039
rs181927021_fw 0.685149781860095 0.534876899905444 -0.168010926972408
rs181927021_rv 0.225751091146832 0.10374074758936 -0.643388551032827
rs181927185_rv 0.0201301969849995 0.00396544355488241 1.3207997256812
rs181928019_fw 0.426795481448647 0.260817887608124 -0.334315969344558
rs181928019_rv 0.205338962030199 0.0907160130288236 -0.398257371158828
rs181931009_fw 0.123837099332488 0.0450957893074944 1.0121392877928
rs181931009_rv 0.0320159252097397 0.00733817780170599 1.35843323138523
rs181935258_fw 0.656388746363451 0.500098452665273 0.174554857832884
rs181935258_rv 0.00109687849544355 8.71913235711877e-05 1.52141699198772
rs181937252_fw 0.0142025113099018 0.00250310112960769 -1.11300067262757
rs181937252_rv 0.209784505544107 0.0934868942362288 -0.665726901998311
rs181941309_fw 0.0848242246244798 0.026971788320037 -0.651743464824685
rs181941309_rv 0.122846705578662 0.0445789020509389 -0.565386879618457
rs181942406_fw 0.0997127268564627 0.0335838233377616 -0.445439620451559
rs181942406_rv 0.0182204503668965 0.00346451710358103 -0.634680119703108
rs181942865_fw 9.62929611144556e-05 3.82505381553009e-06 1.72578348283012
rs181942865_rv 6.35198155422287e-05 2.23028127249437e-06 1.59394892712571
rs181944772_fw 0.000150784483860712 6.82837304989292e-06 2.11884000429143
rs181944772_rv 0.000328143311214119 1.83293728014345e-05 2.06780209231059
rs1819454_fw 0.0545935922214916 0.0149460085486438 1.02397324252584
rs1819454_rv 0.00363285167385476 0.000410908443591296 1.2976754888351
rs181946284_fw 0.0857635384359747 0.0273823802687836 1.050815893978
rs181946763_fw 0.841363580508989 0.739489231947813 -0.0636922333779129
rs181946763_rv 0.892576177528977 0.816067673868226 -0.0422970128966646
rs1819471_fw 0.000684229661071957 4.75418016998995e-05 1.57731309950242
rs1819471_rv 0.00167006783230188 0.000150263970540185 1.48755007658442
rs181948815_fw 0.0705569254610126 0.0210689193517159 -0.803298302664811
rs181948815_rv 0.0210191664832837 0.00419937033250397 -0.848721953452689
rs181950602_fw 0.00153269933772448 0.00013444552614105 1.5170955404909
rs181954962_fw 0.797370087631804 0.67724343485707 -0.0771481919283657
rs181954962_rv 0.776133084474983 0.648924952751846 -0.08669431591568
rs181956028_fw 0.321679000255361 0.172066568944237 0.411572406702753
rs181956028_rv 0.145816767917916 0.0564958138588922 0.583261158955089
rs181956180_fw 0.181996662819753 0.0766951127831716 0.64914820384013
rs181956180_rv 0.621654592165507 0.46061397529119 -0.274263539156201
rs181957405_fw 0.0884027296413233 0.0285681614312117 0.724386271764426
rs181957405_rv 0.0192352576094375 0.00373235385857155 0.947419468984573
rs181958164_fw 0.00351745638782775 0.000394160811910939 1.41259319165085
rs181958164_rv 0.0227025418897231 0.00465167867795533 1.01655650482467
rs181959152_fw 0.0256954491628277 0.00548542400016839 -0.486607494818448
rs181959152_rv 0.0258481168073719 0.00552916333139798 -0.61195238476733
rs181959305_fw 0.000531458569554516 3.44173289022101e-05 1.45207445867055
rs181959305_rv 0.00014396175068602 6.42069471741224e-06 1.5713744278919
rs181959707_fw 0.237390206552588 0.111438250604149 0.695007846900976
rs181959707_rv 0.068872725184068 0.0203976782469038 0.691013930522202
rs181961047_fw 0.652722534961001 0.495753253501444 -0.121650290365421
rs181961047_rv 0.841915414122729 0.740416396481066 0.0747279913778283
rs181961943_fw 9.31217516249095e-06 1.88764482260035e-07 1.65003318804279
rs181961943_rv 1.61062186345979e-05 3.80809672447861e-07 1.8270915807429
rs181963229_fw 0.614132027428288 0.452300283693595 -0.274390497805177
rs181963229_rv 0.781763953182001 0.656118805953593 -0.186016942080377
rs181963697_rv 0.992700506480588 0.984324259754594 -0.00739554987901845
rs181963928_fw 0.486368057722319 0.317457539898776 0.428193662375542
rs181963928_rv 0.577130275692204 0.410896377130614 0.412902138265355
rs181965618_fw 0.290724013435201 0.148930711016287 0.719816274231738
rs181965618_rv 0.425428943008702 0.25961581771953 0.550863240275661
rs1819663_fw 0.000565663459843916 3.73705959470457e-05 1.29338573072429
rs1819663_rv 0.000195017104873322 9.45043409588941e-06 1.94419792529949
rs181967151_fw 0.0475499818389456 0.0124525149838329 -0.62740659069534
rs181967151_rv 0.0635071574760151 0.0183338237444029 -0.543210587861233
rs181971839_fw 0.850327443248748 0.752502078949578 0.159356242353293
rs181972819_fw 0.987969422342778 0.976141723849555 -0.0126325555132559
rs181972819_rv 0.975914020700891 0.954397101487951 -0.0248623509046977
rs181972854_fw 0.0361795683206992 0.00864699124750571 0.931282838082412
rs181972854_rv 0.0433489245750885 0.0110081321192772 1.03261058903877
rs181973142_fw 0.204675664088142 0.0902939596112198 0.431415261879204
rs181973142_rv 0.114312759854186 0.0403708887481855 0.482184939205132
rs181975622_fw 0.270274947922675 0.134046951449413 0.340439845001547
rs181975622_rv 0.329407889293175 0.178191778497707 0.335814076407449
rs181976793_fw 2.92500775975976e-05 8.18055053240487e-07 2.17518604380286
rs181976793_rv 8.22321998606306e-05 3.13556527015963e-06 2.17760803935831
rs181976824_fw 0.988038956601439 0.976347610267823 0.00815343913129822
rs181976824_rv 0.60207780293862 0.438398492680722 0.214959954295134
rs181978841_fw 0.139819074760252 0.0533649141530156 0.43104453889741
rs181978841_rv 0.213874062558815 0.0960217104788751 0.406673751265947
rs181978983_fw 3.18433197623315e-07 2.58124360093214e-09 2.36071414240496
rs181978983_rv 1.66378231993833e-06 2.08648967200812e-08 2.25165459610262
rs181980324_fw 9.570499985908e-06 1.95905994668742e-07 2.16177315168099
rs181980324_rv 1.34361083976574e-06 1.58096336618975e-08 2.26079845896629
rs181984597_fw 0.00176825680660192 0.000161893682147361 -0.534975027076554
rs181984597_rv 0.169769961568616 0.0696086892017506 -0.385340723021352
rs181984804_fw 0.735004214083747 0.59576795787987 0.243253263165626
rs181985712_fw 0.012498166620898 0.00211163813100303 1.22044016321424
rs181985712_rv 0.0307483838006137 0.00694360026108122 0.997135809075561
rs181987133_fw 0.010335156610373 0.00163771989328329 -0.836167240080693
rs181987133_rv 0.0196780577997788 0.00384077860942155 -0.824325905310482
rs181988468_fw 0.525427721787648 0.356182888968449 0.434153165946561
rs181988468_rv 0.331822778415922 0.180072463811586 0.626504510040817
rs181989679_fw 0.46714473912536 0.298953828638284 -0.235649726868502
rs181989679_rv 0.179897963386164 0.0753657106989514 -0.237842651814384
rs181990141_fw 0.713071802928048 0.569031708792692 0.229008135801832
rs181990141_rv 0.680876051350495 0.529778582453824 0.265353748222605
rs181992875_fw 0.795865870517685 0.675068101371032 -0.0940614644087937
rs181992875_rv 0.680932703615752 0.529839799707875 -0.109961762193561
rs181996765_fw 0.222453846314328 0.101568707592724 0.424465776956069
rs181996765_rv 0.603690360689789 0.440301909759343 0.248938872377805
rs1819977_fw 0.370912736107807 0.211613784263395 0.629771601130912
rs181998417_fw 0.402856390920944 0.239447528666196 0.305620282985497
rs181998417_rv 0.0554043401621304 0.0152417768552651 1.21682661911587
rs181998421_fw 0.219135189648894 0.0994621634127303 0.367063042341452
rs181998421_rv 0.268495152988232 0.132762963921469 0.372609744989412
rs182000466_fw 0.767053322507828 0.636818991005133 0.15607267228359
rs182000466_rv 0.522118546765502 0.352519227165574 -0.191832959151951
rs182002073_fw 0.525040327338487 0.355776373176406 0.421560565378256
rs182002073_rv 0.240124499847011 0.113274841195828 0.799986127763679
rs182002801_fw 0.722087887776968 0.580163352472298 0.236582405202885
rs182002801_rv 0.537647336097582 0.368812777941444 0.427237091879362
rs182004960_fw 0.131000765337936 0.0487446392777025 -0.541345183781288
rs182004960_rv 0.140533095728944 0.053723472256577 -0.404672529195078
rs182004972_fw 0.0109449442490339 0.00176763282477265 1.24845431819596
rs182004972_rv 0.0400043369976707 0.00989114819403626 0.99055043317841
rs182005907_fw 0.130923525513286 0.0487094120461048 0.691617700496952
rs182005907_rv 0.026825881413424 0.00580358213446149 1.02692111837946
rs182007052_fw 0.422674080887403 0.257147552986366 0.285571110044622
rs1820083_fw 0.649034400528587 0.491509374668758 0.176843317873927
rs1820083_rv 0.941816322300357 0.896259683792165 0.0333531601702069
rs182008441_fw 0.122983605989295 0.044650341545889 0.895684114941983
rs182008441_rv 0.000862471031909654 6.39802235847775e-05 2.02816910016342
rs182008836_fw 0.0276751579848311 0.00605056352422436 -0.873526582767204
rs182008836_rv 0.241711204068442 0.114464392769987 -0.486894984260218
rs182009787_fw 0.841290424029526 0.739376145703239 0.0570823137517424
rs182009787_rv 0.970409588370198 0.944664641092865 -0.0127109286280996
rs182010111_fw 0.988366485155222 0.976927463923887 0.00744053371048153
rs182010618_fw 1.58572960444791e-06 1.96250464140045e-08 2.18349747834857
rs182010618_rv 0.000194317459949092 9.40578508611656e-06 1.87910155860945
rs182011643_fw 0.152199666824309 0.0598911899742263 -0.238553192601501
rs182011643_rv 0.128675250422199 0.0475520408218724 -0.262031430478022
rs182012198_fw 0.381200566793026 0.220446787863089 0.381748922636097
rs182012198_rv 0.567080460348449 0.400184741293606 0.224590148159595
rs182012804_fw 0.29293805521483 0.150477077997447 -0.391134028364588
rs182012804_rv 0.264603384048886 0.130048528048179 -0.444076495819927
rs182012893_fw 0.0547033790249732 0.014985354915521 0.987803051556703
rs182012893_rv 0.0244933019626196 0.00515132391928317 1.20801274902398
rs182013325_fw 0.087617733198011 0.0282214639276897 1.10596766321978
rs182013325_rv 0.0012412537006253 0.000102401439925074 1.7407263405123
rs182013546_fw 0.0778843327473469 0.0240588223147285 0.549558220554761
rs182013546_rv 0.02854822819317 0.00630690238001191 0.724384252904049
rs182014031_fw 0.382225206383325 0.221339445591494 -0.448121849082794
rs182014031_rv 0.946955711239552 0.905128622134348 -0.045620604556338
rs182015402_rv 0.365915762760602 0.207358740087381 0.602317478340402
rs182017054_fw 0.481346900547091 0.31264180113941 0.185511709655349
rs182017054_rv 0.831656808920453 0.724710006900471 -0.0650159089295508
rs182017143_fw 2.08690283161072e-08 9.06987827420225e-11 2.00834900539617
rs182017143_rv 0.00602191963457147 0.000802869341941407 1.25781661912522
rs182017400_fw 0.859715594525623 0.766695599859015 -0.0583241587566205
rs182017400_rv 0.41828642911297 0.253247196034999 -0.253688489291008
rs182017588_fw 0.422451315516542 0.256887736782652 0.326514349902771
rs182017588_rv 0.709702660026495 0.564890042737631 0.159673930370257
rs1820202_fw 0.581009929425678 0.415264102567641 0.412588703379888
rs182021390_fw 0.0171809108611552 0.00320852455833862 -0.458956222190767
rs182021390_rv 0.15646363558615 0.0622560061087485 -0.36962013922639
rs182023931_fw 0.0022437817330089 0.000221255513708386 1.14221298607483
rs182023931_rv 0.00219351045109899 0.000214800334466652 1.28090083183951
rs182025115_fw 4.04716644132937e-06 6.42258182746958e-08 1.53251657538565
rs182025115_rv 3.22732933104922e-07 2.63037369449415e-09 1.72469440320783
rs182025987_fw 0.0176575956296596 0.00332507838875814 -0.612173022629875
rs182025987_rv 0.0148276477462834 0.00264738873609951 -0.743339648324797
rs182026433_fw 0.915256847877874 0.852674923537209 0.0478799900083073
rs182030059_fw 1.68838201447069e-06 2.13227640338567e-08 -1.11218897977769
rs182030059_rv 1.70008278762109e-05 4.08917796106857e-07 -0.887649598524148
rs182032127_fw 4.34847202532042e-05 1.3734142950385e-06 1.46516380975943
rs182032127_rv 0.00189241157248883 0.000176911424137473 1.16273915258416
rs182035948_fw 1 1 0
rs182035948_rv 0.61971433248313 0.458559548147421 0.190753826086452
rs182036198_fw 0.484234005503745 0.315459503132065 -0.335258096486478
rs182036198_rv 0.0630814474861752 0.0181571348204927 -0.573610010025209
rs182036392_rv 0.373568972575576 0.213777825225802 -0.419044883597818
rs182038342_fw 0.569463982077226 0.40260359160194 -0.154791077783073
rs182038342_rv 0.868002814080942 0.779480464851136 -0.0498356292671525
rs182039784_fw 0.133277854500342 0.0499265039186138 -0.530220437079504
rs182039784_rv 0.0171829913268699 0.00320910310671907 -0.783685157886385
rs182040789_fw 6.46162251175386e-05 2.28486895312189e-06 -0.837790897943855
rs182040789_rv 3.27466659310063e-05 9.45179462543145e-07 -0.816066932948625
rs182041082_fw 0.476310597101941 0.307758822206833 0.214149444208413
rs182041082_rv 0.371215580946077 0.211844036440198 0.316654611023602
rs182041472_fw 0.252398740942988 0.121688761074154 0.239796343919586
rs182041472_rv 0.228742951256016 0.105722722500099 0.259886788976758
rs182042907_fw 0.000156060359379962 7.13632789282e-06 1.44581390251142
rs182042907_rv 0.00203297009380613 0.000194651523083595 1.31401619219164
rs182047295_fw 0.0949535488358545 0.0314725655373645 0.815429984557663
rs182047295_rv 0.0825642942110114 0.0260112314321466 0.82878608238167
rs182047309_fw 0.929304060041377 0.875377975780735 0.0409231306935037
rs182047309_rv 0.289515260764236 0.148076833233197 -0.459313871908467
rs182047320_rv 0.196344155575367 0.0851594155702004 0.853490251527539
rs182047358_fw 0.441183369207551 0.274338129157226 0.518399006925576
rs182047358_rv 0.449982744797213 0.282611417540567 0.509387678860928
rs182049439_fw 0.847115426362502 0.747669590354033 0.155855820702815
rs182049439_rv 0.416365744278347 0.251492718761628 0.523417213371258
rs182053515_fw 0.156572048081657 0.062318189265332 0.813044630778383
rs182053515_rv 0.524497866782826 0.35514903521572 0.468175598415826
rs182054896_fw 0.453494056268745 0.286120616838569 0.317766908168672
rs182054896_rv 0.548776953883657 0.380622752235809 0.328863291562768
rs182055855_fw 0.00354178845649816 0.000397710160118192 -0.791835941317299
rs182055855_rv 0.00583919399882293 0.000770435755202667 -0.880097018502185
rs182057880_fw 0.244498969367532 0.11647357474415 -0.252662253956546
rs182057880_rv 0.0814920496540347 0.0255490634075585 -0.320689577469098
rs182059249_rv 0.407259353986237 0.243240474974993 0.333869272257763
rs182059826_fw 0.257982862542511 0.125473716570673 0.581788536035232
rs182059826_rv 0.310184885256932 0.163277048120504 0.592963515881835
rs182061021_fw 0.0159072503378124 0.002894243661019 -0.725362094817894
rs182061021_rv 0.0175691946320717 0.00330376866746011 -0.841325702127223
rs182061405_fw 0.574125489060046 0.407664271355223 -0.259634993968054
rs182061405_rv 0.164435202354596 0.0666534835899559 -0.69888702448019
rs182061807_fw 3.39364725627589e-05 9.92281351115107e-07 1.85133380034621
rs182061807_rv 1.11180090363724e-06 1.23724666454062e-08 1.78000997717121
rs182063387_fw 0.227603003341456 0.105004639370624 -0.529517012082903
rs182063387_rv 0.491617822977052 0.322330275459088 -0.414081759865188
rs182065335_fw 0.987491794341167 0.975228139141942 0.0054897301762354
rs182065335_rv 0.991969364896674 0.983073029990696 -0.00388816537156073
rs182067500_fw 0.241740934541577 0.114489165313932 0.714971320779696
rs182067500_rv 0.309524369652221 0.162768798311037 0.696519740601526
rs182069232_fw 0.532563151821533 0.363257941755694 -0.182076259099036
rs182069232_rv 0.964527703386205 0.934405545662069 -0.0201142234004861
rs182070580_rv 0.0432556729138 0.0109748844763819 1.2719808201988
rs182071144_fw 0.953634463569976 0.916122268107184 0.0274983184344852
rs182071144_rv 0.0415110444838478 0.0103876309311537 -0.819538793090979
rs182072333_fw 0.804370092746519 0.686767894454347 0.202259309413412
rs182072979_fw 0.626177299217255 0.465620082712585 0.248728183836907
rs182072979_rv 0.966094925339239 0.937099483169936 0.0204904861525257
rs182074547_fw 0.898602299513292 0.825190630967224 0.0635624591109848
rs182074547_rv 0.997974048631241 0.993967849311873 0.00202216055816075
rs182075261_fw 0.275258861140295 0.137602034359431 0.725039583065779
rs182075261_rv 0.629296903210923 0.469043533214736 0.308607544835919
rs182075516_fw 0.979844459558183 0.96132088961274 0.012314825467602
rs182075516_rv 0.528735685390475 0.359395958048852 -0.227772390045276
rs182075662_fw 0.113949705154817 0.0401884855771285 0.774691418038586
rs182075662_rv 0.0612716008489585 0.0174397680163945 0.883120855857377
rs1820787_rv 0.00824368362511224 0.00121085313857453 1.42988196432218
rs1820788_fw 0.00830389373217527 0.00122391225070782 0.944176226585524
rs1820788_rv 0.00323747758241871 0.00035451643356015 1.38770027177196
rs182080569_fw 0.00408161058474355 0.000478999972632855 -0.628720436958006
rs182080569_rv 0.0110875537816446 0.00179993483250938 -0.476129052591233
rs182081306_fw 0.029640547526067 0.00662328205728121 -0.557269421697884
rs182081306_rv 0.104620333218146 0.0358428289011658 -0.404689688762713
rs182084248_fw 0.700344877239976 0.553544472489989 -0.149783603379775
rs182084248_rv 0.2385950563389 0.112240828442172 -0.364023772090082
rs182084438_fw 0.734840503910688 0.595560912979278 0.190747353972043
rs182084438_rv 0.78716667564357 0.663284507228693 0.0871233851426045
rs182085178_fw 0.0289884106572896 0.0064358849485297 0.62048224638651
rs182085178_rv 0.0944378636724234 0.0312349061853321 0.537333422118656
rs182086845_fw 0.151099615417467 0.0593179533287404 -0.349920137812905
rs182086845_rv 0.152846451222024 0.0602499902247281 -0.357817138298864
rs182088117_fw 0.825653492838795 0.716369091332358 0.0649244021136068
rs182088117_rv 0.844308062206168 0.743869893702068 0.0589862801709523
rs182089165_fw 0.580795041430522 0.414996467382048 -0.105675770773278
rs182089165_rv 0.580258205896649 0.41444657057877 -0.130733440759781
rs182090717_fw 0.384686669203969 0.223513564682464 0.426407323749272
rs182090717_rv 0.989146341110162 0.97827323533236 0.0117882207570349
rs182091287_rv 0.00392140642492117 0.000453434029803107 1.636275836552
rs182091825_fw 0.771107313546717 0.642103360708654 -0.213471511550741
rs182091825_rv 0.377862293698265 0.21761882835306 -0.598976827454399
rs182094774_rv 0.27606444879879 0.138212347400292 0.375061639672161
rs182094818_fw 0.0035845479199301 0.000403740302175127 1.24032495996917
rs182094818_rv 0.00774316727692441 0.00111532915070821 1.20286415069493
rs182097055_rv 0.0279153773162117 0.00612603396659042 -0.752855886488327
rs182097121_fw 0.177171623331343 0.0737627140742971 -0.401807989121534
rs182097121_rv 0.611758979041221 0.449615044214059 -0.116531809209305
rs182097761_fw 0.319092564985787 0.170044373537866 0.40515429263569
rs182097761_rv 0.000882908042631832 6.59061474328718e-05 0.93994087293523
rs182099033_fw 0.938234542448589 0.890373874504081 0.0345585406526803
rs182099391_fw 0.578204188469804 0.412059327134713 -0.285108325967197
rs182099391_rv 0.311716532779395 0.164445242294343 -0.411814575466298
rs182099634_rv 0.677382245125889 0.525546924239676 0.162116949343025
rs182100138_fw 0.0918603073564973 0.0300949026903972 0.540178262327102
rs182100138_rv 0.0868660882096118 0.0278782705856537 0.601791882657015
rs182101238_fw 0.282384464809569 0.14286294313702 -0.510684236485475
rs182101238_rv 0.0873948670366112 0.0281284167190137 -0.60312761080663
rs182101239_fw 0.623666677144139 0.462806271750922 0.180302743220553
rs182101239_rv 0.385273069260079 0.223977837988334 0.267505661043179
rs182104752_fw 0.435652944884296 0.269126237522191 -0.232956165039519
rs182104752_rv 0.435297105566976 0.268757812141476 -0.237925261248146
rs182106071_fw 0.0213011813726699 0.00427361635440004 0.960959236719657
rs182106071_rv 0.00938446579345234 0.00143601235467675 1.04046052354735
rs182107439_fw 0.743946862165514 0.607187205763845 0.113673912956469
rs182107439_rv 0.408287975450427 0.244252165527241 0.274265753835489
rs182108396_rv 0.434135085989864 0.26768446967079 0.424029937187408
rs182109551_fw 0.0103823301736922 0.0016476061972495 1.26997153266799
rs182109551_rv 0.00305018387280404 0.000328407650295492 1.32767498805353
rs182110652_fw 0.566292012653166 0.399302689699628 0.139824451327969
rs182110652_rv 0.734760129737148 0.595443486159737 0.102518349134131
rs182111221_fw 0.178369848160197 0.0744696976266994 -0.512359060539952
rs182111221_rv 0.33410876281119 0.181844788783265 -0.370027198233403
rs182112057_fw 0.661477917262789 0.506009465981232 0.298741966205848
rs182112057_rv 0.792825819165252 0.67109541338273 0.185020525808448
rs182112840_fw 0.0463490024803236 0.0120539390366683 0.812919443888929
rs182112840_rv 0.0674274524991497 0.0198272174148186 0.681592455545869
rs1821138_fw 0.92623103818012 0.870386351694397 0.0729113546188609
rs1821138_rv 0.63933488863384 0.480381413236653 0.289751833529594
rs182114175_fw 0.487292940830469 0.318275317941927 0.214809272911597
rs182114175_rv 0.624498427736877 0.463722507119859 0.151536105599553
rs182116988_fw 0.0572868049778764 0.0159406651499936 0.602286576588389
rs182116988_rv 3.01433823625954e-05 8.52372422767306e-07 1.15598771073044
rs182119440_fw 8.51502851591303e-05 3.27320008861541e-06 1.84948887276826
rs182119440_rv 0.000366708554199849 2.11972841085817e-05 1.83400887362383
rs182121010_fw 0.493590300938692 0.324409558814814 0.356211358917691
rs182121010_rv 0.611109473412505 0.448907911125402 0.262344233187862
rs182121219_rv 0.431456903988858 0.265217216378262 -0.352745413345157
rs182122386_fw 0.394171782358222 0.231778842378147 -0.314834977231884
rs182122386_rv 0.48035544674759 0.311732230569624 -0.261734123779249
rs182125973_rv 0.448397516962707 0.281119943729124 0.310366130018146
rs182126259_fw 0.571056583811641 0.404253700258052 0.210970671097531
rs182127003_fw 1.03616858133627e-06 1.1285708889042e-08 1.74472972554097
rs182127003_rv 2.58523658598723e-05 7.01206974823629e-07 1.40568993218028
rs182127113_fw 0.397126124032412 0.234478588992265 -0.169968617152483
rs182127113_rv 0.474717936647822 0.306309772074298 -0.156978764775884
rs182127420_rv 0.0085705623056158 0.00127573671989902 -1.19336876102774
rs182128397_fw 0.980716081552157 0.962668717260137 0.0162591188465035
rs182128397_rv 0.378501625521576 0.218231186707442 0.453930250347703
rs182130801_fw 0.000119195005145509 5.02874112124959e-06 -1.09647483509084
rs182130801_rv 0.00317111121007919 0.000344969599158969 -0.807028920841464
rs182132577_fw 0.0279778320464991 0.00614323640228063 0.785927821828336
rs182132577_rv 0.100195171717806 0.033795067097882 0.583727574859981
rs182134338_rv 0.113084613465447 0.0397745795597345 0.648908312558821
rs182135319_fw 0.307576213168326 0.16138686424477 -0.428961515928075
rs182135319_rv 0.341715126012756 0.18774940471977 -0.446794560224929
rs182137589_fw 0.435732408121123 0.26918496355993 -0.291284112452519
rs182137589_rv 0.309947197461095 0.163117656204809 -0.38680892954228
rs182140926_fw 0.0781195398600947 0.0241453013464024 -0.300605291220192
rs182140926_rv 0.327535243978535 0.176735049704257 -0.237940257969398
rs182142794_rv 0.872483973918474 0.786173495076246 0.123533818074383
rs182142936_fw 0.543171587462649 0.37469264683548 -0.248904717422683
rs182142936_rv 0.33299873481065 0.180946031380975 -0.352467604097705
rs182143706_fw 0.256479885655501 0.124439232337644 0.389382149753503
rs182143706_rv 0.305038575272522 0.159613443341458 0.355180210778055
rs182144551_rv 0.798239187306431 0.678555391700072 -0.140264892820973
rs182145947_fw 0.0468076827019837 0.0122104972823866 0.78971272077294
rs182145947_rv 0.368906933757638 0.209963553101659 0.408573790573991
rs182147772_fw 0.287899935627401 0.146840874649673 0.449141558283606
rs182147772_rv 0.604081521968383 0.440781083632065 0.225745174833696
rs182148816_fw 0.302456583372156 0.15755654217841 0.41688102128654
rs182148816_rv 0.392226059074604 0.22998051310679 0.319733476005088
rs182149979_fw 0.223218051263069 0.10209289545195 0.431775113681385
rs182149979_rv 0.43180547380503 0.265530761383838 0.394656731055116
rs182150208_rv 0.332874818231984 0.180852928858062 -0.389093314555993
rs182150748_fw 0.242177682678666 0.114792425131853 0.323986182197727
rs182150748_rv 0.0224250052465509 0.00457794878520923 0.561845780942215
rs182151452_fw 0.340980004152437 0.187180749991266 -0.241892707276092
rs182151452_rv 0.170760032060032 0.0701444428689745 -0.250210244137719
rs182152032_fw 0.00419434054722972 0.000495373300668626 1.22497049723911
rs182152032_rv 0.00842831507270032 0.00124813181096731 1.244605910899
rs182154248_fw 0.0909297692057458 0.0296623353021375 -0.392681796716813
rs182154248_rv 0.215503542056549 0.0971013594028769 -0.320570832470375
rs182155804_fw 0.0165456379092157 0.00305201203553976 1.04718072145706
rs182155804_rv 0.0052117341130198 0.000663878785479428 1.2397301367702
rs182161867_rv 0.495995030746653 0.326615355106277 -0.470658104696245
rs182162416_rv 0.868858167414094 0.780853921341663 0.08705988045624
rs182164048_fw 1.40223342598742e-07 9.25790963454537e-10 2.07839852555995
rs182164048_rv 7.51807097007257e-08 4.47296372934669e-10 2.08263168332992
rs182164341_fw 0.616431173337008 0.454794038541774 -0.190493747841187
rs182164341_rv 0.0162393931091231 0.00297666534828164 -0.452583756583055
rs182166556_fw 0.352188656481396 0.196172519625301 0.326724275777976
rs182167419_fw 0.21997893020207 0.0999959516727057 0.835019107635113
rs182168258_fw 0.503874082355598 0.334093937095466 0.221230279264887
rs182168258_rv 0.883500324866863 0.80237608185497 0.0666745489051255
rs182170120_fw 0.000162659076574171 7.52081922407943e-06 2.08341825711331
rs182170120_rv 1.36854499522421e-05 3.05715268877636e-07 2.05522215612603
rs182171401_fw 0.859872863316883 0.766901396691513 -0.0946645006556015
rs182171401_rv 0.0497448153990419 0.0132111465952697 -0.733400908903403
rs182172699_fw 0.997330430951957 0.992753294632259 0.00404487785669817
rs182172699_rv 0.928520355843229 0.873990806016088 0.0462055226940389
rs182173943_rv 0.855212177955 0.760087721649608 -0.112359328071041
rs182174616_fw 0.129720333411576 0.0480920933394321 -0.561840950378883
rs182174616_rv 0.0175112715053901 0.00328745432813022 -0.862097813007669
rs182174976_fw 4.26659176032554e-05 1.33858855020056e-06 -1.17715381461307
rs182174976_rv 1.22477798974639e-06 1.40050476787403e-08 -1.13533252616891
rs182176960_fw 0.19054384147337 0.0817543622573574 0.820307378179518
rs182178907_fw 0.384496869180225 0.223352260901719 -0.284361838743966
rs182178907_rv 0.0870265904794356 0.0279593399933655 -0.396617916814715
rs182180127_fw 0.768946249082802 0.639163382219112 0.232155773114024
rs182180127_rv 0.0898565271894592 0.029195075282838 1.07498257084603
rs182181019_rv 0.946827139084932 0.904759840099238 0.0525863272367872
rs182185397_fw 0.0945501420118438 0.0312866802609691 -0.589292942631224
rs182185397_rv 0.147323239382808 0.057302689221818 -0.612631275105266
rs182186010_fw 0.709653560011689 0.564792886190469 0.252170636597208
rs182186010_rv 0.475761703961855 0.307262109474845 0.366148604383968
rs182187116_fw 0.0848390748062749 0.0269802631345415 -0.558518754702479
rs182187116_rv 0.141294237292515 0.0541194208516805 -0.544952948926796
rs182187912_rv 0.744195724323324 0.607464388602317 0.232197066722632
rs182188435_fw 0.387243111853626 0.225688399772167 0.490701202399599
rs182188435_rv 0.388466691818741 0.226749484966457 0.498024044989465
rs182188949_fw 0.0109977305649021 0.00177895522275478 -0.563292848891099
rs182188949_rv 0.000547251171567556 3.57827675630939e-05 -0.555049429219171
rs182189272_fw 0.81698749301614 0.70401496226134 -0.0652039253424375
rs182189272_rv 0.536334710812957 0.367301435831663 0.29459683812624
rs182190509_fw 0.47139094810613 0.303052677075197 -0.137425031476745
rs182190509_rv 0.856159366375049 0.761560090148105 -0.0485336395004195
rs182192344_fw 0.30255111280871 0.157632656290854 0.414888256469498
rs182192344_rv 0.11550702304111 0.0409408311270056 0.664439945735495
rs182192667_fw 0.328423857191612 0.177423242304775 -0.260422463470508
rs182192667_rv 0.847442061287125 0.748158656101937 -0.0741544300948601
rs182193039_fw 0.0251739868608722 0.00533735514228918 0.646694258313395
rs182193039_rv 0.0757416905853602 0.0231841976169706 0.555469672125111
rs182194080_fw 0.103765059619533 0.0354652307599569 -0.387439985706852
rs182194080_rv 0.283997696424736 0.144026143445928 -0.38345317485398
rs182197463_fw 0.14265696842243 0.0548645454938495 0.971825854299262
rs182197463_rv 0.0121006224249932 0.00202180482471349 1.37249421704986
rs182198056_fw 6.84374994727538e-06 1.28207732407543e-07 1.90048832762391
rs182198056_rv 2.76933321917925e-06 3.98436568924005e-08 2.07198078844059
rs182199098_fw 0.0571434855779269 0.0158891678052041 -0.431727135786087
rs182199098_rv 0.216359841169757 0.0976670060110224 -0.336601901063086
rs182200836_fw 0.0383480906330018 0.00934890029421323 1.10057202985798
rs182200836_rv 0.0023700123005533 0.000238243556189918 1.35212512972978
rs182201279_fw 0.97976494764529 0.961172629996482 0.012726958245075
rs182201279_rv 0.951109781052811 0.911971928053701 0.0451033024331371
rs182202773_fw 0.182310222896295 0.0768688415761733 0.732770374130513
rs182202773_rv 0.581599355337102 0.415916925577036 0.283839129129716
rs182203165_fw 0.00455093596628543 0.000552447571516104 1.38213319793612
rs182203165_rv 0.0122976337221413 0.00206627045252412 1.21871400725298
rs182203410_fw 0.000102798913528875 4.15283691771148e-06 1.40550626123756
rs182203410_rv 0.00391761535466955 0.000452788563125174 1.37556455231487
rs182203953_fw 0.0309024607508756 0.00699718978915553 0.946554633327664
rs182203953_rv 0.000850838012922943 6.28347626821867e-05 1.54521679096593
rs182204199_fw 0.156169546030518 0.0620543644352569 -0.517470270405227
rs182204199_rv 0.332999848992074 0.180950319376325 -0.304586559674144
rs182207310_fw 0.713721186480279 0.569770917763015 0.143540461691318
rs182207310_rv 0.660218020332697 0.504544106492386 0.166544535164775
rs182208150_fw 0.227194908514466 0.104708245552611 -0.463599276442472
rs182208150_rv 0.430366521550126 0.264052352449242 -0.322436062290041
rs182211439_fw 0.446904447228155 0.279748958605959 -0.376098579311653
rs182213048_fw 0.0419096517409074 0.0105212107598516 -0.798185941666824
rs182213048_rv 0.139324623932874 0.0531177333551214 -0.638795962888638
rs182213147_fw 0.00947114959414949 0.0014541994665823 -0.924023373032179
rs182213147_rv 0.0640428822986484 0.0185479734204687 -0.432484277206771
rs182214339_fw 0.212288050225361 0.0950537551763281 0.833434350862702
rs182214339_rv 0.353585589712384 0.197427027896603 0.630330158856915
rs182214907_fw 0.0234330631985501 0.00485149627601922 0.665967468503148
rs182214907_rv 0.766460648300486 0.636153868108062 0.162880915077916
rs182216691_fw 0.181343144142259 0.0762645525466786 0.857554717251568
rs182216691_rv 0.975043306588077 0.953008409358851 0.0232114369298185
rs182219894_fw 0.520487627650954 0.350801025743878 0.348678133963827
rs182219894_rv 0.402543582055235 0.239189464855044 0.395910238359792
rs182221_fw 0.317514083821968 0.168891868802025 0.274610893369714
rs182221_rv 0.411185033702374 0.246753676709179 0.288356277026153
rs182223248_fw 0.89481059079111 0.819139693175605 -0.039670119549402
rs182223248_rv 0.352414888481169 0.196393505564243 -0.244546562645691
rs182223473_fw 0.0285956069001812 0.0063230615085166 -0.919407798210352
rs182223473_rv 0.00276553981679417 0.000289717102210549 -0.75699574458255
rs182223964_fw 1.49653262364657e-05 3.49035377355032e-07 1.72108927167941
rs182223964_rv 0.000349326304457367 1.98293844776907e-05 1.49434375998866
rs182226482_fw 0.150457914224999 0.0589512297457781 -0.746768638143052
rs182226482_rv 0.102990131657049 0.0350817467907507 -0.702143051438568
rs182228381_fw 0.81669199154697 0.703634190539398 0.117871341062843
rs182228381_rv 0.451654424795887 0.28433560525021 0.260997970256123
rs182231752_fw 0.451270038441676 0.284008779418705 0.268833762355977
rs182231752_rv 0.638563663723599 0.479491216761024 0.207592346522043
rs182232291_fw 0.0272049646969588 0.00591477678922225 0.64986050382509
rs182232291_rv 0.00856525088814933 0.00127466194680541 0.760538659587569
rs182235678_fw 0.680763454295928 0.529645802093219 0.163142812085
rs182235678_rv 0.455519533723175 0.287997066362768 -0.309677978861495
rs182236074_fw 0.417354608863532 0.252450014829901 0.534078240310179
rs182236074_rv 0.681612775911892 0.530708809678341 0.314586685775343
rs1822366_fw 0.0784380233235097 0.0242871100682873 0.95094412607042
rs1822366_rv 0.072274522384611 0.0217408630635415 1.02400328955618
rs182236706_rv 0.0102252406369819 0.00161329162152281 -0.949182068909915
rs182236982_fw 0.803149215096649 0.684976341068594 -0.0894647112564424
rs182236982_rv 0.757695147097975 0.624902004736168 -0.115342679861625
rs182238643_fw 0.81500799304306 0.701309213574343 0.0929425685540915
rs182238643_rv 0.629193406597864 0.468906549782475 0.179100669211847
rs182239947_fw 0.451270038441676 0.283893013607889 0.302771124976514
rs182239947_rv 0.279147474379875 0.140496406541958 0.371715069154572
rs182240233_fw 0.0674714919112526 0.0198461365299305 -0.480916778014674
rs182240233_rv 0.0605504310117382 0.0171751029368103 -0.350692511817966
rs182242655_rv 0.499661020169507 0.330178760524724 0.264527092813163
rs182242724_fw 0.00306701310394162 0.000330592713645622 -0.691510675250562
rs182242724_rv 0.00171589659004026 0.000155882580509911 -0.808145698186886
rs182243977_fw 0.00981354161654631 0.00152706460626837 1.53181385577434
rs182243977_rv 0.508570529536671 0.338656833204565 0.248223380171598
rs182244396_fw 0.354542117864691 0.198215964088309 0.250624745665408
rs182244396_rv 0.298756731746812 0.154803338265509 -0.36308118499709
rs182248558_rv 0.546683646982608 0.378339442715328 0.376092006463425
rs182250775_rv 0.0237898391616565 0.00494812658917164 1.13867052779108
rs182251089_fw 0.0922709288446583 0.0302784074448449 -0.277118891214551
rs182251089_rv 0.03117602605239 0.00708050833872928 -0.362414752111095
rs182252387_fw 0.00175403759323992 0.000160320269702607 1.32648953019005
rs182252387_rv 0.000718127106687322 5.05959325493213e-05 1.26276069649507
rs182252923_fw 0.674343797083192 0.521759012092454 0.306972428244105
rs182253402_fw 0.150219412838676 0.0588411696054886 -0.491924243948111
rs182253402_rv 0.539951162316186 0.371145516167085 -0.247855436226014
rs182254003_fw 0.815122443526858 0.701497839976375 0.0906130087116638
rs182254003_rv 0.434445916486922 0.268015454086468 0.249253096888949
rs182256218_fw 0.0681377337518606 0.0201031406759769 0.594810624368829
rs182256218_rv 0.0853660502721203 0.0272224296733999 0.586602406013713
rs182257179_fw 0.556579740579764 0.38875518562159 0.134399398165886
rs182257179_rv 0.988606847929024 0.977302361600328 0.0041126221020868
rs1822575_rv 0.920886797283649 0.861219492025373 0.0867051904691359
rs182261800_fw 0.53569118543107 0.366564436223465 0.303259570902007
rs182261800_rv 0.0204833903172134 0.00405903026888447 1.13109494770222
rs182263037_fw 0.000638130750290713 4.35836541901162e-05 1.56824845080881
rs182263037_rv 0.00050703899328543 3.22955476382998e-05 1.66906356756227
rs182263973_fw 0.0631568542464874 0.0181914872459692 0.686860836863744
rs182263973_rv 0.280489192113221 0.141507054875867 0.514506773874023
rs182267645_fw 0.773057786983436 0.64477403707372 0.0953468792650067
rs182267645_rv 0.460111267958394 0.292305443239841 0.24376760097401
rs182267706_fw 0.689920076244386 0.540668571903901 -0.107148364310531
rs182267706_rv 0.661329918567151 0.505852370751046 -0.0925488890809394
rs182269971_fw 0.29586028360184 0.152661478722091 -0.511425200479425
rs182269971_rv 0.260870939411551 0.127495745652291 -0.490877927269236
rs182271917_fw 0.064209415759924 0.0186047254365533 -0.393369908196447
rs182271917_rv 0.00427830386048775 0.000507618628703836 -0.57740550922274
rs182272447_fw 0.0079151117307938 0.00114779886455111 -0.738272053936419
rs182272447_rv 0.030261494952986 0.00679717364463868 -0.712014585435204
rs182273280_fw 0.863461906173053 0.772757632548898 0.142927329302455
rs182273280_rv 0.737550016999442 0.599261394256548 0.251084014524067
rs182274584_rv 0.127449813129183 0.0468992501952182 0.810279206809138
rs182274722_fw 0.734686961767901 0.595315319295973 0.231787654189589
rs182277244_fw 0.0897912140740554 0.0291668030322831 0.59662800391147
rs182277244_rv 0.164388234305637 0.0666289913911476 0.474905527613002
rs182280947_fw 0.0881968459989503 0.028482121257839 -0.49585807550848
rs182280947_rv 0.406105592304189 0.242210059099701 -0.381471820311413
rs182281805_rv 0.508555939827134 0.338626741124583 -0.312708635807403
rs182282192_fw 0.0398266581351995 0.0098309420588666 -0.814726433331066
rs182282192_rv 0.0208837700787797 0.00416539133812034 -0.877033741413915
rs182282899_fw 0.170674826965565 0.070090567971228 -0.497505333929369
rs182282899_rv 0.0824579913760301 0.0259692219240421 -0.502336466251186
rs182284604_fw 0.524497866782826 0.355279934268702 0.231436821350396
rs182285967_fw 0.106926023362859 0.036878871305165 -0.304528095192581
rs182285967_rv 0.116668887037576 0.0414945709863921 -0.361959488937652
rs182286083_fw 0.157080693196477 0.0625692775113786 0.475703195909951
rs182286083_rv 0.107694135207453 0.0372479742841326 0.543731808056899
rs182287340_fw 0.498363436273359 0.328851932332598 -0.261745094129226
rs182287340_rv 0.939830301145433 0.892851271020792 -0.0531105461128995
rs182287674_fw 0.0795277214707306 0.0247485245635808 -0.40464336740509
rs182287674_rv 0.188068216042158 0.0802387783923479 -0.328033359026494
rs182289323_fw 0.794178965716354 0.672903418129574 0.0973928939469144
rs182289323_rv 0.696174957541803 0.548211025608555 0.122337199595604
rs182290244_rv 0.396323698986486 0.233825109381472 0.299349754010636
rs182293749_rv 0.815499040723532 0.702047401457148 -0.126935686963669
rs182295310_rv 0.196011068863399 0.0849411645376458 -0.849178164611847
rs182296896_fw 0.0245077032139688 0.00515543682719699 0.571605336692143
rs182296896_rv 0.0508516693785876 0.0135904750168351 0.577373709738775
rs182297483_fw 0.068541162460129 0.0202600660362815 -0.534696640098679
rs182297483_rv 0.294857136486987 0.151912093257191 -0.421026521904322
rs182301306_fw 0.321657028014171 0.17202991605093 0.393690398923976
rs182301306_rv 0.0594527464227821 0.0167452060097963 0.634634570506415
rs182302617_rv 0.988997631526037 0.977852733083941 -0.0111510344004612
rs1823035_fw 0.318868685867894 0.169896858039891 0.459346175734694
rs1823035_rv 0.685687973829089 0.535575757066844 0.24991039500526
rs182304028_rv 0.28094747438437 0.141881177595345 0.664860175074712
rs182306150_fw 2.38134871657922e-07 1.8091993102536e-09 2.09010614118042
rs182306150_rv 0.000442315276311728 2.70106491030606e-05 1.80911537119706
rs182306614_fw 0.000590495344807881 3.93702744105314e-05 1.97940560179656
rs182306614_rv 0.000212818816115421 1.06166996162239e-05 1.96263039992605
rs182307635_fw 0.087360497035988 0.0281154223867176 0.797771870253748
rs182307664_rv 0.537679089330215 0.368864290210779 0.230912404470902
rs182308085_fw 0.0332613329226538 0.00773618598665489 1.27982110402796
rs182308085_rv 0.398818605362799 0.236024247014694 0.299838269573187
rs182311658_fw 0.83454504406664 0.728909468298755 0.115320574839714
rs182312599_fw 0.0047761862823716 0.000590158240241921 1.35979561440798
rs182312599_rv 0.0182064965444769 0.0034600734733351 1.01348947678414
rs182313133_fw 0.226783571405974 0.104442240832456 0.511014040443207
rs182313133_rv 0.598694453273572 0.434744145594745 0.189608299761793
rs182313470_fw 0.987062393328812 0.974356527473475 0.00930450527928663
rs182313470_rv 0.596363567000936 0.432100773520164 -0.219458883882867
rs182314310_fw 0.00576080492310191 0.000755824537275574 -0.831976733318063
rs182314310_rv 0.0222102497205877 0.00451863362428563 -0.84276898577311
rs182314454_fw 0.588224803457903 0.423029296813648 0.347642495723375
rs182314454_rv 0.543697645245373 0.375183966288972 0.368696826287003
rs182315424_fw 0.617087630017041 0.455530859253948 0.236860857271091
rs182315424_rv 0.705429023560217 0.559710881310407 0.188180877376772
rs182319197_fw 0.698571450380152 0.551075866941234 -0.173779261139751
rs182321000_fw 0.059879538215156 0.0169041364869348 -0.576477264388847
rs182321000_rv 0.0829100015295461 0.0261540684496749 -0.537244528057759
rs182321485_fw 0.857434861821563 0.763314825123701 -0.0667834662127984
rs182321485_rv 0.685450580992519 0.535308811393965 -0.142499616118048
rs182321846_fw 0.0074770726943583 0.00106608606206579 -1.3589679058334
rs182321846_rv 3.83159952065865e-05 1.15889508426795e-06 -1.39894093043527
rs182322184_fw 0.00450677865924526 0.000545201155941318 0.956280078091726
rs182322184_rv 0.043466453726279 0.0110473527836135 0.765277399765383
rs182324446_rv 1 1 0
rs182324798_fw 0.336634834124856 0.183778064067941 -0.479581195734319
rs182324798_rv 0.845343903012649 0.745277043845195 -0.116409930885516
rs182327242_fw 0.000203588099640637 1.00008663283094e-05 1.53849046882652
rs182327242_rv 5.04069670081253e-05 1.66313420355767e-06 1.80326974659493
rs182328395_fw 0.659990550288958 0.504236692513912 -0.31664713678822
rs182328395_rv 0.748032699234565 0.612426742337397 -0.231047577300119
rs182329037_fw 0.147106586765164 0.0571923911741766 -0.656107976136698
rs182329037_rv 0.385185933857415 0.223905883565359 -0.35612513033142
rs182329670_fw 0.00619629090790456 0.000833312252350291 1.23588301016043
rs182329670_rv 0.54015305818859 0.371435969921907 0.384468204181951
rs1823301_fw 0.769681141901405 0.640278370367901 -0.154800661236027
rs1823301_rv 0.20013042944448 0.0874515106742089 -0.421913716461186
rs182330862_fw 0.652824604104186 0.495924629307156 -0.185157175512683
rs182330862_rv 0.644676795717404 0.486491221398317 -0.226817369309886
rs182333848_fw 0.0158485491710911 0.00288066213451941 -0.785294931078413
rs182333848_rv 0.00971305978078022 0.00150541362912918 -0.590181445017165
rs182334296_fw 0.122628543416566 0.0444753246841584 -0.45021499454265
rs182334296_rv 0.199989898691351 0.0873664761020552 -0.469227514501633
rs182337160_fw 0.462511977983372 0.294498510218443 0.419414457511903
rs182337160_rv 0.469561028725874 0.301247007008806 0.424810123414498
rs182337527_fw 0.0541773999685472 0.0147992386771845 0.765528813738812
rs182337527_rv 0.295518106335927 0.152402974485984 0.481994716838187
rs182337998_fw 0.96410062893001 0.933682617579985 0.0290142600933841
rs182337998_rv 0.828480410109344 0.720305015840428 -0.0941600052642857
rs182338127_fw 0.339887247407851 0.186388083343955 0.417478194098443
rs182338127_rv 0.353127439845945 0.197017631784653 0.558328929377813
rs182341893_fw 0.356922819799845 0.200079819251699 0.556115410290823
rs182341893_rv 0.00100931456673514 7.84555701556929e-05 1.71885918093552
rs182344143_fw 0.537451853786281 0.368527903206954 0.240415833316854
rs182344443_fw 0.880376118893276 0.797654687620506 0.0669902318113795
rs182344443_rv 0.855108164604796 0.75985343098765 -0.122601709125673
rs182344598_fw 0.544998544500527 0.376495356179184 0.409150670084848
rs182344598_rv 0.422440658658041 0.256867241453274 0.528273764530704
rs182347946_fw 0.544096117110722 0.375651241791137 0.289370731858145
rs182347946_rv 0.804979345582326 0.687658853738946 0.129834952736937
rs182349228_fw 0.121834043980879 0.0440793862703032 0.826458812163639
rs182350175_fw 0.497982735706771 0.328441934372325 -0.336789960999577
rs182350804_fw 0.870362167530388 0.78304297190263 0.0708840808643637
rs182350804_rv 0.87727263810871 0.792878827933454 -0.110360188606054
rs182352291_fw 0.27131113404644 0.134770458928825 0.701802951008471
rs182352291_rv 0.32717525634845 0.176392277635853 0.621088585804772
rs182352386_rv 0.695201315479129 0.547044540319349 0.218747407316823
rs1823526_fw 0.000150759371247855 6.82556859629663e-06 1.87584433067523
rs1823526_rv 2.11339907004579e-05 5.39416213662628e-07 2.07520290831106
rs182354342_fw 0.0221055548445163 0.00448999984328877 -0.943534001215879
rs182354342_rv 0.0621721570209906 0.0177916628760774 -0.780514338107689
rs182354976_fw 0.658297865854254 0.502346514668425 -0.126232814353692
rs182354976_rv 0.406488435830915 0.242545315549431 -0.269125051478158
rs182356751_fw 0.00736494043885789 0.0010441503071751 0.845628746314151
rs182356751_rv 0.0101161717163418 0.00158959462895076 0.896649414326178
rs182360038_fw 0.0309561367893019 0.00701348503902384 0.701827452860619
rs182360038_rv 0.00318551827971479 0.000347347115187975 1.00341256925601
rs182360553_fw 0.0139490122666225 0.00244469451707954 -0.660834418830102
rs182360553_rv 0.00152346149975038 0.000133315095741543 -0.684191709874509
rs182362295_fw 0.119996580688274 0.04316574153958 0.905183248406825
rs182362295_rv 0.135114114016364 0.0509117201565875 0.908702048558999
rs182363373_fw 0.76967541682468 0.640255618173637 -0.105052773733035
rs182363373_rv 0.811189846679417 0.696021101584491 -0.0745155783003286
rs182366_fw 0.580765993782747 0.414961303809782 0.35731117626206
rs182366_rv 0.431995007027375 0.265691769751378 0.34970147503493
rs182369283_fw 0.0962190968237622 0.0320187649848918 -0.556175137664719
rs182369283_rv 0.064751782785833 0.0188227260711227 -0.513815723959968
rs182371513_fw 0.139209297755646 0.0530644425755798 -0.495985179798004
rs182371513_rv 0.0762487106283718 0.0233891440007274 -0.614887342391722
rs182373606_fw 0.860062277537474 0.767239591624091 0.14201770066572
rs182373606_rv 0.70620872827834 0.560760329347633 0.275012540764283
rs182374496_fw 0.089860693711289 0.0291983157789252 0.962606367418732
rs182374496_rv 0.0107089064547278 0.00171684047590504 1.40338094353938
rs182374523_fw 0.740842343332393 0.603334349055406 0.154890440190231
rs182374523_rv 0.865181233629187 0.775227434351211 0.10614253022833
rs182375357_fw 0.177611532887089 0.074045070740467 -0.621774876138791
rs182375357_rv 0.181977759370678 0.0766723138728182 -0.487599780276114
rs182376294_fw 0.804890308375745 0.68752938656195 0.12844803413163
rs182376294_rv 0.963503579434357 0.932624923149652 -0.028168069478735
rs182378203_fw 0.366744910285306 0.208023280842276 -0.517251385610304
rs182378203_rv 0.501426884910642 0.331877989316147 -0.353545892368567
rs182379102_fw 0.527884900335853 0.358560795164316 0.242594444515007
rs182379102_rv 0.10464949325299 0.0358552916192701 0.565333201670566
rs182381013_fw 3.2398442873017e-05 9.32620560441281e-07 1.65547374358966
rs182381013_rv 0.00206274276668816 0.000198687208301306 1.42509246014625
rs182386890_fw 0.218110881450213 0.0987955793501735 0.823969291022562
rs182386890_rv 0.00122611513373266 0.000100863306143534 1.7709253682511
rs182387910_fw 0.00269567415545123 0.000280519914657246 -0.816954985817403
rs182387910_rv 0.0307676434436027 0.00695033123905151 -0.701270956387216
rs182390463_fw 0.114803534499929 0.0406038820734825 -0.298483560067963
rs182390463_rv 0.151395783785403 0.059484449186203 -0.293589074059641
rs182390991_fw 0.00203297009380613 0.000194670852824986 -1.1017218096921
rs182390991_rv 0.000551990176131453 3.61986789690964e-05 -0.891274497494421
rs182392500_fw 7.83539716072921e-05 2.94436108554596e-06 1.91952722224581
rs182392500_rv 8.70373188000029e-06 1.73543323597644e-07 1.83650084358079
rs182393623_rv 0.946827139084932 0.904769756693614 0.0402036774756493
rs182394141_fw 0.83321962222525 0.727142949095815 -0.162120482287855
rs182394141_rv 0.926555914823191 0.870959013407771 -0.0678720726770149
rs182394242_fw 0.738050314727473 0.599795451290313 0.0914748403263129
rs182394242_rv 0.994912225671092 0.988372353795376 0.00286972225291309
rs182394365_fw 0.876116891371317 0.7913631337 0.08764438450156
rs182394365_rv 0.974096418380172 0.95126493360199 0.0195675275582545
rs182395139_fw 0.154628836668182 0.0611856590452329 0.501208819072743
rs182395139_rv 0.101132715352632 0.0342309625417246 0.521045821883771
rs182395266_fw 0.000783687913965838 5.66623712373504e-05 1.58652259164094
rs182395266_rv 0.00356022849097783 0.000400410542910717 1.45816796120792
rs182399485_fw 0.94907727951877 0.908541302834344 0.0518300889489848
rs182399485_rv 0.415661435931361 0.250815771410692 0.565223059428279
rs182400080_rv 0.00127589673876852 0.00010599314690055 1.79706694079789
rs182400971_fw 0.127553852440378 0.0469471978957452 -0.363184283044394
rs182400971_rv 0.0455406243687778 0.0117631252447476 -0.44381293838262
rs182401208_fw 0.361390733897516 0.203641767613946 0.246400648739333
rs182401208_rv 0.893148836520387 0.816690017779048 0.0445819961279607
rs182402674_fw 0.226696093528523 0.104375568508687 0.400766199009222
rs182402674_rv 0.177243709254455 0.0738089648587909 0.463564147051369
rs182403527_fw 0.875375420180521 0.79034127412888 -0.0814383522985015
rs182403914_fw 0.000188714014125663 9.07612022463128e-06 1.98944061700597
rs182403914_rv 2.17942286024494e-05 5.59160090656257e-07 2.37250911469408
rs182407300_fw 0.655983234514648 0.49963715407031 0.335530387025517
rs182407300_rv 0.905886944770142 0.837124132450177 0.103517986760728
rs182411089_rv 0.0103626028324826 0.00164319134497356 -0.75108652908085
rs182413694_fw 0.873837116792484 0.78796671867891 0.0547022506916529
rs182413694_rv 0.849860422517649 0.751750443632575 0.0622915353420203
rs182415546_fw 0.592992596087702 0.42847026059162 -0.330065739048758
rs182415679_fw 0.181650196173433 0.0764539492642017 0.369962798937443
rs182415679_rv 0.385807177188618 0.224441046373242 0.250944642319758
rs182417590_fw 0.0764575273695858 0.023480845009745 0.901628722221256
rs182417590_rv 0.11662774725787 0.0414773596539252 0.770324770289666
rs182419799_fw 0.598405916096205 0.434403958789944 0.247859225277083
rs182419799_rv 0.955698435752789 0.919563552513026 -0.0257134767439935
rs182420067_fw 0.421650381615394 0.256233211474155 0.519854827180125
rs182420067_rv 0.448805800504007 0.281465252765601 0.465547080776801
rs182421015_fw 0.0869398022760442 0.0279127279729073 0.551280008542675
rs182421015_rv 0.11624966201257 0.0412799045321438 0.540735154932588
rs182421667_fw 0.0218283561207675 0.00441366048826789 1.20022447895238
rs182421667_rv 0.0248906508196988 0.00526324435807689 1.17142034063952
rs1824219_fw 0.106555872708145 0.0367111412464287 -0.400827374243816
rs1824219_rv 0.0127955819346288 0.00217787806113144 -0.464586305034198
rs182422133_fw 0.464358891115045 0.296195303127692 -0.301799699256398
rs182422133_rv 0.76252216782572 0.631092374317971 -0.132869105226599
rs182422577_rv 0.301981029320317 0.157145282503891 -0.379429998227561
rs182422782_fw 0.270768973874147 0.134405327685787 -0.275616781644615
rs182422782_rv 0.00913957798333104 0.00138762376012598 -0.745874724839802
rs182423023_fw 0.0486094487730126 0.0128239030532329 0.769143934748902
rs182423023_rv 0.113721779105025 0.0400742110876203 0.505455394014958
rs182426998_fw 0.0049449761195321 0.000617014636903996 1.22642734277651
rs182426998_rv 0.0151991412835406 0.00273253754281422 1.10320255774431
rs182427226_fw 0.110688214084694 0.0386525465855619 -0.486089252192967
rs182427226_rv 0.287470791500847 0.146491171143101 -0.245866619142028
rs182429653_fw 0.012950537304165 0.00221570967014727 -0.541016140573703
rs182429653_rv 0.178176967560666 0.074359390216683 -0.340231857846183
rs182429809_fw 0.00737433437885175 0.00104572899099834 -0.546211359380795
rs182429809_rv 0.136288328185869 0.0515229745762717 -0.318749473034076
rs182437110_rv 0.451270038441676 0.284008779418705 0.268833762355977
rs182438072_fw 0.930307787219147 0.877365449030686 0.0387308616816385
rs182440210_fw 0.644542348187262 0.486289973710302 -0.257961925321748
rs182440210_rv 0.883819673379671 0.802917071483549 -0.0941084565477703
rs182441129_fw 0.539212506193921 0.370452933307869 -0.416757584107773
rs182441129_rv 0.719312539521023 0.576715459479796 -0.254856232507914
rs182441366_rv 0.834550289541299 0.728924354357152 0.175566416772032
rs182442895_fw 0.290500229083602 0.148780733520445 0.58076206178129
rs182442895_rv 0.197060715762313 0.0856008771276364 0.693339150110346
rs182443656_rv 0.0391288695648738 0.00960804878926921 1.22178651752973
rs182444771_fw 0.0045772877660852 0.000557206475491373 1.6645841781642
rs182444771_rv 0.995981290752716 0.990386013999323 -0.0030761137601162
rs182445269_fw 0.00102877025292759 8.03812769625268e-05 1.86005305471966
rs182445269_rv 0.00828085086857219 0.00121934997347734 1.40096324065098
rs182447033_fw 0.972560095417972 0.948506667945726 0.0301831992577195
rs182447033_rv 0.805745407000212 0.688660778154716 -0.183163971331208
rs182447501_fw 0.0416006401442115 0.0104164918734129 -0.462259281722052
rs182447501_rv 0.535729115206415 0.366631948393535 -0.238048772992681
rs182447697_rv 0.36241797457112 0.204462798008821 0.616296932955253
rs182448215_fw 0.00931289187452222 0.00142172729157865 0.867030241052037
rs182448215_rv 0.922397895904685 0.863767838604542 -0.0600991196982324
rs182449703_rv 0.829463397326135 0.72167333272105 -0.160233263089677
rs182450829_fw 0.492690128176499 0.323420181346391 -0.20614849972992
rs182450829_rv 0.877427379626356 0.79309759788274 -0.0774397707660315
rs182455877_rv 0.136651672786666 0.0517192715529921 -0.515620203879398
rs182456297_fw 0.704929650442513 0.559159919349227 0.206780488348204
rs182456297_rv 0.832504137731216 0.726123392022192 0.14731310502582
rs182457442_fw 0.628331633387906 0.467909935866988 -0.148020730464456
rs182457442_rv 0.866127480062648 0.776818870773339 -0.0581495449755378
rs182457993_fw 1.56695880889859e-06 1.9252109312436e-08 2.04972120926644
rs182457993_rv 0.00184773735224688 0.000171356970737867 1.51425461960213
rs182459501_fw 0.718666094226701 0.575840486775879 0.142615935713326
rs182459560_fw 0.294001628369875 0.151282770088805 -0.257433128115699
rs182459560_rv 0.135819026441904 0.0512974941949255 -0.331316251158461
rs1824600_fw 0.598913153162127 0.434999855981482 -0.145698433815933
rs1824600_rv 0.676939780051368 0.52492963090268 -0.134041878026048
rs182460612_fw 0.467043465921008 0.29885412676596 0.3154717192106
rs182460612_rv 0.54374224013125 0.37531222162399 0.31034771056614
rs182461026_fw 0.508121283596936 0.338264271669302 0.213198780464698
rs182461026_rv 0.919393051095119 0.859087564533062 0.0426487104619541
rs182462343_fw 0.89472713418008 0.81900392671895 0.0704677292675746
rs182462343_rv 0.791892644401244 0.669858893049516 0.151058826126513
rs182463490_rv 0.672334788812428 0.519370557172876 0.21316567995141
rs182464562_rv 0.174687977336989 0.0723162557630863 0.715947463883835
rs182464642_fw 0.0010777130703785 8.51911289569978e-05 1.80849710946203
rs182464642_rv 0.0734537582772325 0.0222288069278356 1.02291753983743
rs182465021_fw 0.317080930313257 0.168568303063267 0.352422226961166
rs182465317_rv 0.261948287535097 0.128213621799084 0.518106246515606
rs182468001_fw 0.0060632719456265 0.000810394186791872 0.827315700531158
rs182468001_rv 0.0014359726547118 0.000123499428656511 0.847421650749496
rs182468364_fw 0.00219351045109899 0.000214754582220433 -1.05969623028725
rs182468364_rv 0.00904042625833435 0.00136697131610605 -1.06679771820751
rs182468951_fw 0.0841712905375676 0.0266906374811914 -0.788676741742824
rs182468951_rv 0.0388457509827503 0.00951159124457803 -0.889148746497547
rs182471226_fw 0.0247601729907408 0.00522388008224794 1.06030378372492
rs182471226_rv 0.00907592989803761 0.00137420013573014 1.29098092782232
rs182471422_fw 0.142058428125819 0.0545306430921201 0.476617474244403
rs182471422_rv 0.247387798389316 0.118351061514442 0.410630260048287
rs182471731_fw 0.844825153410355 0.744568382998676 -0.0723365475355649
rs182471731_rv 0.938289531134662 0.890518836568983 -0.0322057238368563
rs182474797_fw 0.0454413804204295 0.0117229173296151 1.22641430001254
rs182474797_rv 0.0576887839179967 0.0160914360555994 1.21682312375397
rs182475291_fw 0.902261910907647 0.8308999443625 -0.0487176747024562
rs182475291_rv 0.938405788002887 0.890672591974729 0.0292387490947687
rs1824797_fw 0.11228581565607 0.0393967672275687 0.513996192163779
rs1824797_rv 0.12075583816241 0.0435423977520131 -0.666018454995321
rs1824798_fw 0.345287641729345 0.190567650186743 0.284343970453885
rs1824798_rv 0.29239828821513 0.150144092591657 0.295767693106963
rs182480114_fw 0.0184466807380139 0.00352090825148928 -0.728326564490257
rs182480114_rv 0.0551844227655295 0.0151689117318028 -0.564709905605774
rs182481181_fw 0.66096619859452 0.505427971315941 0.164878396587047
rs182481181_rv 0.986548200170385 0.97332527293036 0.00763013932226143
rs182481707_fw 0.937132805947162 0.888216931706671 -0.0272162726500559
rs182481707_rv 0.58684026427869 0.421468981524288 -0.164001040720006
rs182481934_rv 0.492485498191924 0.323240269026767 0.364735811755325
rs182482216_fw 0.00122790363435596 0.000101058821895009 -0.530547227520146
rs182482216_rv 0.00115439805776638 9.29636018031844e-05 -0.577277421459495
rs182489544_fw 0.137219741274045 0.0520162153738052 -0.392304891224533
rs182489544_rv 0.560950156579871 0.393476516507472 -0.190073492097708
rs182492217_rv 0.350999421531905 0.195144592463395 0.327468153783872
rs182494692_rv 0.498067544977439 0.328547442000744 0.385470240945747
rs182496287_rv 0.610869186397881 0.448655187548316 0.194645107143726
rs182496565_fw 0.000416860411986688 2.50505327973776e-05 1.45029407476604
rs182496565_rv 0.00467712319024316 0.000573403530920705 1.12003716459863
rs182496941_fw 0.775004636175236 0.647375165128347 -0.104885809526791
rs182496941_rv 0.928047126295339 0.873150038305671 -0.0361580230266252
rs182497035_fw 0.323475085949747 0.173496879947221 -0.550488922265186
rs182497411_fw 0.769681141901405 0.640316634174632 0.22828957468421
rs182497411_rv 0.973480525011044 0.950151700362171 0.0289626989172539
rs182497933_fw 0.979039165648608 0.959821302213022 0.0126308811233398
rs182497933_rv 0.844078352322194 0.743446468640206 0.122390494793383
rs1824980_fw 0.694248281322045 0.545956799295467 0.156756273287691
rs1824980_rv 0.00839852977830077 0.0012420491752949 1.12402593994215
rs182498749_fw 0.832271465165719 0.725671946116448 -0.0603513735090244
rs182498749_rv 0.351600938327862 0.19563843598043 -0.22974479345067
rs182502590_fw 0.600724597237736 0.436974562985276 -0.196770651983422
rs182502590_rv 0.759924180356705 0.627739853706569 -0.126704757198992
rs182503151_fw 0.101790439802619 0.0345413890401364 1.01366945566681
rs182503151_rv 0.0170562199773173 0.00317448722953852 1.31985263132797
rs182504033_fw 0.763277750992842 0.632021596480438 0.117690117541808
rs182504033_rv 0.478111560868586 0.309546384126815 0.286430194653452
rs182504086_fw 0.531905687410748 0.362521260645438 0.451370936702048
rs182504086_rv 0.267124691912238 0.131798766442798 0.754389253070111
rs182504280_fw 0.0805097130183582 0.0251573933497747 0.620704895773651
rs182504280_rv 0.038608388592115 0.00943157171609737 0.577888657462506
rs182504691_fw 0.969972592455589 0.94373508376178 -0.031996403942217
rs182504691_rv 0.909655787687671 0.843372617083265 0.0949317358436045
rs182505704_fw 0.240746531832339 0.113743990439398 -0.64129881123866
rs182505704_rv 0.0572267689570751 0.0159176309115559 -0.829473569276002
rs182507396_fw 0.549612031684485 0.381639566822251 0.231476879393943
rs182507396_rv 0.121546166377158 0.0439295314349663 0.436409870568036
rs182507726_fw 0.708778096473865 0.563716811496859 -0.138499836877373
rs182507726_rv 0.670195825115862 0.516691160372992 -0.16403740729742
rs182510294_fw 6.22290174600042e-08 3.53722546330062e-10 2.88339340505099
rs182510294_rv 4.0802959652741e-07 3.56923242046736e-09 2.32930590343392
rs182510396_fw 0.0168098522353656 0.00311413359705002 -0.836341832337241
rs182510396_rv 0.0670948834922553 0.0196997451697452 -0.512074132459393
rs182511796_rv 0.757531523427337 0.624624642450907 -0.205620300437587
rs182513698_rv 0.0213227171149327 0.00427864443910439 1.38575509721654
rs182514276_fw 0.16443677863906 0.0666595779374518 -0.388647838958654
rs182514276_rv 0.0266785885035775 0.00576316046080644 -0.589888710135189
rs182515927_fw 0.461478064498768 0.293556512796078 0.247093824422874
rs182515927_rv 0.190337706274073 0.0816132957928542 0.377387921331229
rs182516082_rv 0.415661435931361 0.250901822014039 0.288460913405758
rs182516265_fw 0.0253430824644947 0.00538804710281983 0.956023226625269
rs182516265_rv 0.0136085573266233 0.00236666636275494 1.03371878413758
rs182518228_fw 0.276364279616723 0.138399133414767 0.67484882159172
rs182518228_rv 0.72072097281631 0.578395597243125 0.228196881633577
rs182519700_fw 0.190539191994167 0.0817502602326508 0.51701922983057
rs182519700_rv 0.138396695531632 0.0526414343530673 0.336255792691878
rs182521704_fw 0.143233365904266 0.0551844296412397 0.53375524508354
rs182521704_rv 0.348711884734955 0.193236500919911 0.344483542400167
rs182521856_fw 0.0277822400506694 0.00608575642982837 1.32629145876579
rs182521856_rv 0.000250285137534447 1.30116385945352e-05 1.76040838261596
rs182523690_fw 0.24815056032282 0.118885924118121 0.411221910523924
rs182523690_rv 0.258190790267954 0.125637113417795 0.461049957349231
rs182524045_fw 0.717580594941766 0.574502518649549 0.165954403221807
rs182524045_rv 0.321745366615757 0.172123417048606 0.434297476374831
rs182524511_fw 0.0708085388418685 0.0211573652596426 0.414286506231602
rs182524511_rv 0.10987233028434 0.0382692910737572 0.380034049100657
rs182529681_fw 5.24247403289182e-05 1.7525931702643e-06 1.56528599931677
rs182529681_rv 3.51931288058614e-05 1.03875501274903e-06 1.44886001730076
rs182530037_fw 0.222501310317288 0.101595300043024 0.304409447595022
rs182530037_rv 0.45350727422434 0.286138986835595 0.220422253571048
rs182530179_fw 0.989875690424199 0.979498120316905 0.00444485565586389
rs182530179_rv 0.469504493416022 0.301133762514569 0.1784258491715
rs182530711_fw 0.315935754137654 0.16767262674185 0.356564018116817
rs182530711_rv 0.112570777421945 0.0395316063635886 0.535046546308228
rs182530718_fw 0.13760303699318 0.0522269461509183 0.629553304831175
rs182530718_rv 0.396020440203146 0.233352919606512 0.428185563261462
rs182531023_fw 0.783864161434971 0.658906716816331 -0.136760261481976
rs182531023_rv 0.449447491024063 0.282048683080138 -0.28432974235246
rs182533042_fw 0.173641790783135 0.0717378488968839 0.732883501427957
rs182533042_rv 0.613417353308829 0.45151902147873 0.321215123494397
rs182533709_rv 0.968557239830577 0.941447576968002 0.0183854566104478
rs182535205_rv 0.969338004518201 0.942688873966897 0.0282685638025768
rs182535456_fw 0.0188022794064939 0.0036131998456931 -0.48380134448046
rs182535456_rv 0.0332672127942629 0.0077397609400582 -0.500512940513823
rs182535469_fw 0.00142353316340305 0.000122146216960213 -0.994188604750563
rs182535469_rv 0.000748019952113985 5.32645530230459e-05 -0.924475395857096
rs182537266_rv 0.884866038869171 0.804574076596544 -0.0629572061022146
rs182540627_fw 0.858653216857089 0.765010782232659 -0.115417015445392
rs182540627_rv 0.834705764499941 0.729123691486092 -0.08926553318855
rs182540900_fw 0.530346547842432 0.361061393806137 0.461734205363848
rs182542989_fw 0.921580710726601 0.862354457934865 -0.044868286226842
rs182542989_rv 0.917737994051235 0.856417434034673 0.0438665731286324
rs182543163_rv 0.735880424460065 0.596891733407118 0.132814339416935
rs182544489_fw 0.146489144824055 0.0568541568167246 -0.39653470401538
rs182544489_rv 0.901903303078179 0.830270481514608 -0.052308498295942
rs182544686_fw 0.000150000815316612 6.77795469647752e-06 -1.05254995978058
rs182544686_rv 0.00284933668922942 0.000300858897980255 -0.880125598955196
rs182545128_fw 0.70526566632854 0.55954227140139 0.289324992928204
rs182545900_fw 0.83509212875309 0.729596670716098 -0.0861071534652565
rs182545900_rv 0.626204237383329 0.465653963795035 -0.197754305712498
rs182548494_fw 0.736548461782546 0.597833708236478 0.243468660084744
rs182548494_rv 0.999016980085595 0.996126416492713 -0.00196786466046799
rs182549352_fw 0.00291828895975218 0.000310656774894106 1.16359183010248
rs182551130_fw 0.333143467240965 0.181045859945038 0.637886613605891
rs182551130_rv 0.411019847753053 0.246590999938634 0.518209803677585
rs182551297_fw 0.00499650765613721 0.000626109572073645 1.57764456291964
rs182551297_rv 0.0165116614573234 0.00304391874564375 1.38379824158186
rs182553742_fw 0.973716236617343 0.950597125299609 -0.0162150374202819
rs182553742_rv 0.321785822352425 0.172166410891034 0.377425085138971
rs182556467_fw 0.305038575272522 0.159613443341458 0.355180210778055
rs182556467_rv 0.738058749604052 0.59982679216599 0.135024283248914
rs182558257_rv 0.0569566115582923 0.0158084736346849 1.19627353876333
rs182561294_fw 0.0494770543359194 0.0131184357658489 -0.342447862939227
rs182561294_rv 0.332115542926946 0.180293498404672 -0.277846003678978
rs182561628_fw 0.911683695763258 0.84650293919867 -0.065381020622741
rs182561628_rv 0.405788661681116 0.241895384283933 0.433773283103147
rs182563080_fw 0.975914020700891 0.954415549804952 0.0135718913244036
rs182563080_rv 0.900328328399588 0.827815747477174 -0.0512250890183125
rs182563776_fw 0.42530215113402 0.259500817095398 0.264756224981105
rs182563776_rv 0.936731272131176 0.88755667042426 0.0219282442557524
rs1825641_fw 0.30057609225922 0.156104772426833 -0.446723724790277
rs1825641_rv 0.108529643611435 0.0376508952778691 -0.870521771020252
rs182564609_fw 0.533728787894554 0.364383548101987 0.356478141546814
rs182564609_rv 0.228278134691498 0.105445570713402 0.599641205463
rs182565506_fw 1 0.9986739311595 -0.000497822318793265
rs182567033_fw 1.772197698435e-05 4.31555009837201e-07 1.89587312388711
rs182567033_rv 0.00123850714141428 0.000102078978667205 1.61240471779745
rs182568371_fw 0.775443691823284 0.648046798388578 -0.136582102424357
rs182568371_rv 0.132708055588378 0.0496191290054085 0.411346413115641
rs182569635_fw 0.440918945840804 0.274027423941204 0.534301510662057
rs182569635_rv 0.0168537669139806 0.00312562394828317 1.17055705627671
rs182571480_fw 0.0287711491185948 0.00637333165234083 1.25794012233195
rs182571480_rv 0.962423870260237 0.930643213407152 -0.025721586992921
rs182572397_fw 1.08227460300046e-10 1.42426600487753e-13 3.3714038227161
rs182572397_rv 1.16678658390518e-10 1.57419285643988e-13 3.03048754997665
rs182574157_fw 0.999794748185647 0.997559838593837 -0.00153576543560943
rs182574893_fw 0.772539444299343 0.644054044159986 -0.193352947729448
rs182574893_rv 0.535087679823397 0.365937723626898 -0.410094382362235
rs182575265_fw 0.923799376860517 0.86633225427368 -0.0429233056460461
rs182575265_rv 0.114607060417191 0.0405179164673565 1.01816334153563
rs182576113_fw 0.412748893943366 0.248185207909038 0.492128967859752
rs182576113_rv 0.452071902705826 0.28472007828697 0.526168405951929
rs182577609_fw 0.821288564453626 0.709978251203941 0.130998530965727
rs182577609_rv 0.376334057493919 0.216329864292725 0.494167657281047
rs182578695_fw 0.00167672844358009 0.000151070197572014 -0.752682805194451
rs182578695_rv 0.0606998291102999 0.0172327208205562 -0.625212378751747
rs182578922_rv 0.50658538755006 0.336860851451851 0.462565697267351
rs182579524_fw 0.989043492765112 0.978062141530554 -0.00899568203760782
rs182579524_rv 0.755581825765632 0.62223156856755 -0.169136079647771
rs182580256_rv 0.90611743773998 0.837479286161524 0.0958379060728663
rs182580364_fw 0.0203919645233989 0.00403234376885957 -0.770401622665582
rs182580364_rv 0.096508990350257 0.0321387126093965 -0.580255244168637
rs182580406_fw 0.311882969746231 0.164591679376063 0.442920187669627
rs182580406_rv 0.75047874748948 0.615705293167917 -0.122614295140121
rs182580921_fw 0.99511517586787 0.988827863718426 -0.00491809670101471
rs182580921_rv 0.540061143837022 0.371250976069417 -0.323449186953524
rs182581435_fw 0.212234786028559 0.0950171660390308 -0.291565390908519
rs182581435_rv 0.708807808805179 0.563771305074812 -0.0869600613427458
rs182583053_fw 0.429184072027745 0.263032226214868 0.565170867174196
rs182583103_fw 0.197528870302952 0.0858894306000681 0.860484472721903
rs182584958_fw 0.867245514234378 0.77839216826823 0.0948756372137678
rs182584958_rv 0.842695748619528 0.741571697145905 -0.102038298806275
rs182585513_fw 0.997968816066943 0.993951601448931 0.00375542430568163
rs182585513_rv 0.933998307414648 0.883365611451642 0.0683460035839666
rs182585769_fw 0.68064456575273 0.529462979669705 -0.184439311822628
rs182585769_rv 0.908584498668933 0.841726280300951 -0.0521810376824494
rs182589093_fw 0.0163090469144778 0.00299358105728996 -0.63452114726095
rs182589093_rv 0.131255931804444 0.0488675780513344 -0.417027087454742
rs182589305_fw 0.956742860350495 0.92128889638779 -0.0357603879741784
rs182589305_rv 0.975084661962221 0.953112151788898 -0.0246545652058117
rs182590489_fw 0.0617540129220087 0.0176251027314818 0.919792718258569
rs182590489_rv 0.00901331619645791 0.00136177566049596 1.30430751173493
rs182593604_fw 0.822712782083167 0.712160695127064 -0.0956237017543168
rs182593604_rv 0.799402786042137 0.680172195555437 -0.201987573691032
rs182594696_fw 7.72649529038607e-05 2.88891254471007e-06 1.42899226926095
rs182594696_rv 0.0169765571979519 0.00315503080236356 0.854266029026932
rs182596335_fw 0.379554783584513 0.219092086775494 0.317341377270058
rs182596335_rv 0.186806537131384 0.0795186918282491 0.453815089796956
rs182597698_fw 0.178524959335513 0.0745759163729423 0.255029290044089
rs182597698_rv 0.22683066384308 0.104477662940573 0.270259264170082
rs182597886_fw 0.0240339309154286 0.00501617209836645 -0.966262653220132
rs182597886_rv 0.0116387036307318 0.00192107561022742 -1.06140850898535
rs182599097_rv 0.798850580392929 0.679393150582109 0.105923488064248
[truncated: 5,844,685 more chars]
