# Supplementary material for: High-throughput characterization of genetic effects on DNA–protein binding and gene transcription
Source: Genome Res. 2018 Nov;28(11):1701–8. doi: 10.1101/gr.237354.118 (PMC6211638; doi:10.1101/gr.237354.118)
Supplement: Supplemental Material [file supp_gr.237354.118_Supplemental_Table_S9.txt]

#Table S9: DEseq results: Mid. Differentially bound regions for mid concentration. Columns are (identifier(rsID_Direction), adjusted p-value, p-value, logFC).
identifier padj pvalue logFC
rs10005641_rv 0.905829807780869 0.844352861470588 -0.051023555307323
rs10043_fw 0.0516149079312006 0.0210221084438753 0.686654603785431
rs10068432_fw 0.845890445165304 0.753633515185224 -0.109311344871325
rs10068432_rv 0.282700090204964 0.168424039782737 -0.628696679327348
rs1008766_rv 0.656440925302965 0.516760672476635 -0.279180282682657
rs1046040_fw 0.0929841735843259 0.0427033843927565 -1.02161106946594
rs1048646_rv 0.673475922236071 0.536330459033033 -0.308980638652003
rs10500286_fw 0.528360920572523 0.381155413524121 0.144740280195676
rs10500286_rv 0.802832080431483 0.693822491740633 0.196872917280697
rs10773138_fw 0.864333763451324 0.781889079996893 0.0724595557660403
rs10773139_fw 3.48597185433061e-06 2.14159365126959e-07 -2.30825003887184
rs10781369_fw 0.972517963313972 0.951222778431409 0.0159759999582902
rs10786583_rv 0.966964611581073 0.942014063140782 0.0368251264233302
rs10819277_fw 0.904431914271886 0.842305258847061 -0.0520473224583102
rs10819277_rv 0.935071490645202 0.890003585423229 0.0355362425078513
rs10819278_rv 0.750657448284098 0.627890009689999 -0.162839490935549
rs10866275_rv 0.00905791617209962 0.00264366283081399 1.35301437266395
rs10951154_fw 0.791689974192609 0.679099459402937 0.108293605694056
rs11073821_rv 0.520384491681859 0.373392539733605 -0.230934840391135
rs11083748_fw 0.858962770124844 0.77342684829831 0.0753079270577753
rs1109895_fw 0.831870281037473 0.733121334603419 0.0701280142699102
rs1109895_rv 0.788102672732889 0.67463160156295 -0.146411044304947
rs1109896_fw 0.979170904733586 0.962143189839379 -0.0124265272319076
rs11121541_fw 0.798044175877733 0.687119707413132 -0.105424715532408
rs111251056_fw 0.859277652681853 0.774109531577329 -0.0751106399540702
rs11132303_fw 7.32962417246702e-05 8.62474046097086e-06 1.28654923087376
rs111343213_rv 0.944709370038956 0.90595020493383 -0.058469506786137
rs111544178_fw 0.927160534980086 0.877534713668237 0.0357409603311886
rs111544178_rv 0.781977085285828 0.66716428517289 0.155075433447431
rs11156882_fw 7.54255286465713e-05 8.92973204316702e-06 -1.57630134816345
rs111685844_rv 0.410308105496498 0.271468009271477 0.550480310267248
rs111711955_fw 0.513878391269271 0.367060961140079 0.149069424565106
rs111711955_rv 0.416495551853865 0.276689615496431 -0.534029603631614
rs111859634_fw 0.913734788694828 0.856430575866292 0.0473504692784775
rs11195352_fw 0.677869373105814 0.541358260290602 0.159848249603932
rs112302062_rv 0.275840346280211 0.163178973598953 -0.616054191252236
rs112505924_fw 0.690815122068252 0.556005206060165 0.153767494124637
rs112608531_fw 0.699172872510399 0.565657284159864 -0.150081375719377
rs112751561_fw 0.84198435965879 0.748003518353989 -0.0841004319384824
rs113234443_fw 0.833339552181562 0.735365390873677 -0.0884076465614314
rs113362476_rv 0.144051214513222 0.0727550257350084 -0.57083272393616
rs113377917_fw 0.961180099947786 0.932790860032557 -0.0220766959771323
rs113443567_fw 0.998313260232273 0.995769884677939 -0.00138760696856589
rs113579010_fw 0.912860876077434 0.85503496100924 -0.0478119157388422
rs1136267_rv 0.604446279534909 0.459818276743407 0.354334809280583
rs1139057_fw 0.956104758060087 0.924078323052343 0.02493666192089
rs113941333_rv 0.692195039637421 0.557685693643281 0.287705890205571
rs113965271_fw 0.1164999748403 0.0561105675868285 -0.385378244207536
rs113965271_rv 0.876219536033796 0.799192613404517 -0.0659008171521685
rs114000233_rv 0.47241531567572 0.327626608061726 0.417523927507877
rs114007624_rv 0.613361080975575 0.469211608733467 -0.348117671568484
rs114105224_fw 0.865953094239068 0.784320764814397 0.0716457690459401
rs114105224_rv 0.985113815882223 0.97239899792651 0.0151230179020226
rs114127141_fw 0.897468730381996 0.831878241292348 -0.0555750904397386
rs114185324_rv 0.624247493548813 0.480716752182054 0.228204677201712
rs114211152_fw 0.00138950459948288 0.00029049346203101 -0.639982658211899
rs114430703_rv 0.686353631808221 0.550990131345142 -0.288736794372534
rs114450384_fw 0.871552372402514 0.792367482138272 -0.0689135003448697
rs114516278_rv 0.371397990875563 0.238691229520216 -0.555867623031063
rs114548836_fw 0.99346532275898 0.987215383478123 0.00418466804126421
rs114581938_rv 0.864342734798147 0.781906943249654 0.0833597435931446
rs114691522_fw 0.837086704919536 0.740541169336578 -0.0866147638316432
rs115043882_fw 0.859216398936396 0.773996155996155 -0.0751474446881224
rs115043882_rv 0.0139845174417379 0.00442447286267807 1.40090198103401
rs115044970_fw 0.000511689662420968 8.83881107824563e-05 1.23592310306052
rs115078023_rv 0.452096705768257 0.309021803236806 -0.470898955525973
rs115137751_rv 0.939327038016075 0.897250542673691 0.0430335130452276
rs115259337_fw 0.734547040485392 0.607899362151003 0.115125222371496
rs115259337_rv 0.442527031515334 0.300118987676397 0.520842386981904
rs115359202_fw 1.99182957013191e-06 1.09821079578389e-07 -0.885164138737702
rs115359202_rv 0.315496235136697 0.193406535880104 -0.580772363151097
rs115361538_fw 0.988609113747491 0.97816244806293 -0.00716322346840527
rs11538946_rv 0.605344106613632 0.460844080690173 -0.337657160926968
rs11538963_rv 0.910782859792533 0.851811273448533 0.093100609377824
rs115462491_fw 6.08114155695044e-19 1.85166481006024e-22 1.87650074079957
rs115462491_rv 0.72197772400816 0.59276234057247 0.219325404656337
rs115600509_fw 0.634475759593225 0.492278259024881 0.179051810470152
rs115621215_fw 0.937956584364861 0.894888735028303 0.0345522372652076
rs115742683_rv 0.396627261911101 0.25970962740304 0.57037847344682
rs115927183_fw 0.0952088321710427 0.0439333700146896 -0.782458407464488
rs116109761_fw 0.842043795265708 0.74814448907926 0.0840132129109886
rs116175140_rv 0.552671500771903 0.405615706505254 0.351853898730438
rs116263029_fw 0.684754922792472 0.549227936878002 0.224867263515791
rs116372990_rv 0.995259343730181 0.990373716481802 0.00592301925675603
rs11640439_rv 0.842555964716636 0.74889848208266 -0.152864016233391
rs11640851_fw 0.869753501860393 0.789733201496132 -0.0697243681871633
rs11641471_rv 0.802592464865073 0.693399685926215 0.189448546055911
rs11642934_fw 0.873601137461216 0.795267473576855 -0.0678879110142377
rs11645008_fw 0.851141890693278 0.76153739829859 0.0794389046081535
rs11647319_fw 0.835042641078736 0.737648364450271 -0.0876145247431045
rs11648751_fw 0.832538274131809 0.734170091412586 0.0889001632485451
rs11648751_rv 0.233731841467944 0.132494259872183 0.74184184678535
rs116488534_fw 0.303296162786118 0.183923236933137 0.347610857838218
rs116488534_rv 0.892541418801173 0.82450768267616 -0.110476994231948
rs11657699_fw 0.626228641890499 0.482913301874667 0.183601508697166
rs116625590_fw 0.91362231964583 0.85624273310095 -0.0473781266121558
rs116660503_fw 0.890633211666008 0.821310656407757 0.0591210345428687
rs11672890_rv 0.251288362872809 0.145070626396404 -0.734562111977028
rs11673006_rv 0.762384493245181 0.642278437182671 -0.211388122608353
rs116767727_fw 0.893527956510448 0.825943682204498 -0.0575413066286561
rs1167741_fw 0.922088157041722 0.869573888805293 0.0429823036418408
rs116822000_fw 0.854340682580277 0.766215997637835 -0.0777947445832294
rs117062406_rv 0.61965656641422 0.475832678452168 0.361435388278102
rs11743481_fw 0.882810217553939 0.809465048022183 0.0628543517703529
rs117558553_fw 0.0512380228609871 0.0208402815464442 0.604150441313657
rs117558553_rv 0.892718483853877 0.824761859823589 0.0761805486698437
rs11760731_fw 0.885175334806019 0.812871507780577 -0.061949587175692
rs117708391_rv 0.75188176961366 0.629448297136986 -0.158823100214473
rs117765771_fw 0.309192762807493 0.188482334906128 -0.238168282736121
rs117765771_rv 0.0328139890309384 0.0122085291582837 -0.977998506345034
rs117896577_fw 0.856519576311089 0.769671783201505 -0.0766376355746645
rs117896577_rv 0.848947653071026 0.757984872804112 -0.155351600406793
rs117989615_rv 0.487414130541956 0.341847513884152 0.481877869036337
rs118156404_fw 0.00314141034792674 0.00075906552366788 -0.575924755229777
rs118156404_rv 0.0928705302394914 0.0426333882615565 -0.969905812950344
rs11857503_fw 0.899188842080133 0.834357647915761 -0.0727437608707606
rs11857503_rv 0.925090065202211 0.87408450167851 0.0408241569960475
rs11860407_fw 0.810361248937061 0.703763643426877 0.0984078366597244
rs11880651_fw 0.792636641482661 0.680264807983039 0.107828805130498
rs11880651_rv 0.130598100909273 0.0645302372027123 0.732785107212576
rs11895880_rv 0.951674699677645 0.917153335914553 0.0266365070317697
rs12051120_rv 0.791660173881243 0.679023407198827 -0.1912519536404
rs12294108_fw 0.858962770124844 0.773425707395308 0.0753064796159726
rs12328733_fw 0.425455637281161 0.284588711363875 0.289334725191046
rs12361349_fw 0.994421121388146 0.989071756595403 0.00358552212276454
rs12411520_fw 0.000114797181799765 1.47846424593255e-05 1.24359502033548
rs12411520_rv 0.623221338025523 0.479659457719346 0.357857941917064
rs12443592_rv 0.626599228124623 0.483354540361697 -0.353029821840798
rs12445598_rv 0.69155370790919 0.556896022047136 -0.209835369459063
rs12446371_fw 0.781453089486197 0.666458671884218 0.149136396518811
rs12450385_fw 0.650005521585017 0.509265479078159 0.326245622907633
rs12470189_rv 0.415430030790548 0.275783660710096 0.410305806835968
rs12596338_fw 0.61001474282321 0.465652280728935 0.190834689771745
rs12596509_rv 0.349412455625133 0.220508309329691 -0.580723780690071
rs12597428_fw 0.345685597456231 0.217423202979471 -0.193513053581104
rs12597428_rv 0.731221106221519 0.60405081205858 -0.217082676138105
rs12631540_fw 0.0971887010665051 0.0450321969958773 0.585358978141125
rs1263793_fw 0.00321201130527147 0.000778810135696692 -1.06971947382373
rs12702081_rv 0.83199886272974 0.733350204716104 0.0873584292006988
rs12712982_fw 0.719333512266877 0.589603714703439 0.141195959140574
rs12718597_rv 0.615061278599643 0.470944441430472 0.280825393333599
rs12797496_fw 0.879239323306136 0.803771413597513 0.0650506072402233
rs12923830_rv 0.862617143552474 0.779372029706007 0.140907396324895
rs12924788_fw 0.378809490012015 0.244830068934823 0.26923808515059
rs12925167_fw 0.959164649116912 0.928962623377924 0.0233291710522437
rs12937368_rv 0.241825070735642 0.138202897020473 0.736444454073219
rs13014417_fw 0.994047744094162 0.988408917685832 0.00427195098824406
rs13109112_fw 0.123812637013227 0.0604527711057341 0.644514564096305
rs13176438_fw 0.883919647335173 0.81102059937232 0.0625604124548037
rs13176438_rv 0.999818626137492 0.998567048779349 -0.000463530263459396
rs13233227_fw 0.874730911288461 0.796877966143561 0.0673452382732408
rs13258937_fw 0.821379738642337 0.718352508451337 -0.0943894226597799
rs13317050_fw 0.857214813575427 0.770625212740946 -0.0762957930912692
rs13330423_fw 0.995974787729374 0.991729045333108 0.00271373006658865
rs1360294_fw 0.782081672456396 0.667290160287729 -0.112495396098556
rs137970696_fw 0.00921581534813014 0.00270066043194201 -0.720308264165359
rs138030865_fw 0.774750550728987 0.657942086809195 0.115899172193617
rs138030865_rv 0.965606834281823 0.939749432592489 0.0194461475188574
rs138155344_rv 0.912107807354795 0.853885270492827 -0.0825629221639257
rs138525190_rv 0.736001258533945 0.609588195024924 0.131310226404842
rs138574940_rv 0.713920853289123 0.583200682615153 0.214143667594508
rs138743509_fw 0.975504119980785 0.95597687560865 0.0144519779386949
rs138743509_rv 0.93110594201408 0.883740316540048 -0.057885279029992
rs138788538_fw 0.862483316397972 0.779116024526276 0.0734146434757837
rs138941683_fw 0.763184832822252 0.643644570472601 0.121069350520666
rs139360501_fw 1.85646608652934e-05 1.65333508223906e-06 -1.29996173739891
rs139454895_fw 0.585478671186378 0.439511770880563 -0.159588694852932
rs139644863_fw 0.733545403797122 0.60681789070654 0.127765449614842
rs140300884_rv 0.855952846956676 0.768747438040597 -0.0795456830675908
rs140337729_fw 0.000318913233393591 5.01682683666456e-05 -0.910717132727859
rs140337729_rv 0.0413498156635594 0.0161241492031237 -1.13954616053998
rs140342450_rv 0.989965941221482 0.98073301726138 -0.0080392933044464
rs140418500_fw 0.864918076028617 0.78274929814535 -0.0411088920280861
rs140608076_fw 0.94037199991799 0.898938025228352 -0.0430616171708568
rs140854646_fw 0.741143975109407 0.616121063934667 0.131251967428308
rs140979166_fw 0.829105958146671 0.728927308340831 -0.0906095900283855
rs141017439_fw 0.851413737396149 0.761943857331898 0.0792570079959036
rs141091433_rv 0.820325301479913 0.71698005786531 0.0956985221395608
rs141430605_fw 0.943218747540197 0.903393199556724 -0.0422957276298031
rs141839515_fw 0.098151057245106 0.0455710824925683 -0.647432088247487
rs141996491_rv 0.697473190523419 0.563623784029606 -0.239603266102322
rs142001016_rv 0.873699967961186 0.795387001688231 -0.120272746387128
rs142181213_rv 0.960120508355952 0.930885514529704 0.0284665233949602
rs142199229_fw 0.910979159196168 0.852131820040091 -0.0487547711511642
rs142205212_fw 0.30819437414749 0.187703414559671 0.374307442173139
rs142541707_rv 0.162735074659796 0.084531504182044 -0.868707443151562
rs142863655_fw 0.991739825117925 0.984121878018659 -0.00520984889226362
rs143126604_rv 0.676786321688248 0.540081163264414 -0.267019948299852
rs143177445_fw 0.893914669035685 0.826475892543124 -0.0573941300232562
rs143329377_fw 0.842993037628798 0.749550027807733 -0.0835556088659474
rs143658413_fw 0.894118907733929 0.826822974873714 -0.0572703936579668
rs143739712_rv 0.844207053306315 0.751276871881255 0.160164213813912
rs143778450_rv 0.958574503726054 0.928058896076261 0.0438052512315898
rs143957785_rv 0.748559016713662 0.625189278010876 -0.240366763666394
rs144001348_rv 0.665653286779559 0.527321759490233 -0.28319894182939
rs144544713_rv 0.769707054648047 0.651575701947022 -0.17617799884736
rs144842905_fw 0.883632150958178 0.810547544824029 -0.062728315001387
rs144909987_rv 0.856571426437024 0.769728035922895 -0.147053865289622
rs145414968_fw 0.751966309840795 0.629561175149381 0.126214155287236
rs145414968_rv 0.974802623360252 0.954814649674652 0.0283751655684905
rs145537279_fw 0.999599693482069 0.998134203133902 -0.000611817594170427
rs145585669_fw 0.964929052354939 0.93865989487135 -0.0184432823686891
rs145704024_rv 0.119798009533154 0.0580062199939776 -0.740496769053704
rs145756018_rv 0.067000869264951 0.0287696014216778 1.10570989581582
rs145910031_fw 0.809915558438017 0.703125691795602 -0.099754173230067
rs145910031_rv 0.486264765439574 0.340827334861455 -0.472515613149617
rs1459772_rv 0.264620843050268 0.154895347321377 0.641485058595772
rs146066932_rv 0.56748018662014 0.420925510131494 0.407581686552833
rs146121273_fw 0.773646098295489 0.656602810576322 0.116325640783719
rs146121273_rv 0.979029457736433 0.961871710337903 -0.0123282328150227
rs146276923_fw 0.0119183998368798 0.00366274675096529 1.33838233290734
rs146393341_fw 0.0344683270080713 0.0129511066804118 -0.704702326240408
rs146507936_fw 0.847840252506931 0.756097343552537 -0.107910976048393
rs146659427_fw 0.0315792954708371 0.011662869997094 0.795949856803323
rs146659427_rv 0.516673026326044 0.369721409987822 0.43013908649045
rs146829417_rv 0.16746318700852 0.0875729427731989 -0.610174140254379
rs146909557_rv 0.889931406501319 0.820194857884088 0.0688103774069004
rs147028840_fw 0.783193109315789 0.668680087592143 0.111979137405707
rs147115897_rv 0.892718483853877 0.824753125022095 -0.0569372346466905
rs147227725_rv 0.671068380083281 0.533444569953652 0.283602973650766
rs147315491_fw 0.818290792864839 0.714361808413785 0.0958042349043698
rs147416598_fw 0.970112547679072 0.946776544609338 0.0174648002475587
rs147601002_fw 0.934091244806704 0.888575899688983 -0.0421566075024864
rs147619433_fw 0.794259193286667 0.682436613791553 -0.106991435367537
rs1477404_fw 0.958550557283814 0.927997333984653 -0.0236522731142917
rs147820470_fw 0.645293594783998 0.504055570519655 -0.174859506719548
rs147820470_rv 0.472702359147495 0.327882886387201 -0.493096254207074
rs1478478_fw 0.912213635168221 0.854078944935277 -0.0480906163534313
rs148129102_fw 0.90047672945115 0.83633685414425 -0.0540452554978289
rs148133518_fw 0.929314832218774 0.8809146676081 0.0392112909813819
rs148240217_fw 0.886683838604183 0.815296749965207 -0.0630390036416038
rs148256875_fw 0.920713871414131 0.867400386641126 -0.0437071459629271
rs148288316_fw 0.803237386182204 0.694462637295567 -0.102806804598813
rs148318860_rv 0.840243994527726 0.745295816690666 0.138715531824376
rs148694017_rv 0.942695904854309 0.902445919562691 -0.0521959461733621
rs148932605_fw 0.168465743446157 0.0882473082521039 -0.611472464596887
rs149055758_fw 0.843287150452294 0.74987574924409 0.0834071976192222
rs149080673_rv 0.827454760374295 0.726701094642595 -0.0910400094585542
rs149128356_fw 4.49306570594095e-06 2.91913473609773e-07 -1.5554015982029
rs149210127_fw 0.915628312502281 0.859676330524147 0.0462804249556505
rs149210127_rv 0.394645794042763 0.258122881147354 0.541617013323971
rs149334592_rv 0.955068862692194 0.922528025218029 -0.0250278858182007
rs149797458_fw 0.822606595244418 0.720198234037914 -0.093751578307544
rs149797458_rv 0.504856756486603 0.358553341282048 -0.425300017797636
rs149843472_rv 0.59915583068802 0.454231905924886 0.339371585723831
rs150009463_fw 0.860848382779183 0.776551800908111 -0.0742860760689711
rs150110293_fw 0.826761195499476 0.725793618518424 -0.0918169195994828
rs150391289_rv 0.911748669854962 0.853314579152308 -0.0877829651386011
rs150457372_fw 0.970387525617848 0.947252835646311 -0.0172840325233867
rs150491905_fw 0.283722383106012 0.169192892614125 -0.465751457328782
rs150590041_fw 0.402062791379598 0.264461299025792 -0.241614602932182
rs150731931_rv 0.876079964925689 0.799025791720444 0.0889623775313558
rs150810483_rv 0.909986836947401 0.850557323992213 0.0485836682910162
rs150884204_rv 0.755023735724571 0.633347342009485 0.123848462364253
rs151092283_rv 0.868247076188672 0.787573496471078 -0.136236740387201
rs151151190_fw 0.80526587546399 0.697033753669288 -0.101864693224288
rs151183121_fw 0.146502507525861 0.0743069996839545 -0.309941116049677
rs151183121_rv 0.698058938998797 0.564385972983964 -0.234712800578453
rs1541703_fw 0.993076006979 0.986615800526474 0.00439017435304056
rs1571736_fw 0.679273138369252 0.543061530721475 -0.199678180154489
rs1596929_fw 0.920994693979433 0.867846802321494 -0.0435534533772823
rs1596929_rv 0.886112086663199 0.814441256124264 -0.0601918058014881
rs1651672_fw 0.850017842182227 0.759631596062712 -0.0800406707367537
rs1667309_fw 0.0026765563853426 0.000627966878390783 -0.544936417197041
rs1684032_rv 0.254439018268026 0.147385248280779 -0.717708979588596
rs16853998_fw 0.780358666865165 0.66498400380803 0.113362492687535
rs16854890_fw 0.301765095332524 0.18273759846807 0.491354819375241
rs16899117_fw 0.798819258564443 0.688183259567257 0.104911753687667
rs16899119_fw 0.631530485951095 0.489067202045468 -0.127314372149134
rs16899119_rv 0.808597885474329 0.701440792455013 -0.178807856274491
rs16958708_fw 0.84558926940349 0.753136319578665 -0.0822958748698271
rs16959681_fw 0.97079071086757 0.947931059520003 0.0170915954764711
rs16979527_fw 0.0795745703027371 0.0353882127990587 -0.658724483887888
rs16979527_rv 0.0546701736917044 0.0225272781300467 -0.623248239687237
rs1697953_fw 0.00481266262157245 0.00125412977260775 0.81417049681942
rs1697953_rv 2.14888728362003e-06 1.20152733130956e-07 1.52230394148107
rs16979555_fw 0.436343186010555 0.29446459081198 -0.294827430230216
rs16979555_rv 0.949815489080391 0.914188838991509 -0.0261271359520992
rs1697955_fw 7.40798169546252e-05 8.73437556988672e-06 1.14507564712312
rs1697955_rv 0.045583191567292 0.0181160705558545 0.661401444080092
rs16980629_fw 0.0640162077551843 0.0272216159511117 -0.480304239124729
rs16980629_rv 0.0916303357718739 0.0419475132547096 -0.444730674014996
rs16981103_fw 0.282343268357754 0.168169881341515 0.385760508803966
rs16981103_rv 0.436731449481048 0.294835100469534 0.27426964063469
rs16981238_rv 0.151543638604018 0.0774196252897208 0.891577613313441
rs16981474_fw 0.765770281985147 0.646490022886684 0.0990538119697862
rs16981474_rv 0.692901163737865 0.558481213600068 0.153643634762351
rs16981486_fw 0.812724100695164 0.707018274128522 0.0702482678573395
rs16981486_rv 0.933094724082013 0.88711977314469 -0.0249765335449971
rs1698204_fw 4.14788217671482e-07 1.60868896672256e-08 -0.957097899661196
rs1698204_rv 2.69980188157473e-09 3.28523798969137e-11 -1.06400297550575
rs16982252_fw 4.08888040501543e-05 4.28386108907219e-06 -1.03557437382949
rs16982252_rv 0.000486174167051812 8.31143337055488e-05 -0.944723823961899
rs16982293_fw 3.57029690332149e-06 2.21010378815536e-07 1.4125592245328
rs16982293_rv 1.60520825443992e-05 1.39137841073002e-06 1.32153980141937
rs1698231_fw 0.00658985370510563 0.00181400824485659 -0.942370367298932
rs1698231_rv 0.112599044840614 0.0538423865514128 -0.616154635297519
rs1698233_fw 0.000234419177632742 3.47196200390836e-05 -1.18362827567408
rs1698233_rv 0.760465088709784 0.639866167294101 -0.209000591585355
rs16982846_fw 0.00231335804352205 0.000529109690552493 1.36994115955272
rs16982846_rv 0.0028145350449358 0.000666306383788482 1.36918663910687
rs16983165_fw 1.17543713373674e-07 3.41744084201278e-09 -1.41882916184673
rs16983165_rv 0.000373678691147741 6.0721944477939e-05 -1.12768246100195
rs16983290_fw 0.0694786163777274 0.0300803419652309 -0.806669003009119
rs16983290_rv 0.0553584587840672 0.0228720734393392 -0.712110137460004
rs16983613_fw 0.000189893622275059 2.69875431693239e-05 1.34410115375362
rs16983613_rv 0.000806469904739895 0.000151940705392736 1.17228165899515
rs16984003_fw 0.215560865641962 0.119850304910393 -0.780684760708744
rs16984003_rv 0.000268822319472996 4.09636320452806e-05 -1.07185593440749
rs16984564_fw 0.157932562013897 0.0814989869703163 -0.406527658405699
rs16984564_rv 0.392398635908222 0.25620614652362 -0.26699327217776
rs16985114_fw 0.614310791566553 0.470252028937596 0.246495155178878
rs16985114_rv 0.110470129831603 0.0526250536157607 0.715259274850754
rs16988063_fw 0.000107899132276629 1.3710072214011e-05 0.917468461436405
rs16988063_rv 0.00135025526007405 0.000280765139900368 0.797531864095667
rs16989236_rv 0.6598706780419 0.520681067318157 -0.280082358799688
rs16989330_fw 0.466323917904145 0.322007099121152 0.332760117730278
rs16989330_rv 0.111756798862616 0.0533552003231008 0.454989943887485
rs1699011_rv 3.54756672509452e-06 2.18882370455071e-07 -1.13513407443235
rs16990150_fw 9.03371245673387e-08 2.46035000710622e-09 -1.45894089502216
rs16990150_rv 3.99093584162092e-08 8.93855848684946e-10 -1.43681739738991
rs16990292_fw 0.235028722147363 0.133428205892483 0.473035167876702
rs16990292_rv 0.2996563352648 0.181137874266088 0.43402059108358
rs16993498_fw 0.542470290319075 0.395302466159073 -0.283132029881257
rs16993498_rv 0.00621995486514347 0.00169458990646304 -0.550711611558735
rs16993706_fw 0.174454013654676 0.0921809404972957 0.679481267437532
rs16993706_rv 0.2996563352648 0.181141497686573 0.580446779985168
rs16993769_rv 0.143468387723154 0.0723797627751186 0.886765826873115
rs1699379_fw 0.581743548798307 0.435494144366109 0.350885728894066
rs1699379_rv 0.185173460507626 0.0992003664572106 0.680543755202136
rs1699385_fw 0.0821005750854078 0.0367359459134479 0.913046768014096
rs1699385_rv 0.420259716314152 0.279980405105808 0.456633096306329
rs1699387_fw 0.00148799461108415 0.000315425744445014 -1.11945815155579
rs1699387_rv 0.000490415729342669 8.39998432115715e-05 -1.29398713445038
rs1699389_fw 1.27747526826117e-07 3.77456829985142e-09 1.65068553849786
rs1699389_rv 2.2914465768418e-09 2.68496593438587e-11 1.77250609361478
rs16994188_fw 8.19214555967144e-06 6.11879511477174e-07 -1.26273535689834
rs16994188_rv 8.64588935125685e-05 1.05481432385128e-05 -1.11680095479966
rs16996504_fw 0.0496621045588215 0.0200772185608155 0.862187935879633
rs16996504_rv 0.175939776836524 0.0931485560646816 0.745541579215029
rs16996809_fw 0.970054826080075 0.946676452260458 -0.0172211766272825
rs16997679_fw 0.874229604304168 0.796253671197419 -0.0596154899489605
rs16997679_rv 0.316492300901893 0.194217025230914 -0.229901176352809
rs16998094_fw 8.67414151944921e-06 6.56195206068041e-07 -1.09177094042831
rs16998094_rv 0.000111192145388917 1.42212888043092e-05 -1.00683329618524
rs16999328_fw 0.155061981371981 0.0796346938120109 0.556018070723983
rs16999328_rv 0.051001426619092 0.0207268067670245 0.592716187438582
rs17000960_fw 0.0515683863049422 0.0209973451319462 0.920796321831645
rs17000960_rv 0.00204143308876521 0.000457499079077299 1.1794068987055
rs170021_fw 0.00117058740595785 0.000236739263251558 0.981488949403797
rs170021_rv 0.003789099698524 0.000944198246781241 0.852482909425749
rs17002253_fw 5.82523920056132e-05 6.5444596846797e-06 1.59297077628333
rs17002253_rv 0.00498118279091883 0.00130736948634353 1.12019551069652
rs17002325_fw 0.557508829805293 0.410769176038312 0.165940976235137
rs17002325_rv 0.742181398229405 0.617376873362494 0.109744034794093
rs17003296_fw 0.842656722929444 0.74902291867304 -0.09465962602675
rs17003296_rv 0.00587545696461486 0.00158641048636333 -0.941816825824388
rs17004534_fw 9.25874825612242e-08 2.53208053512911e-09 -1.16232745488671
rs17004534_rv 7.76705514599344e-09 1.21141253912271e-10 -1.14324142511585
rs17004570_fw 0.0467893155005535 0.0186899760356099 -0.773627053225027
rs17004570_rv 0.289869822729682 0.173731637145536 -0.419382044641214
rs17004659_fw 0.00242458712328145 0.000559034235559018 0.648948708135433
rs17004659_rv 0.00205322581646331 0.000460813413179317 0.843473670522844
rs1700510_fw 0.267833064406363 0.157296217465875 0.672668738659302
rs1700510_rv 0.345279690462084 0.217069217165501 0.518344984902027
rs17005956_fw 0.369462386501387 0.237035450875575 0.564423559470742
rs17005956_rv 0.497596981600289 0.351576016039333 0.423128717931677
rs170069_fw 0.193009293701966 0.104377646392214 0.820793915753461
rs170069_rv 0.191802635883156 0.10358666128889 0.811391522777656
rs17007610_fw 0.0280307237958247 0.0101211169678243 -0.774884991518498
rs17007610_rv 0.0207052107759917 0.0070513347506924 -0.720011005431454
rs17009534_fw 3.38000425922765e-08 7.31485494119662e-10 -2.5317235623821
rs17009534_rv 0.270390741904229 0.159172301703569 0.490973243611816
rs17009783_fw 0.802592464865073 0.693401116076369 -0.0834584526598487
rs17009783_rv 0.253237500295954 0.146495746291741 -0.290617736098161
rs17010197_fw 0.0280160711701532 0.0101151944076197 -0.633183289325697
rs17010197_rv 0.11375691413287 0.0545234863676781 -0.476459058928677
rs17010252_fw 0.390075283485742 0.254227272509073 0.433724485520745
rs17010252_rv 0.266152913188343 0.155947949971234 0.545506886999145
rs17011821_fw 0.0751907618391979 0.0330587676049144 0.552126852029613
rs17013217_fw 0.0272493926931164 0.00978552881999847 -0.878492707685679
rs17013217_rv 0.00372131512985823 0.000924117637579825 -1.03199680913923
rs17014493_fw 0.0849074213397553 0.0382194471237256 0.759414607634548
rs17014493_rv 0.0177012543602958 0.00585463717835118 0.982917785356443
rs170159_fw 0.087201856730411 0.0394597449173103 0.846214164883825
rs17016206_fw 0.0018648863234323 0.000411414045685025 1.28335153285138
rs17016206_rv 0.00845107054986213 0.00243652583236225 1.18368267246159
rs17017848_fw 0.00310107782814203 0.00074722154542677 -0.543731145756648
rs17017848_rv 0.00157507984372809 0.000337319178911003 -0.575504597560784
rs17018009_fw 0.247827867633796 0.142550738933538 0.623796630827168
rs17018009_rv 0.725572272559253 0.597300992508743 0.266901973612224
rs17019087_fw 0.202883302763039 0.111117654278354 0.790872994526424
rs17019087_rv 0.194102662256904 0.105109025775778 0.782954697416961
rs17019573_fw 1.53377384435307e-05 1.31631393850673e-06 -0.864959297573267
rs17019573_rv 5.75509756060221e-07 2.42024075282904e-08 -0.964219000055261
rs17019818_rv 0.699020673939362 0.565423784715589 0.164153258358482
rs17019870_rv 0.813241372025505 0.707805876295867 0.0977759938159189
rs17020400_fw 0.141329519415466 0.0710791596879748 -0.764718875474418
rs17020400_rv 0.14342862379905 0.0723541855503202 -0.782618910050482
rs17020459_fw 0.352532432277138 0.223103826485206 0.558396703899512
rs17020459_rv 0.673458534191404 0.536259929425582 0.287238673096153
rs17020672_fw 0.959237712718795 0.929185809458095 0.0370181105409728
rs17020672_rv 0.982850935271288 0.968585675057307 -0.0149666114356929
rs17020908_fw 0.742831831141642 0.618160871751418 -0.214948530158733
rs17020908_rv 0.859948727133768 0.775274733803236 -0.117270901642441
rs17020909_fw 5.17004574834242e-10 4.25628540721983e-12 2.52151787853609
rs17020909_rv 1.34759065013693e-10 8.1458474881969e-13 2.42875289745162
rs17021397_fw 0.314252182396269 0.192388735717745 0.391686935966002
rs17021397_rv 0.890015292869561 0.820347346417382 -0.101471178573595
rs17021612_fw 0.960648366707316 0.931866632721851 -0.0330055168083136
rs17021612_rv 0.914301642577411 0.857524758331412 -0.0697413831656211
rs17021732_fw 0.873000332856474 0.794563017222818 -0.0775556579913898
rs17021732_rv 0.78817680108811 0.674721722945194 -0.140856233991422
rs17021737_fw 1.89907212335257e-05 1.70049538291901e-06 -0.78714747732153
rs17021737_rv 0.0011931045177895 0.000242267259675595 -0.77601680242061
rs17022096_fw 0.313742436039735 0.191988207347889 0.476251050289988
rs17022096_rv 0.215645118750997 0.119916007888757 0.532268053941
rs17022433_fw 0.438090890539917 0.296064108349925 0.46130969549232
rs17022433_rv 0.292360146784511 0.175586877672875 0.630588062413803
rs17022502_rv 0.350219541804961 0.22122143129779 -0.535131423689378
rs17022564_fw 0.282712216869538 0.168439787158094 -0.646103754690887
rs17022564_rv 0.261366896870653 0.152528063790178 -0.633550688702375
rs17022749_fw 0.0345098680472789 0.0129702825176616 1.25293997408717
rs17022749_rv 0.00992810584887841 0.00295104526636242 1.42064175147857
rs17023174_rv 0.649726863900557 0.508925354780281 0.188639509313729
rs17023546_fw 0.61969735370194 0.475884964847752 0.252833349173476
rs17023546_rv 0.126345929129808 0.0619675259141032 0.643654209239763
rs17024319_fw 0.184021842135602 0.0984692841669304 0.816503963105148
rs17024319_rv 0.790265074555647 0.67740112973693 0.116791117389387
rs17024838_rv 0.73621947373458 0.609876865788226 0.248139209875302
rs17025653_fw 0.258907931597193 0.150780792908518 0.388409681286499
rs17025653_rv 0.430932921816705 0.28972143410118 0.307842494789464
rs17026212_fw 0.905140009548912 0.843412059220156 0.0516969526858635
rs17026212_rv 0.068700258558219 0.0296612312640163 0.992837345861312
rs17026396_fw 0.504706069734316 0.358404298379726 0.459201074938163
rs17026396_rv 0.341005656594735 0.213655395879575 0.591650409675171
rs17026666_rv 0.822356009671783 0.719769290945853 -0.15270139225263
rs17027173_fw 0.553492449353328 0.406492864565899 -0.413968055850851
rs17027173_rv 0.616013868081418 0.472007287972029 -0.352208592237743
rs17028343_fw 0.25630727280989 0.148809218454515 0.723519234933912
rs17028343_rv 0.176160945741158 0.0932974370026193 0.827039390020909
rs17028773_fw 0.938990126647533 0.89665339660494 0.0291160422517293
rs17028773_rv 0.442096943894892 0.299738656735125 -0.282307575854586
rs17029573_rv 0.905847354830842 0.844379433344723 0.099258564210614
rs17029857_fw 0.0715239733397282 0.0311409017359131 0.747602651948196
rs17029857_rv 0.102481701801693 0.0480475436327339 0.649152061419924
rs17030373_fw 0.0208043308079705 0.00709236417351745 0.640971547933004
rs17030373_rv 0.0383437432698183 0.0147170579037915 0.572926467263503
rs17030376_fw 0.00278439749485116 0.000658072653144124 0.77312775576464
rs17030376_rv 0.0255972257478667 0.00907819927497341 0.7068123431069
rs17030418_fw 0.376263629896371 0.242666957624883 -0.367628473287525
rs17030418_rv 0.310279530507395 0.189332013685359 -0.408168941288535
rs17030569_fw 0.161217731030464 0.0835815174260357 0.634971821786518
rs17030569_rv 0.406310748512106 0.268071067757621 0.398061268159677
rs17030829_fw 0.618468413802677 0.474655257178293 -0.189594609795615
rs17030829_rv 0.0112456367801856 0.00341762247329983 -0.653419869229416
rs17030845_fw 0.00212754799224875 0.000480229080937147 1.22491500290386
rs17030845_rv 0.0160410270572238 0.00521090969396577 1.07258642722855
rs17031795_fw 0.00370677765072988 0.000919922286425949 1.67530539291596
rs17031795_rv 0.0968986626079248 0.0448643838742138 0.887999274776858
rs17032343_fw 0.927178798002356 0.877574230408041 0.0459453803970082
rs17032343_rv 0.673865684138573 0.536706634373368 -0.303645458822216
rs17032866_fw 0.0145608864517633 0.00464308096563659 1.09493317461515
rs17032866_rv 5.9796466177797e-07 2.53287990531177e-08 1.33734453702748
rs17033311_fw 6.72445798717011e-07 2.92926648169909e-08 1.59675425220348
rs17033311_rv 3.49569453377642e-09 4.41929083855486e-11 1.77952784334337
rs17034040_fw 0.524480041449333 0.377502364730927 0.22851484240124
rs17034040_rv 0.000288753411396736 4.45804109755201e-05 1.3342996275179
rs17034079_fw 0.0198343220988747 0.00669748367336372 -0.592919237390327
rs17034079_rv 0.0305406526117211 0.0112026938249824 -0.504491554670536
rs17034136_fw 2.06571173913266e-05 1.88340608593584e-06 1.01391432012448
rs17034136_rv 0.000492385415018866 8.43816398257249e-05 1.31131210916792
rs17035189_rv 0.829739684317847 0.73004590728877 0.0892999460477523
rs170358_fw 0.818507586148141 0.714680297612929 0.0606937804216894
rs170358_rv 0.362556921445671 0.23128786285882 0.249110803716584
rs17035926_fw 0.00276494490206053 0.000652477355598346 -0.954318448221421
rs17035926_rv 0.00148814876794967 0.000315479751668146 -0.890577610784691
rs170359_rv 0.028709151403799 0.0104123771782093 -0.636893078193338
rs17036040_fw 0.00663191659094096 0.00182745680691821 -0.903886117536759
rs17036040_rv 0.000503915300863934 8.68279809954479e-05 -1.02583073241369
rs170360_fw 0.105637594096031 0.049847620581087 0.696781875560906
rs170360_rv 0.00262681552655029 0.000614134255243077 0.892082338762704
rs1703617_fw 0.00162137344425514 0.000348677939016841 1.68235295697579
rs1703617_rv 0.000667606746679023 0.000121456965416659 1.6577742499295
rs170361_fw 0.000227111227806854 3.33807812162433e-05 0.807835509346878
rs170361_rv 0.0103810833326079 0.00310851818665875 0.661041497682751
rs170362_fw 0.0293877571344468 0.0107016394766266 0.929884558410411
rs170362_rv 0.788008704099531 0.674497841849178 0.109658370406399
rs170363_rv 0.0660643521882048 0.0282780639582203 1.10811338160062
rs170364_fw 0.979221341471036 0.962303181340063 0.015457776958622
rs170364_rv 0.429273354137581 0.288168716224282 0.329538693611572
rs170365_fw 0.153905998158291 0.0788882795278384 -0.343201926953028
rs170365_rv 0.385594706215045 0.250567851935415 -0.278740100851984
rs17036634_fw 0.24512083361529 0.140520427363385 -0.665933519674497
rs17036634_rv 0.322626801661342 0.19903702813968 -0.591470751524611
rs170366_fw 0.954864091098915 0.922180835876737 0.0254672296631152
rs170366_rv 0.690732239266677 0.555862215414706 0.249537767951344
rs170367_rv 0.812135203274498 0.706212887031833 0.176205790855633
rs17036850_fw 2.64979793175201e-07 9.23389075369194e-09 1.54659393646266
rs17036850_rv 9.95235149222183e-07 4.72072248018371e-08 1.71033638846601
rs17036899_fw 0.407476366967421 0.269046895674041 0.549884844099178
rs17036899_rv 0.61256397411844 0.468308392830819 0.362988943604494
rs17037220_fw 0.000330184305831714 5.23323059608321e-05 1.54418544856659
rs17037220_rv 2.4555462440228e-05 2.3294901439823e-06 1.50847204700699
rs17037265_fw 0.814184319375579 0.708968037846745 -0.101673660000254
rs17037265_rv 0.359542194990446 0.228776724622778 -0.350202589245721
rs17038068_rv 0.275904891665121 0.163252232395727 0.704634291898734
rs17040934_fw 0.0118009820760758 0.00361846920861631 -0.507893473433569
rs17040934_rv 0.128791143908255 0.0634311489169219 -0.37620030741996
rs1704157_fw 0.000962749256242848 0.000187637953879341 1.238645368276
rs1704157_rv 0.000474491765309479 8.07425821765013e-05 1.15442082596435
rs17041819_fw 0.00049526042618485 8.50083869376288e-05 0.836637031116433
rs17041819_rv 0.000203511130180265 2.92671185048125e-05 1.01396789211511
rs17045278_fw 0.884209857248887 0.81152619555763 -0.116927721358397
rs17046778_fw 0.00561694525121962 0.00150430552902002 -0.76721470176361
rs17046778_rv 0.000660123224892339 0.000119760824025315 -0.821196375885293
rs17046801_fw 4.20204192073713e-10 3.25559680569561e-12 -1.2372625256309
rs17046801_rv 8.96386674518749e-06 6.84456527066195e-07 -1.08226757229571
rs17047906_rv 0.944627128353725 0.905796766087741 0.0596105263323642
rs1704949_rv 0.346349941349708 0.217925639184007 0.602899297534126
rs17050272_fw 0.00137916820271618 0.000287943668090092 -1.00982713670746
rs17050272_rv 4.85986649481788e-06 3.2171842661247e-07 -1.08644435956236
rs17051687_fw 0.20604908138415 0.113262860032775 -0.561514298493581
rs17051687_rv 0.00385994402577886 0.000965479595704735 -0.986259070228784
rs17052412_fw 0.0120399480726996 0.00370762836152488 0.927711358149962
rs17052412_rv 0.0201053184027093 0.00680418283050912 0.807169884133159
rs17053196_fw 0.59390460350177 0.448100862595621 -0.244052136405344
rs17053196_rv 0.287325649931698 0.171843887504824 -0.381267200629158
rs17055585_fw 0.7775422010743 0.66134755443911 -0.0820567904472138
rs17055585_rv 0.649063379355946 0.508114804441341 -0.123464723337657
rs170568_fw 0.00400373725570945 0.00100786001156818 0.895824237503069
rs170568_rv 0.0016975611239613 0.000368511388208201 0.939009903359316
rs17056989_fw 0.950252954652772 0.914859355590815 0.0156555908133081
rs17056989_rv 0.897541559335202 0.832031714378311 -0.0306339504049485
rs17057245_fw 8.88850840305928e-11 4.8817028963933e-13 -1.57446417578474
rs17057245_rv 9.74058528760765e-09 1.5972134392121e-10 -1.84188799887766
rs17057266_fw 0.000386586513988907 6.32554101798206e-05 1.73068473231891
rs17057266_rv 0.0180189053007241 0.00598002013250755 1.00949863702534
rs17057438_fw 5.6327435730657e-09 8.28979876719905e-11 -0.872845165814639
rs17057438_rv 8.93297645681961e-06 6.81316760391905e-07 -0.866771471422496
rs17057_fw 0.011762570329738 0.00360403817765081 0.993211826895201
rs17057_rv 0.208326497579788 0.11482250221284 0.727099528871269
rs17058979_fw 0.542677381060238 0.395532935543825 0.169687839186634
rs17058979_rv 0.127104355173146 0.0624029144490199 0.412745165133059
rs17059029_fw 0.0310332032487633 0.0114211651346551 0.498795737741565
rs17059029_rv 0.0115985881523625 0.00354450719226723 0.506436732839337
rs17059257_fw 0.816948277546059 0.712729145062287 0.105195628475138
rs17059257_rv 0.340497018578867 0.213244552200697 0.290701452812919
rs17060705_fw 0.0365473994546165 0.0138977553479138 0.798001503941307
rs17060705_rv 0.0138069166816674 0.00435763679913777 0.808211946887962
rs17060780_rv 0.855353149250851 0.767745817720083 -0.148732866286726
rs17061898_fw 0.0619716873122442 0.0261600305370874 -0.644008644255697
rs17061898_rv 0.373646615169404 0.240490342170564 -0.425926485208288
rs17061901_fw 0.00444120167703495 0.00113926033442605 1.10108803609271
rs17061901_rv 0.0166219307284949 0.00543954332686152 0.954966289746705
rs17062688_fw 0.00462529086442525 0.00119518325487838 -0.841326451914382
rs17062688_rv 0.00588424633799272 0.00158964634864011 -0.833932776456135
rs17063905_fw 0.697836461016001 0.564088145257171 0.157277012002389
rs17063905_rv 0.384774331056487 0.249904575287285 -0.268690390894871
rs1706475_fw 0.299338683988745 0.180871923330599 -0.400110678063782
rs1706475_rv 0.326140369651683 0.20174124047495 -0.436563279618008
rs17065069_fw 0.907473855360248 0.846847331551671 0.0673940366868299
rs17065069_rv 0.914298412169235 0.857490441887688 0.0621228531685339
rs17065199_fw 0.51897083612229 0.372056297955318 -0.166708182770184
rs17065199_rv 0.388283873140139 0.252761976827728 -0.199268968814361
rs17065556_fw 0.0302510656047641 0.0110760002698064 -0.381007872335581
rs17065556_rv 0.0433104454444475 0.0170414724101946 0.725897625239984
rs17065933_fw 0.403099765659919 0.26536613272095 0.431071321595424
rs17065933_rv 0.723524061747671 0.594684688157409 0.138186963859554
rs17067569_fw 0.183976066617807 0.0984385655075092 0.836348998496812
rs1706763_fw 0.0259556981694611 0.00923108644749328 0.884612203629257
rs1706763_rv 0.00213780191117775 0.000482907226571486 1.13836643064251
rs17068454_fw 0.00282197414558473 0.00066860764661489 1.55467652383165
rs17068454_rv 0.0612701120766368 0.0258099794343041 1.04789284962934
rs17069928_fw 3.9520546741007e-05 4.11479767252495e-06 1.03499445045809
rs17069928_rv 0.0016582372829174 0.000358363418582485 0.9194568584515
rs17070003_fw 1.53425309248964e-05 1.31705163202495e-06 1.70256519266133
rs17070003_rv 5.08679651374277e-06 3.41445020410017e-07 1.56319793110002
rs17070160_fw 0.427409351458383 0.286416129928372 -0.467359347924573
rs17070160_rv 0.931284473895682 0.884075391996536 0.0725571646519737
rs17070512_fw 0.00155733973002386 0.000333010630424288 0.966460304499493
rs17070512_rv 0.00241931100489621 0.000557597522253161 0.943654740580216
rs17070986_fw 7.78687701345689e-05 9.28485324152829e-06 2.01126874345111
rs17070986_rv 4.75582622328883e-05 5.13115633776212e-06 1.87138637643614
rs17071550_fw 0.440099504545804 0.29789425292318 -0.497692746776618
rs17071550_rv 0.326793189046433 0.202255618626717 -0.577772208035563
rs17072124_rv 0.181684656451749 0.0969174703945349 0.80715298759419
rs17072141_fw 1.71393956410323e-05 1.50263512397809e-06 -1.40009424378146
rs17072141_rv 3.63551235738512e-06 2.25825537536959e-07 -1.47427757030956
rs17072606_fw 0.962908160655132 0.935662394516061 -0.0361775260845333
rs17072606_rv 0.493735060882008 0.347917511098784 -0.369214669216476
rs17073051_rv 0.41559488795321 0.275921356335784 0.465211703318295
rs17074191_fw 0.367197086282454 0.235163164649585 0.544530026182299
rs17074796_rv 0.454531291928714 0.311254898261864 -0.496721499266291
rs17075243_fw 0.0171916409660914 0.00566029815505501 -0.617135869948755
rs17075243_rv 0.00235062378118389 0.000539356182920961 -0.728402804367135
rs17076757_fw 0.132838529594735 0.0658769566537223 0.48425576528883
rs17076757_rv 0.187011813907102 0.100427739924986 0.523282046453126
rs17077850_fw 0.257489148785177 0.149710286841039 0.233736364929108
rs17077850_rv 0.703192083983822 0.570574332941086 0.112539478938746
rs17077951_fw 5.65836981504182e-08 1.38919513345205e-09 1.54989209587557
rs17077951_rv 0.0747327189100694 0.0328068140596057 0.973275665720385
rs17077990_fw 0.85687093052612 0.770180778981666 -0.0513177793671095
rs17077990_rv 0.908972643483132 0.849014810212959 -0.0294164950105944
rs17079437_fw 0.708582390634985 0.576801287726622 0.145511818854479
rs17079437_rv 0.394121111484192 0.257655254326362 0.289918503232866
rs17079659_fw 0.693557526569103 0.559237071365982 -0.209686164257427
rs17079659_rv 0.618287325530949 0.474456389265002 -0.258528377898617
rs17080178_rv 0.410932671165565 0.272014887075221 0.402120653277746
rs17080436_fw 0.000614076531403422 0.000109876153095077 -1.24992206982659
rs17080436_rv 7.65355484685769e-06 5.63279264374247e-07 -1.34212209959074
rs17080746_fw 0.968737294962015 0.944861929726053 0.0153752676219587
rs17080746_rv 0.612099846447197 0.467786428572049 -0.141576538821877
rs17081072_fw 0.280342167268673 0.166636396941481 0.253909333758175
rs17081072_rv 0.988601557261628 0.978121524513681 0.0043809429683436
rs17082355_fw 0.360776955587009 0.229826866319057 0.507286568113582
rs17082355_rv 0.150760754632175 0.0769207648532668 0.640593434750304
rs17082782_fw 0.0973318094932592 0.0451095879438329 0.986054178252633
rs17082923_fw 0.428191277259662 0.287162246084449 0.326422460283598
rs17082923_rv 0.0840386214891555 0.0377601357516571 0.699516020486531
rs17084536_fw 0.672800410749876 0.535550224700036 -0.108185531480096
rs17084536_rv 0.173484869644403 0.091578849899802 -0.243907541298691
rs17085635_fw 0.64319206171693 0.501829895082565 0.229681728433498
rs17085635_rv 0.841372722625826 0.746934655708726 0.125176559427954
rs1708618_fw 1.14548648987489e-06 5.58326485163219e-08 1.87111328580812
rs1708618_rv 1.04795147266421e-05 8.2708658380738e-07 1.63271986208803
rs1708622_fw 0.000759165192837252 0.000141281847845998 1.57366676296887
rs1708622_rv 0.000550141681094324 9.64199732258986e-05 1.63011202843495
rs17086793_fw 0.906162239898009 0.84490799429682 -0.0731458489296172
rs17086793_rv 0.129175118396896 0.0636741615167124 -0.457051201714559
rs17088182_fw 0.592510924641493 0.446614998885647 -0.145517059427717
rs17088182_rv 0.993552391739397 0.987400954272497 0.00307309397029118
rs17088625_fw 0.0230600748191658 0.0080252035461548 0.645794321685163
rs17088625_rv 0.0625579781169138 0.0264576111437714 0.533384374522458
rs17089226_fw 0.311723921681115 0.190443657628462 0.508391798328162
rs17089226_rv 0.503903194524752 0.357594420095008 0.374331331866742
rs17089262_fw 0.990895956481998 0.982596572522804 -0.00518527686713136
rs17089742_fw 0.473540097458055 0.328666904524072 0.476752417193937
rs17091005_fw 0.902964950381925 0.839981841642839 -0.0539613109791965
rs17091005_rv 0.954025922861257 0.9209741406185 0.0231123288683994
rs17092066_fw 0.0122400932738627 0.00378002880516349 -1.21503313840859
rs17092066_rv 0.0417015317871957 0.0162809604941913 -0.995992308131816
rs17092089_fw 2.50216483911795e-20 4.51491309837234e-24 2.86154029575069
rs17092089_rv 0.0008576045289979 0.000163489567825024 1.47080470247126
rs170923_fw 0.298556988590349 0.180271559524043 -0.322540382852418
rs170923_rv 0.13288386067146 0.0659129245298721 -0.547663532697083
rs17092644_fw 0.418019237731095 0.278002215673949 -0.546201168473814
rs17092810_fw 0.0133779617010342 0.00419841571427711 -1.10718376007185
rs17093026_fw 0.558346499851578 0.411594159478734 0.244592840655971
rs1709419_fw 0.226167686003637 0.127140254468415 -0.215704543739841
rs1709419_rv 0.730541459507316 0.603238393453668 -0.0858861614166542
rs17094818_fw 0.0599379849019958 0.0251393178961806 1.13466574352302
rs17094818_rv 0.741948531880328 0.617107859563762 0.128813830396267
rs17094939_fw 0.611437855200505 0.467156394511501 0.308125559503847
rs17094939_rv 0.904699881617534 0.842640574399045 -0.0723013220743786
rs17095376_fw 0.245681357042545 0.14093319094332 -0.696788784733951
rs17095376_rv 0.127808156390415 0.0628331487000108 -0.896348407548373
rs17095402_fw 3.89922582688423e-07 1.48894562543193e-08 -1.62885802927986
rs17095402_rv 0.00012713456103088 1.6724835962031e-05 -1.26118909880442
rs17096014_fw 0.280197850649865 0.166490711329846 0.463808438675279
rs17096014_rv 0.165525994688924 0.0862761686048887 0.43358264954323
rs17096048_fw 0.996587807107562 0.992856447129669 0.00174506581071804
rs17096048_rv 0.900299808991969 0.836091310344536 0.0369588302030834
rs17096211_fw 0.784535512802096 0.670345535307313 0.194270120653628
rs17096211_rv 0.786883645733396 0.673135511361659 0.175991370593346
rs17096228_fw 0.326121550426876 0.201725921591525 0.439775220349205
rs17096228_rv 0.139179752060997 0.0697468362344649 0.535023353580286
rs17096909_fw 0.00656612647488026 0.00180599578892835 0.858111670437353
rs17096909_rv 0.056768609811451 0.023572814979629 0.655635768514943
rs17096929_fw 0.711208715540627 0.580054744540533 0.27967154979585
rs17096929_rv 0.304414504973442 0.184776501050902 0.671923819051051
rs17097524_fw 0.783434166960687 0.669053768125958 -0.194127340524939
rs17097524_rv 0.962350601905696 0.934731464173322 0.0282695598676009
rs17099022_fw 0.000157600060308409 2.1694421350975e-05 0.982944036455964
rs17099022_rv 2.71898227891704e-05 2.63153034979092e-06 0.91128480710604
rs17099058_fw 0.000194206051737507 2.76989797943461e-05 0.987251158233249
rs17099058_rv 4.78567121440296e-05 5.17091256599544e-06 0.880936683364528
rs17099269_fw 0.00103727361995738 0.000205192355734306 0.885354497869263
rs17099269_rv 0.915474025900683 0.859444190794189 -0.0563554735719255
rs17099698_fw 0.153825856528584 0.0788419966563413 -0.421029446728901
rs17099698_rv 0.109365159420551 0.0520049389544334 -0.349124584129085
rs17100901_fw 0.239089941173155 0.136229928137772 0.473246351470498
rs17100901_rv 0.442446244092955 0.300046710973274 0.337722995734545
rs17101018_fw 0.12236606851202 0.0595408515880955 -0.644243302163909
rs17101018_rv 0.316876826711872 0.194520889439816 -0.464672370279485
rs17101201_fw 0.863159735210962 0.78018457300713 0.133599538786932
rs17101201_rv 0.841372722625826 0.746942222179549 -0.119451268890338
rs17101584_fw 0.731487492085918 0.604401941402845 -0.252666630753235
rs17101592_fw 0.632041899446497 0.489534527382781 -0.323707467517564
rs17101592_rv 0.826993687487575 0.72610963482661 0.165707971983978
rs171015_fw 0.754172215590604 0.632292841612196 0.217573534947457
rs171015_rv 0.578131547839753 0.431825251223864 -0.27178777544372
rs17101605_fw 0.956512885864589 0.924785052169496 -0.0432776856021345
rs17101605_rv 0.79204632120199 0.67952593699749 0.19409004521999
rs17101653_fw 0.546656525423164 0.399481191254236 -0.396109741113767
rs17101653_rv 0.320033817990455 0.197011074395829 -0.603618292673707
rs17102646_fw 0.119503669407878 0.057838094057972 -0.612312034218668
rs17102646_rv 0.0302948160861628 0.0110964603444434 -0.633575428866415
rs17102973_fw 0.000223401726491415 3.27247048154659e-05 -1.13152649046115
rs17102973_rv 0.000207800285859534 3.00128367579737e-05 -1.20751759219579
rs17103145_fw 0.170625278340016 0.0896778980812766 -0.534354976317047
rs17103145_rv 0.0666061931924183 0.0285640755653204 -0.699400209980581
rs17104309_rv 0.827470564675596 0.726742969999618 0.120827179287847
rs17105354_fw 0.781092589467636 0.665933821229606 -0.105696960223519
rs17105354_rv 0.16702948849043 0.0872678661240764 -0.482602280476695
rs171057_fw 0.311767455277231 0.190473769873113 -0.480530580604482
rs171057_rv 0.0917781197882868 0.0420273655043687 -0.74030641076099
rs17105997_fw 0.125252530235873 0.0613267305656876 0.896340598179748
rs17106039_fw 0.672794779054701 0.53552254945959 -0.0966496696284234
rs17106039_rv 0.951350563862281 0.91658602493073 -0.0176031890546356
rs17106636_fw 0.0415209280025839 0.0162010847613835 -0.915161362384935
rs17106636_rv 0.0144465653403657 0.00459910786937457 -0.986514855508136
rs17106760_rv 0.00517642294587943 0.00136625995382265 1.46876323397713
rs17107814_fw 0.0102109241827836 0.00304904423619344 -0.442446098220248
rs17107814_rv 2.02970141917881e-05 1.8417288003781e-06 -0.758233739478743
rs17108418_fw 0.137323862126014 0.0686174685518648 -0.673842009611127
rs17108418_rv 0.056768609811451 0.0235735342300427 -0.987810557250152
rs17108666_fw 0.0154601141631819 0.00498645869121032 0.877850777403608
rs17108666_rv 0.139651925744015 0.0700433027961401 0.587200060884886
rs17109542_fw 0.0988227925014594 0.04594426223467 0.698918098789732
rs17109542_rv 0.0214095106115584 0.00734865419719181 0.896695417730631
rs17109597_fw 0.0112532665531268 0.00342070266457259 1.07607379683344
rs17109597_rv 0.0171346109551071 0.00563809465333125 1.09899652685347
rs17109802_fw 0.744864221603969 0.620747783327967 0.238355909843651
rs17109802_rv 0.812945157977219 0.707313534209747 0.18902282828664
rs17110873_fw 0.916952180791616 0.861659153559877 -0.0447631248614979
rs17111145_fw 0.919902918718273 0.866039963625512 -0.0430248645837793
rs17111145_rv 0.383532788328837 0.248834370630616 -0.221651619354856
rs17111244_fw 4.20713298468952e-05 4.42955989997534e-06 -1.07600181829191
rs17111244_rv 3.44285804720455e-07 1.27391028203696e-08 -1.29865489596767
rs17111872_fw 0.0573252229756991 0.0238460236839807 -0.695758451205929
rs17111872_rv 0.0499309168941086 0.0202101062144358 -0.75124524940246
rs1711203_rv 0.00130143769773882 0.00026871360861754 1.35331834482524
rs17112431_fw 0.681313056306463 0.545360859239897 0.284326989826476
rs17112431_rv 0.572566389030734 0.426077112531818 0.396348080148724
rs17112489_fw 0.658195793651484 0.518721112097991 0.289449718392553
rs17112489_rv 0.394327064471019 0.257829918620317 0.464062253224333
rs1711354_fw 0.0405622464582034 0.0157492509846342 0.611302925844462
rs1711354_rv 0.0327428006841236 0.0121736811276862 0.631296884674985
rs17114075_fw 0.361995333840009 0.230852830794638 -0.28787672328043
rs17114075_rv 0.748966723235322 0.625842310516524 -0.138290645952309
rs1711442_fw 0.927160534980086 0.877536032329695 0.0777660297323318
rs1711442_rv 0.994417467724338 0.989045693465948 0.00357487842892992
rs17115937_fw 0.446776549736234 0.304004443532663 0.205516117416329
rs17115937_rv 0.85018661958523 0.759999891308812 0.0554294193529315
rs17117901_fw 6.7401327914944e-05 7.79806729384033e-06 -1.05602190212551
rs17117901_rv 0.0168998864731578 0.00554613289842217 -0.847006285864504
rs17117905_fw 0.926865590222575 0.877040191584163 -0.0403530070765218
rs17118664_fw 0.0169626872978611 0.00557095114002515 0.739337316144825
rs17118664_rv 0.00675255492293505 0.00186778142587094 0.779582049847376
rs17118938_fw 0.0155903358501697 0.00503602027422873 0.722420122466815
rs17118938_rv 0.0213889481853747 0.00733960298987281 0.761140460550088
rs17118945_fw 5.37870626251736e-05 5.94210196540284e-06 -1.22812119836067
rs17118945_rv 0.0187688660600281 0.00627844308318919 -1.08808420915532
rs17119227_fw 0.139535444777309 0.0699722921268023 0.881697950739439
rs17121264_fw 0.54229676542726 0.395127091085398 -0.213822703183513
rs17121264_rv 0.656363566565867 0.516670165850523 0.197970594213734
rs17121678_rv 0.262705598112517 0.153454182564958 -0.718525116371817
rs17121831_fw 0.928576019174519 0.87976650413457 -0.0607936614194831
rs17121831_rv 0.823828404716529 0.722039068713346 -0.161224897571386
rs17122577_rv 0.175036715744745 0.0925421358583247 -0.616519023575805
rs17122581_fw 0.484917307590223 0.339439927847857 0.354824111475748
rs17122581_rv 0.754729849333036 0.632956121951137 0.146649791981733
rs17122776_fw 0.0912211509151831 0.0417229364136039 0.733446559683066
rs17122776_rv 0.13946431622068 0.0699287595124466 0.646376253476875
rs17123239_fw 0.869850966299096 0.789871999677879 -0.069744150744956
rs17123239_rv 0.124158538632863 0.0606482648676452 0.633601504268899
rs17123288_fw 0.675372223769465 0.538488093428604 0.309415088505467
rs17123307_fw 0.187275270443411 0.100619907461938 -0.323995674888163
rs17123307_rv 0.193582914988746 0.104761140902656 -0.324611075448766
rs17125245_fw 0.0331901941952607 0.0123778253771549 -0.917365248824574
rs17125245_rv 0.0495725078551549 0.0200359652316503 -0.98825460517887
rs17125346_fw 0.415105445079648 0.275502645123403 0.54496142698803
rs17125346_rv 0.63156673961436 0.489102399960733 0.327436642278333
rs17125369_fw 0.000356738514646327 5.74743596652542e-05 1.80202700287933
rs17125369_rv 1.23881743019294e-09 1.26016478937436e-11 3.06845225141333
rs17125449_fw 0.437294723529765 0.295387969767935 0.408055959418863
rs17125449_rv 0.205135476575716 0.112647304232467 0.622824378731796
rs17125756_fw 0.1071867598576 0.0507611603065253 0.445473931866148
rs17125756_rv 0.283233471298074 0.168838939385183 0.308080313984456
rs17126514_fw 0.361995333840009 0.230856122939808 0.563647081631545
rs17126514_rv 0.0625625964799101 0.0264630921392547 0.90667916538192
rs17126725_rv 0.921924505144215 0.869273998850793 -0.0801995083381819
rs17127103_fw 0.188853385854534 0.10162966738324 -0.342166257908117
rs17127103_rv 0.966135057846105 0.940601635586314 0.0165515306277464
rs171271_fw 0.317840315908148 0.195302321505902 -0.408742203059591
rs171271_rv 0.0853572530777018 0.038454659260511 0.398675253871613
rs17127327_fw 0.977636286323061 0.959378373000355 -0.0132939461861081
rs17127327_rv 0.427892845963645 0.28690419925984 -0.444520078195641
rs17127754_fw 0.848604594092657 0.757381897064382 0.0894162945622058
rs17127754_rv 0.417521384204565 0.277586365064639 0.312509810122589
rs17127975_fw 0.0906396928742616 0.0413874788522417 0.354832123604473
rs17127975_rv 0.0134553935346191 0.00422666153366654 0.502022297361019
rs17127983_fw 0.897536253905113 0.832007013226181 0.0991439702616985
rs17127983_rv 0.470412724931507 0.325822563234373 -0.442884477450898
rs17128911_fw 0.919633387291186 0.865526934504533 -0.0756622417728108
rs17128911_rv 0.408506472621412 0.270012679993019 0.557844765456225
rs17129464_fw 0.189173024614194 0.10182301198559 0.689229037008042
rs17129464_rv 0.168530242418559 0.0883010070937185 0.775249848112006
rs17129983_fw 0.185896195951269 0.0996714052250001 0.589494946426319
rs17129983_rv 0.342783400177938 0.215086223413257 0.481123189578825
rs17130872_fw 0.067430317452454 0.0289882229033691 -0.870074041649177
rs17130872_rv 0.0612021247615476 0.025774890553144 -0.929377374144528
rs17132133_fw 2.26481414505348e-08 4.50040883659354e-10 2.02959405841609
rs17132133_rv 4.31048556430139e-08 9.89308941223039e-10 2.07015329488781
rs17132517_fw 0.591964272168445 0.446069432715527 0.367723400966116
rs17132517_rv 0.981286705888571 0.965643635100083 -0.0196438823544225
rs17134162_fw 0.820675962984026 0.717434349316952 -0.145203353686575
rs17135066_fw 0.0938317811198816 0.0431836561228037 -0.27601550031204
rs17135066_rv 9.31938018260508e-06 7.18249776343413e-07 -0.898296956208823
rs17135743_fw 0.835913464278181 0.738909341810858 0.0574057288790178
rs17135743_rv 0.425635615517569 0.284760408818539 0.170629210763788
rs17135745_fw 0.000162090460915761 2.24457412665174e-05 -0.942511232820008
rs17135745_rv 0.00458699554819979 0.00118363232066898 -0.815532238442128
rs17135748_fw 0.213592662822519 0.118457307601306 -0.515227019384472
rs17135748_rv 0.00514072060168486 0.00135503950089296 1.03569048958419
rs17135750_fw 9.05953690396599e-05 1.11354083269043e-05 1.08420272836966
rs17135750_rv 3.69641494961581e-05 3.80138126190303e-06 1.06009166793954
rs17135942_fw 0.000737669816033109 0.000136607678287167 1.30229145055111
rs17135942_rv 0.000218989351299414 3.19450024704294e-05 1.28510083814941
rs17136307_fw 0.000418625755745987 6.94751062517813e-05 1.87479662110246
rs17136307_rv 0.000220802870624781 3.22695011579931e-05 1.62250397672916
rs17136317_fw 0.635320362941292 0.49309119787512 -0.336925247640726
rs17136317_rv 0.441880613183387 0.299557102802235 -0.491495108910503
rs17136352_fw 1.42829153356133e-05 1.20984050304258e-06 -1.03345387782203
rs17136352_rv 0.00012529186148395 1.64273184501579e-05 -1.06044728011409
rs1713672_fw 0.00099588752192696 0.000195635203270996 1.23655174263616
rs1713672_rv 0.00150531769046256 0.0003197440523568 -0.561579142090262
rs1713675_fw 0.872023511245502 0.793058336463641 -0.052228669295617
rs1713675_rv 0.793475830277102 0.681486137748255 -0.0907838003708165
rs1713676_fw 0.0382796335011795 0.0146868392654235 -0.536211858988581
rs1713676_rv 6.89773178069195e-05 8.01851984790832e-06 -0.624336498866195
rs17136795_fw 0.19499084042011 0.105724125154706 -0.712313508004641
rs17136795_rv 0.271342969675429 0.159873617948087 -0.609154976449563
rs17137294_fw 0.00959370243601514 0.00283248234979874 0.745176312632283
rs17137294_rv 0.00464394437118711 0.00120089368043261 0.873373492358375
rs17138298_fw 0.977041863246664 0.958398381283774 0.021562682794079
rs17138298_rv 0.735920306847158 0.60951284796962 -0.185198293318355
rs17138327_fw 0.282110421773645 0.167999377726422 0.655100531579971
rs17138399_fw 0.88042975115335 0.805673846285595 0.123573314670935
rs17138399_rv 0.933094724082013 0.887119601484659 0.0709434743624843
rs1713893_fw 0.592732334959602 0.446834522937503 0.311865499317309
rs17139190_fw 0.246751707021958 0.141708588149429 0.723958161227777
rs17139190_rv 0.494455366488039 0.348597947897868 0.453505411370348
rs17139607_fw 0.173342607426687 0.0914861589336154 0.598239310678281
rs17139607_rv 0.0850567424250399 0.0382954868950619 0.588460139463161
rs17140677_fw 0.783858706046082 0.669584284661004 0.169598995601294
rs17140677_rv 0.982971942066101 0.968804694885926 0.0193983933008206
rs17142075_fw 0.000319233615334702 5.0247468978104e-05 -0.531782127510346
rs17142075_rv 0.00230967849044355 0.000528137868461671 -0.506539006561744
rs17142385_fw 0.673456110330103 0.536246415170147 -0.291565738342391
rs17142385_rv 0.821557027491148 0.718651063583385 -0.0941344620556385
rs17142723_fw 0.464214585660983 0.320019242423731 -0.378672178108503
rs17142723_rv 0.408038341214729 0.269583613561482 -0.446731588502868
rs17143507_fw 0.000344928083919205 5.51864706622357e-05 -0.898334839999046
rs17143507_rv 0.00217508299599016 0.000492528548769471 -1.09694543910526
rs17143763_fw 0.0114841325670629 0.00350359874366727 -0.858794838207388
rs17143763_rv 0.00408100158728764 0.00103069774615783 -1.04930375253141
rs17145194_fw 0.569018983137692 0.422541771513944 0.233178097460816
rs17145194_rv 0.208266858365324 0.114777887434553 0.43957738466562
rs17146216_fw 0.137515504634331 0.0687236339810283 -0.32643732276392
rs17146216_rv 0.486009604779595 0.340560794760242 -0.157098787162151
rs17149106_fw 0.304237352088784 0.184627798552526 0.510171443437408
rs17149106_rv 0.198380904667882 0.108027281476837 0.515127048044023
rs17149279_fw 0.00258785167906972 0.000603536321760666 1.06109024725842
rs17149279_rv 0.00246747731062859 0.000570899094470139 1.07183508771644
rs17149626_fw 0.0398649785657824 0.0154317641337793 -0.442742410094183
rs17149626_rv 0.155956977146507 0.0802156916918294 0.485408450479961
rs17149793_fw 0.00331463490817731 0.000807790332287531 0.768221668482243
rs17149793_rv 0.165549471947738 0.0862902725093886 0.398163388826914
rs17150232_fw 3.82592273122979e-06 2.39896815067187e-07 1.77516200253779
rs17150232_rv 7.36737799005714e-06 5.37315426083764e-07 1.73093678629254
rs17151801_fw 0.909041922120469 0.849089770814978 0.0493163375751571
rs17151801_rv 0.952029370203726 0.917796097214381 0.0266403938136329
rs17151957_fw 0.0288327719179253 0.01046631701658 -1.23132108524383
rs17152637_fw 0.000105027792265825 1.3286006246005e-05 2.1111163548242
rs17152637_rv 2.91389814219516e-10 2.08013524450733e-12 2.75137368218872
rs1715394_fw 0.100145023669915 0.0466832207844181 -0.393287471684528
rs1715394_rv 0.0646478345477586 0.0275470698817272 -0.365907603400318
rs1715461_fw 0.942997816700119 0.90302207697421 0.031423887569363
rs17154862_fw 0.939551031827697 0.897696073019878 0.0405240615648079
rs17154862_rv 0.839600638889752 0.744213855731874 -0.0974191285164176
rs17155933_fw 0.705426735323384 0.57313535606395 -0.143861842329799
rs17155933_rv 0.951632358992252 0.917075157215422 0.039779353434834
rs17156933_rv 0.790554536612776 0.677827051488589 0.10734805021892
rs171571_fw 0.0859443803785141 0.0387792613107221 0.999727103496389
rs171571_rv 0.00937482542622087 0.00275486992659506 1.24523944363484
rs17157921_fw 0.632971165074618 0.4906468790626 0.347536257743197
rs17157921_rv 0.538003901683952 0.390816101127395 0.270784907196139
rs17158884_fw 0.72458586606745 0.595974162868745 -0.21418345876479
rs17158884_rv 0.391026623158319 0.255045739094467 0.382960300246418
rs17159262_fw 0.0178109134045135 0.00589934282175389 -0.484902320247213
rs17159262_rv 0.000302933831604108 4.72240882608217e-05 -0.575900259980855
rs17159302_fw 0.000149826788050256 2.04045052834592e-05 -1.27374770947472
rs17159302_rv 0.000335507890644687 5.3384166694175e-05 -1.16380254070529
rs17159303_fw 7.89341637370353e-05 9.4501655791272e-06 -1.27638776141164
rs17159303_rv 9.15348437279868e-05 1.1273592885616e-05 -1.36903804754402
rs17159310_fw 0.0509006348823471 0.0206776844481972 -0.443324294510794
rs17159310_rv 0.148428728242229 0.0755032729169745 -0.339060296372748
rs171597_fw 0.257834253525493 0.149992355352975 0.383325555569856
rs171597_rv 0.369747797584311 0.237309578620002 0.300723469674241
rs17160491_fw 0.00014275786760936 1.92534434628782e-05 -1.38463178522873
rs17160491_rv 0.00639243795094674 0.00175022113601909 -1.01570985737405
rs17160495_fw 0.00907196605891481 0.00264883705219053 1.21913776707271
rs17160495_rv 0.000290336939759283 4.48903762642071e-05 1.67724559220306
rs17160520_fw 0.727174796549868 0.599194262954627 0.21620159898834
rs17160520_rv 0.317042000636366 0.19465371770171 0.534077307267382
rs17160676_fw 1.32908011162776e-10 8.01896720183206e-13 -1.11713438837291
rs17160676_rv 5.24106080286338e-11 2.48836904322163e-13 -1.29246180178827
rs17162105_fw 0.491725886740303 0.345902809357104 -0.251567648067248
rs17162105_rv 0.809163098523699 0.702150110699049 0.106117154620902
rs17162832_fw 0.58837393384822 0.442464596974065 -0.374942412160917
rs17162832_rv 0.694030857905259 0.559814406811798 -0.276573094927655
rs17163610_rv 0.575656668888276 0.429230106199095 0.237790623597075
rs17163720_fw 0.0327075818183364 0.0121576359700059 -0.727306476806126
rs17163720_rv 0.0225387226938547 0.00780843514474936 -0.636298308870692
rs17163746_fw 0.277507416869125 0.164441421327717 0.653750266081367
rs17163746_rv 0.971572494611061 0.94937886950743 -0.0282707163534507
rs17163749_fw 0.21961066967616 0.122592346381047 0.741894680560887
rs17163749_rv 0.385213356340753 0.250244700033924 0.580564775008451
rs17163751_fw 0.947357617908573 0.910261025410892 0.0288784386641751
rs17163751_rv 0.528853476643481 0.381640259799483 0.224551982956405
rs17163868_fw 0.00845795611662972 0.0024387017777187 1.13563929421422
rs17163868_rv 0.00711868131197435 0.00198864190250492 1.10645703897822
rs17164465_fw 1.02989272495726e-05 8.10236788309931e-07 -1.09082771649312
rs17164465_rv 1.41102589548342e-08 2.51741583211699e-10 -1.21606347578035
rs17164572_fw 0.213301334053039 0.118245222581099 0.36836229499769
rs17164572_rv 0.280308226716754 0.166594229835494 0.297974807951675
rs1716505_fw 0.0753492688966404 0.033140354192631 -0.314959045784452
rs1716505_rv 0.0145826370891176 0.00465147179976321 -0.380490772133191
rs17168376_fw 2.74383320220722e-07 9.61418458956359e-09 -1.00859351492734
rs17168376_rv 0.000308048473519923 4.81846843165975e-05 -0.766731664562484
rs17168445_fw 0.178833002061916 0.0950715864895198 -0.669546293822459
rs17168445_rv 0.473875403320327 0.328990478435161 0.232584215472429
rs17171195_fw 0.000539321467231523 9.4207305642695e-05 1.20405517143501
rs17171358_fw 0.647272273940331 0.506170538834924 0.172745373663334
rs17171358_rv 0.474301268373305 0.329344975824173 0.485108156335964
rs17171677_fw 0.4139082387829 0.274495206924324 0.543692988307044
rs17171677_rv 0.86629268023837 0.78469709861524 0.13803905375539
rs17171769_fw 0.206439624684402 0.113538068574172 0.715939398264392
rs17171769_rv 0.149621425456463 0.0762162821008094 0.74201729212247
rs17173652_fw 0.000129434294921581 1.70770008152244e-05 -0.886612483019219
rs17173652_rv 2.13461052305997e-06 1.19113732272879e-07 -0.855427928176515
rs1717446_fw 0.579800013931998 0.433470343779253 0.165571376951099
rs1717446_rv 0.715810329617843 0.585430360364214 0.114943088706607
rs17175078_fw 0.000145037235578955 1.96246476055159e-05 -1.09467453369243
rs17175078_rv 0.000380253338960658 6.20233350596099e-05 -0.910846052959744
rs17175134_fw 0.140092413416312 0.0703163686836861 -0.603877203703796
rs17175134_rv 0.336396564077485 0.209997467159251 -0.433819161724146
rs17175271_rv 0.93183659667926 0.884988352047402 0.0373189472575018
rs17175772_fw 0.839593694247099 0.74414142034209 -0.134964975612106
rs17175772_rv 0.958031629497799 0.927174782535447 -0.0396025090742454
rs17176110_rv 0.193324534921927 0.104583009469392 0.821478262402079
rs17176131_fw 3.30181790232233e-08 7.08979304179641e-10 2.46042878908964
rs17176131_rv 0.000181122026569041 2.54978601775233e-05 1.80608020338715
rs17176261_fw 0.186790650469711 0.100266841630473 -0.464508240911516
rs17176261_rv 0.0230870129809709 0.00803561983074368 -0.798691821128764
rs17176433_fw 0.600049988798321 0.455205250331473 -0.34197831438079
rs17176433_rv 0.698667421777611 0.565001462883507 -0.260067556782859
rs17176520_fw 0.521404993993878 0.374425415425148 0.450049021286026
rs17176520_rv 0.777709221273169 0.661542239184538 -0.218258853442155
rs17178611_fw 0.157432235572491 0.0811662315210212 0.442092594659783
rs17178611_rv 0.00069804829332689 0.000127994938663861 1.1600275901821
rs17179001_rv 0.733518733016253 0.606755831398059 0.257958110239622
rs17180252_fw 0.970097368480532 0.946739849966165 0.0229467969419417
rs1718067_fw 0.536128279532396 0.388933933907866 0.384524352752904
rs1718067_rv 0.368006827096085 0.23586268408462 0.514167055368305
rs1718188_fw 0.521888622150718 0.374948535758003 0.222205733716686
rs1718188_rv 0.84295551309824 0.749478636967161 -0.0777244494259193
rs1718240_fw 0.335438996297946 0.209237034511861 0.350570013832476
rs1718240_rv 0.25626059307719 0.148773446759075 0.387238389372779
rs17182538_fw 1.07124991877776e-08 1.79524244327831e-10 -1.37557201435583
rs17182538_rv 1.84204445011773e-09 2.03166667292397e-11 -1.38486554998503
rs1718303_fw 0.0100514854063272 0.00299315987182054 1.05925140899291
rs1718303_rv 0.0884334903836073 0.0401596872831006 1.01600996388305
rs17183123_fw 1.80021264017148e-07 5.78807993180359e-09 -1.17655013151765
rs17183123_rv 3.66924899944835e-11 1.60554471736959e-13 -1.26047426672127
rs17184689_fw 0.966927267037007 0.941944968579977 -0.0199762020311976
rs17184689_rv 0.692145298455318 0.557606589909488 0.145255953397368
rs17184766_fw 0.00266408583096392 0.000624459504572032 -0.544603351289826
rs17184766_rv 0.00170708170034754 0.000370959911629339 -0.640212367954387
rs17185024_fw 0.281891855401014 0.167827134175321 -0.526592463909531
rs17185024_rv 0.105952733781292 0.0500429272317565 -0.73812120714132
rs17185052_fw 0.884202621486336 0.811509582977727 -0.0427721140077415
rs17185052_rv 0.53865900578565 0.391486372562435 0.1557323359081
rs17187075_fw 0.00123139712618614 0.000251620404742948 1.3691809820442
rs17187075_rv 0.0062309816812588 0.00169814488575086 1.09824364653985
rs17189362_fw 0.978385502586298 0.960682103349205 -0.0210840356059535
rs17189362_rv 0.675997438725235 0.539162842425798 0.252494869706984
rs17190117_fw 0.00750705397164091 0.00211880909135079 -1.12392975973385
rs17190117_rv 0.00392702766697851 0.00098534417361292 -1.263145736694
rs1719130_fw 1.38650178024321e-05 1.16338835268739e-06 1.20889147635623
rs1719130_rv 0.000246977656732639 3.69500303524127e-05 1.07623059082149
rs17191414_fw 0.815394210862039 0.71067261328353 0.0957518293954257
rs17191414_rv 0.832075203526891 0.733471109534294 0.0874923606457318
rs17191421_fw 0.265511525316398 0.15549755301793 0.699643610155429
rs17192134_fw 0.000321134813014277 5.06191501432307e-05 1.76280835722421
rs17192134_rv 0.0236077141423322 0.00825111144411445 1.04082776021064
rs1719262_fw 0.000877708586319584 0.000168084282572772 -0.559858501314881
rs1719262_rv 0.00646928633592546 0.00177520158703693 -0.511734342713657
rs1719271_fw 0.397902669265873 0.260806499655667 -0.51808466289477
rs17194529_fw 0.853751577156185 0.765393603685842 0.125233474922848
rs17194529_rv 0.757044001867645 0.635673811384173 0.180009490109948
rs17194995_fw 0.869457609407578 0.789277899823749 -0.129913766185912
rs17194995_rv 0.867326483418163 0.786132001069122 0.131260286260724
rs17196752_fw 0.00209110227464267 0.000470729119723726 0.793010067437564
rs17196752_rv 0.000791693609419012 0.000148576476839834 0.921372873949641
rs17196820_fw 0.000630794597807354 0.00011352908456342 0.905299133456019
rs17196820_rv 0.00123005768106701 0.000251263474119978 0.850781368023331
rs17198873_fw 0.726236320107889 0.598068779358065 0.215456154510899
rs17198873_rv 0.898613541789052 0.833491624841916 0.0540932665751611
rs17201487_fw 0.00913552095129922 0.00267136100173941 0.706823046927737
rs17201487_rv 0.00179568854608804 0.000393454898524275 0.858773677665851
rs17203108_fw 0.768393374266538 0.649883046468934 -0.153265176991749
rs17203108_rv 0.619770315459861 0.475996910224732 -0.293989118439744
rs17204908_fw 0.349533894771946 0.220618831452953 0.259355646339476
rs17204908_rv 0.722339532202998 0.593100125418438 0.108387630769061
rs17207330_fw 0.00138597037977692 0.000289629546387431 -0.844914861517782
rs17207330_rv 1.38956192016341e-05 1.16669168346452e-06 -0.800743570287932
rs172081_fw 0.359222213986995 0.22848716140522 0.488561827417869
rs1720837_fw 0.834072712761926 0.736380566467545 -0.141115396287963
rs17209882_fw 1.72862485007881e-06 9.25798382017354e-08 -1.35904830178185
rs17209882_rv 1.45099812462742e-05 1.2336560426703e-06 -1.34776144584515
rs1721015_rv 0.41417277940044 0.2747341743905 0.281278901813036
rs172113_fw 0.00308281451928326 0.000741638841182679 1.04353688998199
rs172113_rv 0.000998248881705851 0.000196177880420044 1.19063140408744
rs17212998_fw 0.00892293090829012 0.00259661797588324 1.49359079911995
rs17212998_rv 0.865832330309025 0.784138294124465 0.0709909433991583
rs17213695_fw 0.272989168172406 0.16108060331465 -0.485354435311938
rs17213695_rv 0.925191185003444 0.874243196414112 -0.0538699265981379
rs1721505_fw 0.418027132706768 0.278016894815908 0.45275442187485
rs17216483_fw 0.0563261580597337 0.0233576456831296 0.789553874539975
rs17216483_rv 0.158547480849578 0.0818967686006092 0.626914877841365
rs17218781_fw 0.894557136568172 0.827479475062378 -0.0570242327407871
rs17218781_rv 0.45980215545953 0.315983466400233 0.265084701158891
rs1722207_fw 0.219661913005905 0.122632352323808 -0.355499705598793
rs1722207_rv 0.00962724578462863 0.00284359430649143 -0.628304721650509
rs17224094_fw 0.00809043316044184 0.00231247776582685 -0.60757468362537
rs17224094_rv 0.0178423983443492 0.00591299077213828 -0.721726544373809
rs17224206_fw 0.232843820818079 0.131870081171769 0.521451302451837
rs17224206_rv 0.0163503122705863 0.00533129486962582 0.870180048330239
rs17224237_fw 0.000185534384073396 2.62361922804979e-05 -0.603682588425904
rs17224237_rv 0.00908273353881844 0.00265254497159467 -0.572211447172519
rs17226013_fw 0.979613050466365 0.962986407998033 0.0121304700606069
rs17226013_rv 0.798196134246523 0.687349562644307 0.101496363857015
rs17226075_fw 0.491198267528241 0.345376551604236 0.310106470001836
rs17226075_rv 0.255412881906066 0.148139547038374 0.420952059923255
rs17226159_fw 0.0691455013472348 0.0299064898465034 0.580980033618085
rs17226159_rv 0.031722924216407 0.0117248073328218 0.593351150117131
rs17228658_rv 0.137628389891616 0.0687939751478441 -0.818904681784748
rs1722926_rv 0.248940579458629 0.143341845295005 0.737461968043972
rs17229476_fw 0.000184854480361045 2.61192009252473e-05 1.55521775185795
rs17229476_rv 6.74004115900056e-05 7.79720116936888e-06 1.55512198337642
rs17229765_fw 0.0320455511690206 0.0118642119195211 -0.847193669368141
rs17229765_rv 0.137068017898744 0.0684675401117499 -0.686909190787389
rs17231506_fw 0.941190884054282 0.900107204772672 0.0376491232001018
rs17231506_rv 0.636134253289342 0.493981147134881 -0.173487058273627
rs1723156_fw 0.0325445748924901 0.0120845664122849 -0.745870957592213
rs1723156_rv 0.0262764005344446 0.00937005959820332 -0.769818021763974
rs1723167_rv 0.610645372047532 0.466358090435074 0.211987299223034
rs1723170_fw 0.0399783224880651 0.0154824024972951 -0.488781060983065
rs1723170_rv 0.0205640243048015 0.00699188885742354 -0.599460609408929
rs17231712_fw 0.731689594852025 0.604639711313585 0.260076336571219
rs1723175_rv 0.454434493711433 0.311149235461462 -0.452382675831016
rs17232098_rv 0.660146413760223 0.521107095560725 0.295535402503228
rs17233364_fw 1.66497845622956e-05 1.45163619238437e-06 -1.03920669999018
rs17233364_rv 7.18879013750172e-06 5.20640487445521e-07 -1.13167754121254
rs172336_fw 0.0156673560287692 0.00506726028001028 0.572001636545281
rs172336_rv 0.0123394307741466 0.00381502046500845 0.543133246241341
rs172337_fw 0.00176870804999165 0.00038664557967609 0.917366199427729
rs172337_rv 0.000829561452404513 0.000157161255401293 1.28648922139584
rs17234953_fw 0.583276353194022 0.437049434533079 -0.247006549490843
rs17234953_rv 0.473872254452673 0.328977604112371 -0.312128990680061
rs17235990_fw 0.629501136064145 0.486747727467514 -0.268317893382874
rs17235990_rv 0.461659521215884 0.317718922345265 -0.419321535606391
rs172366_fw 1.08605684507836e-07 3.10242465331049e-09 -1.25195076708556
rs172366_rv 1.66793472022246e-08 3.1017957795548e-10 -1.43110041853923
rs17238344_fw 0.0131574414748256 0.00411911962447175 -0.543763262744332
rs17238344_rv 0.0887639000848448 0.0403377629671024 -0.434478809128369
rs17240890_fw 0.00858636249386997 0.00248231011514747 -0.650018607855923
rs17240890_rv 0.00240950086542213 0.000554876484932333 -0.541148204467611
rs17240911_fw 0.0907988003957704 0.0414928973163683 -0.338642290916659
rs17240911_rv 0.63440117989215 0.492168536082921 -0.116504228401893
rs17240918_fw 0.0894125267395523 0.040697058589051 0.737877456108636
rs17240918_rv 0.0734922095803489 0.0321420671659093 0.751447063824517
rs17240931_fw 1.38956192016341e-05 1.16652890047581e-06 1.50541405459172
rs17240931_rv 0.00125757777858974 0.000258076313120236 1.30941644106547
rs17240952_fw 0.867982052637963 0.787107958009503 -0.101070482830045
rs17240952_rv 0.678929800446996 0.54247311847787 -0.204965256760827
rs17240973_fw 0.865126984923185 0.783042913242588 0.0473352628693353
rs17240973_rv 0.782361511547878 0.667618029243299 0.0626495506056507
rs17240980_fw 0.454095694638921 0.310833705989473 -0.205418823434146
rs17240980_rv 0.807503024034059 0.700072119413325 -0.0698566528301419
rs17241022_fw 0.0961257851647507 0.0444421315478857 0.413836711897649
rs17241022_rv 0.0910034140546193 0.0416017952918401 0.51363537737624
rs17243143_fw 0.570571401371522 0.424162359612429 -0.155093873785206
rs17243143_rv 0.000630508992741897 0.000113456350236712 1.03584942777362
rs17245920_rv 0.498402339250315 0.352324903365521 0.239238677782583
rs17247678_fw 0.507252426166468 0.360829281316269 0.231001153457955
rs17247678_rv 0.111236921215648 0.0530597541160785 0.526484917235882
rs17247945_fw 1.66194359485475e-08 3.08690578844029e-10 -0.843571662963425
rs17247945_rv 0.00459559010621075 0.0011863165095088 -0.866321477178106
rs17249141_fw 0.227039019230329 0.12772689891205 0.286182616364184
rs17249141_rv 0.0251376223720391 0.00888741047188994 0.654423052575272
rs17250008_fw 0.0158569873065544 0.00513860666561982 -0.749716765189929
rs17250008_rv 0.228476815448118 0.128760413902622 -0.510873089358854
rs17250351_fw 0.000112932247205571 1.44843362603976e-05 -0.643467244387976
rs17250351_rv 1.46148359705825e-07 4.46165204036978e-09 -0.82857514032681
rs17253315_fw 0.0988783811086137 0.0459779119662392 0.574480608529728
rs17253315_rv 0.0895962806728345 0.0408019150334912 0.612761543051805
rs1725460_rv 0.281000165274718 0.167135394676492 0.669294323086931
rs17255842_fw 6.2811646675812e-08 1.58034987068902e-09 1.76375131506871
rs17255842_rv 0.000149309684732349 2.03105085849152e-05 1.5870046433424
rs17256246_rv 0.609329773972956 0.464892944769402 -0.27208210339591
rs17257176_fw 4.81587486402036e-05 5.21006491006714e-06 1.22774314717052
rs17257176_rv 0.00311421386181656 0.000750808191288281 1.22083090790545
rs1725831_fw 0.227305590607004 0.127918353898413 0.645387438605101
rs17258759_fw 0.154441843517804 0.079253509626383 -0.513058725135423
rs17258759_rv 0.00225283822896488 0.000513184312825488 -0.65456180528794
rs17259991_fw 0.000629507721829165 0.000113241863257884 -1.16468390286863
rs17259991_rv 0.00190665072459223 0.000422089878696156 -1.10361266807546
rs17260469_fw 0.479433774150662 0.334309248573502 0.378772281301782
rs17260469_rv 0.970931746332009 0.94815637155338 0.0169854811540026
rs1726113_fw 8.15368161092104e-06 6.08638787697203e-07 -1.00143190133336
rs1726113_rv 0.00705707621888741 0.00196625907912117 -0.692210379187155
rs17261567_fw 0.43659950684648 0.29472365161321 0.186132970220636
rs17261567_rv 0.845767256024724 0.753447456414212 -0.0442411340488482
rs17265251_fw 0.687481852793284 0.552213719834915 -0.144346022684049
rs17265251_rv 0.738578120538516 0.613038497740378 0.115250000726194
rs1726623_fw 0.520070840373105 0.373102968687914 -0.380753987843664
rs1726623_rv 0.896240237883548 0.829855066889106 -0.0954055480825659
rs1726626_fw 1.28465066645917e-05 1.06049743757681e-06 -1.26346704698077
rs1726626_rv 0.0501785678110169 0.0203312836556547 -0.891987651692962
rs1726627_fw 0.822934482232888 0.720635560171326 0.177195517061752
rs1726627_rv 0.577668479354177 0.431309988994527 0.397739828570721
rs1726628_fw 0.982592736176843 0.968232404479911 0.0197063803425898
rs1726628_rv 0.721535839728563 0.592293759450586 -0.24452835546014
rs1726702_fw 1.69129918628769e-08 3.15287526494672e-10 2.22993530093515
rs1726702_rv 7.79964829361644e-06 5.7658217435781e-07 1.83755953835682
rs1726735_fw 0.589111066285891 0.443175329164411 0.297575048201658
rs1726735_rv 0.822898563370192 0.720583777855527 0.121253899014009
rs1726744_fw 0.233740726472123 0.132501932479788 0.568844864752036
rs1726744_rv 0.0650593174847375 0.0277532224735844 0.864793529300566
rs1726746_fw 0.0283813849670209 0.0102730166445045 0.618638225040544
rs1726746_rv 0.00306902470063841 0.000737559955460625 0.784215320809706
rs1726752_fw 0.421316415578813 0.280902951202402 -0.508346028400088
rs1726752_rv 0.624244644575613 0.480707518332242 -0.322511971907443
rs1726807_fw 0.0567027894318099 0.0235393060826634 0.637527170371712
rs1726807_rv 0.790879480040195 0.678168094379919 0.131751097927184
rs17268179_fw 0.251008949683684 0.144864026976526 0.31203250476943
rs17268179_rv 0.376595051270931 0.242944409936069 0.281495062615161
rs17270146_fw 0.649109695334242 0.508228221431735 0.334211664539048
rs17270146_rv 0.864720769092189 0.782453712884348 -0.127010107095637
rs17270501_fw 0.246207442673979 0.141318274115108 0.303625084500173
rs17270501_rv 0.890867569091604 0.821735715260413 0.0541045490936133
rs17270624_rv 0.152191852944636 0.0778139890489776 -0.501883013955121
rs17271931_fw 0.469082503960825 0.324567875741578 -0.307697824160723
rs17271931_rv 0.00121147335109705 0.000246784138633007 -0.922856564791512
rs1727322_fw 0.229339380657764 0.129419808606255 0.477504308944668
rs1727322_rv 0.209258670293914 0.115477879302284 0.467849230287906
rs1727324_fw 0.925002486705964 0.873928729771279 0.0717980021323925
rs1727324_rv 0.836386062841451 0.739487447454743 -0.167826508268969
rs17276513_fw 0.168609754540192 0.0883493664877408 0.322184048533708
rs17276513_rv 0.58895116813557 0.44299985403761 0.171601412466649
rs17277015_fw 0.837712569564017 0.741427907119763 0.154169477258399
rs17277015_rv 0.555009748822151 0.408001516566356 0.384248321468968
rs17277375_fw 0.871238787789478 0.791898599100828 -0.0683395992376987
rs172780_rv 0.391798567818121 0.255699466794869 0.573207880077941
rs172781_rv 0.434560693330797 0.292972672410777 0.523738841929487
rs172782_rv 0.665056266761062 0.526625380848836 0.299282372668571
rs17280260_fw 0.0062994103690396 0.00172027496939613 1.17652592909055
rs17280260_rv 0.00755345841883147 0.00213480265962576 1.28611017174233
rs17281013_fw 1.17465676524602e-07 3.41380648236083e-09 1.87564476872846
rs17281013_rv 4.7524196368846e-07 1.91550295270498e-08 1.75308472817936
rs17281761_rv 0.78093750985406 0.665697441778 0.15929172706582
rs1728182_fw 0.0102150678234079 0.00305108795677279 -0.506501588311439
rs1728182_rv 0.00562810371439925 0.0015078006907682 -0.450914447117832
rs17282015_fw 0.626931827353332 0.4837454352494 -0.124985369312716
rs17282015_rv 0.666652004332783 0.528512975917832 -0.141744451368636
rs17282194_fw 0.825051312562727 0.723549078827302 0.0928110920968249
rs17282194_rv 0.489918380651902 0.344151659606576 0.261149353299488
rs17283052_fw 0.387371123925913 0.251988690570806 0.578330297050508
rs17283052_rv 0.289335070631277 0.17333935128502 0.673984635924655
rs17285449_fw 0.59715974388681 0.451984574735692 0.194644990904219
rs17285449_rv 0.0156328107317668 0.00505397177516643 1.17832344200909
rs1728645_fw 0.862815578787287 0.779678891838097 0.0723156271398593
rs1728645_rv 2.77264571810668e-05 2.69284835397135e-06 2.35565752288703
rs1728653_fw 4.07684310116783e-13 7.9539635567263e-16 -1.14598906479293
rs1728653_rv 1.3645587049123e-07 4.09496877680848e-09 -1.00714947253291
rs17287030_fw 0.0204098674016455 0.00693150057448086 0.659624275181508
rs17287030_rv 0.00122054787586246 0.000248976790628385 0.888891488051436
rs17288042_fw 0.516522518685073 0.369572933936017 -0.409569002986224
rs17288042_rv 0.278549028478194 0.165224723493732 -0.578132102035254
rs17289784_fw 0.521718195446344 0.374761372913151 -0.448785876188355
rs17289784_rv 0.976374072414202 0.957424966485222 -0.013783483638102
rs17290922_fw 0.38312865808388 0.248485757921373 0.521658980105723
rs17290922_rv 0.1220214218845 0.0593373443135538 0.702187754772038
rs17292205_fw 0.225478159113354 0.126696694309623 0.756097683800561
rs17293632_fw 0.13347263855874 0.0662666844089448 -0.459136334956098
rs17293632_rv 0.0795736948267308 0.0353869260657533 -0.514601257128077
rs17294094_fw 0.292859936233047 0.175938664402411 -0.645246443998763
rs17294094_rv 0.987318638426792 0.975772158951326 -0.0151130295740935
rs17295938_fw 0.815772182510464 0.711252291614788 -0.151125561301232
rs17295938_rv 0.76311536398347 0.643362225565142 -0.184945992790501
rs1729652_rv 0.000281800528914248 4.33099243057941e-05 -1.72214086336587
rs1729653_fw 0.53715546005248 0.389951408274295 -0.176218447731512
rs1729653_rv 0.0150850619410465 0.00484150326800166 0.630741989565278
rs1729654_fw 0.989711700330803 0.980146302830087 -0.00611316939820996
rs1729654_rv 0.212639183143959 0.117803814867681 -0.338499631048021
rs17301517_fw 4.45835874259335e-06 2.8900494014375e-07 -1.02781296077766
rs17301517_rv 6.238678689268e-05 7.10885166415146e-06 -0.874667297834427
rs17302432_fw 0.168505217469411 0.0882785503746374 -0.583812368221326
rs17302432_rv 0.288973254703316 0.17308674106598 -0.49515583103624
rs173026_fw 0.250076412003751 0.144187642548987 0.350611112982783
rs173026_rv 0.520877910205874 0.37385819330953 0.169431562382581
rs17303157_fw 0.077028675029897 0.0340258049017281 -0.619718120725803
rs17303157_rv 0.166774852482809 0.0870982569878474 -0.532137828758196
rs17308336_fw 0.381520425050196 0.247137221382829 0.198357114305222
rs17308336_rv 3.99462736929418e-05 4.17023023700336e-06 1.23167764342278
rs1730851_rv 0.744338263895037 0.620002098730081 0.159926062863094
rs1730859_fw 0.193131072421435 0.104454393395741 0.52566180338248
rs1730859_rv 0.0496916208763694 0.0200927325834598 0.683760024260911
rs1730862_rv 0.611930033676304 0.467635949025706 0.363225333557867
rs1730865_fw 0.199630567887012 0.108858905280592 0.69002165360014
rs1730865_rv 0.0481682589793071 0.0193537839556428 0.864072207821047
rs173093_fw 0.828131689476768 0.727651114314447 -0.0728680794008556
rs173093_rv 0.611867468996064 0.467554517445337 0.147548059004952
rs1730997_fw 0.702495735976289 0.569793446210136 -0.144932551861794
rs1730997_rv 0.0331613255383313 0.012363693412771 -0.49065548040805
rs17310296_fw 0.827218284479845 0.726415417245744 0.0897669294784963
rs17312055_fw 0.293608981479162 0.176495844683595 0.498109018998298
rs17312055_rv 0.273026035963899 0.161105436662522 0.488173476056749
rs17312754_fw 0.0375275106473943 0.0143398665110256 1.16845552876397
rs17312754_rv 0.0367280681421795 0.0139805404637652 1.0861176752688
rs17312971_fw 0.649867198520729 0.509093908765382 0.334064090171374
rs17312971_rv 0.432256633629806 0.290814845638458 0.502630493803602
rs1731353_fw 0.0441417641270699 0.017435547917999 0.932995369461152
rs1731353_rv 0.0876516895273181 0.0397147005834881 0.922600305189391
rs17313981_rv 0.00840379234549619 0.00241976752712478 1.53300721310543
rs17315740_fw 0.462708168792413 0.318704317908461 -0.180681228768413
rs17315740_rv 0.481439164344001 0.336196256939562 -0.151534309166089
rs17322327_fw 0.223843966524187 0.125553765777776 -0.716313052047555
rs17322327_rv 0.0293392840361165 0.0106812834632569 -1.11406438334687
rs17322629_fw 0.880130158587569 0.805260732091877 0.104553835348728
rs17322629_rv 0.448105669123565 0.305212355561923 0.405574482719611
rs17322664_fw 0.415103174861625 0.275496457062056 0.546705408106663
rs17322692_rv 0.794618717361243 0.682862018243009 0.199096283392727
rs17325376_fw 0.0406450335368734 0.0157905625260708 0.617344743349648
rs17325376_rv 0.00856189488715293 0.00247417442471588 0.791756582114802
rs17325839_fw 0.0209389395353455 0.00714775079171429 -0.611935633783589
rs17325839_rv 0.0231016949372233 0.00804203265204583 -0.602666873113575
rs17326497_fw 9.43595947249684e-07 4.43108706733544e-08 -0.907687518639887
rs17326497_rv 0.0479559320300009 0.0192522472528416 -0.559383755058523
rs17326539_rv 0.29962030853145 0.181102824751445 -0.671323866908267
rs17327001_fw 0.0261185097759808 0.00930489583885818 0.66109717737716
rs17327001_rv 0.0125011686620126 0.0038750352066501 0.732978634036889
rs1732792_fw 0.0316954651457968 0.0117131529384994 -1.02316844793101
rs1732792_rv 0.095784040668997 0.0442582068103814 -0.857152871838293
rs17331024_fw 0.928576019174519 0.879785809432168 -0.0389686033733155
rs17337746_fw 0.0356087960526587 0.0134641342707229 -0.761540895782573
rs17337746_rv 0.014268914586941 0.00453225346604559 -0.966867499816299
rs17337773_fw 0.432400614931526 0.290926343003596 -0.423752181238359
rs17337773_rv 0.299942771171626 0.181375534444048 -0.536712685242962
rs17337965_fw 0.588566111965477 0.442659170955631 -0.259468859356493
rs17337965_rv 0.373932487095164 0.240737593499658 -0.335878081003122
rs17340157_fw 0.000261818097087022 3.96786556881551e-05 -0.680044967116622
rs17340157_rv 0.000282413802680245 4.34232879121081e-05 -0.706972145022276
rs17341514_fw 0.148876599292047 0.0757730715744471 0.597233194000686
rs17341514_rv 0.000759165192837252 0.000141263137466934 1.0843896924139
rs1734195_fw 0.668442593704979 0.530544612483316 -0.189260496282557
rs1734195_rv 0.75772948117635 0.636394664061331 -0.147924288509827
rs1734196_fw 0.000640884489429428 0.000115684738562426 1.85064929569032
rs1734196_rv 0.178867617703991 0.0950980576623618 0.803414879333685
rs1734197_fw 0.129275549887495 0.0637382461829145 0.900494530113174
rs1734197_rv 0.614004829376435 0.469920874016628 0.187530769278079
rs1734198_fw 1.6234823314178e-09 1.74483338803812e-11 2.53208779046076
rs1734198_rv 1.71256508643325e-07 5.44833330569761e-09 2.41995736832338
rs17342123_fw 0.0178466335855731 0.00591499813296653 1.34135300351647
rs17342123_rv 0.149925434407469 0.0764201753016598 0.861488857785015
rs17342773_fw 0.19210400283495 0.10377758417313 -0.64669580550866
rs17342773_rv 0.895386755450086 0.828590208769033 -0.0806605501918271
rs17342912_fw 0.874130405218969 0.796076877075094 -0.055167491301853
rs17342912_rv 0.96362812604145 0.936611936924942 0.0193881067038567
rs17343114_fw 0.00305481198198532 0.00073352418712143 1.49307963965442
rs17343114_rv 0.000420590502376771 6.98533508717826e-05 1.90633162131181
rs17343135_rv 0.630616077410469 0.488003480420301 0.346815321184655
rs17343667_fw 0.660580478468472 0.521561483648234 0.278140564468846
rs17343667_rv 0.752480509112165 0.630229581939328 0.19649154018468
rs17344332_fw 0.00169021243575137 0.00036660790076694 -1.09354292974282
rs17344332_rv 2.24452909625671e-07 7.57609570675786e-09 -1.32422979507865
rs17344537_fw 0.0852095234556845 0.0383782971290214 -0.471263897143906
rs17344537_rv 0.000473287641074839 8.04736305089019e-05 -0.56844405171989
rs17346125_fw 1.95752527090455e-05 1.76343286087892e-06 -1.1684964172961
rs17346125_rv 1.75239274534476e-09 1.9169760048092e-11 -1.32917943660175
rs17347262_fw 1.33600549041994e-09 1.38313451845622e-11 1.77456021804578
rs17347262_rv 7.24532984721448e-07 3.21362800986721e-08 1.59972340625135
rs17347451_fw 0.512726418327624 0.366050836178935 0.369365582171897
rs17347451_rv 0.379086344701735 0.24511725305507 0.536697459997691
rs17347617_fw 0.625878505204249 0.482502128487654 0.199618273367602
rs17347617_rv 0.740984120560479 0.615939061085062 0.141325397956653
rs1734960_fw 0.00284116568725694 0.000673828428399195 0.825781052904128
rs1734960_rv 0.00137872907992304 0.000287789793173668 0.808455025510876
rs173511_fw 0.00128747111391371 0.000265198257574363 -0.480808260565728
rs173511_rv 0.0242434357979236 0.00850811393219489 -0.424626837350805
rs173512_fw 0.0150208758822469 0.00481717619387693 1.26211776853883
rs173512_rv 0.463146318714642 0.319092102387619 0.328220428886087
rs173513_rv 0.596408240935139 0.451181066487344 0.195250133344345
rs1735153_fw 0.330446416604147 0.205198608777 0.283665483708977
rs1735153_rv 7.39538754041296e-05 8.71380018745879e-06 -1.10562724695864
rs1735154_rv 0.882795356767851 0.809436806324128 0.116019738424429
rs1735159_fw 0.980541923361783 0.964463477442349 -0.0208079012035222
rs1735159_rv 0.897924550945457 0.832558900273848 -0.0549190368742734
rs1735163_fw 0.145936807878246 0.0739446248433504 -0.505820624651872
rs1735163_rv 0.112169101197851 0.053589108071036 -0.432041451870493
rs1735167_fw 0.742708316885312 0.617974328083255 0.124678568101673
rs1735167_rv 0.0384739234709325 0.0147770030184224 -0.507987037094625
rs1735169_fw 2.11291002228183e-07 7.03652031734736e-09 -0.926268652790082
rs1735169_rv 0.000268449937539418 4.08978054653104e-05 -0.677766251473271
rs1735173_fw 9.31349768381882e-05 1.14979767169754e-05 -1.18438985186961
rs1735173_rv 1.72150241805659e-06 9.21207255241624e-08 -1.37545456629542
rs17351767_fw 8.63091762648354e-07 3.98393470827286e-08 -1.59206133635581
rs17351767_rv 1.92764438538057e-06 1.05651747033444e-07 -1.65615721353562
rs1735192_fw 0.00178396286212007 0.000390590173146331 0.887291844076851
rs1735192_rv 0.00553418125019415 0.0014767885774776 0.777358195898131
rs1735196_fw 0.233340871971769 0.132214740058616 -0.550979809966383
rs1735196_rv 0.220855484470139 0.123461583247252 -0.570672498155537
rs173537_fw 0.0525610659598193 0.0214975660768311 0.521120110502014
rs173537_rv 0.106137018770809 0.0501495213039405 0.606553507995768
rs173538_fw 8.76386881370516e-06 6.63971385448296e-07 1.12543140441523
rs173538_rv 0.000248267771136008 3.71847287583152e-05 0.979744005403418
rs17353994_fw 0.000360776166402979 5.82306533467096e-05 1.42490015628245
rs17353994_rv 4.26972319108189e-05 4.51231234477946e-06 1.4652990403595
rs1735402_rv 0.905487536385284 0.843863099999361 -0.0466064226662755
rs1735412_fw 0.0141056153764457 0.00447147625650164 1.27969055875738
rs1735412_rv 0.512777577540367 0.366106952098781 0.355875297966095
rs1735428_rv 0.659281493830185 0.519881261630872 -0.287004404504555
rs17355274_rv 0.518090379835532 0.371179692013168 0.248811102080442
rs17355357_fw 0.120875514407828 0.0586601761096814 0.352399256249255
rs17355357_rv 0.0189288885743474 0.00634072511417179 0.453962824347154
rs17356504_rv 0.972011936890951 0.950238887953465 -0.0169893215341514
rs17357120_fw 0.293844299117868 0.176680379959494 0.452318076844985
rs17357120_rv 0.752811449140439 0.630591654596212 0.242803285022339
rs17357872_fw 0.28477848667267 0.169980049667589 -0.578876817177402
rs17357872_rv 0.243974984694366 0.139681952002649 -0.645926671423163
rs17358840_fw 0.933859663599882 0.888278819319159 -0.0317670109946562
rs17358840_rv 0.838468393978785 0.742557791757939 0.0652615060709642
rs17358923_fw 0.526262242016914 0.37914368406563 0.364082027004118
rs17358923_rv 0.864470227929703 0.782061273167323 0.130200388941644
rs1736088_fw 0.00399261173039511 0.00100454673070546 1.1232308600677
rs1736088_rv 0.00101341860872065 0.000199618348276903 1.18471452410599
rs17361490_fw 0.854577132765128 0.766654043517858 0.0917689167294788
rs17361490_rv 0.012101829798176 0.00372982346799838 1.39058928160343
rs1736176_fw 0.0538766953113348 0.0221401671378759 -0.392503680684399
rs1736176_rv 0.0911315872033131 0.0416706664420057 -0.385771596723139
rs1736177_fw 0.263763245728416 0.154238675314754 0.317592955602529
rs1736177_rv 0.0682975720421057 0.0294373072207375 0.49996207531721
rs1736180_fw 0.00141267220121751 0.00029640434752404 -0.829313344016583
rs1736180_rv 0.00192739359247145 0.000427551334851064 -0.863534962481047
rs1736184_fw 0.814486017257407 0.709368528292528 0.132595930899515
rs1736184_rv 0.999395098165268 0.997709790253658 0.000762520265977628
rs1736189_fw 0.00999986149750197 0.00297620046210127 0.891034845243291
rs1736189_rv 0.0439026010972495 0.0173244757645464 0.707174884846681
rs1736194_fw 2.25787196764076e-07 7.62622535082559e-09 -0.955765703060704
rs1736194_rv 1.76696498057143e-08 3.34773228004331e-10 -1.1119646250702
rs17362605_fw 0.0110258819397498 0.00333952218576168 -0.720451525149129
rs17362605_rv 9.8787034034942e-05 1.2331668167322e-05 -0.912405761498137
rs17363069_fw 4.17686051363269e-05 4.39156335354989e-06 -0.864183901747522
rs17363069_rv 1.33462936683181e-05 1.10867916772861e-06 -0.94234216494066
rs17364616_fw 6.12354295060839e-05 6.94727107577594e-06 1.55649794070392
rs17364616_rv 0.0381055773311849 0.0146093153075487 0.847959071857633
rs1736564_fw 0.807354502597833 0.699916042535418 -0.185676912262999
rs1736564_rv 0.693952094183377 0.559719570732533 -0.253871237550746
rs1736567_fw 0.427958308417716 0.286954311286673 0.463709815093037
rs1736567_rv 0.534562624828835 0.38726585031114 0.334091419545985
rs1736568_fw 0.563482453187058 0.416733165980492 -0.385510064181547
rs1736568_rv 0.674393645887711 0.537353813549333 -0.29626309319147
rs17366643_fw 0.0741300991584997 0.0324862586070027 1.06046325585738
rs17366643_rv 0.0461666949539308 0.0183933710678959 1.19203669211526
rs17367381_fw 0.767256463980381 0.64848019321781 0.16315429553181
rs17367381_rv 0.663849655804251 0.525085971999535 0.214277800331102
rs17369468_fw 0.842550163837024 0.74882098717197 0.0818137810875138
rs17369468_rv 0.154259961427314 0.0791323401462042 0.873713437545032
rs17369578_fw 0.936381933316038 0.892272548894111 -0.0186841567864192
rs17369578_rv 0.0103136748832672 0.00308542554164143 -0.657472843065909
rs17369768_fw 1.78659607179099e-05 1.57781868438687e-06 -0.745123380114731
rs17369768_rv 1.41282331309483e-06 7.21690968638867e-08 -1.09110320560511
rs17369876_rv 0.315618415524287 0.193504521230372 0.522211869227095
rs17370142_fw 0.0312354504640907 0.011509336352098 0.442774840893304
rs17370142_rv 0.0311673134695999 0.0114800482684084 0.507410599989458
rs17370313_fw 0.204048534412351 0.111916740551655 -0.324212122663351
rs17370313_rv 0.20228328176185 0.110701781880701 -0.284009571817228
rs17370337_fw 0.233612809152526 0.132413611827927 0.739538929802158
rs17370337_rv 0.833335934997904 0.735331479239781 0.0974327858018467
rs17371550_fw 0.000972330588282658 0.000189922024867553 -0.410468619845092
rs17371550_rv 0.0285150886284219 0.0103304166715471 -0.669607350923635
rs17371640_fw 1.81847863921327e-05 1.61069235298415e-06 0.957235470428141
rs17371640_rv 5.82555917662384e-06 4.01676615006746e-07 1.08442996124135
rs17371903_fw 0.031595778821203 0.0116709687331929 -0.642144378056048
rs17371903_rv 0.122423242216651 0.0595769549365406 -0.690635635649229
rs17372662_fw 0.0727397262499943 0.0317604653241274 -0.438192457874288
rs17372662_rv 0.0460399022994039 0.0183324710211493 -0.44414795045655
rs17372800_fw 0.562027361631478 0.415251969023889 0.372148858380414
rs17373080_fw 9.75746879219909e-05 1.21528199816229e-05 -0.71656087208056
rs17373080_rv 0.000360420353352745 5.81553756058483e-05 -0.755499772774685
rs17373793_fw 0.0219455041273807 0.00756851612368536 1.07870553417042
rs17373793_rv 0.0839184283873783 0.0376853101135128 0.819130010094828
rs17374832_fw 0.854110148295495 0.765869180813821 0.0778214823194082
rs17374832_rv 0.0192241395976484 0.00645501998805016 1.10515102200922
rs17375948_fw 0.570469891873858 0.424065666293865 -0.284785310452163
rs17375948_rv 0.657211935832142 0.517582563999526 -0.2593294795781
rs17376171_fw 0.685722599924536 0.550298513948558 0.256185606336531
rs17376171_rv 0.839769812114726 0.744534278568334 -0.150600499650714
rs1737896_fw 0.0616582007877573 0.0259984941047169 0.519122803965197
rs1737896_rv 0.0579606834056493 0.024154424552158 0.581701053538668
rs1737939_fw 0.0510087049778474 0.0207309151704221 0.888220071768535
rs1737939_rv 0.0609953561801928 0.0256660358376416 0.750663288901729
rs1737947_rv 0.909409289976365 0.849668795636412 0.0896237659466294
rs17381047_fw 6.62600962753509e-05 7.63838307613042e-06 1.33496729197899
rs17381047_rv 4.54831814292391e-05 4.86190214652667e-06 1.20639627555297
rs17382723_fw 0.101888365241084 0.0476923773874102 -0.567116302537663
rs17382723_rv 0.861903055785892 0.778203046613072 -0.105763686677374
rs17385236_rv 0.764790363538945 0.645421243282506 0.118666032023433
rs17386017_fw 0.0164837553696666 0.00538540230353709 1.13662617788677
rs17386017_rv 0.000331851490998905 5.26564245574093e-05 1.48908280365162
rs17386162_fw 0.0862080218932666 0.0389348501843198 0.820241593489027
rs17386162_rv 0.00378720113573654 0.000943597017004548 1.23582418821802
rs17387035_fw 0.0729193717507049 0.0318512394741102 -0.527917890001267
rs17387035_rv 0.0341781061827621 0.0128210297044976 -0.513441442144427
rs1738818_fw 0.887497280762397 0.816477162157973 -0.0752301562445407
rs1738818_rv 0.425798065349326 0.284894593773797 0.52471197996491
rs17389180_fw 0.97161669643 0.949461649305211 -0.0164114626315781
rs17389180_rv 0.479029774128897 0.333935700762401 0.486759917835736
rs17389408_fw 0.827489632998776 0.72678890647642 0.0906074748763468
rs17389408_rv 0.0378950262039078 0.0145161985189026 1.20075252537457
rs17391761_fw 0.960371552295108 0.931292330999221 0.0377284357621168
rs17391761_rv 0.896584513346743 0.830596664802407 0.0831080324281092
rs17394246_fw 0.0221148752315822 0.0076374032864573 0.754749472945361
rs17394246_rv 0.00273071432232234 0.000643198521923767 0.981212605224603
rs1739647_fw 0.263581997389447 0.154088099948989 0.279039596279152
rs1739647_rv 0.193578388301627 0.10475526617933 0.278248366215746
rs1739652_fw 8.57007317471315e-06 6.46099548594341e-07 1.49124646249513
rs1739652_rv 6.86626609333165e-07 3.00600471110536e-08 1.68981044447729
rs17396537_fw 0.293784947214096 0.176638066985884 0.541180669041839
rs17396537_rv 0.153924229486501 0.0789010962068063 0.553900654595001
rs1739653_fw 0.339063486024872 0.212086749507956 -0.406997096777733
rs1739653_rv 0.965017523716 0.938789489701254 -0.0223103690412568
rs17396612_fw 0.000143528326146414 1.93783958930087e-05 1.87837954244581
rs17396612_rv 0.000206546392035843 2.97898074673673e-05 1.77553826585613
rs17397112_fw 0.00269950813061538 0.000634486643110318 0.750157884619211
rs17397112_rv 1.47467167008285e-05 1.25760862156786e-06 1.01479135017492
rs1739839_fw 2.11941115141196e-07 7.06295104702987e-09 1.59928958868684
rs1739839_rv 4.6757497970642e-07 1.87510897220772e-08 1.65476075421611
rs17401719_fw 0.338955325516321 0.212007626576441 -0.425817883143318
rs17401719_rv 0.0835106448893122 0.0374776998683382 -0.658615413041438
rs17403003_fw 0.715697765608157 0.585289871358213 -0.140874536611703
rs17403003_rv 0.267972947195517 0.157407830696439 -0.260722426149066
rs17403531_fw 0.0984411044530559 0.0457346145237289 -0.823503162472571
rs17403531_rv 0.202087238185081 0.110565457791761 -0.753299494779959
rs1740428_fw 3.43337660822986e-13 6.49202772863538e-16 2.63005596417552
rs1740428_rv 4.55147244911048e-11 2.11476751289417e-13 2.51533841983628
rs17404569_fw 0.0971337272608495 0.0450012478527941 0.72651608494589
rs17404569_rv 0.0388479672104679 0.0149491421999683 0.938274195242361
rs17405109_fw 0.812276309555564 0.706446953612355 -0.098359113378889
rs17405109_rv 0.793436013092284 0.681404675565621 -0.138187978169684
rs17406815_fw 0.000432904208620583 7.24306076224171e-05 0.793475386974281
rs17406815_rv 5.0576303200411e-05 5.51894972220292e-06 0.729701566448011
rs17406878_fw 9.67418131294434e-06 7.52358741587696e-07 -0.920611525030483
rs17406878_rv 5.6295559800511e-09 8.2724100527862e-11 -0.968072276360031
rs17409154_fw 0.949480471924416 0.91371647904924 0.0430450783061068
rs17409154_rv 0.915124540204907 0.858730318723563 -0.0735098017853974
rs17409194_fw 0.0268825810852505 0.00962924644115082 -0.582394014526216
rs17409194_rv 0.000783725862573515 0.000146798262255802 -0.86995196214025
rs17409803_rv 0.882795356767851 0.809424163645813 0.062445579032045
rs17411006_fw 0.218443369938344 0.121802773591004 -0.43219389420548
rs17411006_rv 0.219206724265696 0.12231493936325 -0.450157721812149
rs17412654_fw 0.0044894405016593 0.00115309237893913 -0.573080406299182
rs17412654_rv 0.00161195023695857 0.000346178820398796 -0.524970492375395
rs1741344_fw 0.432235097807753 0.290795482168207 0.385300218422567
rs1741344_rv 0.903824948847642 0.841332270647253 0.0729029288243009
rs17415452_fw 0.569492045797408 0.423080223345637 -0.298999774762249
rs17415452_rv 0.00553632459673511 0.0014774853985152 0.95803519948683
rs17416806_fw 0.581606226820207 0.435332313247518 -0.341310991596969
rs17416806_rv 0.716518426495821 0.586259979239499 -0.236917703199404
rs17420882_rv 0.191997448096696 0.103704864856902 0.664564095424185
rs1742418_fw 0.767935595042046 0.649339983817468 0.117639579411552
rs1742418_rv 0.123905650104216 0.0605051724277401 0.95041960473041
rs17425881_rv 0.529696817484726 0.382523634378771 0.225549100866584
rs17426269_fw 0.600745652867197 0.45592275270795 0.219573186253654
rs17426269_rv 0.095263816527224 0.0439651881512043 0.934290105586993
rs1742757_fw 0.00114140035888132 0.000229858198851314 -1.1127016391828
rs1742757_rv 0.00141118032408172 0.00029601175148773 -1.02909951995531
rs17428388_fw 0.270159551744024 0.159011831977088 -0.613123353682584
rs17428388_rv 0.313840692127601 0.192069569195332 -0.57981967019628
rs17428945_rv 0.745956027840675 0.622165621064291 -0.151100223382015
rs174310_fw 4.21527085319352e-06 2.70062181037897e-07 -1.75964009084701
rs174310_rv 1.41367663175083e-06 7.22844849372775e-08 -1.53079995355565
rs17431446_fw 0.0317695042331122 0.0117466050815006 -0.458689957068214
rs17431446_rv 0.0774436008942088 0.0342518849227386 -0.434869539290262
rs17434151_fw 0.399944965322788 0.262635278168764 0.51777025515981
rs17434151_rv 0.931528052063303 0.884399273431427 -0.0699673104909496
rs1743788_fw 0.000201449505918453 2.89297411625493e-05 -0.727490781791642
rs1743788_rv 5.277338933584e-07 2.17468834167673e-08 -1.05113725930245
rs17439106_fw 7.40100473311085e-05 8.72208808428911e-06 -1.35738425630946
rs17439106_rv 0.00018324225234854 2.58521357010131e-05 -1.24660514145101
rs17443848_fw 6.361282188931e-06 4.48658638686107e-07 -1.48817308978337
rs17443848_rv 6.05013841789107e-06 4.21187121680368e-07 -1.37090538197796
rs17444075_fw 0.966317332942852 0.940936682135113 0.0202288250002118
rs17444075_rv 0.932456204394864 0.886144661583661 -0.0484166070023861
rs17444576_fw 0.198877856405587 0.10834976503403 0.405130787291856
rs17444576_rv 0.0113710147091062 0.00346380456409767 0.846574451487206
rs17445836_rv 0.438269425779196 0.296239131896223 -0.393996970187855
rs174472_fw 1.67847075271719e-06 8.92690823463357e-08 1.62468941466477
rs174472_rv 8.66029853892198e-06 6.54659657010037e-07 1.61675951761481
rs1744773_fw 1.51703691683062e-05 1.29955481101649e-06 1.78763209974067
rs1744773_rv 0.000354669881232775 5.70770841437172e-05 1.47247783194722
rs17448506_fw 1.78369111329021e-06 9.60319083233427e-08 -1.0004500290832
rs17448506_rv 1.45823277564082e-06 7.49409820303504e-08 -1.04169749219608
rs17453555_fw 0.680584755307508 0.544562978043438 -0.0989541803513915
rs17453555_rv 0.629369596233776 0.486556243136747 -0.116974643982015
rs17454012_fw 0.752546150349841 0.630310994648774 -0.217522346819302
rs17454012_rv 0.800892207764664 0.691044104295318 -0.190074452534096
rs174546_fw 0.567080599032957 0.420533189175953 0.309712534758383
rs174546_rv 0.330285942203904 0.205076609526348 0.298064478149751
rs174548_fw 0.538030959563779 0.390841824130969 0.206172625708455
rs174548_rv 0.794895368417578 0.683216298364504 0.0813529967976809
rs174560_fw 0.00129229798063447 0.000266411122857249 1.03019018182822
rs174560_rv 0.00254144291491283 0.000590907260203421 0.953650050749327
rs17458706_fw 0.0372165170820824 0.0141937497144743 -1.01708372771616
rs17458741_fw 0.000190938108264387 2.715536452682e-05 2.02036379371006
rs17458741_rv 0.136629569562713 0.0681930582386432 0.917301076068395
rs17461546_fw 0.379859020722159 0.245803982655368 0.588084447009084
rs17461546_rv 0.725655428456056 0.597402181943478 0.263343364975901
rs17462179_fw 0.930115594128138 0.882164180970684 -0.0690326121435742
rs17462179_rv 0.44643894946806 0.303719659268549 0.47340777775695
rs17462267_fw 0.056794869097775 0.0235866006690451 -0.377716582560855
rs17462267_rv 0.15706439034009 0.0809216739521722 -0.393127558160798
rs17464525_fw 0.431096993860167 0.289869361973619 -0.334432014096135
rs17464525_rv 0.0953597918776242 0.0440234622011731 -0.804939977332559
rs1746471_fw 0.97585763403356 0.956598444440918 -0.0153764739214053
rs1746471_rv 0.616380113367776 0.472419989001046 0.179556363684103
rs174649_fw 0.352779214579343 0.223322969431017 0.47655663036876
rs174649_rv 0.527190602560074 0.380024090186726 0.287321750594651
rs17466257_fw 0.134654696552696 0.0669768021561498 0.344970830049194
rs17466257_rv 0.0810275086519227 0.0361586353906146 0.477301787395564
rs1746817_fw 0.53919708799308 0.392041621448595 0.338857794126418
rs1746817_rv 0.482924605789679 0.337632603049153 0.369409858566213
rs17470089_fw 0.0533984555502853 0.0219086192072918 -0.537850751449553
rs17470089_rv 0.0920620472955122 0.0421874913141222 -0.398701334813698
rs17470440_fw 0.342353957260624 0.214743403812206 0.509006598707304
rs17471649_fw 0.00556535229088352 0.00148736600718781 -1.22752838706917
rs17472161_fw 0.166173075503422 0.086697773728063 0.515184843013262
rs17472161_rv 0.20047534832548 0.109452956549228 0.454066660859798
rs174721_fw 0.000142964810096727 1.92861902108563e-05 1.88886488599454
rs174721_rv 1.74788298001189e-05 1.53929292120544e-06 1.93337865074556
rs17472506_fw 0.00410114129525567 0.00103689424731975 -0.818888657932316
rs17472506_rv 0.00714781659186046 0.00199799014396713 -0.878663075281899
rs17475228_fw 1 1 0
rs17475228_rv 0.742652278003681 0.617902574818179 0.128942122176068
rs174760_fw 0.280308488944552 0.166597546867859 0.524219964109056
rs174760_rv 0.677303870291311 0.5407068683615 0.199498237199784
rs17476364_fw 2.79909396110236e-08 5.83039352462566e-10 -1.4457462523356
rs17476364_rv 3.95751428219587e-11 1.78077431274377e-13 -1.59390024762261
rs17476385_fw 0.832259663556254 0.733783612604069 0.115196967856306
rs17476385_rv 0.0536320190592139 0.0220244986243934 0.922390469491458
rs17477420_fw 0.112593474873138 0.0538371835657949 0.395654169249338
rs17477420_rv 0.411118247291156 0.272174819435448 0.220364252606317
rs17477830_fw 0.00319083012258361 0.000773022066642695 1.39242132394781
rs17477830_rv 0.612890933091753 0.468632918560018 0.188695306173609
rs1747838_rv 0.0541435277641947 0.0222754650438198 -0.931340759568826
rs17478818_fw 8.58811766802652e-05 1.04649282076672e-05 2.0635105404184
rs17478818_rv 0.359601347530991 0.228834640440401 0.598373474055134
rs17479749_fw 0.448649494848825 0.305689017167555 0.517181740939917
rs17479749_rv 0.34039563742304 0.21315418805882 0.624801197572896
rs17479856_fw 0.854565921711146 0.766548094248032 0.10151193408602
rs17479856_rv 0.524809610611469 0.377769169818081 -0.301711751044954
rs17480169_fw 0.548286048784187 0.401036788036068 -0.253097246512912
rs17480169_rv 0.456976953516842 0.313414081425103 -0.396452670533982
rs1748032_fw 0.00278371751133634 0.000657849157006192 1.3575396910607
rs1748032_rv 2.16789698047504e-05 1.99695310092477e-06 1.70144237530734
rs17481063_fw 0.832192772366186 0.73364955568172 0.126712455173518
rs17481063_rv 0.909286427272857 0.849430950053536 -0.0842344096923573
rs17484359_fw 0.262485467900425 0.153278346353798 0.350883063877208
rs17484359_rv 0.0806672054355102 0.0359678286415527 0.472518362682994
rs17485664_fw 0.995036562708798 0.990009311940872 -0.00453742359909421
rs17485664_rv 0.368041729604108 0.235904739214403 -0.370643826558394
rs17485793_fw 0.567276763498933 0.420736237236905 -0.231650235754214
rs17485793_rv 0.395515516868929 0.258816626063691 -0.298179095773147
rs17486173_fw 0.553464259085824 0.406465919522825 -0.221267574510941
rs17486173_rv 0.392637471536781 0.256406367588516 -0.253127635569503
rs17487788_fw 0.966424899816703 0.94110681696897 -0.0255817255141365
rs17487788_rv 0.255482077980517 0.148186059124571 -0.466354568975547
rs17491771_fw 0.726068370298981 0.597889528402325 0.263499336087726
rs17491771_rv 0.871988625198584 0.793003008119968 -0.132461387867923
rs17491_fw 0.000404391993425462 6.66704997280634e-05 -1.06466098809794
rs17491_rv 0.000488809750332044 8.36641282568278e-05 -1.05524564997399
rs17493567_fw 0.000141548534604637 1.90616096593509e-05 1.62202370578029
rs17493567_rv 2.39264052194017e-05 2.2557825202341e-06 1.40850601986329
rs1749555_fw 0.990097437954258 0.981164765291373 -0.0054084340173395
rs1749555_rv 0.596068330028613 0.450775330149976 -0.147108553370086
rs1749556_fw 0.190107743345601 0.102446188289721 0.825716114359634
rs1749558_rv 0.273394842559192 0.161360058252158 0.708338399158011
rs1749559_fw 0.0919315603921851 0.0421162912510345 1.02916149649199
rs1749560_fw 0.00158495687156964 0.000339774056880045 -1.06111523642035
rs1749560_rv 0.00635195897796647 0.00173706077743492 -0.910091654418631
rs1749561_fw 2.66542150391804e-05 2.57133729192714e-06 -1.17058112646203
rs1749561_rv 0.000335731915179993 5.34273846885701e-05 -1.28888568014651
rs17496425_fw 0.12733328367381 0.0625449046066547 0.409503853891742
rs17496425_rv 0.287325649931698 0.171843363229419 0.379263279928094
rs17497903_fw 0.559719943574677 0.41296116997036 -0.182791919925635
rs17497903_rv 0.640610420939741 0.498894726953432 -0.151100543378958
rs1749862_fw 0.0177720971182618 0.00588408096352772 0.779940759670663
rs1749862_rv 0.0199065463888916 0.00672523919807858 0.986406309489778
rs17499330_rv 0.0150156621246041 0.00481499613013119 -1.29221966414522
rs17500924_fw 0.000713854610877363 0.000131464789286667 1.22065319404639
rs17500924_rv 0.286209629092162 0.171024713630879 0.540115194510137
rs17501542_fw 0.0045904965053146 0.00118458748009077 -0.583230628496727
rs17501542_rv 0.0016744366547132 0.000362355252698615 -0.731339707329579
rs17501976_fw 0.0111745645188629 0.00339261317884585 0.756155656241061
rs17501976_rv 0.00423161179413947 0.00107684040185886 0.910177629591487
rs17507300_fw 0.893914669035685 0.826479385344608 0.100860635596375
rs17507300_rv 0.578965624465536 0.432663716902841 0.373997804393823
rs1750792_fw 0.291697161917075 0.175103169339634 0.325367208482068
rs1750792_rv 0.440468916896149 0.298237474078941 0.234444941131762
rs17511102_fw 0.913626643862452 0.856257089177477 -0.0873311804728814
rs17511102_rv 0.749230155002406 0.626104683391355 -0.222045867172878
rs17516397_fw 0.0553199890376749 0.0228511881819735 -0.932125948302389
rs17516397_rv 0.0866340475941091 0.0391695868154032 -0.671398503374537
rs17518077_fw 0.00590803712173096 0.00159700629026941 -1.20202106905677
rs17518077_rv 0.000115589624160461 1.49010397169144e-05 -1.448499474266
rs17519859_fw 0.140840651081028 0.070769758769017 0.901487251686306
rs17519859_rv 1.96244471146097e-07 6.43593574664822e-09 1.80827066482235
rs175207_fw 0.0653030088243413 0.0278814801863129 0.946106389191466
rs175207_rv 0.397973069448845 0.260878097198479 0.492832026671149
rs17522399_rv 0.726316698853658 0.598159545859879 0.228384103790354
rs17523023_rv 0.890739630601952 0.82148711556485 -0.0503594071268376
rs17523134_fw 0.0177981507024103 0.00589451339405545 0.571728097996344
rs17523134_rv 0.115398345806708 0.0554984939657056 0.4339710096186
rs17523190_rv 0.43962627550398 0.297488445158171 -0.37636022483604
rs1752405_fw 3.96409217940551e-08 8.87396582474731e-10 2.07141121358667
rs1752405_rv 3.51903621415673e-05 3.58575876134412e-06 1.79950539162018
rs1752408_fw 3.53939077105346e-05 3.6111589121392e-06 -1.14405028057097
rs1752408_rv 0.0300645733988859 0.0109941566337996 -0.912864136040026
rs1752409_fw 8.10191858729877e-07 3.69224253555512e-08 -1.12878421670976
rs1752409_rv 4.81041741855546e-05 5.20307576928065e-06 -1.00851086189241
rs1752436_fw 0.878153491047814 0.802214288488329 0.0647187466860861
rs17524376_rv 0.520649918434046 0.373629965036468 0.330049971277701
rs17525614_fw 0.482860765797848 0.337570165695759 0.359239199012585
rs17525614_rv 0.941709846352033 0.900976200938978 0.0525796121453738
rs17525727_rv 0.0685669831500655 0.0295743057284983 1.09253073902614
rs1752664_fw 0.836130527418671 0.739148363099596 -0.0681064640397933
rs1752664_rv 0.960648366707316 0.931891121511208 0.0183136596968737
rs17529507_fw 6.22855936518927e-06 4.36909500760976e-07 -1.48271075872679
rs17529507_rv 3.63926792521373e-06 2.26099862414318e-07 -1.48873198160051
rs17530504_fw 0.14605825980842 0.0740207289704845 -0.370814386192019
rs17530504_rv 0.00181328731977259 0.000397944912066658 -0.591525034968613
rs17534709_fw 0.0704201440392195 0.030561827894502 0.528259627095093
rs17534709_rv 0.0907679133351886 0.0414685462955817 0.567010884742392
rs17537402_fw 0.514072481709411 0.367260560037873 0.416348155007661
rs17537402_rv 0.94296896853198 0.902973183045594 -0.0558842800087426
rs17537465_fw 0.0111639357619731 0.00338863825146051 -0.706007885932102
rs17537465_rv 0.0361444038589133 0.0137176067198666 -0.618439623082892
rs17538405_fw 0.920413184247016 0.866925170686649 -0.0388729822844956
rs17538405_rv 0.811211499050424 0.705026177617899 -0.0857769841975971
rs17538412_fw 0.00692673788882294 0.00192421268134352 -0.866469407983492
rs17538412_rv 0.000120275518378076 1.56366854910509e-05 -1.2724416746859
rs17538964_fw 0.86232213137928 0.778882895913358 0.104794900303908
rs17538964_rv 0.906742427641189 0.845827317556173 -0.0743110719656667
rs17540424_fw 0.24765160471536 0.142412520029332 0.665276320930862
rs17540424_rv 0.12906943248802 0.0636045988748309 0.87637156548501
rs17540449_fw 0.362313968541668 0.231096100604245 -0.524867682646502
rs17540449_rv 0.274455171772233 0.162165393976256 -0.610239614779464
rs17540470_fw 0.977275383944102 0.958782017406188 -0.026150114397249
rs17540750_fw 0.0110261481216043 0.0033397271545702 1.12466935272293
rs17540750_rv 0.0172364290258776 0.00567873779278676 1.01421196503761
rs17541429_fw 0.0076717842682719 0.00217430091174149 1.04128860144131
rs17541429_rv 0.000503689301769638 8.6778932054479e-05 1.36149985673846
rs17541517_fw 2.08919991765088e-05 1.91008928775664e-06 -1.35865064478467
rs17541517_rv 0.000799958839871389 0.000150470424600944 -1.17357457740457
rs17543373_fw 0.937757736727271 0.89451722971163 -0.0427846742878162
rs17543373_rv 0.188232640782538 0.101234058172573 -0.446784748890605
rs17545254_fw 0.769432283800808 0.651221619755581 -0.131742672545438
rs17545254_rv 0.764574125277563 0.64518702068318 -0.155828162781325
rs1754616_rv 0.333770479056431 0.207882274195343 0.550264185158139
rs17546208_fw 0.878987033580731 0.803471389162899 0.0641320907495671
rs17546424_fw 0.000533585370209996 9.29826905955077e-05 1.29068670647145
rs17546424_rv 0.0168918820580356 0.00554255355104819 0.920871671416973
rs17546439_fw 0.419755871698418 0.279573732707471 -0.247128611725779
rs17546439_rv 0.0799935629328417 0.0356187505106165 -0.382164866380665
rs17546494_fw 0.656440925302965 0.516750851027654 -0.297481930029455
rs17546494_rv 0.241423071698782 0.137902365814951 -0.683958223082732
rs17547209_fw 1.64636668328231e-06 8.72251571978805e-08 -1.15153400978787
rs17547209_rv 5.90531624815359e-05 6.65307079112396e-06 -1.07436815711435
rs17548087_fw 0.00372395927456717 0.000924942248545959 1.10009230394447
rs17548087_rv 0.0345524267783314 0.0129879436231118 0.923237044223787
rs17549955_fw 0.158436052598819 0.0818284904013455 0.384471050982486
rs17549955_rv 0.232522208353582 0.131611891434346 0.384861006294472
rs17551204_fw 0.937275610805671 0.893874608708413 0.0343926726743929
rs17551549_fw 0.228209760089068 0.128554769272601 0.314950662045945
rs17551549_rv 0.00272964620547521 0.000642916151675272 0.825785557943821
rs17552387_fw 0.377347209781165 0.243612621471632 0.371493331498192
rs17552387_rv 0.209454107840816 0.115630610418437 0.480526884344037
rs17552724_fw 0.0971171745926384 0.0449902934174982 0.594371420590149
rs17552724_rv 0.146419150128726 0.0742465565949569 0.515099108266719
rs1755279_fw 0.350965984592999 0.22183131823428 0.465231434295346
rs1755279_rv 0.533549983824932 0.386311079726727 0.346034479727045
rs17554931_fw 0.129547564198577 0.0639045020481094 0.562278793766096
rs17554931_rv 0.131716806235054 0.0651973829671458 0.590107376353397
rs17555357_fw 0.0410562605351501 0.0159841238067761 -0.927311250279268
rs17555357_rv 0.0546077362667313 0.0224960077373627 -0.791477391017776
rs1755592_fw 9.06574701002831e-06 6.94510323880394e-07 -1.06141170458707
rs1755592_rv 3.98018736002502e-05 4.15111565155984e-06 -1.02427766575837
rs1755639_fw 0.0155387510641926 0.00501655344093562 -0.666360255463719
rs1755639_rv 0.00910889347116094 0.0026617256713647 -0.744319374908344
rs1755685_fw 0.203122755100791 0.111301939085035 -0.30272439039503
rs1755685_rv 0.132168675787881 0.065474709280655 -0.264994722088114
rs1755700_fw 0.54221867766 0.395051850304767 0.302218259934407
rs1755700_rv 0.267972947195517 0.157410534335223 0.483138688734971
rs17557029_fw 4.39588414574508e-06 2.83914070988385e-07 -1.69610918504531
rs17557029_rv 5.5385155853107e-09 8.1011533676335e-11 -1.54050790788944
rs1756012_fw 0.352443166776121 0.223031435146478 0.61567316403027
rs1756012_rv 0.486594113412041 0.341140491410738 0.441843618339038
rs17561236_fw 0.0960909583436051 0.0444238626210951 0.618648211601555
rs17561236_rv 0.0451863732987712 0.0179218861904498 0.761559366972441
rs17565229_fw 0.325060982799789 0.20093792460083 0.337886337349393
rs17565229_rv 0.254695858328328 0.147611112862548 0.332265700346195
rs17566088_fw 0.110613793780473 0.052705732012242 0.577312450936117
rs17566088_rv 0.360774943665391 0.229819211530208 0.415255050209898
rs17566403_fw 0.28506218595159 0.170184748284749 0.509690410461421
rs17566403_rv 0.829346091733453 0.729344192455055 0.0898826605756178
rs1757139_fw 6.12507281090634e-05 6.94969748630105e-06 1.63079659263177
rs1757139_rv 0.000115551426085071 1.4894812343833e-05 1.43996484508574
rs175714_rv 1.43119313706501e-05 1.21310533406043e-06 1.81667254148543
rs175716_fw 0.420654128752993 0.280338044529608 -0.462308458056745
rs175716_rv 0.226420016522742 0.127317850548543 -0.670337335180181
rs1757183_fw 0.00233954266676212 0.000536365063070723 0.757927540501049
rs1757183_rv 5.80557670673504e-05 6.5125486627e-06 1.02857218323409
rs17576249_fw 0.0811773094967439 0.0362403314769749 -0.500198210739578
rs17576249_rv 0.0515981680106001 0.021012380986814 -0.47101550601816
rs17576822_fw 0.000474082774726676 8.06462533153326e-05 -0.937951739942997
rs17576822_rv 3.32375558392144e-07 1.22159412757127e-08 -0.963886489539045
rs17577025_fw 0.284360268280723 0.169672869760847 0.477155514460936
rs17577025_rv 0.255225731050795 0.148008588304019 0.504987690015317
rs17579044_fw 0.026000204167594 0.00925043351993025 0.822457052723176
rs17579044_rv 0.00453407241565942 0.00116706140399462 0.896399832381407
rs1757925_fw 0.958184433463017 0.927441530255666 0.040326779564571
rs1757925_rv 0.825939047744883 0.724755180507732 0.153756864792083
rs17589360_fw 1.76256629101032e-06 9.45964112562939e-08 -1.47159791373142
rs17589360_rv 6.9309944087446e-06 4.98591721635812e-07 -1.38207534192826
rs17590091_fw 0.000644657868836081 0.000116543953204367 -0.634539913879409
rs17590091_rv 0.000170415934160793 2.37946553686032e-05 -0.6731370772833
rs17591516_rv 0.937443462509383 0.894087548131101 -0.0641407305095551
rs17592922_rv 0.205468121202279 0.112878631994855 -0.769419247637944
rs17593451_rv 0.273400499202175 0.161366480131778 0.657137160550077
rs1759627_fw 0.000610940213527005 0.000109122057716536 1.37184373991102
rs1759627_rv 0.00254456910134167 0.000591777607450695 1.2596113539548
rs17596576_fw 0.986056354077407 0.973812939630465 -0.0136948065100202
rs17596576_rv 0.911948805343788 0.853615017632786 -0.0775629887777144
rs17597395_fw 0.00101131912278981 0.00019909357193876 1.64992811186401
rs17597395_rv 0.00191747509538583 0.000424983512829503 1.47289452765958
rs17598291_fw 0.58800167296699 0.442089827727967 -0.242306304173085
rs17598291_rv 0.979179626911057 0.962206973913918 0.018472800234146
rs17598603_fw 1.3931731894915e-05 1.17082355287922e-06 1.0586350830055
rs17598603_rv 3.73409425982311e-05 3.84833365514698e-06 1.12814588312845
rs175990_fw 0.216356758593488 0.120390414400953 0.38720494386845
rs175990_rv 0.0585314694802137 0.0244378390370858 0.401574894636309
rs17599164_fw 1.24924820413579e-05 1.02476688380008e-06 1.57738491176034
rs17599164_rv 3.53481439960446e-07 1.31391513229614e-08 1.59795039531413
rs17599522_fw 0.152963598657395 0.0783069018117759 0.600240272969473
rs17599522_rv 0.159250559019342 0.0823417689546951 0.566764030439613
rs1760058_fw 0.198753700717914 0.108259709840474 -0.4200353731861
rs1760058_rv 0.129151110023195 0.0636594140854361 -0.593468023307695
rs17600636_fw 0.0278276801872893 0.0100305430592085 -0.47415177313027
rs17600636_rv 0.0055433545815766 0.00147998665152748 -0.610467940776888
rs17602312_fw 0.0686866441878634 0.0296538040508817 -0.409356868033255
rs17602312_rv 0.0306460831106153 0.0112500073454263 -0.482553135099712
rs17605267_fw 0.478250894877883 0.333123063325938 0.441327918557844
rs17605267_rv 0.389710258462189 0.253936631898309 0.341787101223167
rs176060_fw 1.35838480100204e-05 1.13484691963902e-06 1.4277123896438
rs176060_rv 0.0108541592114486 0.00327784052873703 1.24715471015553
rs17606146_fw 0.107837514582586 0.0511238977927985 -0.291658617529043
rs17606146_rv 0.524076799890591 0.377100261430287 -0.140789989272547
rs17607908_rv 0.998336212215216 0.995859286390972 -0.00251222866567114
rs1760798_fw 0.0561590343092025 0.0232737751803791 -0.898098705067064
rs1760798_rv 0.031372365945261 0.0115686307027939 -0.913246092886414
rs17608967_fw 0.793079250846211 0.68085506040385 0.123709733610613
rs17608967_rv 0.994874600530917 0.989718378631331 0.00334399869130081
rs1760940_fw 0.536004926678767 0.388786434849674 -0.156437395478773
rs1760940_rv 0.12376821675093 0.0604282908674442 -0.351642439755377
rs1760959_fw 0.0012097973913203 0.000246401805386645 -0.737523792029674
rs1760959_rv 0.0243096617440116 0.00853711898002888 -0.688405770748089
rs17611866_fw 0.028682373500481 0.0103997540420196 1.26804233766755
rs17611866_rv 0.873779505326235 0.795666345154805 0.0668296336325355
rs17612441_fw 0.0571859371671516 0.0237793201374415 0.787452724345054
rs17612441_rv 0.418800886931006 0.278729862213927 0.368132411240977
rs17612466_rv 0.707886612095745 0.575924259854421 0.157987816600273
rs17615519_fw 0.157224577180062 0.0810361202054804 0.69089786926683
rs17615519_rv 0.0360560337414743 0.0136755292177154 0.996509206329081
rs17616115_fw 0.794856841836729 0.683154814434933 0.113540285839716
rs17616115_rv 0.988910768165444 0.978660425241047 0.0059656291612331
rs17618119_fw 0.558326685616505 0.41156696001711 0.212664671354854
rs17618369_fw 0.0301473146721358 0.011029853647075 0.500127087842228
rs17618369_rv 0.11069704943563 0.0527568714943807 0.484256813142584
rs17623020_fw 0.851661877792239 0.762338805531911 -0.0463888039823941
rs17623020_rv 0.822502950641422 0.72003982888159 -0.0640107279018414
rs1762482_fw 0.0345767195432778 0.0129982448716125 1.00138221063209
rs1762482_rv 0.0588995005151935 0.0246193960561974 0.844234499839499
rs1762509_fw 0.859412090832661 0.774476464080202 0.132747205688105
rs1762509_rv 0.957275118515247 0.925972555749718 0.0431101411796556
rs17625947_fw 0.818874850931951 0.715194907416377 -0.155727867087015
rs17625947_rv 0.854577132765128 0.766643773246879 -0.132337669023894
rs17626118_fw 0.109913028094802 0.0523063645744369 -0.725901062260193
rs17626118_rv 0.258907931597193 0.150786306878634 -0.453070550960786
rs17628806_fw 2.21846141851441e-05 2.05378809371445e-06 -0.767660980811638
rs17628806_rv 0.000247380024873827 3.70216040793218e-05 -0.696317259551315
rs17628908_fw 0.000137489552465585 1.83923811595019e-05 -0.949104854912424
rs17628908_rv 2.19525919847404e-05 2.02933729360922e-06 -0.947613374905489
rs17629999_fw 0.898180617018821 0.832948264375357 0.100262191549995
rs17630023_fw 0.791685031647581 0.679082049656205 0.107432362495943
rs17630023_rv 0.474124687933567 0.329195627278125 0.488974584283207
rs17631249_fw 0.213884174876896 0.118659983973453 0.571935360236137
rs17631249_rv 0.271009557966851 0.159622160140007 0.573513786723346
rs1763132_fw 0.395444085348379 0.258760963598081 0.238800070319297
rs1763132_rv 0.798813349921014 0.688133306422169 0.0796897816956785
rs17632129_fw 0.680699307253242 0.544677665413425 0.176792076058969
rs17632129_rv 0.611867468996064 0.46756053581406 0.209065012468227
rs17634022_fw 1.83954794353047e-06 9.95163240382043e-08 1.84192108549555
rs17634022_rv 8.7412921737123e-08 2.36395013449139e-09 1.64765556547425
rs17635627_fw 0.314079325646847 0.192247490513446 0.655518096640651
rs17635627_rv 0.000759165192837252 0.000141266867845033 1.13562488387243
rs17639826_fw 0.714138498152192 0.583499281956248 0.221779450098559
rs17642107_fw 0.00490841772855647 0.00128378771157391 1.54282666911241
rs17642107_rv 0.0864394365394681 0.0390657234248791 1.04404488632081
rs17642738_fw 2.53799737178894e-09 3.03603949977443e-11 -1.79625697528977
rs17642738_rv 8.50511929385927e-20 2.01424920122524e-23 -2.0436922876685
rs17644323_fw 0.485165828265443 0.339728791984275 0.473088271238906
rs17644323_rv 0.857862452727393 0.771736326025998 0.0754250416170757
rs176463_fw 0.453817812878769 0.310566723668232 -0.301009018375554
rs176463_rv 0.0634006194434006 0.0269012191665746 -0.445338103164251
rs176467_rv 0.224263916458894 0.125829850734387 0.727514061695973
rs17647607_fw 0.0420902300461918 0.0164687898260175 -0.908811058060092
rs17647607_rv 0.0209784251650449 0.00716401674060272 -1.04331534606834
rs176477_fw 0.237359952288972 0.135059504609573 0.537517771092861
rs176477_rv 0.227731371055999 0.128222171952158 0.531006908784758
rs176480_fw 0.190802192079805 0.102906487211573 -0.608487399421908
rs176480_rv 0.160062283782068 0.0828416906082015 -0.663122693397422
rs176487_fw 0.765718068465242 0.646428671611908 0.119275787565146
rs176487_rv 0.00793897984501669 0.00226247316721819 1.54582601267082
rs176489_fw 0.745246083112062 0.621309060667461 0.12795159550971
rs176489_rv 0.241809266622224 0.138181413560953 0.703284285757737
rs17649050_rv 0.719467726444442 0.589825276368553 0.138359371062197
rs17649068_rv 0.54340144702389 0.396272758914469 0.218801799614692
rs17649250_fw 0.356166561883408 0.226062457927644 -0.234159002054745
rs17649250_rv 0.476368029289984 0.331424761626643 -0.18538190954696
rs17649257_fw 0.921293489131322 0.868304481555405 0.0568441545741365
rs17649257_rv 0.760172637593852 0.639475342340741 0.17268066495261
rs176493_fw 0.00129229798063447 0.000266402838873926 -1.0608258098249
rs176493_rv 0.000888477021948476 0.000170467109960409 -1.16910115119636
rs176494_fw 0.577759217628953 0.431403800514401 0.34247725771754
rs176494_rv 0.272509497547363 0.160717663791692 0.68885705436072
rs176500_fw 0.0682582118426875 0.0294157236686284 1.01973748679978
rs176500_rv 0.308255898415146 0.187758267247857 0.66649815970383
rs17650541_fw 0.964225310379948 0.937716157065473 0.0382864388510387
rs17650541_rv 0.966090716860052 0.940465055485922 0.0253296865764406
rs176508_fw 0.756409893276886 0.634893981492679 0.123390001897346
rs17651293_fw 0.0447272288451069 0.017702262766094 -0.664717056548501
rs17651293_rv 0.213623636249944 0.118479303581017 -0.427964241445591
rs17652779_rv 0.257130740305269 0.149446766853621 -0.668673478134775
rs176532_rv 0.917897936714218 0.863086163269367 -0.0707785470181203
rs176533_fw 0.561113592715668 0.414349027172379 0.211188289230151
rs176533_rv 0.714823141691161 0.584340831926939 0.273655682354337
rs17654172_fw 0.928741729075198 0.880132355601746 0.060764524947514
rs17654172_rv 0.373929565268528 0.24072306143753 0.434164124125095
rs17654859_fw 7.80512943386057e-07 3.52089923938135e-08 -0.821332019524507
rs17654859_rv 0.0016289363209341 0.000350635009446828 -0.54760889020512
rs1765769_fw 0.00387409752954327 0.00096966032761958 -1.04582139578369
rs1765769_rv 0.000137816195315242 1.84464157601899e-05 -1.04393386552095
rs17657877_fw 0.8418407388865 0.747699490614233 0.112531718122507
rs17657877_rv 0.538841886038134 0.39166790058661 0.390285997850243
rs17657986_fw 0.000923365534202225 0.000178441805689387 -0.947438015342597
rs17657986_rv 0.00184486206028998 0.000406185064090596 -0.91647025216992
rs17659078_fw 0.612164164827738 0.467883714035549 0.203486099917409
rs17659078_rv 0.356865944051328 0.226602952226295 0.332535410242141
rs17659350_fw 0.632287804877927 0.489867600903428 0.162355054157746
rs17659350_rv 0.76838924128238 0.649864530488182 -0.119128325788238
rs17662639_fw 0.804270636103993 0.695755051811904 0.127509171626774
rs17662639_rv 0.701090770180097 0.568075658438902 0.201447420165133
rs17664670_rv 0.475051695661615 0.330081055604984 -0.438028884137544
rs17665945_fw 0.635753385745473 0.493541995382546 0.345955682873313
rs1766635_rv 0.693387021488796 0.559029210644105 0.150171924581833
rs1766695_fw 1.12482855508669e-05 9.00500607634822e-07 -1.60480246086715
rs1766695_rv 1.45743710591954e-05 1.24011671826089e-06 -1.47411567015915
rs17666966_fw 0.909876884133834 0.850371256298826 0.0637681168743967
rs17666966_rv 0.780475897169888 0.66511942897721 -0.125045414688001
rs17668255_fw 0.27966971486647 0.166072817081987 0.669375913750296
rs17668357_fw 0.0772256431340771 0.0341371121718107 0.687672985587326
rs17668357_rv 0.0701637974049715 0.0304288915905262 0.640126326818065
rs17668523_fw 0.654718533631446 0.514622116982187 0.311095193275893
rs17668523_rv 0.737798515198179 0.612042458345612 0.246279718753813
rs17671194_fw 0.00518947272013243 0.00137028954201079 1.33801115287663
rs17671194_rv 0.0212653859562075 0.00728479524320821 1.05321791422278
rs17671250_rv 0.979149046646825 0.96211066949309 0.0167439943672806
rs17672041_fw 0.314336789524921 0.192458257850251 0.350438602691949
rs17672041_rv 0.853546720078683 0.765065559724081 0.0799796091027202
rs17673703_fw 0.518813075474878 0.371867135487604 -0.224290862462067
rs17673703_rv 0.549382414439645 0.40221667451966 -0.300363669605662
rs1767428_fw 0.077064783131356 0.0340461003968304 0.703885935320535
rs1767429_rv 0.493102380237538 0.347349342232013 0.416117927126745
rs1767432_fw 0.0735227116919048 0.0321589298546993 0.529107275845581
rs1767432_rv 0.287003656997427 0.171599522769675 0.356694661248335
rs17674509_fw 0.966370279770951 0.941031831326487 -0.0232653696778805
rs17674509_rv 0.997025944062856 0.993641506933177 -0.00274210373860395
rs17676841_fw 6.39031144223862e-08 1.6164593744295e-09 -1.61317601752619
rs17676841_rv 0.000118669069338849 1.54010696719536e-05 -1.20707237021091
rs17676844_rv 0.759086464388249 0.63814215762989 -0.121799967401874
rs17680901_fw 0.517473563153855 0.37056270652679 0.196908068559375
rs17680901_rv 0.551366356403257 0.404290972651833 0.190401108493361
rs17681336_fw 0.36285427225559 0.231502106012219 0.584289592714979
rs17681336_rv 0.0607044482597327 0.0255217185935 1.09201489835672
rs17682485_fw 0.183229998672754 0.0979298549384154 -0.329527771590137
rs17682485_rv 0.0965526515864177 0.0446701513538362 -0.395747276952525
rs17683148_fw 0.947907075519861 0.91121233486415 -0.0291756881596157
rs17683148_rv 0.750202849698478 0.627300345345939 -0.198824323550014
rs17684522_rv 0.445919433986737 0.303240502857725 0.412429373879674
rs17684582_fw 0.0149795041682608 0.00480137436248544 0.717437382591846
rs17684582_rv 0.150958896400591 0.0770456944188146 0.641142288842357
rs17685439_rv 0.597559253895375 0.452402187614764 0.19514821035399
rs17686529_fw 0.492152103775049 0.346380238320927 0.415144491689889
rs17686529_rv 0.531353086802678 0.384193114029985 0.400377803119831
rs17686769_fw 0.815530778212551 0.710942064001058 -0.0824662983080664
rs17686769_rv 0.357253890578357 0.226873653358168 0.296816964207612
rs17687963_fw 0.00872890655034993 0.00253080407008916 -0.633389360564113
rs17687963_rv 0.277186506455599 0.16420124516307 -0.487520451473819
rs17689262_fw 0.72332577601315 0.594317778588394 -0.113062334115362
rs17689262_rv 0.814399341079958 0.709254484252293 -0.0903948559575688
rs17689863_fw 0.872460700018621 0.793766854399384 0.131343812853809
rs17689863_rv 0.908174799171202 0.847863689992745 0.0789333249264176
rs17690224_rv 0.951278672055873 0.916466112388545 -0.0522007974190967
rs17691584_fw 0.996624812272149 0.992917593592793 -0.00165044222971161
rs17691584_rv 0.706736902653018 0.574566453619558 0.122973089873095
rs1769398_fw 0.00839706506849002 0.00241729478972881 -1.24316114694144
rs1769398_rv 0.368813779437674 0.236518806023585 -0.456164173724995
rs17694092_fw 1.05759943877716e-05 8.37162854201656e-07 1.73467737237679
rs17694092_rv 3.0317603054294e-07 1.08487182528053e-08 1.79576322259176
rs17694684_fw 3.4678538281514e-07 1.28372954150139e-08 -1.01401024006336
rs17694684_rv 8.5799149772318e-05 1.04539653344926e-05 -0.973758212869056
rs17699732_fw 3.91759358044708e-09 5.14263682745444e-11 1.74469269304946
rs17699732_rv 4.43543438805753e-08 1.02942574551407e-09 1.7287253592121
rs17700376_fw 1.85719845710465e-10 1.20431377755681e-12 -1.06313944429427
rs17700376_rv 5.57598147174319e-14 7.79752010213094e-17 -1.08628656652237
rs17701489_rv 0.223228328747648 0.125122861731049 0.642504112697507
rs17707117_fw 0.974708525750686 0.954647592654612 0.024178058944868
rs17707117_rv 0.825791061081358 0.724597384726815 -0.155653975891589
rs17708472_fw 0.95933694068872 0.929422574924958 -0.0231393688502953
rs17708472_rv 0.809439484828773 0.702499486128292 0.0765483562813616
rs17708638_fw 0.848762896985117 0.757685905772407 0.105807445306427
rs17708638_rv 0.0633143582003628 0.0268553356896636 0.50277700518399
rs1770895_fw 0.70995516298381 0.578575987264289 -0.227046225127969
rs1770895_rv 0.577940548333216 0.431591339199847 -0.333652255742981
rs17710630_fw 0.865953094239068 0.78431048789222 -0.0644782350247187
rs17710630_rv 0.722378405353899 0.593159218518603 -0.0960108056635958
rs17710_fw 0.0300619072315064 0.0109925036096441 0.534197590583432
rs17710_rv 0.00285193396211858 0.00067702555375537 0.599132143495593
rs17712224_fw 0.566922592438476 0.420294539220053 0.122170175785527
rs17712224_rv 0.271436141714366 0.159953003349431 0.248726164623393
rs17712391_fw 2.88722686954374e-05 2.82724996709765e-06 -0.866056961198038
rs17712391_rv 0.000131217509232337 1.73714627038795e-05 -0.870376136571426
rs17713316_fw 0.812990833830751 0.7073780563781 0.0972977217401367
rs17713316_rv 0.938342439971011 0.895770358186418 -0.0647343261895318
rs17714252_fw 0.655595428155019 0.515688441880012 0.220041282319718
rs17714252_rv 0.138373418740665 0.0692343861677666 0.893867518430478
rs1771485_fw 0.888069375410626 0.817381969559306 0.0399950579809769
rs1771485_rv 0.972311326368233 0.95073352830339 -0.0133065889405582
rs1771519_fw 4.50699752780959e-05 4.8113540461753e-06 1.22594639660398
rs1771519_rv 0.964313570231 0.937854542393892 -0.0149306703463245
rs17719821_fw 0.953127319842239 0.919464410677656 -0.0375086019829538
rs17719821_rv 0.222060939224244 0.124313255854063 -0.46499547448979
rs1772145_fw 0.906695462228411 0.845622382510887 0.0555239583923833
rs1772148_fw 0.0567288141798032 0.0235534105788031 0.852747580715828
rs1772148_rv 0.076925843075209 0.0339682355829327 0.726918412633481
rs1772175_fw 0.690312327983603 0.555312484971562 0.280713189936145
rs1772175_rv 0.839471548918267 0.743995292931702 0.0852278308992794
rs17729876_fw 0.581930334277774 0.435666785919231 -0.354914684966817
rs17729876_rv 0.956512885864589 0.924788052801979 0.0412757058658678
rs17730451_fw 0.762001232776739 0.641709672234417 0.121475041568712
rs17730451_rv 0.781860170259085 0.667012995078367 0.193537456796075
rs177316_fw 0.0437978264545785 0.017272263998671 0.879683200223768
rs177316_rv 0.0758278260238261 0.0333858958385533 0.89442060874906
rs17733008_fw 0.0398131403948913 0.0154045136436341 -0.365797005775114
rs17733008_rv 0.0458470716275915 0.0182422453667977 -0.281551400477868
rs17734170_fw 0.523132748654778 0.376215577199223 0.431036735525642
rs1774133_fw 0.581515790790005 0.435231831599259 0.332398526027767
rs1774133_rv 0.139531127505596 0.06996855359681 0.762043921761296
rs17741540_fw 0.0174460922949476 0.00575961866025685 -0.986050002680774
rs17741540_rv 0.0681285029057324 0.0293475327667162 -0.838336763419632
rs17741826_fw 6.24616560161931e-07 2.67183621965694e-08 1.11227104861049
rs17741826_rv 1.79335259228109e-05 1.58499912776377e-06 1.26698607350864
rs17741998_fw 0.994022565657676 0.988334564318902 -0.00545716595952172
rs17741998_rv 0.931528052063303 0.8844190183445 -0.0569519033963907
rs17743655_fw 0.0778485611553463 0.0344536471909043 0.573770927966928
rs17743655_rv 0.390550458372761 0.25465588237771 0.305290781635335
rs17745316_fw 0.530909240672967 0.383752731735822 0.163900877604713
rs17745316_rv 0.763133210219273 0.643385877498787 0.0813211552958367
rs17746039_fw 0.000266141942806237 4.04711516239546e-05 -0.88593427427673
rs17746039_rv 4.57790266787619e-07 1.8177999022907e-08 -1.07092691818009
rs17747324_fw 0.000321203127908921 5.0633540710832e-05 1.07411840305914
rs17747324_rv 0.00122071716241635 0.000249026264009971 0.952208172269563
rs17748_fw 1.06877548838067e-05 8.47430402161678e-07 1.22437950754397
rs17748_rv 0.000100306659088509 1.25609565874098e-05 1.19489781596616
rs1774935_fw 0.00292197992084329 0.000697048011385761 1.33065981601869
rs1775002_fw 0.0199190505479398 0.00673081143504059 -0.594508398970508
rs1775002_rv 0.0253654850693994 0.00898370464864317 -0.585828496363563
rs17750057_fw 0.554690611636356 0.407654311265185 0.145078852176221
rs17750057_rv 0.392777424718178 0.25653585780524 0.178230053948149
rs177510_fw 0.63247969365648 0.490108921492167 -0.156049287984826
rs177510_rv 0.657976604595513 0.518444485405531 -0.141509305913232
rs1775148_fw 0.00101083848747718 0.000198948408555707 -1.26227591328045
rs1775148_rv 0.00158431517409023 0.000339618626275568 -1.11065063057376
rs17751994_fw 1.91485649098854e-07 6.24226420253355e-09 1.55708819829605
rs17751994_rv 1.14112503246894e-05 9.17949843986933e-07 1.54101695883044
rs17754383_fw 0.315709819932054 0.193583753829007 -0.612303614044304
rs17754383_rv 0.478255148354774 0.333136813123432 -0.41337208196769
rs17754424_fw 0.441914693046938 0.299585189723143 0.380965975632796
rs17754424_rv 0.0405091715471862 0.0157249886528521 0.670329172355808
rs17754610_fw 4.2060444050741e-09 5.66833167636181e-11 1.6447019933387
rs17754610_rv 2.01694967299691e-07 6.64416049578669e-09 1.69647571659926
rs17754741_fw 0.083662957416389 0.0375564329208698 -0.706932735694588
rs17754741_rv 0.238417013546765 0.135790040093291 -0.525116636115396
rs177562_fw 0.110690546729101 0.0527512757542219 -0.540423909300584
rs177562_rv 0.065008225706014 0.0277262956511158 -0.578369719380192
rs1775848_fw 0.746318289649306 0.622579869233372 -0.228125937564539
rs1775848_rv 0.956485767983837 0.924697113636936 -0.0244450955581749
rs17759083_fw 0.138581922218689 0.0693722298295198 -0.770511280065612
rs17759083_rv 0.164604184101326 0.0857010258864796 -0.743980510044191
rs17759234_fw 0.248987440824116 0.143389751530442 -0.278147295141138
rs17759234_rv 0.0406187141524311 0.0157785051536053 0.755771678625163
rs17759239_fw 0.718042796776776 0.588098363811726 -0.171777803470293
rs17759239_rv 0.046683684864674 0.018639358297421 -0.620410322234055
rs1776181_fw 6.61173084973077e-10 5.78615926041037e-12 -0.862163677134827
rs1776181_rv 2.82772475199925e-05 2.75723164289128e-06 -0.56304358774535
rs17761950_fw 0.21503541245618 0.119502361340662 0.306790451925325
rs17761950_rv 0.507886226400165 0.361417331259213 0.196052288628008
rs1776228_fw 2.75693637424521e-05 2.67572564470794e-06 1.66104475356891
rs1776228_rv 1.48008422738588e-08 2.67233720683506e-10 1.82465455073319
rs17763934_fw 1.05639112729108e-05 8.36029110664015e-07 1.79610603510591
rs17763934_rv 0.000300499088601429 4.67598162274734e-05 1.57095099010795
rs17764013_fw 0.148222520885014 0.0753666185395913 -0.572196323642721
rs17764013_rv 0.129990367373816 0.0641669114299814 -0.576719487596288
rs17764730_fw 0.445768555530553 0.303066465866845 0.507456060493079
rs17764935_fw 0.00260197155920632 0.000607592285106078 -0.806266597502112
rs17764935_rv 9.20592679205645e-06 7.08467660918815e-07 -0.97948125582859
rs17765329_fw 0.598225182556977 0.453128319948116 -0.181575640207347
rs17765329_rv 0.783921293471234 0.669664269869396 -0.108055775715299
rs17765365_fw 0.633869736691291 0.49162934490264 -0.151926544530535
rs17765365_rv 0.715874473820051 0.585507040997444 -0.150449484428898
rs17766014_fw 0.702047818807976 0.569214197731697 0.147448149442429
rs17766014_rv 0.153348658286387 0.0785524489882294 0.868653536105459
rs17766353_fw 0.942840877514444 0.90271229722146 -0.0544103848114844
rs17766353_rv 0.910381262528927 0.851100526672716 0.0861017259583712
rs17767863_fw 0.102869097258289 0.0482639734441154 0.469055356358709
rs17767863_rv 0.169828757917079 0.0891489894754408 0.546135197896149
rs17767869_fw 0.350713168973088 0.221616296958454 0.58859425723901
rs17767869_rv 0.136726892194859 0.0682462586672733 0.910973984390217
rs17768262_fw 0.980126025626947 0.963784835203749 -0.00636886172121133
rs17768262_rv 0.938088757075456 0.895247884802445 -0.025754957538055
rs17768871_fw 0.264499732054414 0.154791643309045 0.689037055544048
rs17770318_fw 0.840550010534958 0.745784247609663 0.150684147600016
rs17771284_fw 0.65787313360331 0.518288053021272 0.315649424576797
rs17771284_rv 0.434853082499855 0.29319922008547 0.486284627902944
rs17771960_fw 0.00240625914391502 0.000553912865905736 -1.25365433453562
rs17771960_rv 0.0104442218068162 0.00313001567906819 -0.981029760227396
rs17772478_fw 0.759279820524163 0.63843314843988 -0.200014805244038
rs17772478_rv 0.765821478562101 0.646574070179331 -0.20619520124638
rs17772583_fw 0.443138849127381 0.300684941531116 0.499251913940011
rs17773381_fw 0.124177136530791 0.0606587498740436 0.722296420654657
rs17773381_rv 0.1057488308826 0.0499096509883254 0.780531473085425
rs17776036_fw 0.350044115439037 0.221043510915435 0.412119165785816
rs17776046_fw 0.880159883791641 0.805297854700648 -0.119522863282288
rs17776046_rv 0.867347540439228 0.786163323894376 -0.136422842579919
rs17778649_fw 0.645176179925133 0.503861990930795 0.336323262249746
rs17778649_rv 0.668378533812486 0.530469679695308 0.312727789269127
rs17779754_fw 0.275913416156658 0.163261145683007 0.538586183554044
rs17779754_rv 0.828880771498924 0.728561071483965 0.0898112128110515
rs17782508_fw 0.0981305766030347 0.0455593600865407 0.530058165847537
rs17782508_rv 0.548950217485912 0.401710210819867 0.23666168507484
rs1778352_fw 0.0941211221758175 0.0433401698344551 0.52196603476791
rs1778352_rv 0.174567521327835 0.0922566670929378 0.558100403449295
rs17784748_fw 3.75481058256612e-08 8.31678019630264e-10 1.57464831554522
rs17784748_rv 4.6929682585527e-06 3.0844707473436e-07 1.67106259167999
rs17787897_fw 1.04678212880271e-05 8.25766982923014e-07 1.28249258563739
rs17787897_rv 6.37758050182589e-06 4.5052738478254e-07 1.22638425425745
rs1778801_fw 1.9218277285741e-07 6.27446237168668e-09 2.1041645109667
rs1778801_rv 0.000160590685449282 2.21728590981996e-05 1.47191245622339
rs1778907_fw 0.327256799908652 0.202605293041606 -0.619349585228788
rs1778907_rv 0.265661039136256 0.155603092178137 -0.606264790404174
rs17790938_fw 0.960904629205772 0.932252610083388 0.01244938794909
rs17790938_rv 0.886795648683705 0.81550956757786 -0.0445321411872145
rs17796225_rv 0.712634868836954 0.581708142832998 0.14258885317982
rs17797801_fw 0.98813613387718 0.977248717299252 0.00733807711161705
rs17797853_fw 0.859442860413873 0.774547290060603 -0.121238984980705
rs17797853_rv 0.960127852132617 0.93092112528068 0.0377273667976528
rs17798207_fw 0.530073429631819 0.382897231536193 0.256356624528041
rs17798207_rv 0.234896962577688 0.133326914093908 0.439437336047038
rs17800949_fw 0.693773877351695 0.559536706500434 -0.294972607237743
rs17800949_rv 0.605215211155743 0.460688956010682 -0.370243561218242
rs17800987_fw 0.0241808203923062 0.00848150347168787 -0.608561593096973
rs17800987_rv 0.0162696963572041 0.00529911714406666 -0.671939182135266
rs17802375_fw 0.76656336317502 0.647626396031368 0.203892368318777
rs17802375_rv 0.830885202590926 0.731642666077931 -0.167813214179405
rs17802697_fw 0.0915253651330753 0.0418868508939161 -0.849446266464767
rs17802697_rv 0.0407197094169021 0.0158287583892457 -0.795458222153362
rs1780326_fw 0.572987321759415 0.426517852349223 0.189628011828716
rs1780326_rv 0.570032440504276 0.423660771456077 0.227292831074719
rs1780327_fw 8.50511929385927e-20 1.92224024855086e-23 -1.54141818523327
rs1780327_rv 1.74354422767958e-07 5.57048538097286e-09 -1.4327574999871
rs17803553_fw 0.001076994523687 0.000214604567834554 1.44375085099174
rs17803553_rv 0.00372763764826865 0.00092589790692797 1.39538483964973
rs17804274_fw 0.536485502363251 0.389319842859871 -0.345245742504188
rs17804274_rv 0.0703465093705976 0.0305227309807422 -0.722503636578296
rs17804432_fw 0.000749397009351054 0.000139159725234284 1.5191760409233
rs17804432_rv 0.0894253998498827 0.0407049349145273 0.647817593887936
rs17805167_fw 0.641961674897972 0.500381440840944 0.216115702849012
rs17805167_rv 0.613597542055052 0.469477684508357 0.152978800816467
rs178058_fw 0.14921896591928 0.0759759323498246 0.660505971819
rs178058_rv 0.152124182273024 0.0777725274605626 0.781309909478498
rs1780636_fw 1.96069682975739e-05 1.76761666107459e-06 1.03798680225023
rs1780636_rv 8.50997111461599e-05 1.0347630431003e-05 0.934496978987536
rs1780680_fw 0.17253522917842 0.0909565707437223 0.838336655884876
rs1780680_rv 0.76258033696648 0.642606504387723 0.208833227768165
rs17809326_rv 6.27148416852434e-07 2.68549546507205e-08 2.24397975241673
rs1781052_fw 0.566519281465187 0.419938114484539 -0.289456259937555
rs1781052_rv 0.842380375572611 0.748596714053936 -0.104998876271222
rs17812329_fw 4.79268356116249e-06 3.16514287871792e-07 -1.36374674296353
rs17812329_rv 0.000790218052247085 0.000148263913470258 -1.22659138165744
rs17814184_fw 2.19030798559868e-05 2.02346491330159e-06 -1.36441946507658
rs17814184_rv 0.000153397605758717 2.09946019429785e-05 -1.27519289084733
rs1781420_rv 0.90103212140351 0.837137205540721 0.0873470468224054
rs1781421_fw 0.992945813689364 0.98636141118971 -0.00790815670860191
rs1781421_rv 0.727484071317504 0.599613190593548 -0.136265140105234
rs1781423_fw 0.00459182439428634 0.00118517896606626 0.94983071835131
rs1781423_rv 0.0102126398501042 0.00304967171814 1.16553496807123
rs17814538_fw 0.243008439987052 0.139046364349773 -0.389036289741979
rs17814538_rv 0.0121758136910215 0.00375660762088332 -0.789946240406809
rs17817829_fw 0.459167790497255 0.315330911700766 -0.485577808357143
rs17817829_rv 0.767195681422688 0.648414775817456 -0.217348894650502
rs17817865_fw 0.0483159019697092 0.0194272163837839 0.746287964942819
rs17817865_rv 0.00479807133962686 0.00124913700914929 0.854467150988837
rs1781792_fw 0.114874223539777 0.0551816531901478 -0.82505986160698
rs1781792_rv 0.0463801051213837 0.0184991626513032 -0.983362289755916
rs17818195_rv 0.0370534228837104 0.014120683711728 1.16510661243434
rs17819427_fw 0.000130537084570481 1.72504686597448e-05 -1.0564723090123
rs17819427_rv 0.00027502800662483 4.20984655124371e-05 -1.17466751045305
rs17820515_fw 0.00606885216548269 0.00164725205159281 1.16234922991957
rs17820515_rv 0.00178005622988125 0.000389507747974398 1.25147880425211
rs17821448_fw 0.848507474664268 0.757240777192239 0.105243198989589
rs17821448_rv 0.401573811770577 0.264062678373318 0.36971521358324
rs17823579_fw 0.0972999331912868 0.0450903199961246 -0.260220621775074
rs17823579_rv 0.2309296550435 0.13048129710607 -0.305754372574881
rs17823641_fw 0.692162675495709 0.557644006842497 0.203947272259275
rs17823641_rv 1 0.999825400751113 7.04955104977366e-05
rs17823746_fw 0.150474574725456 0.0767391143050776 -0.384204083322509
rs17823746_rv 0.309862268482032 0.188998072500103 -0.30922572597574
rs17824285_fw 0.682564676460414 0.546816886071347 0.15596592629606
rs17824285_rv 0.706986677111609 0.57480140870858 0.1885941192648
rs17825828_fw 0.326087574236144 0.201701227802509 -0.22512208738863
rs17825828_rv 0.770802860376853 0.652824959562225 0.104816627184178
rs17826509_fw 0.00231433780971414 0.00052943818195204 0.678360159116356
rs17826509_rv 0.00205892295980644 0.000462324240489739 0.809493429890619
rs17826537_fw 0.00228683293865857 0.000521959714966514 0.714783602802661
rs17826537_rv 0.00543000470517991 0.00144458014926013 0.716522335819613
rs17826541_fw 0.272301219787932 0.160570260964807 0.663270628123254
rs17826541_rv 0.68563455024613 0.550180900264042 0.250017152976764
rs17826719_fw 6.51260047517911e-08 1.65400309794561e-09 1.66516259933635
rs17826719_rv 3.02023734191078e-06 1.80692429389624e-07 1.43259688425429
rs17827147_fw 0.0195777746864488 0.00659473737041614 0.893791749693566
rs17827147_rv 0.016724755397647 0.00547903982707334 0.861410742788022
rs17827161_fw 0.196071138919274 0.106438112854319 0.792707289484176
rs17827161_rv 0.667354826765033 0.529348630238617 0.163334730777158
rs17829669_fw 0.495403232979765 0.349506444523053 -0.237276032263331
rs17829669_rv 0.971379551325423 0.948940118021272 -0.0162144388520284
rs17830933_fw 0.341443273015727 0.214018146813133 0.486539631121952
rs17830933_rv 0.951387331584755 0.916644372939625 -0.0367763570304699
rs17831500_rv 0.978020816362135 0.960097640764557 0.0129275718402142
rs17831531_fw 0.0271557197937341 0.00974698996160203 1.07038819604894
rs17831531_rv 0.641991344475612 0.500421983618073 0.205033146383797
rs17834031_fw 0.129950661385732 0.0641414493511969 0.577788219603966
rs17834031_rv 0.00287107839726167 0.000682541643520795 1.10367835685816
rs1783464_fw 0.747563175624274 0.623998200174676 0.127170959458559
rs1783464_rv 0.00170492609611165 0.000370433802865471 1.18701032608563
rs1783591_fw 0.572996377307916 0.426548604629627 -0.140516086911096
rs1783591_rv 0.395378563420858 0.258686876752802 -0.259101232671103
rs17836908_fw 0.0347624860223109 0.0130818002986117 0.916413500417395
rs17836908_rv 0.17625726145926 0.0933748827752665 0.694199232628394
rs17837478_fw 0.265672515139899 0.155615806160358 0.416541850769846
rs17837478_rv 0.913208880241685 0.855535998956122 0.0553475049158539
rs1783938_rv 0.00692673788882294 0.00192423731921764 1.49724139304457
rs1783956_fw 0.106305455067065 0.0502478858966291 -0.456819329576956
rs1783956_rv 0.193391812817517 0.104632490751538 -0.425703308658637
rs17841922_fw 0.512274157368086 0.365659121770965 0.303825243451132
rs17841922_rv 0.55037866713975 0.40336191878771 0.392529892768769
rs17841923_fw 5.1413952568686e-06 3.46095591486023e-07 1.13667888588312
rs17841923_rv 0.000103656759520798 1.30654777537797e-05 1.04088275550884
rs1784302_fw 0.723044228917734 0.593980540267402 -0.155185350790014
rs1784302_rv 0.817737651197554 0.713722144973975 0.122323788765079
rs1784305_fw 0.218372915054301 0.12175363753349 0.706098843057568
rs1784305_rv 0.433722101285121 0.292180199281922 0.525330506712476
rs17844512_fw 0.004510970446847 0.00116009755131156 -1.21954443377806
rs17844512_rv 0.0088836677752574 0.00258328867720376 -1.17919457212669
rs1784459_fw 0.0599379849019958 0.0251390418290406 -0.300965528394719
rs1784459_rv 0.748594894138911 0.625244569365999 -0.209940204084554
rs1784460_fw 0.0260935224968045 0.00929363979039696 -0.362998490065629
rs1784460_rv 0.390882418541115 0.254925233041238 -0.20621265298541
rs1784461_fw 0.299967765151224 0.18139403120685 0.424809644380695
rs1784461_rv 0.000109114165206294 1.38924524452702e-05 1.34250809744528
rs1784559_fw 0.000200385730097526 2.87408168912434e-05 1.66717599650864
rs1784559_rv 5.14566833766877e-06 3.46499296781625e-07 1.8816231309722
rs1784658_fw 0.000837016934848395 0.000158866327741547 1.00642411104783
rs1784658_rv 0.214741739249443 0.119278632299405 0.421736567116063
rs17846760_fw 0.782267532775032 0.667501672820701 0.0823234659690655
rs17846760_rv 0.859001764554092 0.773539458900716 -0.0561050791873306
rs17847409_rv 0.0324066763324583 0.012021666493142 -0.769670238944994
rs1784785_fw 0.000123822367142214 1.61871715977145e-05 0.860136655914121
rs1784785_rv 0.0259114044783408 0.00921124246623804 0.673690261765119
rs17848050_rv 0.540596562414589 0.393390034883639 0.42875137025752
rs17848649_fw 9.09074642013907e-06 6.96630525135838e-07 -0.924800706851039
rs17848649_rv 0.00268640713581871 0.000630641588542069 -1.17354173866976
rs17848872_fw 0.0961645300243078 0.0444665515614475 -0.823069667041672
rs17848872_rv 0.040773652695408 0.0158515667783381 -0.945787735951876
rs17851253_fw 0.932443597438801 0.886099657737808 0.0494375836617587
rs17851253_rv 0.498028713257688 0.351984443544306 0.344603737022187
rs17851563_fw 0.065399236612925 0.0279359640113978 -0.622601759393384
rs17851563_rv 0.043794891987993 0.0172691311615863 -0.743110386201317
rs17851655_rv 0.76114698795877 0.640622083936984 -0.236090549793461
rs1785184_fw 0.39888800911068 0.261653295853513 0.22925547705568
rs1785184_rv 0.666135277720833 0.527885105120664 0.132927335983373
rs17854357_fw 0.89153601991265 0.822934727974222 0.0612245878015788
rs17854357_rv 0.639433132235706 0.49755962714272 0.150101133388988
rs17860046_fw 0.750258454378467 0.627419729175394 -0.126027396105301
rs17860046_rv 0.25415351491415 0.147154632907878 -0.630926506432855
rs178601_fw 6.87438075893644e-25 2.32577840545035e-29 -1.15132760321727
rs178601_rv 3.30659466758946e-08 7.10449830051171e-10 -1.01771769949444
rs17860282_fw 0.869699767211499 0.789656238248432 0.121873916192009
rs17860282_rv 0.0734561960777592 0.0321196893103004 0.493183535890123
rs178602_fw 3.19006771189307e-12 8.45437017654808e-15 -1.2201748734739
rs178602_rv 7.38963777536028e-12 2.38343152714841e-14 -1.19109992100587
rs17861099_fw 2.32210769740451e-05 2.17200032053783e-06 1.72598401353295
rs17861099_rv 0.0217603626013295 0.00748914362050328 1.2915599236998
rs1786141_fw 0.00413775624333501 0.00104806483698692 -0.388419513256475
rs1786141_rv 0.0397597244434431 0.0153807071889546 -0.400689558489361
rs17863031_fw 0.0197703237175793 0.00667213190319181 0.822263748786462
rs17863031_rv 0.000612450073588035 0.00010950651305462 1.15313881211164
rs1786316_fw 0.197051947145681 0.107112773507103 -0.335560074926859
rs1786316_rv 0.475632080529251 0.330644540643992 -0.199452505781399
rs17864127_fw 0.619950202754979 0.476246931514612 -0.348719968132052
rs17864127_rv 0.717612714344605 0.587584255740144 -0.270487594425065
rs17864661_fw 0.348512446709145 0.219702919282237 -0.526069142338343
rs17864661_rv 0.343848807278567 0.215964133252495 -0.538700338741799
rs1786682_fw 0.0892856701871155 0.0406272354374519 0.636467048978473
rs1786682_rv 0.138373418740665 0.0692399900098701 0.5491193878063
rs1786684_fw 0.659727170013309 0.520523189602931 -0.107949441926096
rs1786684_rv 0.257297941605976 0.149564294277094 -0.410300740508602
rs1786685_fw 0.804320853964398 0.695834777035782 -0.189579930651867
rs1786685_rv 0.986145131985684 0.973940778258366 0.0164250959250735
rs1786690_fw 0.258078027852902 0.150188627499776 0.683569657630123
rs1786690_rv 0.41912400886767 0.279020540502836 0.505466946652078
rs17867056_fw 0.000344842996206008 5.51618192022384e-05 -1.27248458140398
rs17867056_rv 0.000173703630813639 2.43203105439296e-05 -1.30900928333395
rs17867585_rv 0.916979468582649 0.86173868832557 0.0557163799126129
rs1787000_fw 0.00218910054615849 0.000496344578677783 -0.449414626652905
rs1787000_rv 0.000437451614947093 7.32999830260275e-05 -0.628491507968175
rs1787008_fw 0.0127651178833747 0.00397355178429389 0.870221114474794
rs1787008_rv 0.000194528727920736 2.77559710579794e-05 1.1079893904705
rs1787196_fw 0.897924550945457 0.83255154634006 0.058227957549328
rs1787196_rv 0.713739416132409 0.582996122463171 0.277834502787153
rs1787198_fw 0.217757680673442 0.121341852667758 -0.581760768038018
rs1787198_rv 0.0271881442052231 0.00976138757350101 -1.00436581820455
rs1787523_fw 0.513890217441182 0.367075203925783 -0.209590742865679
rs1787523_rv 0.165449666075224 0.0862307866932794 -0.316398796200374
rs17875497_fw 0.516875981411976 0.369965735116347 0.398534806965621
rs17875497_rv 0.846168453876104 0.753948001667304 0.137128842312603
rs17875577_rv 0.428989951717085 0.287833331574883 0.50999400663254
rs17876031_rv 0.746814900490256 0.62312620926191 0.2034819393628
rs1787780_fw 0.928076909990271 0.87892668027498 0.0539045198750352
rs1787781_fw 0.0962970186153934 0.0445349215656466 -0.401105046090103
rs1787781_rv 0.0414189787924189 0.0161538314640272 -0.469741815670835
rs1787782_fw 0.0202371246672492 0.00685979612195637 -0.610657251780682
rs1787782_rv 0.104850685244431 0.0493982840123613 -0.482643759499008
rs1787784_fw 0.124864583793871 0.0610776395871903 -0.521028168815585
rs1787784_rv 0.310483785037904 0.189503935064467 -0.278445943280325
rs1787785_fw 0.0705002213348881 0.0306061216650861 -0.638733973926416
rs1787785_rv 0.0451533323407799 0.0179052840274284 -0.824962624130857
rs1787786_fw 0.385213356340753 0.250254878714424 0.293788135515406
rs1787786_rv 0.464801347592662 0.320578320282299 -0.228656712530311
rs17879405_fw 0.104687619558991 0.0493072643366756 0.545544048250459
rs17879405_rv 0.0432207079983111 0.0169993392745072 0.55245285842082
rs17879414_rv 0.499694691884685 0.353603747336134 0.25013226333326
rs17879437_fw 1.231771304686e-05 1.00628736592672e-06 1.91994461939907
rs17879437_rv 0.689007969218834 0.553874696114756 0.154181194628558
rs17879565_fw 0.65201005024705 0.511610827274554 -0.16532780952817
rs17879565_rv 0.626599228124623 0.483340903703037 -0.152362933052754
rs178812_fw 0.200559481084093 0.109516984776387 -0.45437988478389
rs178812_rv 0.666605845559571 0.528451351445616 -0.231252535165648
rs17881535_fw 0.00760950608585778 0.00215338930228741 1.44672275564772
rs17881535_rv 0.487189936046239 0.341663249118015 0.382238211721676
rs17881730_fw 0.876923291992158 0.800234082509784 -0.0847620645409799
rs17881730_rv 0.581166158005346 0.434852177139782 -0.205464635121143
rs17882209_fw 0.0047655613526171 0.0012385773066178 0.875063818453254
rs17882209_rv 0.0660541979710324 0.0282714827837042 0.509188653454992
rs17882431_fw 3.14027668600623e-05 3.12852715454505e-06 -0.73146236914089
rs17882431_rv 0.0488934401591921 0.0197052833376877 -0.574410191451305
rs17882475_fw 0.000987835289340117 0.000193574363807897 1.47240449506277
rs17882475_rv 1.99350598878624e-05 1.80191610656371e-06 1.77571376261011
rs17882910_fw 0.000104353729226241 1.31794028943007e-05 1.12712302705177
rs17882910_rv 1.36967261892199e-05 1.14597631267843e-06 1.21137032517564
rs17883378_fw 0.0493770788305082 0.0199391584906623 -0.521554596709851
rs17883378_rv 0.0534418810428763 0.0219289385797665 -0.551388656227358
rs17885118_fw 0.00198852226772542 0.000443789439976988 0.722304929653546
rs17885118_rv 0.00503665929791144 0.00132380437564422 0.666873689674948
rs17885544_rv 0.00547558761074881 0.00145849765177594 1.24916143765236
rs17885645_fw 0.304950283442831 0.185204885581094 0.581438174856383
rs17885645_rv 0.429088435305516 0.287939415834154 0.385526911614625
rs17886054_fw 0.218329354856646 0.121721441376004 -0.75088755773622
rs17886054_rv 0.0172105960547182 0.00566847999118149 -1.11337442194874
rs17886728_rv 0.445550259608363 0.30288895760998 0.488754869637736
rs17887142_fw 0.712972908324004 0.582071475036249 -0.107941585294958
rs17887142_rv 0.519778369787151 0.372840391671686 -0.187515574197709
rs178895_fw 0.000410914895519242 6.79127322473215e-05 -0.783526934893512
rs178895_rv 0.00207938180257704 0.000467645163151743 -0.742499011449767
rs1789135_fw 0.0898015684718034 0.0409136318645388 -0.730235083761951
rs1789135_rv 0.233878724203114 0.13260126060749 -0.578012813907422
rs178931_fw 0.77455814214702 0.657761217315644 0.194914462200527
rs178931_rv 0.647105177059841 0.505966890742432 0.309415567913102
rs1790108_fw 0.043037419979199 0.0169112326815142 -0.439730572856434
rs1790108_rv 0.245529972069292 0.140821429419975 -0.367567048616597
rs1790149_fw 0.041997937640899 0.0164222583433653 0.571321818163158
rs1790149_rv 0.0512263898483506 0.0208329050523269 0.599316972284153
rs1790345_fw 1.84237487516781e-06 9.97523657488348e-08 1.64327242617829
rs1790345_rv 1.90836021918466e-06 1.04401112225559e-07 1.59867157643398
rs1790398_fw 0.564185030289055 0.417444240033321 0.222328900970657
rs1790398_rv 0.480210380681358 0.335029490599868 0.205445780839713
rs1790399_fw 0.522554393735904 0.375615436078345 -0.405443554761716
rs1790399_rv 0.624470956549378 0.480948940736569 -0.311808862519814
rs1790404_fw 0.362117171739596 0.230954241818851 -0.514456929141082
rs1790404_rv 0.22284736450699 0.124868912001767 -0.696132656165276
rs1790650_fw 0.0279060961936604 0.0100653452229995 0.601669488771296
rs1790650_rv 0.0202581646970868 0.00686870400597611 0.688298721747738
rs1791099_fw 0.0447304790562532 0.0177046375793635 -1.01496934984923
rs1791099_rv 0.0399830496546486 0.0154846840963358 -1.04879136380143
rs1791238_fw 0.113546893467509 0.0544006301333023 0.76168437814
rs1791238_rv 0.33560515418038 0.20938231166058 0.527215578255576
rs1791294_fw 0.673475922236071 0.536285488771748 0.167389366120071
rs1791294_rv 0.687863441258565 0.552613316096811 0.164639749011555
rs179145_fw 0.000402511456494687 6.62932377949515e-05 -1.02874330724264
rs179145_rv 4.34750209793227e-10 3.41242044857549e-12 -1.38052652605187
rs179152_fw 0.367804133988749 0.235704161890649 -0.199302864498832
rs179152_rv 0.545027669079979 0.397873998826575 -0.170223200481027
rs1791790_fw 0.0634986315719831 0.0269492511948354 0.540457782216788
rs1791790_rv 0.208343286716102 0.114834105410533 0.396066254386935
rs1792391_fw 0.686637185787061 0.551295198088732 -0.242149741804521
rs1792391_rv 0.811389680921441 0.705299235678262 -0.141992119729793
rs1792667_fw 1.56213891860326e-06 8.16726365328935e-08 -1.2264554702844
rs1792667_rv 5.81373905105175e-05 6.52629449140305e-06 -1.27951539039875
rs1792668_rv 0.88554465176628 0.813600140857264 0.118059590411978
rs1792669_fw 0.351417033605198 0.222187889886794 0.613927874635747
rs1792669_rv 0.351938310274354 0.222584208417664 0.5977914157447
rs1792670_fw 0.42087444997786 0.280541831022097 0.521424765762211
rs1792670_rv 0.907003701511127 0.846183555250919 0.0919474809310048
rs1792687_fw 0.74491684594357 0.620850915082579 -0.223074323543177
rs1792687_rv 0.890289763618782 0.8207408959651 -0.102515406275683
rs1793283_rv 0.0460256309149033 0.018324193073223 1.10279984051872
rs1793660_fw 0.00885461421626153 0.00257294286692749 1.2157750248902
rs1793660_rv 1.29983850871909e-06 6.50857427227622e-08 1.52430313770197
rs1794038_fw 0.716310046276823 0.58600869921749 -0.163627355133532
rs1794038_rv 0.543751111002962 0.39664444585726 -0.231387848849323
rs179436_fw 0.699375518989708 0.565923766674368 -0.16863759246447
rs179436_rv 0.893435751378391 0.825847707573737 0.0726901796302212
rs179486_fw 0.343832994243068 0.215942568673273 0.302636912199158
rs179486_rv 0.333082434603958 0.207327588139783 0.349479182773135
rs1795240_fw 0.343125315034802 0.215374287082811 -0.484173867174894
rs1795240_rv 0.0167109123724538 0.00547299718297129 -0.742775234479729
rs1795241_rv 5.15666787164806e-06 3.47414447235041e-07 1.78975149613366
rs1795243_fw 0.690261521508615 0.555240476640259 -0.295618176759357
rs1795243_rv 0.936726275339323 0.893040378755412 0.0637875819720466
rs1795244_fw 0.00462116256270182 0.00119396014876735 1.44551251594669
rs1795244_rv 0.0111329178721538 0.00337746553228538 1.31527380543572
rs1795486_fw 0.389146489715024 0.253463951568604 0.530080461615744
rs1795527_fw 0.808379992916858 0.701105911170054 0.138273514505112
rs1795527_rv 0.973644572341265 0.953053012206811 0.0220199013702194
rs1795965_fw 0.0539666421778016 0.0221862591793303 0.873069374514788
rs1795965_rv 0.533008958766967 0.385725255662355 0.224807110056619
rs1797076_fw 0.447355343287144 0.304528827712126 -0.328461106321634
rs1797076_rv 0.0844732146722122 0.0379868440438296 -0.582297724473395
rs1797077_fw 0.952894844897869 0.919202644548998 -0.0284705571710421
rs1797077_rv 0.74502716261558 0.621046415462527 0.147045247377376
rs1797081_fw 0.293012218441208 0.176054503948379 -0.433854477409754
rs1797081_rv 0.0498051538561581 0.0201485303041333 -0.540416485176866
rs1797399_fw 0.000627640564777612 0.000112841098471724 -0.552715506230932
rs1797399_rv 0.0063793028130548 0.00174590536660066 -0.430829254459997
rs179871_fw 0.272285114974896 0.160554622897616 0.328366432793233
rs179871_rv 0.000450651582386025 7.59285303235206e-05 1.10517879281181
rs1799797_fw 6.46686254340624e-07 2.79322486706581e-08 -2.05119476249057
rs1799797_rv 1.38012853833918e-08 2.44205800777492e-10 -2.09556366497788
rs1799800_rv 0.980012418602834 0.96361109203744 0.0117157189796654
rs1799801_rv 0.425042248413196 0.284208628875134 0.435333767989375
rs1799809_rv 0.89591881179913 0.829414450245208 -0.0638285580404758
rs1799810_fw 0.00265775429635157 0.000622746312424403 0.852523620542373
rs1799810_rv 0.00557945206925412 0.00149232976279434 0.849298584020962
rs1799846_fw 0.881178170780839 0.806935093891814 0.0586151547548123
rs1799846_rv 0.947374097856857 0.910385994207673 0.0260995065185968
rs1799917_fw 0.000124399501399436 1.62808576973616e-05 -0.850845572179868
rs1799917_rv 1.04500711477207e-06 5.00512587562814e-08 -1.05080547904483
rs1799941_fw 0.0353085308558013 0.0133271068568749 -0.511752625106299
rs1799941_rv 0.279089891671075 0.165630937153765 -0.439739066337305
rs1799971_fw 0.00123772372935895 0.000253122542721435 -0.814163591195927
rs1799971_rv 8.06712664038677e-07 3.67268537562308e-08 -0.973135091245496
rs1799991_fw 0.000592404562745256 0.000105217877693262 1.29089473065547
rs1799991_rv 0.000200612829414002 2.8789226072415e-05 1.36008657366641
rs1799992_fw 0.819959245414684 0.716520934762944 0.0711584389525404
rs1799992_rv 0.626931827353332 0.483749103723179 0.135237900627942
rs1800359_fw 0.621840459348179 0.478281094009441 -0.129895847478438
rs1800359_rv 0.152594914103565 0.0780699755641276 -0.307313666376974
rs1800467_fw 0.000232862082739542 3.44256252552401e-05 1.37674699992982
rs1800467_rv 8.73828657458291e-05 1.06745218531083e-05 1.40258128524052
rs1800528_rv 0.0650231475725013 0.0277333931928004 -0.627091708947802
rs1800562_fw 7.66198242778575e-07 3.44422838744519e-08 1.83457875169145
rs1800562_rv 6.42983076689366e-07 2.77360414599515e-08 1.84695715516438
rs1800588_fw 0.682250513383948 0.546472874335697 0.18981786827567
rs1800588_rv 0.171558231614128 0.0903141719116234 0.535980116156299
rs1800649_fw 0.604387854267417 0.459729713607001 -0.213314215967699
rs1800649_rv 0.545913230587221 0.398728689766571 -0.29010401821889
rs1800734_fw 0.000112514625593241 1.44234228292852e-05 -0.843113788216145
rs1800734_rv 0.000117960885410035 1.52865451805159e-05 -0.931026531938894
rs1800759_fw 0.23284326319916 0.131867139472837 -0.559125488084895
rs1800759_rv 0.0312539707843294 0.0115165130075692 -0.959184875624394
rs1800774_fw 0.00286861900646565 0.000681665814295806 1.24226088540585
rs1800774_rv 0.000462650291094388 7.83741898390051e-05 1.29244761584753
rs1800778_fw 0.0166064651240849 0.00543260939551894 0.818133992172854
rs1800778_rv 0.0211614015629811 0.007238434576944 0.833495413484756
rs1800810_fw 0.00652477150234488 0.00179300238178498 -0.671230137886016
rs1800810_rv 0.00802192254785123 0.0022890958389151 -0.545059643554163
rs1800825_fw 2.35624628118686e-05 2.20924661469094e-06 2.07894028284074
rs1800825_rv 7.27651621052015e-06 5.28226890643249e-07 2.04972918382417
rs1800871_fw 0.337263087594464 0.210660630169587 -0.476905874030387
rs1800871_rv 0.049913159867432 0.0202001043734512 -0.812274639837497
rs1800896_fw 0.559682229253206 0.412925964452973 0.39746584963192
rs1800978_fw 0.0107209194227409 0.0032298655884507 0.658592360440103
rs1800978_rv 0.0918140478788579 0.04205234663715 0.454019827139188
rs1801020_fw 1.59744010921669e-06 8.40743719502021e-08 -1.14738297221544
rs1801020_rv 4.05493675385891e-06 2.57143418086003e-07 -1.08843610000429
rs1801255_fw 0.417094451122345 0.277203741807358 0.177146181993892
rs1801255_rv 0.496194395534777 0.350210100709903 0.163762860126447
rs1801257_fw 0.498637100899866 0.352547092280712 -0.149333035671671
rs1801257_rv 0.182761947012284 0.0976240484057742 0.3521354244912
rs1801321_fw 0.034549723143991 0.0129865377164067 -0.789511022470927
rs1801321_rv 0.00736114491274788 0.00207015597583447 -0.767643887414075
rs1801706_rv 0.512796197277719 0.366126029069519 -0.44140561969426
rs180193_fw 6.20349239588621e-05 7.05756397619317e-06 -0.941448365546225
rs180193_rv 0.0128826682825585 0.00401668091401904 -0.758600377075746
rs180194_fw 3.05018239267475e-06 1.82793545140221e-07 1.79071421373425
rs180194_rv 9.68982831287164e-07 4.57754165161758e-08 1.84648211408676
rs180195_fw 0.320144511929255 0.197093658722235 -0.540831505830295
rs180195_rv 0.0681148412387436 0.029338575101851 -0.963117673406308
rs1802059_fw 0.768077213173444 0.649511703272708 -0.0917096854294001
rs1802059_rv 0.723044228917734 0.593988596800708 0.0941085392555846
rs180205_fw 0.876981902918026 0.800342676186639 0.100244551979467
rs180205_rv 0.829173136064665 0.729035288740636 0.0888282590082906
rs180206_fw 0.850203095699153 0.760026262932885 -0.100349395288355
rs180206_rv 0.859376183079784 0.774341824653877 -0.117082950302592
rs180207_fw 0.786626416957863 0.672760051357088 0.124143188339475
rs180207_rv 0.919702510701381 0.865638039943522 -0.0331598399485717
rs180208_fw 0.192270892577106 0.103900265693987 -0.700283350687857
rs180208_rv 0.121493349074465 0.0590298849487455 -0.813867404397068
rs180210_fw 0.676862864088632 0.540157511407252 0.138497627711497
rs180210_rv 0.76128964961676 0.640830706440826 0.0813931169052665
rs180211_fw 0.426190306470499 0.285267582434557 -0.516388728058729
rs180211_rv 0.679501532055483 0.543282441093079 -0.265387134503315
rs180286_fw 0.565899868277695 0.419325726781689 0.225481762629348
rs180286_rv 0.0264143855759413 0.0094323473574139 1.12762271495817
rs180294_fw 0.521526478072947 0.374570724496501 -0.249208654870194
rs180294_rv 0.235938182634534 0.134050947775259 -0.482841022376595
rs1803831_fw 0.00606661519855161 0.00164623437959614 0.828548233244398
rs1803831_rv 0.00210143760365523 0.000473316399993259 0.847775768244257
rs1803870_fw 0.066922149912758 0.0287274981310811 -0.700079250875084
rs1803870_rv 0.0181439893768589 0.00602951252895954 -0.817900387453587
rs1804998_fw 2.62501661799471e-05 2.52312078617477e-06 -1.19887912730422
rs1804998_rv 9.56083045667627e-06 7.41171379456792e-07 -1.26011215861751
rs1804999_fw 0.000794433680907889 0.000149162377677682 1.18326971609993
rs1804999_rv 8.02103319126882e-06 5.97470726140501e-07 1.46476746066244
rs1805040_fw 0.000283096906435119 4.35634392853122e-05 -0.866849938538606
rs1805040_rv 1.90242635104721e-06 1.03947758828308e-07 -0.962877748949332
rs1805222_fw 0.469939417417279 0.325404639902347 -0.177955210819536
rs1805222_rv 0.860690413970918 0.776341355672839 -0.0545162713614956
rs1805312_fw 0.0990164319142054 0.0460610880551815 0.761842425361857
rs1805312_rv 0.762577763819778 0.642570898468312 0.131393160034469
rs1805313_fw 0.0217567528966353 0.00748679380300904 -0.464650876719511
rs1805313_rv 0.363713681185281 0.232222686533569 -0.212054791853295
rs1805431_fw 0.276179765099413 0.163461593647909 -0.606624912991791
rs1805438_fw 0.759939244753147 0.639227585352795 -0.114673949588549
rs1805438_rv 0.84966182773032 0.759130829138542 0.0720156143194511
rs1805580_fw 0.947503021858824 0.910552626586497 0.0397573886935885
rs1805580_rv 0.85288033064883 0.763958476435003 0.100463428414901
rs1805583_fw 0.900935784709505 0.836997359541807 0.0888154350311754
rs1805583_rv 0.960956666209689 0.932401747909984 -0.0391844024192605
rs1805746_rv 0.203894195999488 0.11180241336484 -0.760056902589729
rs1805760_fw 0.00385270203992434 0.00096326240780768 1.22610827999946
rs1805760_rv 0.00197378503803638 0.000439912415494326 1.17943156117254
rs1805874_fw 0.594212830731977 0.448485191143479 0.241702799401295
rs1805874_rv 0.687040910948432 0.551727819230602 0.118396779494829
rs1806255_fw 0.0506423905470035 0.0205580509081777 0.849569421034795
rs1806255_rv 0.146600740544999 0.0743705011088697 0.735249808300827
rs1806261_fw 0.118517844356234 0.0572620611682355 0.80377769158708
rs1806261_rv 0.0552673599144735 0.0228250855673486 1.08402800688765
rs1806615_fw 0.42057711378418 0.280272489970013 -0.529861731017725
rs1806615_rv 0.903519921865527 0.840815938749876 0.0643106262748119
rs180671155_fw 0.341296179375204 0.213895156083531 -0.235497070161866
rs180671155_rv 0.35962511949229 0.228861934916884 -0.278507734985134
rs180671790_rv 0.00582156484331176 0.00156910185577354 -1.01450845754719
rs180673381_fw 0.655049187282852 0.515059313376658 0.279517047413519
rs180673381_rv 0.920713871414131 0.867416051335992 0.0792012646114601
rs180673783_rv 0.000152964970480941 2.09164140549599e-05 1.53116619713608
rs180677864_fw 0.709031392520427 0.577407365180582 0.190245871183945
rs180677864_rv 0.0024806395938474 0.000574364077739094 0.81075492384973
rs180680089_fw 6.55134353019184e-06 4.6531443469357e-07 -1.18033306082802
rs180680089_rv 0.000191972967667034 2.73306877461728e-05 -0.933392820831494
rs180682245_fw 0.517551817337772 0.370642091128916 0.204265059730699
rs180682245_rv 0.938295993069824 0.895653638145263 0.034197508767429
rs180683014_fw 1.51275505866881e-05 1.29486319190909e-06 0.914309625354881
rs180683014_rv 0.0361976944087367 0.0137423316385558 0.628569479267968
rs180683114_fw 0.439335650713616 0.297252146839627 0.246475816973724
rs180683114_rv 0.383291577810551 0.248621680811637 0.245993392788072
rs180684380_fw 0.931528052063303 0.884409388570947 -0.0379243975196212
rs180684380_rv 0.0231531218014737 0.00806254618127372 0.998041408752169
rs180685662_fw 4.15518717240919e-06 2.6536928181786e-07 1.4024646206746
rs180685662_rv 4.56328532470742e-06 2.97916577326904e-07 1.31018687927974
rs180685893_fw 3.22611866898157e-08 6.86903650198169e-10 1.49472875850072
rs180685893_rv 8.35850597618116e-06 6.26190400574832e-07 1.38754185781029
rs180686800_fw 0.699352611582045 0.565889456435084 0.2213819190494
rs180686800_rv 0.323594303002414 0.199786784014911 -0.54263487114574
rs180689305_fw 0.000193133147757463 2.75185494281135e-05 -0.691555682534456
rs180689305_rv 0.0120944605240426 0.00372687025621325 -0.554322095713595
rs180689434_fw 0.291241645766424 0.174747615045977 -0.642078680531806
rs180689434_rv 0.0503853352157934 0.0204356690134436 -0.907831410394905
rs180689438_fw 0.0167361164973762 0.00548332795563169 -0.62268492230931
rs180689438_rv 0.191641425156331 0.103482306454239 -0.383193470332881
rs180689522_fw 0.00629626953146477 0.00171913322837303 0.903062544166942
rs180689522_rv 0.0156727032677226 0.00507022697060956 0.860022005226996
rs180692135_rv 0.00990786152141938 0.00294368697877339 1.16463912976881
rs180693950_fw 0.741940631367406 0.617092921147347 -0.231510894261264
rs180693950_rv 0.785329749635489 0.671243157883107 0.2100679756302
rs1806940_fw 0.54825768364545 0.40098515379667 -0.178824265001429
rs1806940_rv 0.308734547992286 0.188125068681439 -0.231562063953068
rs180694254_fw 0.319740902160059 0.196801909938783 0.507462865374323
rs180694254_rv 0.0746846806741826 0.0327815145313048 0.695631770199623
rs180694310_fw 0.0038492781892545 0.000962301544106999 1.27706044055709
rs180694310_rv 0.000496881697420788 8.53854212385141e-05 1.63110284402314
rs180694420_fw 0.24633290906937 0.141401401475448 -0.294615239545717
rs180694420_rv 0.016121107318445 0.00524165063490265 -0.48408719695056
rs180694649_fw 0.0088836677752574 0.00258319726426587 1.09668919754015
rs180694649_rv 0.00724496404228102 0.00203061948916017 1.14379450862351
rs180696277_rv 0.627560006532711 0.484435389831712 -0.353123079350301
rs180699368_fw 0.935483544715336 0.890920633166283 0.0267936055594137
rs180699368_rv 0.978223489351471 0.96035175923656 0.00922980216047599
rs180699706_fw 0.0123163269339787 0.00380676619766728 0.537499205821471
rs180699706_rv 0.00664154096147413 0.00183085784985422 0.5586072899188
rs180703505_fw 0.842476027981172 0.748719786505642 0.095874869341876
rs180703505_rv 0.762384493245181 0.642290364302012 0.141447581978851
rs1807049_fw 0.110616978255802 0.0527087306620371 -0.260939145252289
rs1807049_rv 0.871612051745074 0.792550009535006 -0.0829686714737373
rs180706368_fw 0.791660173881243 0.679025015616111 -0.174438418732143
rs180706368_rv 0.577755568101677 0.431394559820958 -0.341539088503702
rs180707238_rv 0.702312292476455 0.569527810527612 -0.185251295679698
rs180707274_fw 0.00128634037484008 0.000264907316683447 0.826999667096632
rs180707274_rv 0.00135420453472547 0.00028173905242484 0.780040956359428
rs180708632_rv 0.888286600689676 0.817772240099472 -0.0794606263052018
rs180708869_fw 0.838146518241504 0.742139943498384 0.0857236551717578
rs180708869_rv 0.10354025634479 0.0486419214470739 0.985209499963766
rs180709169_fw 0.0187736155107586 0.00628094209805903 0.88748561002354
rs180709169_rv 0.148877417168312 0.0757751668129768 0.61806794612004
rs180709343_fw 0.0793441710494187 0.0352527773319515 0.877066692415093
rs180709343_rv 0.00249332304903451 0.00057777880290916 1.29537599967348
rs180709463_fw 0.0824204463479281 0.0369131539360256 -0.400177259187287
rs180709463_rv 0.00336725686796546 0.000822675171278461 -0.738154183803022
rs180709834_fw 0.367844122066701 0.235735182251019 -0.161519965174489
rs180709834_rv 0.120242570173891 0.0582716497373743 -0.295309814914282
rs180709897_rv 0.647976600215878 0.506962475640299 0.171534606256388
rs180711754_fw 0.0116173522932886 0.00355181365787457 -0.969041764381616
rs180711754_rv 0.0107768817081553 0.00325149847099558 -0.976235328073366
rs180712366_rv 0.57037727867498 0.423975149429607 0.252155188521318
rs180712471_fw 0.102099783391571 0.047820124774848 -0.359132444471374
rs180712471_rv 0.131187080904395 0.064884876930982 -0.355372219111127
rs180714068_rv 1 1 0
rs180714592_fw 0.0289089007296138 0.0104991681601462 0.872250652105551
rs180714592_rv 0.0221825614792932 0.0076660322759322 0.838414785667322
rs180716901_fw 0.448698332696799 0.305747594034261 -0.401251216434174
rs180716901_rv 0.812414790284002 0.706639249483875 -0.0976094558269854
rs180718226_rv 0.520877910205874 0.373854913084757 0.448630659083615
rs180720301_fw 0.00124241638974689 0.000254236347347047 -0.689680613263602
rs180720301_rv 5.73966082828447e-05 6.42242362168875e-06 -0.799075710813719
rs180720914_fw 0.0509180351037064 0.0206871744479218 -0.831452868663013
rs180720914_rv 0.106168876920396 0.0501699142279821 -0.674636746843046
rs180722120_fw 0.00415756317408432 0.00105434774331958 -0.715173571185484
rs180722120_rv 0.00176188664195005 0.00038491596025641 -0.697163721545452
rs180722626_fw 0.000166597574865499 2.31600539670585e-05 1.38019172569344
rs180722626_rv 0.00078149396418264 0.000146345038741122 1.22230021198846
rs1807250_fw 0.0552415864163148 0.0228138182804656 -0.971284733287865
rs1807250_rv 0.267307022278177 0.156898779643092 -0.547158036690218
rs180725386_fw 0.00244848222935594 0.000565675827212489 0.709082724562738
rs180725386_rv 0.00043833697637653 7.34820489653858e-05 0.800685391152608
rs180726027_fw 0.913482052856818 0.855925843125324 -0.0432073908829386
rs180726027_rv 0.37303379224489 0.240003358981087 0.247205010890383
rs180726702_fw 0.000240079506473097 3.5744424896899e-05 0.836753461118188
rs180726702_rv 6.89905096458701e-06 4.95612534333491e-07 1.00821555948493
rs180726775_rv 0.993682188243663 0.987698041178952 0.0041183986817593
rs180729958_fw 0.998820228862704 0.996567386412184 0.00210950247056385
rs180729958_rv 0.777827333107886 0.661698990785316 0.198738812337891
rs180730576_fw 3.74929168197285e-05 3.86886716100365e-06 1.64989587756666
rs180730576_rv 2.12973180317334e-05 1.95435173249972e-06 1.53038419602555
rs180730656_fw 0.370359584072727 0.237831883598027 -0.482903840186606
rs180730656_rv 0.232675558311432 0.131727590673978 -0.578731790773157
rs180733629_fw 0.286740388278691 0.171406543453405 0.411324402387917
rs180733629_rv 0.509739506532113 0.363190548123335 0.227541102771659
rs180733849_fw 1.28085267607995e-05 1.05692879723892e-06 1.64033338664009
rs180733849_rv 2.09601026721434e-07 6.96369344010899e-09 1.72661639263324
rs1807347_fw 0.000381630194360425 6.22876171987873e-05 1.73160097819792
rs1807347_rv 0.0184713948996822 0.00616185335994 1.22901423466894
rs180735151_fw 0.0264058970215792 0.00942782720369651 -1.11258190781211
rs180735151_rv 0.0769258025495972 0.0339673501559334 -0.637948067691888
rs180735332_fw 0.249708915090243 0.143913799133568 0.663632336122589
rs180735332_rv 0.240702739315591 0.137366039114108 0.613496714729655
rs180736423_rv 0.951111797448736 0.916146039352172 0.0284198069055205
rs180738076_fw 0.906044302481916 0.844706067776497 -0.0505780716920637
rs180738116_fw 5.59965672326717e-07 2.34413634030672e-08 1.80964997317643
rs180738116_rv 5.17648869408226e-07 2.12262189774484e-08 1.79675329026247
rs180740771_fw 0.681606925693252 0.545657583309965 -0.296169957286238
rs180740771_rv 0.876869361945492 0.800157565016366 -0.124357869351747
rs180741426_fw 0.116021056439763 0.0558398437576661 -0.575765582881731
rs180741426_rv 0.223103196253201 0.1250426588708 -0.489836212566652
rs180742346_fw 0.391606595285762 0.255534432626189 -0.254810712532049
rs180742346_rv 0.274863796521933 0.162493629076555 -0.262967542138386
rs180746293_rv 0.672171424451215 0.534670099702471 -0.27945933127593
rs180748423_rv 0.000924239327009676 0.000178652359989014 1.32164165050919
rs180750603_fw 0.874130405218969 0.796090883426762 0.0634124476254948
rs180750603_rv 0.0743299308220492 0.0326006380402853 -0.495116425225461
rs180752095_fw 0.379076522652942 0.245088156844248 0.539451004868341
rs180752527_fw 4.62030019518822e-07 1.84663743910134e-08 1.73106522394248
rs180752527_rv 2.98358736262944e-07 1.06325966098758e-08 1.69579251619768
rs180753474_fw 0.150573395117479 0.0768047936345586 0.770435422919682
rs180753474_rv 0.272275013372823 0.160541119307722 0.707342719842504
rs180754615_rv 0.0403199827181736 0.0156374526984617 1.18588151136799
rs180756216_fw 0.539339189492454 0.392183368743283 -0.142679060875141
rs180756216_rv 0.220878326068685 0.123479333967326 -0.318833037099209
rs180758194_fw 2.59858130241061e-05 2.49448800592285e-06 0.910243351919336
rs180758194_rv 0.798490724640501 0.687711302787747 -0.0682564175660102
rs180758517_fw 0.805095050061814 0.696840490765903 0.116917301562462
rs180758517_rv 0.876869361945492 0.80016109281193 0.0632129692478382
rs180758633_fw 0.692249605189583 0.557737462716012 0.180795284943545
rs180758633_rv 0.995313717009249 0.990497657189238 -0.00361189942511405
rs180758700_fw 0.0514989827541326 0.0209667626354085 0.747586803053059
rs180758700_rv 0.0543745953308314 0.0223838546933091 0.79020342535677
rs180760754_fw 3.7146665103619e-07 1.40045675569964e-08 2.01987546315392
rs180760754_rv 0.712459247617291 0.581468369844097 0.245340994782505
rs180762175_fw 0.178382264306359 0.0947696013308404 -0.753859158195638
rs180762175_rv 0.073508609598564 0.0321508977587187 -0.870968599302416
rs180762177_fw 0.621789015257293 0.478227501934456 -0.148214253661417
rs180762177_rv 0.801466306910844 0.691864849431585 0.111844231207158
rs180762501_fw 0.16107570550343 0.0834907098562476 0.772029117275288
rs180763107_fw 0.000125995680340897 1.65403119792264e-05 1.12644234109854
rs180763107_rv 2.29620568543586e-06 1.30073091369816e-07 1.42114489271641
rs180764195_fw 0.216859965347006 0.120716887963824 0.182195485610391
rs180764195_rv 0.000512278892233812 8.85072247047771e-05 0.538505793381497
rs180764909_fw 0.134387128503981 0.0668161915187998 0.408964681238775
rs180764909_rv 0.476338831560492 0.331399075895416 0.23911448491153
rs180765354_fw 0.542328258296682 0.395161210655645 -0.410201309843468
rs180765354_rv 0.364520936341775 0.232914868405497 -0.564836367811153
rs180766278_fw 0.692804770110318 0.558380080583207 -0.277970995619816
rs180766278_rv 0.555637203243301 0.408757285749358 -0.397612832331635
rs180768827_fw 0.904784122966715 0.842843862161055 0.0858743109131223
rs180768827_rv 0.914808333922607 0.858181611433936 0.0846248134473103
rs180769836_fw 0.164329161280108 0.0855263306689486 0.755336514808613
rs180774726_fw 0.731238638001672 0.604084986800077 0.209686051059411
rs180774726_rv 0.807524007628831 0.700150608581178 -0.167198444130833
rs180777635_fw 0.000118604403850441 1.53900021506583e-05 1.21239979888624
rs180777635_rv 0.00319553551638052 0.000774270125512401 1.11762639849958
rs180779365_fw 0.000170465328261947 2.38034745414497e-05 -0.936592238203795
rs180779365_rv 0.447354423302071 0.304517292116708 0.477491501913457
rs180779804_fw 0.0163594878578055 0.00533520919649968 0.84640948212003
rs180779804_rv 0.0475658463979937 0.0190613134462548 0.622866850769642
rs180780054_fw 4.84931706056473e-06 3.2091068783149e-07 1.28631948735336
rs180780054_rv 2.58140764179578e-07 8.96645563056096e-09 1.32145477291452
rs180780542_fw 0.106304382541144 0.050246180091398 -0.437726596478444
rs180780542_rv 0.033292340738203 0.0124204249815104 -0.568658100467899
rs180780773_fw 0.73880200387633 0.613324308793581 -0.162018207297814
rs180780773_rv 0.429523530906774 0.288414161784106 -0.329530908970009
rs180780972_fw 0.298662995251803 0.180358520628747 0.275896523637189
rs180780972_rv 0.155302875648133 0.0798000659971092 0.367967818532216
rs180781731_fw 0.837079342926584 0.740496895733762 -0.16744919931234
rs180781731_rv 0.833167699512843 0.735063405591272 -0.170512558177664
rs180782860_fw 0.00108045904012959 0.000215416764823744 -1.1564909528993
rs180782860_rv 0.00210491704410922 0.000474171304990094 -1.10383801863475
rs180782995_fw 0.0638312335942428 0.0271199239267131 -0.379145748804129
rs180782995_rv 1.0893322516482e-05 8.66826999236477e-07 -0.714767306237789
rs180783060_fw 0.000212328898604927 3.07986094128537e-05 1.2854953927407
rs180783060_rv 0.0038846055581992 0.000972859929074901 1.1177900129689
rs180783296_fw 0.869541199842998 0.789384783302076 0.0618432816165993
rs180783296_rv 0.405423283877806 0.26732702809401 0.186340677667009
rs180785306_fw 0.911614039422515 0.853116377290922 -0.0641434772879009
rs180787326_fw 0.278314714892479 0.165048142124515 -0.492061595667305
rs180787326_rv 0.210347222832336 0.11625413151101 -0.535293987845058
rs180788409_fw 0.26198755747668 0.152928500259304 -0.284360195608424
rs180788409_rv 0.498157904543671 0.352090312540159 -0.224179713361046
rs180788777_fw 2.11290311882341e-07 7.03173166687103e-09 -1.407472352744
rs180788777_rv 2.88429764370945e-05 2.82308048197338e-06 -1.34663440496158
rs180791202_fw 6.42415651996942e-12 1.99233472008254e-14 2.83718127647642
rs180791202_rv 4.31866769775912e-12 1.18837391538843e-14 2.95174964461119
rs1807923_fw 1.12111811224773e-06 5.44426041065805e-08 -0.856208690086032
rs1807923_rv 6.94445623642917e-05 8.08831529771449e-06 -0.755269848648736
rs180793214_rv 0.184573297950885 0.0988184855074917 0.722181230799379
rs180794167_rv 0.431320622420696 0.290058643490262 0.53243968798585
rs180794376_rv 0.489773438809534 0.344026734890967 0.243431130146233
rs180795614_fw 0.00550576830040344 0.00146803253447566 1.52884379073284
rs180795614_rv 0.0328723284450094 0.0122352989171067 1.20265064106419
rs180797193_rv 0.0356124366135553 0.0134663140523785 1.22036414159027
rs180797_fw 0.878623399558157 0.802871461069997 -0.0744542378778563
rs180797_rv 0.796856947032028 0.685558303841487 0.105842655749418
rs180799002_fw 0.766010041049036 0.646847932308617 0.0881242699612403
rs180799002_rv 0.426551079206668 0.285598908998417 -0.192526246011898
rs180799550_fw 0.99945205207609 0.997862793467479 -0.00107739627847666
rs180799550_rv 0.835118412325969 0.737792157443068 0.132038891657735
rs180800064_fw 0.0209209901560587 0.00713992020144633 -0.538265616670551
rs180800064_rv 2.1089009363357e-05 1.93166877987624e-06 -0.889779013281591
rs1808013_fw 0.426268881785482 0.285349567431292 -0.371422122599439
rs1808013_rv 0.339504777951154 0.212458500186187 -0.413921033250577
rs180802228_rv 0.315659706515193 0.193543100326395 0.653996571141841
rs180802375_rv 0.465054442279273 0.320841213415272 0.378953276150492
rs1808026_fw 0.208448413849533 0.114906153791109 0.509708349847659
rs1808026_rv 0.102857249848871 0.048256094944998 0.746345817008812
rs180804443_fw 0.455146619988666 0.311778925080426 -0.263899419761245
rs180804443_rv 0.0815799934869653 0.03646038368243 -0.394092297256596
rs180804830_fw 0.929669224784465 0.881451650298903 -0.0383701896199875
rs180808429_fw 8.21195695925308e-05 9.91302635463787e-06 1.15665473145538
rs180809030_rv 0.724991887165117 0.596577928082031 0.267537358326475
rs180809517_fw 5.15914429333089e-09 7.37752048441849e-11 -1.53544376530398
rs180809517_rv 6.57845491802787e-09 9.98639390220537e-11 -1.62023432742445
rs1808106_fw 0.65958666982306 0.520377330342312 -0.320065821088371
rs1808106_rv 0.464214585660983 0.320021804029121 -0.476755079592748
rs180812205_fw 0.985656592504674 0.973229173810833 -0.0150007552100045
rs180812205_rv 0.926225281287374 0.875877867720463 0.0749458199375487
rs180812406_fw 0.203445327359191 0.111514984335147 0.621234206928839
rs180812406_rv 0.000666566725326541 0.000121200105769342 1.20619444620822
rs180812_fw 0.0253646019258855 0.00898310581559578 0.747610821629617
rs180812_rv 0.0140023132082319 0.00443162348741225 0.67618964608807
rs180813765_fw 0.604580997168892 0.459974375360936 0.257804726939354
rs180813765_rv 0.919202313510215 0.864934629108984 0.0749453485444039
rs180816217_rv 0.000481407197107979 8.21256616592881e-05 1.47975601758853
rs180816538_fw 0.868320559598125 0.787757662135411 -0.0558199392365349
rs180816538_rv 0.64020763651954 0.498465527171024 -0.151350169138755
rs180819320_fw 0.0361347584959155 0.0137120890762925 -0.548486982211945
rs180819320_rv 0.016853446392645 0.00552804141476542 -0.839326037924241
rs180821459_rv 0.854603998801503 0.76673141598593 -0.0786551476265309
rs180823103_fw 0.00103103961122608 0.000203726599470995 -0.7128389389405
rs180823103_rv 0.000224906891761811 3.29908419923524e-05 -0.86735806003131
rs180826504_fw 0.651729815555675 0.511295387711234 -0.11193799160414
rs180826504_rv 0.34016599981197 0.212987372671876 0.233293963963735
rs180828717_rv 0.337721240928361 0.211030071695221 -0.480313732851024
rs180833786_fw 0.000293852330854412 4.5536639280387e-05 -0.567800238610767
rs180833786_rv 8.21709617214631e-05 9.92108350087947e-06 -0.620882258199372
rs1808349_fw 0.801515547946564 0.691952552224574 0.0674018275322325
rs1808349_rv 0.555241747468509 0.408283808641957 0.135270723695847
rs180835363_fw 0.138473903827665 0.0692994175867969 0.57231057687621
rs180835363_rv 0.0732723930619312 0.0320316407755603 0.64538863739918
rs180835366_rv 0.803705608678227 0.695057792781147 0.100915155377835
rs180835764_fw 0.810748439232938 0.704211530017603 0.155007554477937
rs180839507_fw 7.50236849272939e-11 3.90889372478458e-13 1.88341815823484
rs180839507_rv 2.2472934906661e-12 5.65168766260534e-15 1.96804372223957
rs180839731_fw 0.248730787586609 0.143190189844975 -0.244156354683701
rs180839731_rv 0.0811353511064289 0.0362168252903235 -0.354678684446983
rs180839936_rv 0.498773068634395 0.352699473594624 -0.263358546657157
rs180840189_fw 0.584965501305049 0.43898800431752 0.302456690601089
rs180840189_rv 0.985475390450932 0.972950232959975 -0.0141306410028934
rs180840249_fw 0.329203649693699 0.204174426142469 0.390957791684132
rs180840249_rv 0.380482676896815 0.246331982083322 0.336113610601561
rs180841537_rv 0.490192849525212 0.344416712524568 0.376873167987098
rs1808417_rv 0.0364968918081673 0.0138752562223151 1.22464950771635
rs180843938_fw 0.84149985836048 0.74717047627743 0.152096709111613
rs180843938_rv 0.8905898911434 0.821148145075132 0.0748423311684099
rs180844005_fw 0.26608237015063 0.155892987855081 0.525481660317278
rs180844005_rv 0.437493656497801 0.295542082256798 0.485195293868212
rs180844024_fw 0.491602463194288 0.345766091009994 -0.389403357736322
rs180844024_rv 0.49371261382642 0.347896125605785 -0.424402752542822
rs180844340_rv 0.400229743158423 0.262912557619485 0.4258890188149
rs180844644_fw 0.624857203990619 0.481426012650977 -0.0894925299106841
rs180844644_rv 0.0358492109499066 0.0135760612560658 0.44332716614934
rs180845636_fw 0.772320382390392 0.654968231089935 0.116898162071924
rs180845636_rv 0.682438252514276 0.546661731731426 0.162055620759029
rs180845720_rv 0.947907075519861 0.911244880644507 0.0275652483453372
rs180846533_fw 0.00955045616475992 0.00281671248670157 -0.614539072881495
rs180846533_rv 0.0134975985622024 0.00424284690580156 -0.484790376441676
rs180846745_fw 0.818808650242756 0.715114119527046 0.166945071930981
rs180846745_rv 0.885722189173195 0.81384153974643 -0.103017794081964
rs180846968_fw 0.241370116025038 0.137863951036631 0.721324006947894
rs180847957_rv 0.425918808642471 0.285013807610275 0.523283680726896
rs180848037_fw 1.69542918718804e-08 3.16248632669729e-10 2.56465389447171
rs180849444_fw 4.05760840707674e-09 5.41337823165349e-11 2.13369820563063
rs180849444_rv 4.88286716817268e-05 5.29740866990946e-06 1.69528415643532
rs180852736_fw 0.853684085103554 0.765302644474836 0.0727888826700672
rs180852736_rv 0.801198456363433 0.691387152281124 0.0949644778358871
rs180853458_fw 0.672413887178511 0.535007043578788 0.141517248698455
rs180853458_rv 0.913979092250469 0.856855398984815 -0.0363872612868891
rs180855162_fw 0.0458793692504871 0.018257683403351 -0.347924770006467
rs180855162_rv 0.00021335819525519 3.09660076557237e-05 -0.614492889146421
rs180855909_fw 0.00414080253553284 0.00104902323346953 0.976007273431435
rs180855909_rv 0.00989436518411572 0.00293833812695461 0.842602323663414
rs180856126_fw 0.624559439719796 0.481055582528675 -0.17545836054363
rs180857445_fw 0.142614507873193 0.0718605220562778 -0.39983988984706
rs180857445_rv 0.257859188971472 0.150012677308309 -0.443925568625201
rs180859969_fw 0.479426639511276 0.334298866846154 0.486139586749796
rs180859969_rv 0.402999833422729 0.265263987251342 0.562234370570742
rs180860401_fw 0.00449254067898962 0.00115404063950318 -1.25542068121282
rs180860401_rv 0.000643621582685265 0.000116289597163603 -1.37020201893863
rs180861156_fw 0.823300785355786 0.721112400706451 -0.0823560275806467
rs180861156_rv 0.0321208931960158 0.0118971771837417 0.718591228307027
rs1808633_fw 0.0657899214079219 0.028136854808199 -0.860128214099369
rs180864002_fw 0.0327932146825229 0.0121987119530745 0.667740823449381
rs180864002_rv 0.206889236754668 0.113862342598166 0.46763152971589
rs180864513_fw 0.486587227854536 0.341130176601151 -0.258214688823999
rs180864513_rv 0.00585264117916198 0.001578904204574 -0.7770998762054
rs180864658_rv 0.829985456977609 0.73036662804025 0.118245478239601
rs180866140_rv 0.556474322028461 0.409693174451733 0.213826137915859
rs180869238_fw 0.974802623360252 0.954763808746729 -0.0184463946560058
rs180869778_fw 4.3126412407606e-05 4.56447785597914e-06 2.21474950066088
rs180869778_rv 0.000155659601634225 2.13902048663957e-05 2.0932905527942
rs1808730_fw 1.82442799058768e-05 1.6191096208556e-06 1.63925490591732
rs1808730_rv 1.83613379565722e-07 5.93049349373226e-09 1.71373961873768
rs180873968_fw 0.602100677382788 0.457313227637286 0.367845049367357
rs180873968_rv 0.956438387534252 0.924597376617603 -0.0456305468316935
rs180874541_fw 9.74485452741138e-21 1.53856869568476e-24 2.51646635951956
rs180874893_fw 0.00582092138171522 0.00156886277631735 1.04789758440599
rs180876731_fw 0.00118022738236536 0.000239101460402509 1.16417042534435
rs180876731_rv 0.0222920780028177 0.00771041627961949 0.780831840201389
rs180878075_fw 0.199142521314994 0.10854429077569 0.439175286000205
rs180878075_rv 0.220748699781655 0.123385512233116 0.38605402920787
rs180878611_fw 0.0238964231880367 0.00836908406379105 0.43573290005666
rs180878611_rv 0.00287047511788525 0.000682236366715892 0.721600999563374
rs180878751_fw 0.0059632914607073 0.00161422867344097 0.693101873833436
rs180878751_rv 0.00845850649979781 0.00243895586190489 0.660817477103758
rs180879213_fw 8.7439893347126e-05 1.06844465492614e-05 1.53836852286909
rs180879213_rv 5.92987971618448e-05 6.69010698762964e-06 1.51133780470026
rs180885034_fw 0.141575375326548 0.0712331442867413 0.429126672303258
rs180885034_rv 0.321029572468715 0.197801455835306 0.297336884935136
rs180885302_fw 0.270077529102304 0.158955659112689 -0.575604438301659
rs180885302_rv 0.24932689739086 0.143640208331966 -0.585780676879487
rs180886037_fw 0.664115234351801 0.525355953554754 -0.227453234161835
rs180886037_rv 0.956104758060087 0.924080769298827 -0.0267263845993946
rs180887855_fw 0.926681391963436 0.87663212216574 -0.0406025329394196
rs180888405_rv 3.61876941918258e-07 1.35246772996787e-08 1.84173098223394
rs180889275_fw 0.0019223566862491 0.000426282248305171 -1.26202939090439
rs180889275_rv 0.0148157971667079 0.00473937755586509 -1.20489639615391
rs180889332_fw 0.0641384244613126 0.0272779261016445 0.590541575180055
rs180889332_rv 0.0109931445216974 0.00332755804496043 0.485764551952139
rs180889640_rv 0.0320455511690206 0.0118638861895334 1.27066224818525
rs180890263_fw 0.135578777415629 0.0675401630140357 0.664463209268105
rs180890263_rv 0.54871999196495 0.401464786388231 0.338606523887522
rs180890769_fw 0.424900145493462 0.284050907482989 -0.32502284601191
rs180891100_rv 0.0208448806887611 0.00710994921092992 1.27361614190814
rs180892178_rv 0.629292659627556 0.486404505430727 0.178709171092885
rs180892996_fw 0.00420484209532729 0.00106913535142152 0.937537880569662
rs180892996_rv 0.00631294741008475 0.00172454128828134 0.801725703156164
rs180894192_rv 0.928576019174519 0.879793019047546 -0.0702522356958188
rs180895128_fw 0.520171488228096 0.373192772990423 0.230795834482905
rs180895128_rv 0.848868652506113 0.757842341982369 0.153464736757538
rs180895412_fw 0.0142294526359812 0.00451827486036954 1.37236128848831
rs180895412_rv 0.00104526528211069 0.000206997229721488 1.5137637575832
rs180896346_fw 0.498226404819668 0.352148175718595 0.196106458195922
rs180896346_rv 0.387202125554554 0.251852555411905 -0.28476248332789
rs180896379_fw 0.547236794274346 0.400055839232256 0.225347265806035
rs180896379_rv 0.812012868961947 0.706088193130988 0.0966992021777134
rs180897667_fw 0.813640045754912 0.708292174326156 0.0934629005735977
rs180897667_rv 0.332993611584117 0.207249768090313 0.3298777957227
rs1809033_fw 0.00126184094316858 0.000259065030340852 1.08631576936938
rs1809033_rv 0.00269950813061538 0.000634508621191422 1.03809877112906
rs180909728_fw 0.817071454010859 0.712889246770293 0.074741265336362
rs180909728_rv 0.807141900158978 0.699595193753592 -0.0738519828054211
rs180911291_fw 0.534889382376246 0.387608903149515 -0.409905752751203
rs180911291_rv 0.116914417587586 0.0563462833318914 -0.866751684032297
rs180911555_fw 0.00475514918253665 0.00123517402473573 1.1557636754042
rs180911555_rv 6.7546808268823e-06 4.82803670615076e-07 1.3745264197764
rs180914180_rv 0.00163264762287417 0.0003515259429799 1.19949656749943
rs180916347_rv 0.600392146010004 0.45557543702789 0.312497550355542
rs180917477_fw 0.137438491189791 0.0686820464363271 0.823283375781688
rs180917477_rv 0.132899066455268 0.065921965659605 0.719034235326214
rs180917521_fw 0.000331134796196642 5.25128282221803e-05 -0.626363236445239
rs180917521_rv 0.0502258481294964 0.0203563678587122 -0.464264056897069
rs180917726_fw 0.320715933044883 0.197539487089265 0.411228851447149
rs180917726_rv 0.274224043346396 0.162004088220644 0.479074601987267
rs180918399_fw 0.709247916332906 0.577695673461117 0.143117208694591
rs180919525_fw 0.458714470104876 0.314926479571618 0.497854121468609
rs180919525_rv 0.786875864374119 0.673093358814247 0.213514866932054
rs1809231_fw 0.000740062940912931 0.000137117625138246 0.886016720862026
rs1809231_rv 0.010382462946866 0.00310904838763233 0.780410751936024
rs180923854_fw 0.000373598755261101 6.07005285439224e-05 -1.21602244240215
rs180923854_rv 6.44766009234611e-05 7.39424570090531e-06 -1.31698544825383
rs180924255_fw 4.19773271686127e-07 1.63038969199637e-08 -1.56968522103012
rs180924255_rv 1.52171953138555e-07 4.7038898812791e-09 -1.48310940589255
rs180924388_fw 7.74906838699287e-05 9.23103227307444e-06 -0.787115602346624
rs180924388_rv 1.81983942858818e-08 3.46797746188484e-10 -0.97301138710574
rs180924851_fw 0.0076663462940861 0.00217267324939534 0.765165003347206
rs180924851_rv 0.00214249624344752 0.000484134757645682 0.80098004023434
rs180926183_fw 0.996355705108876 0.992475532314103 -0.0038078670878263
rs180926183_rv 0.955721281591231 0.923580799119819 -0.031751924083414
rs180926227_fw 0.020116739986501 0.00680918253738319 0.781244895021062
rs180926227_rv 0.0958848965018601 0.0443188659681606 0.55963285765497
rs180926793_fw 0.190844632790196 0.102935833774548 0.581081578988448
rs180926793_rv 0.00615652693976496 0.00167486804592149 1.00411150637658
rs180927061_fw 0.00262489500138335 0.000613655645284608 1.00684802982929
rs180927695_rv 0.947242614476147 0.910003263225878 0.0554307772753107
rs180927891_fw 0.000695547549346269 0.000127450114825178 -0.698465580789283
rs180930409_fw 0.0107637256647781 0.00324628197687162 1.45454221470023
rs180931251_fw 0.721304983828262 0.592039178410375 -0.21990634090281
rs180931251_rv 0.595223548832282 0.449861247880876 -0.328094156703116
rs180934559_fw 0.000665700524235394 0.000121005064164856 -1.21401125196754
rs180934559_rv 0.0036383566966186 0.000900767373701599 -0.99744075715155
rs1809347_fw 0.625504226864855 0.482100723752986 0.257856745104206
rs1809347_rv 0.554281699002259 0.407272530413131 0.228737905219399
rs1809348_fw 0.0916167492000384 0.0419359630541856 0.685037503779754
rs1809348_rv 0.0029117229019472 0.000694010499962439 1.16518722369578
rs180935001_fw 0.0969489050454709 0.0448915677131675 -0.60617076030926
rs180935001_rv 0.10725927093603 0.0507991287241688 -0.598065516883473
rs180935891_fw 0.0022600078308859 0.000515021407419607 -0.401674700089302
rs180935891_rv 0.00631926076148665 0.00172662226778801 -0.434236297989551
rs180937107_fw 2.23385024876256e-07 7.53501228578224e-09 2.11214692065619
rs180937107_rv 0.000263119293288496 3.99135873108034e-05 1.74896552690583
rs180937328_fw 0.000321436338472027 5.06862865644231e-05 0.671940510013933
rs180937328_rv 0.00330161808930008 0.000803846004712867 0.652503565648558
rs180937767_fw 0.0145838580371014 0.00465219018898244 -0.858300102547646
rs180937767_rv 0.00344076219951148 0.000843796263148887 -0.934567994218386
rs180938774_fw 0.267197983653335 0.156804644931529 0.471231537189729
rs180938774_rv 0.434132074006893 0.292571098864398 0.291112312332553
rs180939412_fw 0.193778106234418 0.104883011893435 -0.564704019886382
rs180939412_rv 0.147600457998808 0.0749854004864027 -0.44553708387937
rs180940343_fw 0.00877563575743129 0.00254583695218516 0.69542199384218
rs180940343_rv 0.0226006881638757 0.00783423574626766 0.615403946183331
rs180944171_rv 0.49248256028884 0.34667946379048 0.315450320849149
rs180945690_fw 0.945004214958613 0.906476980049596 0.0581657461006997
rs180945690_rv 0.900299808991969 0.836087115664081 0.100757169796829
rs180946187_fw 0.000194486538893299 2.77475598567721e-05 1.42502391563682
rs180946187_rv 0.00211819390616666 0.000477759361730119 1.25960038897551
rs180946881_fw 5.52439382812737e-06 3.77484461889027e-07 2.13150948804356
rs180946881_rv 5.31159679586234e-09 7.70132652608354e-11 2.5336882471612
rs180947452_fw 0.926465169489156 0.876231759410548 0.040503849612926
rs180947452_rv 0.587867003853501 0.441954372044004 0.389225986592154
rs180949432_fw 7.47513588386503e-05 8.83148145564663e-06 1.10615300242651
rs180949432_rv 0.00948454775232606 0.00279449312722472 0.775904745398286
rs180950540_fw 0.467446512794124 0.322992303549291 0.288428362250537
rs180950540_rv 0.551409234833735 0.404328631911871 0.211143160679261
rs180950576_fw 0.0538073636334789 0.0221068213701199 0.591276503878556
rs180950576_rv 0.247662464249664 0.142421557842598 0.412964324933389
rs180953242_fw 0.0508060579165743 0.0206319395019614 0.529282022767239
rs180953242_rv 0.276826756667483 0.163956915448652 0.317156834159591
rs180953389_fw 0.135077400975815 0.0672446963108466 -0.322647696893141
rs180953389_rv 0.00526134066146598 0.00139211447355777 -0.473644212730797
rs180955198_fw 0.000160677750616643 2.21903163800456e-05 1.49258859192384
rs180955198_rv 0.000417390360014873 6.91994731434798e-05 1.2779814827901
rs180955264_fw 0.00379325999643619 0.000945491614503255 -0.526712846946535
rs180955264_rv 0.00132087790821558 0.000273524451356171 -0.678757906533271
rs180956186_fw 0.29793093277761 0.179806183097187 0.408611207478582
rs180956772_fw 0.348930773810158 0.220065010313958 -0.310453139272681
rs180956772_rv 0.675926586765154 0.539082553861779 0.142254121894224
rs180957191_fw 0.264878540233788 0.155073074467212 0.333675518046966
rs180957191_rv 0.0389598299234943 0.0150018543949363 0.552279281755458
rs180957979_fw 0.0222835591657886 0.00770671586224784 0.503289064234945
rs180957979_rv 0.220962853379724 0.123541539403719 0.345134545982796
rs180958023_fw 8.42612542144829e-05 1.02247732694406e-05 1.23789761033218
rs180958023_rv 0.0434948935065471 0.0171297441248155 0.88677475562053
rs180959074_fw 0.000354213835804102 5.69658640076016e-05 -1.09818399967144
rs180959074_rv 0.00107207455137064 0.000213386565069595 -1.08636234968748
rs180959627_fw 0.816278124699418 0.711923550294954 0.147695729056259
rs180959627_rv 0.650757417994479 0.510194931224718 0.313308322213636
rs180959952_fw 0.00412754760974018 0.00104484525511199 0.75030221089998
rs180959952_rv 0.00195304933971284 0.000434431897064419 0.63294535219958
rs180961362_fw 0.820779803095098 0.717552895343874 0.0696022240628272
rs180961362_rv 0.839646762237432 0.744283146411769 0.0708958412948909
rs180962443_fw 0.546193834643991 0.39899523681731 0.406355510912211
rs180962443_rv 0.116689649855224 0.056223352402553 0.876784073676168
rs180964153_fw 0.942331722012539 0.901884742876174 -0.0282547079530091
rs180964153_rv 0.638490669723033 0.496531048268802 -0.183353437501246
rs180968115_fw 0.00113765002376161 0.000228974647849079 -1.27888587945024
rs180968115_rv 1.19702877289861e-11 4.2118479017544e-14 -1.49534186480011
rs180968517_fw 0.582670357704051 0.43650993765701 -0.31836845668484
rs180968517_rv 0.488950114110113 0.343260934155863 -0.405566926618856
rs180968683_fw 6.57388295903218e-05 7.56717152684516e-06 1.67612564592959
rs180968683_rv 8.47418132582248e-05 1.02945553547636e-05 1.55477139400454
rs180969686_fw 0.0096982324059221 0.00286907143500867 -0.964186960618682
rs180969686_rv 0.0126066068049064 0.00391240992268383 -1.00663945594621
rs180970108_fw 0.896174925911779 0.829744059482488 -0.063898033303833
rs180970108_rv 0.53288680984945 0.385596539836366 0.332892547911205
rs180970213_rv 0.0656923446615688 0.0280877149850467 -0.657145082829833
rs180970864_fw 0.452464681216391 0.309370276496172 -0.259218643237812
rs180970864_rv 0.00424712814431239 0.00108122168540338 -0.567686717799311
rs180971125_fw 0.722179007971891 0.592960177444982 0.167241512232951
rs180971125_rv 0.32712147126722 0.202503065238184 0.594119186964302
rs180973069_fw 0.496716187198754 0.350736681037768 -0.267401485012134
rs180973069_rv 0.0906327921766086 0.0413833057746135 0.786722640560504
rs180974037_fw 0.620806679588262 0.477195160362006 0.184050389625469
rs180974296_fw 5.14414958733557e-07 2.10472017128896e-08 1.75778066356341
rs180974296_rv 4.32135187348202e-09 5.84809437948667e-11 2.24679148778381
rs180975194_fw 0.398218652745293 0.261104037233302 0.373599420672601
rs180975194_rv 0.086036248924564 0.038835267764409 0.629798338566495
rs180975737_fw 0.000904575518310923 0.000174127114783124 1.36171446059138
rs180975737_rv 0.00139533117283091 0.000291979090489416 1.33745827158915
rs180978598_fw 5.58918087969679e-05 6.21433308067154e-06 1.51491040083012
rs180978598_rv 8.81316827678344e-11 4.83038589691983e-13 1.77757297883612
rs180978898_fw 0.498533318275805 0.35244560465619 -0.294980332208819
rs180978898_rv 0.109664986743299 0.0521697732744563 -0.649763290172694
rs180979233_rv 0.976416869852199 0.957538656873557 -0.0244542154039965
rs180981081_fw 0.00375188687519887 0.000933232778322201 -0.601302431337977
rs180981081_rv 2.07127165214697e-07 6.8651517792087e-09 -0.880232391459155
rs180983642_rv 0.0202288912974985 0.0068557576596874 1.20032341956171
rs180987675_fw 0.0097383351879409 0.00288442389227806 0.812497175632069
rs180987675_rv 0.001851977721691 0.000408065011800779 0.861706389896335
rs180988207_fw 0.127492883686896 0.0626450846066185 -0.640517184288547
rs180988207_rv 0.0216339733454385 0.00743667833749447 -0.857478121536454
rs180988271_fw 0.151368870182066 0.0773198033880648 0.676968004234474
rs180988271_rv 0.604014872807436 0.459339305733758 0.231995469435766
rs180988490_fw 0.581677977445763 0.435431937780752 0.32738685911426
rs180988490_rv 2.49531536267897e-07 8.6167624960788e-09 1.57997624417207
rs180989789_fw 0.0612309631156479 0.0257900353036271 -0.531322699780781
rs180989789_rv 0.0564887493459899 0.023438448055053 -0.518333157605105
rs1809902_fw 0.81721041224502 0.713111915567698 -0.139698224677876
rs1809902_rv 0.352819367337743 0.223362217648958 -0.431294608176496
rs180991352_fw 0.217236952677664 0.120981011357791 0.513137507911835
rs180991352_rv 0.417673932658384 0.277716047857336 0.279064468702194
rs180991678_fw 0.721468469911629 0.592202776857606 -0.138888850849083
rs180991678_rv 0.855171061897462 0.767534159160834 -0.0762647249830202
rs180992773_fw 0.737939677681779 0.612175688946586 -0.212052372122912
rs180992773_rv 0.513940309498502 0.367116780986502 -0.328534139389502
rs1809933_fw 0.63379919984506 0.491524602757863 0.13344042402604
rs1809933_rv 0.91560084783741 0.859604553654102 0.0307331874004952
rs1809942_fw 0.045239076191419 0.0179472688364054 -1.08271329156097
rs1809942_rv 0.0725107705010713 0.0316318750510019 -0.92368335556942
rs180995262_fw 1.3168873403645e-10 7.93055124227086e-13 -1.13349454473067
rs180995262_rv 1.89745344752464e-11 7.33970737663468e-14 -1.21677298816799
rs180995550_rv 0.75833620144223 0.637142584961078 0.152554843461241
rs180996363_rv 0.273809511347894 0.161691290951445 0.628780764207768
rs180997616_fw 0.31352031857012 0.191813394108952 0.320604379665934
rs180997616_rv 0.10550656090407 0.0497750807729604 0.476861209214169
rs180998975_rv 0.549526212857313 0.402352939412083 0.411937023278924
rs181000086_fw 0.858117312211496 0.772162354986414 0.119586608306692
rs181000179_fw 0.949735512712501 0.914058309166338 0.0352275672591996
rs181000179_rv 6.47825374669207e-07 2.80033681557546e-08 1.2365130412943
rs181002226_fw 0.00211919160846464 0.000478032192264861 0.992709336365916
rs181002226_rv 0.0212296630569241 0.00727040303646716 0.818409868741709
rs181002573_fw 0.830396558296237 0.730895436951308 -0.0978292613311565
rs181002573_rv 0.206811969860057 0.113808156817162 -0.340711627217257
rs181002844_fw 0.509036024841114 0.362499873969427 -0.397269851201814
rs181003259_fw 0.126559789496414 0.0620952521859325 -0.373821251774422
rs181003259_rv 0.164630273363432 0.0857164658589289 -0.377125106959547
rs181003715_fw 0.913174218951331 0.855431438302872 0.0314102823986571
rs181003715_rv 0.806631953743562 0.698807515953476 0.0625683584490729
rs181004018_fw 0.714386004679732 0.583822358976018 -0.223041570464573
rs181004018_rv 0.0398830350073218 0.0154392035779201 -0.661011933532796
rs181005124_rv 0.859412090832661 0.774485094552189 -0.122170781246927
rs181005643_fw 0.839868868463042 0.744697874346335 0.0615387527585936
rs181005643_rv 0.985573901311125 0.97310306590343 0.00557701825621095
rs181007175_fw 4.94095999579218e-05 5.37046332996268e-06 0.845759434800769
rs181007175_rv 0.000110688569047419 1.41419027284623e-05 0.818084914644465
rs181007460_fw 0.0028662529360805 0.000681061933055039 -0.4532873924053
rs181007460_rv 0.0358399964458601 0.0135717633600132 -0.346492821697396
rs181010225_fw 0.428253647570085 0.287213733392112 -0.278831414748437
rs181010225_rv 0.630072087666003 0.487368144618749 -0.148208765762014
rs181010956_fw 0.504217365492532 0.357919724981527 -0.406765981235874
rs181010956_rv 0.569930339674696 0.423546323456598 -0.343993403830764
rs181011398_fw 0.123686727586765 0.0603843201600397 -0.666958334271839
rs181011398_rv 0.334677482801576 0.208618600086741 -0.535911084573339
rs181011402_fw 0.00309643954713605 0.000745754724925992 1.26013140794389
rs181011402_rv 0.00438658410215908 0.00112277081652721 1.38602351101658
rs181011950_fw 0.972954438925573 0.951964026600774 0.0154736324903708
rs181012608_fw 0.0012904020852808 0.00026588930553236 1.44205172218333
rs181013295_fw 1.48980587054759e-05 1.27219528732704e-06 -1.02328309540865
rs181013295_rv 2.47566917206789e-05 2.35332635458321e-06 -1.14166027687693
rs181013319_fw 0.00408207065402184 0.00103105982089191 -0.886209668977805
rs181013319_rv 0.012600952741922 0.00391051309942495 -0.756021491357255
rs181016369_fw 0.594431256260153 0.44879318514129 -0.150779045375964
rs181016369_rv 0.878079293053536 0.802067286405677 -0.0487056075735709
rs181017560_fw 0.0533837100654577 0.0219002528537887 -0.59950883354388
rs181017560_rv 0.000625604010860032 0.000112347959546815 -0.948461867761149
rs181020518_fw 0.00241320088320049 0.000555965826034423 1.13705338295841
rs181020518_rv 0.000967492861250965 0.000188835246184483 1.21258588629359
rs181023295_rv 0.00173434486329582 0.00037772541501228 -1.44389293651131
rs181025891_rv 0.297602048986679 0.179533859690144 0.655420529005555
rs181026096_fw 0.11480455936685 0.0551339470867687 -0.633510626660263
rs181026096_rv 0.00507428141389764 0.00133558117465442 -0.829048450820924
rs181028789_fw 0.557905902990981 0.411143530503977 -0.372557988453225
rs181028789_rv 0.473464157798207 0.328587726108935 -0.457087525213808
rs181029123_fw 0.0489197011181965 0.0197171108340403 -0.752755931402917
rs181029123_rv 0.0788353989971067 0.0349750288833812 -0.766775129569762
rs181029243_fw 0.890761036382981 0.821539609078873 0.0585388676821368
rs181029243_rv 0.790414282815176 0.677599829962992 -0.183668849585018
rs181030110_fw 0.0349503063544622 0.0131661365156623 0.9168736018403
rs181030110_rv 0.656602238715882 0.516954304532117 0.245802773843199
rs181030166_fw 0.102834974265309 0.0482433247751554 -0.730948825951756
rs181030166_rv 0.0150382426698107 0.00482376326526328 -0.963549093516795
rs181031667_fw 0.000422615856500526 7.02898169847275e-05 0.801876962508034
rs181031667_rv 0.004128984528847 0.00104533081117023 0.829710935672937
rs181032080_rv 0.882399802170993 0.808849899858585 0.0749735033056751
rs181032628_fw 0.264575454887132 0.154859828176843 -0.201971989310298
rs181032628_rv 0.653526932690285 0.51321380403008 0.101416880135615
rs181036090_fw 4.27143242752351e-06 2.74382884193138e-07 1.51650622053993
rs181036090_rv 3.23617165087828e-05 3.24412777479442e-06 1.31958249929518
rs181037436_fw 0.963735977568134 0.936966741363353 -0.0205485896125199
rs181037436_rv 0.428030495893308 0.287024454161672 0.350118422835244
rs181038241_fw 0.9926022912659 0.985829867206266 0.00893030836891854
rs181039299_fw 0.0058350982387356 0.00157321018577964 0.698966895871549
rs181039299_rv 0.00336392981801586 0.000821748508977371 0.739533588758994
rs181039720_fw 7.33579313473103e-06 5.34019134390662e-07 1.66175207089166
rs181039720_rv 7.99200172103269e-06 5.94406930600535e-07 1.65573113994359
rs181041772_fw 5.85077527555804e-05 6.58100063210365e-06 1.37865954021857
rs181041772_rv 1.41896569450221e-05 1.19958695630015e-06 1.42986240343098
rs181044214_fw 0.477162148069231 0.332149454477459 0.485317125049172
rs181044214_rv 0.414067760917636 0.27463649430315 0.46535211381417
rs181044892_fw 0.606190751679769 0.461722771857926 0.188633375773977
rs181044892_rv 0.43667429728949 0.294786668122393 0.274842820853895
rs181047195_fw 0.0667077219579203 0.0286151391658406 0.501628705794809
rs181047195_rv 0.563482453187058 0.416740112775254 0.22094914111383
rs181048832_fw 0.538565575481681 0.391363806181631 -0.240377043723058
rs181048832_rv 0.602334965675058 0.45757269062204 -0.221056518307472
rs1810488_fw 0.00352643692310484 0.000868604619694298 0.885449532175923
rs1810488_rv 0.0201354558853598 0.00681597171435132 0.878344993638505
rs181048908_rv 0.771911080825148 0.654442566247214 -0.208466227022099
rs181049196_fw 1.36138193541469e-07 4.08390015811426e-09 1.78403949171913
rs181049196_rv 1.4673047438167e-07 4.48438724258306e-09 1.71780801087379
rs1810500_rv 0.0166198989693002 0.0054384701979246 1.12194953783437
rs1810501_fw 1.36500428704967e-05 1.14125729346565e-06 -0.970778115779079
rs1810501_rv 4.61049541780725e-05 4.94419894982962e-06 -1.32472825700668
rs1810502_fw 1.87630810047701e-05 1.67427326018292e-06 -1.02952796357343
rs1810502_rv 0.000252364575027835 3.79520210212489e-05 -0.739988477540492
rs181050611_fw 0.000624181815089455 0.00011202216489234 1.64786462744816
rs181050611_rv 0.000367883771637715 5.95852887976008e-05 1.61214025278127
rs181052317_fw 2.19030798559868e-05 2.02352524111607e-06 -0.993441516271492
rs181052317_rv 2.86508278251239e-05 2.80136545069272e-06 -0.961737992316316
rs181052352_fw 0.946832805559331 0.909321261374809 -0.0521985395457585
rs181052352_rv 0.385198676731548 0.250207119816727 -0.578629492242029
rs181052364_rv 0.350170249649343 0.221158702759746 -0.601358490959176
rs181056402_rv 0.345870526718864 0.217573281085103 -0.610109156605524
rs181057124_fw 0.34874201636818 0.219902701655472 -0.519105102750739
rs181057124_rv 0.20809056585201 0.114652569979992 -0.686428611251437
rs181059626_fw 0.00992595041877799 0.00295006876281662 0.689494480542937
rs181059626_rv 0.0170536696993716 0.0056064092995126 0.611024993229514
rs181059678_fw 0.380416904550448 0.246276529295814 0.462566944822652
rs181059678_rv 0.357937975971797 0.227477430980903 0.495860299165453
rs181060644_fw 0.029888678918102 0.0109180372477923 -0.522668669800004
rs181060644_rv 0.118862442791881 0.0574647471585751 -0.43657957086439
rs181061114_fw 0.0308764558578247 0.0113505935537431 -0.420310753247856
rs181061114_rv 0.00985722127318714 0.00292563999309522 -0.448598803394809
rs181061470_rv 0.141408184618979 0.0711266966143889 0.722479147132666
rs181061504_fw 2.38003781444446e-07 8.1166933765789e-09 -1.14610035534472
rs181061504_rv 0.00155465433575428 0.000332243545454524 -0.506864016821466
rs181061609_fw 8.99185475010864e-06 6.87024268449861e-07 1.52335778189793
rs181061883_fw 0.000933046318392378 0.000180628305457456 -0.874844893544593
rs181061883_rv 0.000130537084570481 1.72495049496083e-05 -1.0811754147498
rs181062326_fw 1.96981011459735e-14 2.29340755825703e-17 -1.17852846936207
rs181062326_rv 0.0781512871947135 0.0346089492236784 -0.439729699646843
rs181062542_fw 0.36352637604449 0.232058000153626 0.476368740372919
rs181062542_rv 0.646382632084883 0.505182972008853 0.281259439114665
rs181063330_fw 0.0597917298498361 0.02506786075534 -0.847148165328281
rs181063330_rv 0.0427645670957607 0.0167818323848699 -0.72529944004458
rs181063638_fw 0.000115962099984152 1.49632257846682e-05 1.19078541620858
rs181063638_rv 0.000644657868836081 0.00011654454531423 1.20853009785919
rs181064890_fw 0.0151349129608525 0.00486040442837913 -0.59746955290337
rs181064890_rv 0.00447144722403121 0.00114806747281575 -0.594587004947671
rs181065095_fw 0.710164690057452 0.578834838609847 -0.195047165565441
rs181065095_rv 0.146106935567929 0.0740536359305017 0.523877979570167
rs181065325_fw 0.148603167479872 0.0756087660594313 -0.345144143608776
rs181065325_rv 0.0831707066121101 0.0372998183174371 -0.346852644237624
rs181065766_fw 0.0916566181199059 0.0419613904341571 -0.849232741525511
rs181065766_rv 0.248438857320466 0.142988509150013 -0.611696498335879
rs1810669_fw 0.0540026339653059 0.0222049733409844 -0.70228144732649
rs1810669_rv 0.0698979855627759 0.03028870666348 -0.631124870676273
rs181068440_fw 2.22403567803218e-05 2.05995184767213e-06 -0.736816535371125
rs181068440_rv 0.123488494558508 0.0602582965429007 -0.356949745913911
rs181068641_fw 0.8555634458353 0.768137778149073 0.0991346064115895
rs181068641_rv 0.0212558785576924 0.00728081919244848 1.01120420748993
rs181070202_fw 0.841458103010316 0.747107875635212 0.130648589113294
rs181070670_fw 0.210294912618586 0.116213362821815 0.785594388104777
rs181070670_rv 0.0748733275952371 0.0328803610672877 0.983556193168718
rs181071687_rv 0.650027251466164 0.509323065927839 -0.206646352638288
rs181071729_fw 0.403870056823433 0.265987516899175 0.42070629430642
rs181071729_rv 0.273864432986781 0.161745237797791 0.485125464207832
rs181072148_fw 0.0767485031207395 0.0338726167181313 -0.940579828974244
rs181072176_fw 0.392108989182759 0.255946277222777 0.572531858370123
rs181076667_fw 0.0687795040022827 0.0297055289694088 0.687608317578091
rs181076667_rv 0.0722389413970654 0.031492926262928 0.645440629174527
rs181077493_rv 0.644765903876741 0.5034179653453 -0.190227998789936
rs181078045_fw 0.89582527139662 0.829258680891925 -0.0782523147012151
rs181078045_rv 0.956438387534252 0.924586745893881 -0.0305208704784681
rs181078826_fw 0.0500423114537926 0.0202619666650748 -0.943437952063835
rs181078826_rv 0.256162136319034 0.148687398436985 -0.505265786728766
rs181078954_fw 0.946814281798732 0.909260760629861 0.0235895952075827
rs181078954_rv 0.947018218324735 0.909659528685391 0.0230639153380143
rs181080702_fw 0.602145376518171 0.457367550063739 0.304117452633896
rs181080702_rv 0.427142991211872 0.286175013780166 0.439113619535274
rs181081504_fw 0.146153182677005 0.0740820208025158 0.676176756563609
rs181081504_rv 0.0472153850183361 0.0188931826418779 0.667010189305031
rs181081881_fw 0.154406498424204 0.0792318892638004 -0.602770561399015
rs181081881_rv 0.228745251919263 0.128981944584089 -0.524490223306178
rs181081929_fw 0.0282250245554744 0.010204324219589 -0.996090527120768
rs181081929_rv 0.0420280947367916 0.0164364203951919 -0.941553084714683
rs181086410_fw 0.0144827702380506 0.00461341041302755 0.634568665886371
rs181086410_rv 0.00890305341836867 0.00259023109986326 0.697715675052322
rs181087366_rv 0.0535074936417106 0.0219631027390534 1.15045491145333
rs181089137_fw 0.0302090691680477 0.0110578984014852 1.18019651270478
rs181089137_rv 0.515586503522 0.368740406146863 0.38932978490773
rs181091434_fw 1.84143657411454e-05 1.63713615419649e-06 1.64522265723892
rs181091434_rv 4.04242868424996e-05 4.22788294137204e-06 1.51993232747816
rs181092851_fw 0.000889491875517994 0.000170722011789976 1.52155185732952
rs181092851_rv 0.012937515916478 0.00403772121382863 0.980383164803814
rs181093121_fw 1.54662599710135e-07 4.80878729926971e-09 -0.926016677619108
rs181093121_rv 5.65836981504182e-08 1.38858923017997e-09 -0.91622108514832
rs181093375_fw 2.18774155229242e-06 1.22868018432157e-07 -1.42163937655133
rs181093375_rv 3.64702256961399e-05 3.741944938706e-06 -1.32321333441174
rs181093881_fw 0.000203320432617907 2.92351082176822e-05 -1.42051047063198
rs181093881_rv 2.00301922000792e-12 4.94700930600116e-15 -1.63606806466332
rs181093909_fw 0.0452680333721812 0.0179607987876678 -0.630856300693216
rs181093960_fw 0.00985992376936809 0.00292677568492351 0.974992151042393
rs181095263_fw 0.0574198035701864 0.023895346575508 0.851198970377607
rs181095263_rv 0.0645647560014792 0.0275036598750888 0.745346093510804
rs181097141_fw 0.562535718231889 0.41574175864862 -0.329964546329062
rs181097141_rv 0.281821638443714 0.167773374347785 -0.480560957181302
rs181098381_fw 0.0822176926283345 0.0367963859161342 0.545939528202664
rs181098381_rv 0.0485914675137656 0.0195632825496372 0.674629020093669
rs1810985_fw 8.87540843520623e-05 1.08706010849324e-05 1.43828874892661
rs1810985_rv 0.000320920576487325 5.05745233651422e-05 1.05106902902531
rs181099788_fw 0.138534080532287 0.0693388280959391 -0.742062002299464
rs181099788_rv 0.432673960508222 0.291183446785097 -0.468158035567736
rs181100820_fw 0.00454697145102084 0.00117104821168986 -0.646131348241578
rs181100820_rv 0.0346531208017196 0.0130312648088837 -0.642312442357018
rs181102339_fw 0.00287072488165093 0.000682375006280202 1.1095713567907
rs181102339_rv 0.000832804239081782 0.000157925876039338 0.96758768292383
rs181102812_fw 0.163228846062059 0.0848450553032112 -0.537827449580957
rs181102812_rv 0.0266567452078094 0.00953572670055613 -0.757273897053461
rs181103122_fw 0.000140957424522465 1.8956573522988e-05 -1.06039509291061
rs181103122_rv 0.00717541016516067 0.00200732164107019 -0.863493166361304
rs181103322_fw 0.0943286403371106 0.0434516830928548 -0.439425950325043
rs181103322_rv 0.245474483099437 0.140767457496428 -0.362763125141406
rs181105658_fw 2.09468238276622e-05 1.91557418822754e-06 0.949947665546551
rs181105658_rv 0.0549199644403693 0.0226537420986438 0.939493049480678
rs1811076_fw 0.353520051026116 0.223928192732586 0.571479934547234
rs181107947_fw 0.00237499348297283 0.000545537117254495 1.19925327547684
rs181107947_rv 0.0205817598238804 0.00699907959366303 0.977764788708229
rs181108129_fw 0.674225220641295 0.537124952762109 0.159964742469098
rs181108129_rv 0.952312209923016 0.918245826736939 0.0264540335020484
rs181108131_fw 0.00475853943491052 0.00123648397599889 -1.07565808012253
rs181108131_rv 0.687821379985437 0.552564011224091 -0.186105929029245
rs181109616_rv 0.0015359686040183 0.000327280210261659 1.04107628538219
rs181110245_fw 0.035229232061338 0.0132900243784263 -0.871248971249066
rs181110245_rv 0.0469665902912259 0.018777737718835 -0.802063582849055
rs181111402_fw 0.878097204042928 0.802111685867205 -0.118134765016376
rs181111402_rv 0.864590646699044 0.782278290289119 0.131471791231624
rs181112194_fw 0.0192241395976484 0.00645489071209733 -0.863862650637671
rs181112194_rv 0.0508803301276274 0.0206666912915774 -0.74058613608248
rs181114277_fw 0.0243978113295643 0.00857412257140791 -0.428152852715255
rs181114277_rv 0.00263251989187369 0.000615927377908028 -0.501832421471522
rs181114708_fw 0.798956544879332 0.68835212833598 -0.14269193966912
rs181114708_rv 0.0101085913900989 0.00301301504917351 1.03318602497
rs181115358_rv 0.950306118699997 0.914939710006047 0.038542270490546
rs181117014_fw 0.0548916115908205 0.022639570767542 -0.879068513867519
rs181117014_rv 0.602627031444532 0.457882912492601 -0.358867950054071
rs181117043_fw 0.0782040693441451 0.0346386344564614 -0.24552678659004
rs181117043_rv 1.33660290436385e-07 3.9899719052814e-09 -1.13637474958357
rs181118898_rv 0.455780182940502 0.312366787519646 0.260396839489132
rs181119128_fw 2.04463170390312e-05 1.85896571599456e-06 2.02298969117341
rs181119128_rv 8.39511791653994e-07 3.85805051311578e-08 2.12346814780464
rs181119184_fw 0.840261656006985 0.745331645538535 0.0960337031390296
rs181119184_rv 0.818639842742696 0.714869635321775 0.184587190427056
rs181119715_fw 0.00011926057277754 1.54912856059602e-05 -1.25171618438823
rs181119715_rv 3.10317118777083e-05 3.08410534420807e-06 -1.3484567357696
rs181119973_fw 0.988666524826627 0.978269021100572 -0.00691679400990683
rs181119973_rv 0.966238267566198 0.940837256865325 0.0185251970677832
rs181121203_fw 2.81734023627231e-05 2.74610606077472e-06 -0.587212199017448
rs181121203_rv 0.000141199740556576 1.89971231599598e-05 -0.716820860257469
rs181121967_fw 0.458722163339198 0.314936934542625 0.254613773973039
rs181121967_rv 0.664631617313033 0.526057760834516 0.202753835110079
rs181122856_fw 0.0348398997812412 0.0131160404016758 0.575101090611144
rs181122856_rv 0.0297584805954235 0.0108627582541577 0.647276204506364
rs181125419_rv 0.61312750894156 0.468917529167954 0.312218031641354
rs181125578_fw 8.56239728587604e-11 4.66397271864639e-13 2.29860437383275
rs181125578_rv 2.9251561075771e-09 3.60564284732697e-11 2.30980019796022
rs181125671_fw 4.1846429219587e-11 1.90657224430634e-13 2.20893328880433
rs181125671_rv 5.51562182287381e-08 1.35041670171633e-09 1.94532930670368
rs181126589_fw 0.340687527113918 0.213406126015151 -0.310654753500313
rs181126589_rv 0.0651516182794695 0.0278058219299017 -0.441453970345258
rs181126853_fw 2.41844117426634e-05 2.28583492889821e-06 1.05001126058358
rs181126853_rv 2.41506345951548e-05 2.28072242190921e-06 1.19317399255569
rs181126876_fw 0.0948294844141871 0.0437305174934649 -0.549651759448517
rs181126876_rv 0.00343768226321527 0.000842788870444298 -0.80139864459987
rs181127649_fw 0.170989923498534 0.0899147211395889 0.487161413897339
rs181127649_rv 0.356115683570606 0.226018116654486 0.37559393356966
rs181129936_fw 0.69495360221066 0.560793825024603 0.126956355435949
rs181129936_rv 0.178159947779859 0.0946293894412644 0.297480459292596
rs181131558_fw 4.09597334759517e-06 2.60386613140495e-07 2.52659260339774
rs181131558_rv 1.53878177323371e-11 5.58787137970558e-14 3.18219336590678
rs1811322_fw 0.166664399264393 0.0870274158104015 -0.647349128283232
rs1811322_rv 0.00824147809508096 0.00236392270243469 -1.13178786769529
rs181132715_fw 2.43433397779491e-05 2.30451436410681e-06 1.74806065751123
rs181132715_rv 0.00543881688896993 0.00144710852198515 1.23256076228006
rs181133229_fw 2.74752263031428e-05 2.66411038156828e-06 -0.712368271616535
rs181133229_rv 0.000455570344373942 7.69525060676752e-05 -0.631629393430796
rs181135225_rv 0.35436358074813 0.224574402518734 -0.552248587799898
rs181135575_fw 0.000722851627694055 0.000133415167570833 -1.03677257669646
rs181135575_rv 0.0260644503947152 0.00927975797276659 -0.877370262110862
rs181136049_fw 0.000355531611952596 5.72342620201245e-05 -1.02854010660891
rs181136049_rv 1.21888001080764e-07 3.57119526804204e-09 -1.12153064949065
rs181137573_fw 0.0738669606785804 0.032350402452811 -0.742135892089493
rs181137573_rv 0.0132502604184888 0.00415281021393701 -1.04890821328944
rs181138331_rv 0.840305296619303 0.745463910290293 -0.163379511430075
rs181138370_fw 0.289738108416433 0.173629822323083 0.505768606605089
rs181138370_rv 0.20783313223487 0.114468541502239 0.55965431102762
rs181138395_fw 0.0910760772961685 0.041641175633134 0.590649552220267
rs181138395_rv 0.14299347844815 0.0720950180550958 0.515175853251983
rs181138513_fw 0.095030977891149 0.0438384399882426 -0.821037494558583
rs181138513_rv 0.142666422420019 0.0718979430851185 -0.750914822357116
rs181141555_fw 0.806313170889442 0.698349481359823 0.184119743419226
rs181141555_rv 0.664695832056692 0.526173621222952 -0.276123207688688
rs181142708_fw 0.361069327888329 0.230103329561125 -0.270852254443194
rs181142766_fw 0.289642353231565 0.173559373833972 0.315503774278071
rs181142766_rv 0.616774186247367 0.472815248605978 -0.181714018265652
rs181143003_fw 0.0188132183292492 0.00629646202134979 0.874554346789661
rs181143003_rv 0.000647316518299892 0.000117130475641936 1.0803886777808
rs181144143_fw 0.0114279312797388 0.00348384877248623 0.774716847875096
rs181144143_rv 0.0190443444555309 0.00638734467788384 0.666803061759338
rs181144774_fw 0.0436600444290088 0.0172061107516658 0.70400923579678
rs181144774_rv 0.0433140053441539 0.0170448270308429 0.679157291627283
rs181144916_fw 0.970302285507687 0.947108331024077 0.0316990571429755
rs181144916_rv 0.145936807878246 0.0739471336095187 0.718528107517207
rs1811452_fw 9.46692551080859e-11 5.28478902906245e-13 2.10442690114778
rs1811452_rv 2.06590383252052e-09 2.35778450752297e-11 2.1586554041624
rs181147531_fw 0.771266388447992 0.653643741265316 -0.116909066208108
rs181148169_fw 0.535496801327591 0.388246051296345 -0.13568252187474
rs181148169_rv 0.220821469482521 0.123436931132681 -0.207356368495749
rs181149792_fw 0.00402357862542529 0.00101383545231727 0.821748964000575
rs181149792_rv 0.00764304831995935 0.00216460520185785 0.703447689505385
rs181150959_rv 0.227482720342285 0.128051386042548 0.696513578618825
rs181151377_fw 0.603792944259576 0.459013920657457 -0.305259960128824
rs181151377_rv 0.340570812301939 0.213308506047198 -0.432398681227963
rs1811513_fw 0.0221979375705296 0.00767209708503272 -0.971992444121061
rs1811513_rv 0.0115795416324386 0.00353751131452013 -1.10597713374458
rs181153514_fw 0.365835215745865 0.234063198871838 -0.262377056433045
rs181153514_rv 0.315084136721325 0.193050862323314 -0.376451607094365
rs181154249_fw 0.0429532402841053 0.016867982375193 1.09651851109102
rs181154249_rv 0.0282728522845104 0.0102239093873105 1.19167702265949
rs181154971_fw 7.25742984999602e-05 8.5226020646888e-06 0.911372219885559
rs181154971_rv 3.25125226345642e-05 3.26181208675888e-06 1.06097533550198
rs181155946_fw 0.848762896985117 0.757676871221989 0.0923438273565012
rs181155946_rv 0.507886226400165 0.361423321590545 -0.22997031141988
rs181157804_rv 0.481896608611419 0.336613519947477 -0.432398424746249
rs181159027_fw 0.983783979725198 0.970250827375937 -0.00604222292832306
rs181159027_rv 0.772691423391052 0.655457315840185 0.0808802354577589
rs181159487_fw 0.0859819092485841 0.0387981341669788 -0.915716095839737
rs181159487_rv 0.0547915346970748 0.0225908799680289 -1.03750184608825
rs181159650_fw 0.000583028540565054 0.000103197917016247 0.983650046820484
rs181159650_rv 0.000221642018478992 3.24095002803408e-05 1.03999627882576
rs181159954_fw 0.59715974388681 0.451983883164417 -0.203361315833632
rs181159954_rv 0.824442399260573 0.722791046509808 0.100713501246752
rs1811602_fw 0.0303458119812335 0.0111171925998102 0.817140540679942
rs181163564_rv 0.994552705263913 0.989258713057979 0.00634515665727144
rs181163997_fw 0.00341903100608971 0.000837406570171603 0.667025632476724
rs181163997_rv 0.17629486079587 0.0934021837548774 0.405030598275639
rs181164176_rv 0.282001615421201 0.167902779751921 0.546257165607525
rs181166088_fw 0.012052902449132 0.00371216128976221 1.02573285246132
rs181166560_fw 0.00804281765794569 0.00229560258147947 -0.595148364389481
rs181166560_rv 0.0089967934347221 0.00262247518841644 -0.61248273236668
rs181167491_fw 0.14044111442944 0.0705262358402711 -0.603765970562032
rs181167491_rv 0.0815081261094828 0.0364209104645201 -0.645926711054183
rs1811679_fw 0.761351656016836 0.640930813184419 -0.0629903388320885
rs1811679_rv 0.502601661890845 0.356370379466608 -0.170624965707169
rs181169010_rv 0.58057903255722 0.434236083749407 0.202894061158435
rs181169692_rv 0.779074748758396 0.663415465189112 0.17796096920404
rs181169799_fw 0.779917695320373 0.664388340754861 -0.191014283286938
rs181169799_rv 0.582954192413972 0.436762019273527 -0.352321009020759
rs181171450_rv 0.168899247782932 0.0885410573116858 0.811241716345166
rs181171925_fw 0.68281281519383 0.547071610016501 -0.226885477458682
rs181171925_rv 0.749822556587075 0.6268449600465 -0.184074943400268
rs181172183_rv 0.953609964067495 0.920354693412655 0.0489414936546662
rs181172544_fw 0.00286197381141956 0.000679893070389222 1.07421651347001
rs181172544_rv 0.00592601756773298 0.00160246807604544 1.03368082075424
rs181177311_rv 0.894003087957134 0.826583850213885 0.0758571013740541
rs181179227_fw 0.390219569420628 0.254350492669814 0.413254003365169
rs181179227_rv 0.394313908493749 0.257816869730491 0.458178106884695
rs181179852_fw 0.0503238146953791 0.0204027871553378 -0.392121539118995
rs181179852_rv 0.214148214538319 0.118850024555824 -0.318346071289643
rs181180529_fw 0.954508151271579 0.921633423127594 -0.0456696262269017
rs181180529_rv 0.624626291638889 0.48112820670818 0.33251590550696
rs1811832_fw 0.844050078219679 0.75104198869554 0.101373843075917
rs1811832_rv 0.913839270452298 0.856657936805469 0.0704779791030386
rs181183544_fw 0.133447672746974 0.0662512794305678 0.437101306022457
rs181183544_rv 0.0859290092643605 0.0387703875253579 0.423122923396467
rs1811843_fw 6.03783199602053e-05 6.8309647446858e-06 1.42707211783124
rs1811843_rv 7.39268130395415e-07 3.29649290371647e-08 1.87345655521606
rs181184585_fw 0.913915356573223 0.856775033395196 -0.0469038683350561
rs181184585_rv 0.654291187424002 0.514100269887079 0.22767073010292
rs181185378_fw 0.00239200919865524 0.000550074076771168 0.926219269850448
rs181185378_rv 0.00252099088005158 0.000585412793341102 0.949463512292863
rs181188888_fw 0.000285540861681798 4.39942625890554e-05 1.41755843955772
rs181188888_rv 0.00222868696294049 0.000506928763933901 1.29597096576548
rs181189962_fw 1.54480682337364e-06 8.04354599368021e-08 1.47635030963989
rs181189962_rv 3.17958625320634e-05 3.17570082987825e-06 1.74655640925332
rs181192980_fw 3.45821507851742e-05 3.51156718772227e-06 0.786381130844645
rs181192980_rv 0.00038409268664016 6.27758807222844e-05 0.780449788394171
rs181193375_fw 0.000334334416918 5.31484340138503e-05 -0.621339249684101
rs181193375_rv 0.00135410699632174 0.00028170348882564 -0.623863555306541
rs181193900_fw 9.96900675516326e-07 4.73424389277252e-08 -1.3900478766231
rs181193900_rv 3.30008445610917e-06 2.00709981412359e-07 -1.68548079080059
rs181195_fw 0.0845564833026306 0.0380319178946998 -0.800814582946479
rs181195_rv 0.0655492211930786 0.02801543198276 -0.827117702798203
rs181196233_fw 0.326433798797742 0.201963242464847 0.645256386333343
rs181196934_fw 0.407079676787187 0.268711028818236 0.285206379992492
rs181196934_rv 0.080292409923731 0.035772644650475 1.04663002226679
rs181197739_fw 0.225995746805794 0.127025758083733 0.485951790331748
rs181197739_rv 0.0350091794428165 0.0131927974003261 0.576319991741303
rs181198203_fw 0.167225155950205 0.0873982182980783 0.423730615435095
rs181198203_rv 0.0243444513309571 0.00855125209316718 0.587328484360029
rs181198913_fw 8.97554937444153e-05 1.10119317986004e-05 0.90163536410641
rs181198913_rv 0.00144540243813915 0.000304689895048008 0.836875446024935
rs181199527_fw 2.16157888622082e-08 4.24895344492386e-10 1.80388206434309
rs181199527_rv 1.76945992317238e-07 5.67241819944825e-09 1.7377952103931
rs1811_fw 0.000453891146969649 7.65972023102426e-05 1.38563670184441
rs1811_rv 0.0016175174659696 0.000347666291319859 1.29515967943034
rs181200371_rv 0.418442743078799 0.27841599827348 0.548000110166491
rs181200515_rv 0.896232774079605 0.829827941373644 0.0893374734327197
rs181200872_fw 0.238232377710312 0.135665967759749 0.738788441053538
rs181200872_rv 0.967152759882671 0.942295520395881 0.03512789177985
rs181201844_fw 0.748885416543965 0.62565613207093 0.230601252421088
rs181201844_rv 0.379382314134429 0.24539282555012 0.554849192209025
rs181202077_fw 0.742830250267776 0.618149383270365 0.225947754030459
rs181203870_fw 0.17334417550572 0.0914896345759364 0.361570839623913
rs181203870_rv 0.844065974479567 0.751065652273398 -0.0658803371700647
rs181204259_fw 0.877644872890792 0.801421447367805 -0.0899939010149665
rs181204259_rv 0.87012104039917 0.79023029031049 0.100533848336347
rs181204340_fw 0.162609490607833 0.0844424306885924 0.397909118925142
rs181204340_rv 0.627670531987495 0.48457025822961 0.243525090134672
rs181204398_fw 0.473715949093823 0.328826353106661 -0.195241181949081
rs181204398_rv 0.169276821023831 0.0887916916560044 -0.284207034165812
rs181204458_fw 0.749335602018369 0.626235054894118 -0.238677484389483
rs181204458_rv 0.542458683994535 0.395280221985373 -0.4045801804605
rs181206295_fw 0.906695462228411 0.845729511706127 0.0977848638645215
rs181207371_fw 0.00139985399440135 0.000293162313650679 0.981353149905366
rs181207371_rv 0.00128391913821178 0.000264292854900979 1.14724037606959
rs181210679_fw 0.00901618746608848 0.00262925575402345 -0.911534229350044
rs181210679_rv 0.224008520357588 0.125661221350901 -0.679823477225678
rs181211826_fw 0.0614114972100951 0.0258764634863405 -0.532121704461693
rs181211826_rv 0.0150487387834484 0.00482831805292658 -0.711174297411124
rs181213097_fw 0.234712846705906 0.133185352702706 -0.466040518815214
rs181213097_rv 0.731345417571614 0.604197941961681 -0.19687833191091
rs181215022_rv 0.368017490289007 0.235879488937719 -0.426727251769581
rs181215466_rv 0.130392108454156 0.064410807633852 0.546391738131938
rs181215917_fw 0.831394618716847 0.732514615457782 -0.067176239691473
rs181215917_rv 1.09668587377157e-05 8.73296977027813e-07 -0.836288565562618
rs181219786_fw 2.01082679661071e-06 1.11027246438628e-07 -0.96891175142642
rs181219786_rv 4.21243986300097e-08 9.60568545086156e-10 -0.748282402163316
rs181222835_fw 0.936339962636758 0.892181004032028 0.0306020290208868
rs181222835_rv 0.311993215862079 0.190678549567097 0.255866377516571
rs181227546_fw 0.812992755945983 0.707414569050953 -0.178181884381829
rs181227546_rv 0.924253679378661 0.872838795211579 -0.0730148772294547
rs181228489_fw 0.858597590043275 0.772894693193389 -0.101396480392141
rs181228489_rv 0.905716387589038 0.844185853498949 0.0704416671182609
rs181229597_fw 0.589794464064361 0.443867867457993 -0.351876045612159
rs181229597_rv 0.856152215790379 0.769033322436826 -0.0761402121959513
rs181231871_fw 0.000574270769214306 0.000101413140282466 1.67729348522403
rs181231871_rv 0.000183978216976354 2.59689362990629e-05 1.50307193699994
rs181233218_rv 0.565606318016928 0.419018908300817 0.284255357886468
rs181233823_fw 0.0148529252090563 0.00475276186261462 0.871309595535277
rs181233823_rv 0.0318373545420319 0.0117771550788097 0.84136713545138
rs181234789_fw 7.67011070345767e-05 9.11794443850903e-06 1.16502254614017
rs181234789_rv 7.7046025941685e-05 9.16850489147261e-06 1.18767725413239
rs1812350_fw 0.97260456496595 0.951325549537924 -0.0153520785619059
rs1812350_rv 0.749286997742817 0.62617753511521 -0.110866279121709
rs181235112_fw 0.469334258437076 0.324800351508832 -0.177618121129174
rs181235112_rv 0.0966864170492985 0.0447394936163588 -0.366059949205812
rs181236595_fw 4.71797264145328e-08 1.10936631151097e-09 -0.942935820435506
rs181236595_rv 0.000818788871931898 0.000154806426357117 -0.85271772873489
rs181236810_fw 0.665228387783697 0.526866704773336 0.165177022911572
rs181236810_rv 0.190107743345601 0.102444786409275 0.825844305595771
rs181237562_fw 0.0248362527195778 0.00875929415485561 -0.922335351193804
rs181237562_rv 0.00236227028660908 0.000542321547100563 -1.08181986565401
rs181238024_fw 0.0797248189561233 0.0354730129814923 0.596380211812532
rs181238024_rv 0.213314342015959 0.118262056269223 0.543545527575476
rs181240127_fw 0.342951567698596 0.215226552229469 -0.187246540215864
rs181240127_rv 0.472367828691736 0.327586918729358 -0.149684987637491
rs181241054_fw 0.00145799043166557 0.000307745958951663 1.07982673565398
rs181241054_rv 3.51545384067934e-05 3.58118623047371e-06 1.75339663195038
rs181241273_rv 0.881381336380101 0.80723047963394 0.113781202535655
rs181242021_fw 0.206359879047874 0.113480246550573 -0.450121894796356
rs181242021_rv 6.17735277084866e-06 4.32202911746042e-07 1.48786463572256
rs181242449_fw 0.426551079206668 0.285600461516365 0.488453509375605
rs181242449_rv 0.565899901601293 0.419332133419958 0.389066602261012
rs181244251_fw 0.541067824479256 0.393876141014218 0.222124204822939
rs181244251_rv 0.494356413900375 0.348511459601004 0.335316996945907
rs181244953_fw 0.000418283933886657 6.94089431072748e-05 0.930433936687211
rs181244953_rv 0.000907145141793894 0.000174683138940486 0.864284929512584
rs181246712_fw 0.0872132201207445 0.0394668540665048 -0.702723702198
rs181246712_rv 0.109957815140881 0.052334332698287 -0.738006877914883
rs181247087_rv 0.00500508218003217 0.00131454527799947 1.32652229031178
rs181248033_fw 0.353258457309054 0.223708385882946 0.351312688634441
rs181248033_rv 0.0860565154766849 0.0388512092606759 0.63620299327616
rs181249140_fw 0.000324761543845247 5.13116793268666e-05 -0.764790285655677
rs181249140_rv 0.000980437727118578 0.000191848328708436 -0.736864862062059
rs181250655_fw 0.454962638569134 0.311596457058637 0.271447948884335
rs181250655_rv 0.158389317679157 0.0817882767716217 0.466799970259113
rs181252062_fw 0.438418448521299 0.296389303444806 -0.293732156058604
rs181252062_rv 0.0160331129623433 0.00520722450132653 -0.698868401849092
rs181254482_rv 0.647158228314125 0.506039893217979 -0.321402290336969
rs181255269_fw 0.0371190579860366 0.0141519757458266 0.755394431113974
rs181255269_rv 4.91068166277082e-05 5.33312256546407e-06 1.28825847219675
rs181258318_fw 0.174594149382617 0.092274677650972 -0.465857760831399
rs181258318_rv 0.186341595999888 0.0999501419720619 -0.4321842024999
rs181259648_fw 0.0164380735840994 0.00536769691252705 -0.613544709945781
rs181259648_rv 0.0178264954004272 0.00590591117126431 -0.667142000252486
rs181260368_fw 0.03854838697052 0.0148108196014373 0.722318228218174
rs181260368_rv 0.000431876086715492 7.2209884311213e-05 1.1739715657859
rs181262127_fw 0.892296638686574 0.824140680392815 -0.108679323906732
rs181262127_rv 0.558874334183109 0.412121920826926 -0.386764816477562
rs181262365_fw 0.0675421741802742 0.0290401185337305 -0.400050569097001
rs181262365_rv 0.203932359044725 0.111825639365658 -0.26531359745242
rs181262533_fw 0.17310944222173 0.0913338161415261 -0.295110375321205
rs181262533_rv 0.229091247035321 0.12924619636626 -0.255292743049775
rs181263733_fw 8.66857565756705e-07 4.00425003308763e-08 -0.919603727526845
rs181263733_rv 9.56332179209151e-07 4.49844541623215e-08 -0.973425391332507
rs181265043_fw 0.386537855463007 0.251337661634232 0.385247349481386
rs181265043_rv 0.613119756104259 0.468895541091942 0.22507201900611
rs181270088_fw 0.856835406875367 0.77012781126929 -0.0506289749731074
rs181270088_rv 0.936181658931943 0.891902225993015 -0.0237686561304599
rs181273497_fw 0.322626801661342 0.199040274098743 0.290083657945155
rs181273497_rv 0.0087290326300889 0.00253103750848312 0.900730014289294
rs1812737_fw 0.373255674226951 0.240188207905425 0.502230646257983
rs1812737_rv 0.607549798388046 0.463171760770389 0.294285060695669
rs181276030_fw 0.090160091446911 0.0411257806156759 0.560212178927445
rs181276030_rv 0.0123646821252706 0.00382464026222394 0.61769631660974
rs181276158_fw 0.000462650291094388 7.83832023988519e-05 1.54165386470828
rs181276158_rv 0.000350328938154355 5.62441668572424e-05 1.60867369710682
rs181277617_fw 0.000126123951924649 1.65620184072831e-05 1.4465186994654
rs181277617_rv 1.05877055929145e-07 2.99940414667552e-09 1.73579973534144
rs181278425_rv 0.123124867105323 0.0600197625025666 -0.631063390233004
rs181280920_fw 0.665099383126718 0.526719527937878 0.318954843078502
rs181280920_rv 0.373144128207321 0.240082763470815 0.575605535883552
rs181282586_fw 0.0348556195908588 0.0131231376312796 1.11295107408485
rs181283348_rv 0.0278924411105808 0.0100595482984073 1.27193244100995
rs181286819_rv 0.724893587834586 0.596378235996679 -0.241772785789891
rs181286929_fw 0.0373639962828931 0.0142626369787911 1.09814245667738
rs181286929_rv 0.000264690654040336 4.01967289257845e-05 1.34357866157751
rs181289514_fw 0.00462727778008282 0.00119580104577091 -0.986892061594373
rs181289514_rv 0.00286134218703819 0.000679710752298047 -1.18139654638284
rs181291827_rv 0.886692661438693 0.815344861238347 0.0995885725265124
rs1812923_fw 0.239187546946538 0.136303708801969 -0.717689756443713
rs1812923_rv 0.213042410586854 0.118075257897543 -0.719982087634121
rs181292807_fw 2.50661854924288e-07 8.66144807253721e-09 1.99622266160515
rs181292807_rv 6.89307311835284e-07 3.02318221730357e-08 1.8818341937506
rs181295820_fw 0.106771170614014 0.0505242374487635 -0.28592220540208
rs181295820_rv 0.339378917662869 0.212368256093915 -0.195227435625565
rs1813007_rv 0.305463524059053 0.185561374356786 0.657791609887875
rs181302101_fw 0.69502647524762 0.560876144547252 -0.165209432764293
rs181302101_rv 0.554156090782237 0.407144033533281 -0.294238627373797
rs181303179_fw 0.671032039882238 0.533392979734975 0.292327235198397
rs181303179_rv 0.422587882627229 0.28199372522257 0.500108179914161
rs181306018_fw 0.685690722181508 0.550256906452902 -0.10830609015094
rs181306018_rv 0.152288242630462 0.0778821637811958 -0.39872483354966
rs181307279_fw 0.0103387981965409 0.00309410735904916 1.1042295652164
rs181307279_rv 7.82570503581802e-05 9.34163343026901e-06 1.57198921572148
rs181308725_rv 0.0104825007044541 0.00314427811132651 -0.605736656227971
rs181308913_fw 0.00753139628032859 0.00212746316796362 1.04406861310875
rs181308913_rv 0.00230090995279545 0.000525743600613369 1.3130638697142
rs181309948_fw 0.0058087394457339 0.00156505541882476 -0.87288831068986
rs181309948_rv 0.00285948875199113 0.000679109229837844 -0.883297397110092
rs181309991_fw 0.0119499077112276 0.0036747799019956 0.451923574539672
rs181309991_rv 0.00775452959808202 0.00220194989117317 0.513325374573569
rs1813116_fw 0.567057351558465 0.420495451831889 -0.360617808489625
rs1813116_rv 0.208712686996247 0.115084785704557 -0.521391277133056
rs181312656_fw 0.239068043119423 0.136214754855226 -0.450124057232494
rs181312656_rv 0.752070068793943 0.629707712215878 -0.138524322934501
rs181314164_fw 0.0439087283271234 0.017327388821981 -0.888001586996548
rs181314164_rv 0.136283288279258 0.0679864134905377 -0.593751478435154
rs181314443_fw 0.699599416538913 0.566199429426874 0.288952321202285
rs181314443_rv 0.896867380164348 0.831024311360245 0.104184282567056
rs181317007_fw 0.494592583650376 0.348739880887234 -0.284510533491632
rs181317007_rv 0.0306507661795329 0.01125380046133 -0.917188151246768
rs181317842_fw 0.0135500759968136 0.00426282163486908 0.940244065833026
rs181317842_rv 0.01390981032177 0.00439560171222391 0.912617031802851
rs181319545_fw 0.246737342450858 0.141697241696255 0.483541563040124
rs181319545_rv 0.707577840827651 0.575513454485879 -0.178487785604272
rs181321647_fw 0.0227450091844057 0.00789554907642991 1.08570864538418
rs181321647_rv 0.0185818315139873 0.00620414227493579 1.11454287681057
rs181323442_fw 0.000627982110589881 0.000112909585767034 -1.11490596049448
rs181323442_rv 0.0205594773903134 0.006989647300257 -0.886255439570185
rs181325342_fw 0.0246754307495242 0.00869144407028023 -0.768386008992537
rs181325342_rv 0.014685915813335 0.00468921795406614 -0.702129526746224
rs181325475_rv 0.0131686059239087 0.00412344073545225 1.15872074680644
rs181327620_fw 0.000194596474161692 2.77700264349745e-05 1.06731419511673
rs181327620_rv 0.000435300960854806 7.28807071550259e-05 0.975548255800373
rs181327895_fw 0.287355937999781 0.17187496485581 -0.643836313795288
rs181327895_rv 0.266626936636752 0.156343780373413 -0.642794031015046
rs181330133_fw 0.0167842565901227 0.00550175029376249 0.885946203114596
rs181330133_rv 0.01384329416172 0.00437083528786625 1.06092254134181
rs181330663_fw 0.00418988008694225 0.00106438603886752 1.21351436870773
rs181330663_rv 0.00358549149155989 0.000885495739057087 1.23822407776423
rs181334410_fw 0.22630284215969 0.12722644109192 0.35999061697163
rs181334410_rv 0.42879780265521 0.287665721834971 0.296435409143722
rs181335363_fw 0.409600178267603 0.27086955130632 -0.254375474084718
rs181335363_rv 0.480109949004652 0.334926243950165 -0.162432093168651
rs181337586_fw 0.209253997981598 0.115468221323976 -0.70150464745997
rs181337586_rv 0.270198738014418 0.159037943594917 -0.640286151767734
rs181337922_fw 0.0552929495107661 0.0228369010503066 0.691211776945268
rs181337922_rv 0.018005155299647 0.00597464464021125 0.730466697152986
rs181339305_fw 0.36730261610427 0.235272171480178 0.491136714354332
rs181339305_rv 0.692323427170531 0.557867209432082 0.212162986710279
rs181341510_fw 0.00778115434101538 0.0022105631879795 0.995622222732187
rs181341510_rv 0.0163092032404683 0.00531494774043456 0.992072995701637
rs181341609_fw 0.00278615388548193 0.000658582026340911 1.00859752078348
rs181341609_rv 0.000370640082855805 6.0106960387343e-05 1.21953009634401
rs181346276_fw 0.828882251298957 0.728581067650931 0.0766796794804348
rs181346276_rv 0.254953803758522 0.14781351607522 0.313030787911446
rs181348_fw 0.880747961893356 0.806114028005921 0.0638246256738195
rs181348_rv 0.875956286363296 0.798843840818458 -0.129042674007595
rs181349677_fw 0.000319866552878655 5.03615227438076e-05 -0.70253876403184
rs181349677_rv 0.00201725156577537 0.000451282397733664 -0.614440733027106
rs181350888_rv 0.85288033064883 0.763946194308904 -0.144168737836088
rs181352308_fw 9.00382001259411e-07 4.18652448483462e-08 -1.24740134565538
rs181352308_rv 2.87465412054948e-05 2.81137230844067e-06 -1.25638552356447
rs181352649_fw 0.129455404151712 0.0638444410745052 -0.418375591536824
rs181352649_rv 0.962648002253631 0.935268465740598 -0.0212155269439627
rs181354260_fw 0.0115995617391122 0.00354493553284239 0.866884331274975
rs181354260_rv 0.0117439318941656 0.00359753272781961 0.744918489631117
rs181354696_fw 0.219425648689969 0.12245193681359 -0.747214963101537
rs181354696_rv 0.851594944746153 0.762230873101632 -0.144251826438351
rs181356716_fw 0.194663389624109 0.105504870104938 -0.233623593406696
rs181356716_rv 0.521404993993878 0.374430550822674 -0.125498212355196
rs181357186_fw 0.994128386375794 0.988623638115797 0.00654324289143464
rs181357186_rv 0.620703961367748 0.47708497030651 -0.328130649570581
rs181357280_fw 1.01608133706901e-07 2.8401430477968e-09 -1.13327302325058
rs181357280_rv 2.75694317861976e-08 5.72704950268133e-10 -1.13759037248732
rs181357481_fw 0.000573303056008374 0.000101184058400973 0.947986436685634
rs181357481_rv 0.000560352309078183 9.85254967840801e-05 1.01137482552558
rs181358322_fw 0.896609135615309 0.830641547191068 -0.0542511141432683
rs181358322_rv 0.613799429183354 0.469715218627017 -0.132374052228553
rs181358565_fw 2.56388048582747e-05 2.45481610031072e-06 1.23802946034902
rs181358565_rv 2.07570409190658e-07 6.88920644902682e-09 1.76786216777284
rs181359122_fw 0.89978553604862 0.835329589132109 0.0409090161894165
rs181359122_rv 0.474700930357515 0.329725790543133 -0.169081505266028
rs181362425_fw 2.27865687801663e-05 2.12174054604951e-06 -0.913621831032089
rs181362425_rv 3.27188654543898e-05 3.2898931386609e-06 -0.845364059046288
rs181364335_fw 1.08242719726437e-09 1.07544474105683e-11 -0.918303297411106
rs181364335_rv 1.91203079274582e-06 1.04623482118399e-07 -0.839034669757664
rs181365706_rv 0.00073618276910918 0.000136299085624159 1.63423171641682
rs181367155_fw 0.51958889380949 0.372652745559594 0.315589074531663
rs181367155_rv 0.187910084666725 0.101019780096602 0.633862197457886
rs181367815_rv 0.599951946233589 0.455085797722138 0.376206528314521
rs181369059_fw 0.485014947295378 0.33957938213798 -0.281439482354451
rs181369059_rv 0.000544251416337022 9.51850749340777e-05 -1.13957079781663
rs181370473_fw 2.09482295257646e-07 6.95738631736926e-09 2.03847750955026
rs181370473_rv 1.41282331309483e-06 7.21913198745056e-08 2.08252665142348
rs181370861_fw 1.24630940827679e-06 6.17167156683437e-08 1.75769647869904
rs181370861_rv 5.36663143015103e-07 2.21995715511029e-08 1.66289293619529
rs181371827_fw 0.005053727195924 0.00132914529881071 0.867780222571621
rs181371827_rv 0.00347732155863077 0.000853997108245018 0.9645854207799
rs181372469_rv 0.766075126667498 0.647032484454043 0.175176796100291
rs181372936_fw 0.0250696774615872 0.00885773406341943 -0.827177521586564
rs181372936_rv 0.216676202126555 0.120595046095157 -0.585165194961718
rs181373149_fw 0.00206598596770765 0.00046414320713082 -1.13139018380125
rs181373149_rv 0.000113901222811276 1.46448466401046e-05 -1.29492149728882
rs181373846_fw 0.00344360741837927 0.000844707517109881 1.41460252466414
rs181373846_rv 0.000244249270492778 3.64671609082223e-05 1.61799723210088
rs181374763_fw 0.968967508149611 0.945219502353549 -0.0235981519052635
rs181374763_rv 0.823652709559867 0.721727172953041 -0.130948417238208
rs181375215_fw 0.000758909079108058 0.000141191391623575 -0.583124062524262
rs181375215_rv 0.00120077328728047 0.000244194496288491 -0.513629638054952
rs181377087_fw 0.546203060272557 0.39901565732824 -0.180202717064325
rs181377087_rv 0.115600552485089 0.0556100817259558 -0.401478227636769
rs181377101_fw 0.329186304599104 0.204159956188234 0.492359262857556
rs181377101_rv 0.578013507580192 0.431656385255315 0.31154639106212
rs181380408_fw 8.69315096241073e-05 1.06105617180363e-05 -0.727744250136962
rs181380408_rv 0.00011723639410753 1.51688599512325e-05 -0.800025866944179
rs181382879_fw 0.482643354504793 0.337385514356049 -0.183103400097962
rs181382879_rv 0.908932475274084 0.848929336390965 -0.0356365417793263
rs181383512_fw 0.646296434803794 0.505079439311153 0.336959174236446
rs181383512_rv 0.486223314994404 0.340777027526244 0.469943484752645
rs181385203_fw 0.557811680983473 0.411061513016331 0.381370220795845
rs181385203_rv 0.891758110499145 0.82329423707771 -0.101513616754978
rs181389628_fw 0.00153524322542868 0.000327108334739535 0.76653359092669
rs181389628_rv 0.00530753798044803 0.00140655263220124 0.689421471987827
rs1813898_fw 0.00492920105788914 0.0012903909256223 -0.836540011750568
rs1813898_rv 0.00298881987558159 0.000715352357220635 -0.911115158673696
rs181390545_fw 0.482996330407405 0.337713962527733 -0.405693167581864
rs181390545_rv 0.445514402227705 0.302831176991933 -0.412730320105598
rs181391867_fw 0.722677651546332 0.59346324724338 -0.234287695046244
rs181391867_rv 0.0213163163216969 0.00730735988091777 -0.818513011831492
rs181392665_fw 0.339165336556931 0.212177232378723 0.57815950481748
rs181392665_rv 0.430287828832375 0.289135533526821 0.51127961722564
rs181393271_fw 0.128056879351756 0.062979976864513 0.924565499717992
rs181393271_rv 0.189917626275937 0.102320177283476 0.671847944781948
rs181393618_fw 0.652603584456323 0.512274040235021 0.12625940840137
rs181393618_rv 0.472746516139419 0.327929509441758 0.195815576783686
rs181394135_fw 0.817625046943834 0.713586980759839 0.12600299381321
rs181394135_rv 0.417823254588493 0.277829469697839 -0.500587959554347
rs181396950_fw 0.00172482426689959 0.000375457393536809 -0.815665369995891
rs181396950_rv 0.00041693317812272 6.90578490063197e-05 -0.806790027793748
rs181399557_fw 0.543751111002962 0.396650825884037 0.424182748620816
rs181399557_rv 0.81683836662316 0.712605619889794 0.125257280559541
rs181401392_fw 0.892254245007667 0.824086353479667 -0.0760116200953773
rs181401392_rv 0.865819741699264 0.784096768439964 -0.0943571129039763
rs181401690_fw 0.762831331859402 0.642942606476776 -0.171531254928947
rs181401690_rv 0.650211521647128 0.50959096103468 -0.320025192427366
rs181401813_fw 0.00089219527032654 0.000171291188673302 1.43457044643794
rs181401813_rv 0.00132550227183963 0.000274676383131691 1.57724249985829
rs181403454_fw 0.162324966618617 0.0842608558725745 -0.291567458546469
rs181403454_rv 0.151230297296959 0.0772336703028326 -0.271918069655044
rs181403500_fw 0.992836191326714 0.986207728844021 -0.00451472768694201
rs181403500_rv 0.458043238245016 0.314328108628722 -0.494475357606131
rs181403644_fw 0.066210377085852 0.0283526319540159 0.868294203336522
rs181403644_rv 0.215218193024977 0.119625801601656 0.585789974695136
rs181406583_fw 6.01994249129755e-07 2.55537977458995e-08 1.7004816434659
rs181406583_rv 1.53753726928305e-10 9.55412120370533e-13 1.82540106811879
rs181407350_fw 0.157732033319956 0.0813670975726586 0.659031320482064
rs181407505_fw 0.00310697687608117 0.000748853186976798 1.40743277627034
rs181407505_rv 0.00344303228851175 0.000844527610464754 1.53491971658144
rs181408664_fw 0.000469241080090864 7.96850435764191e-05 1.49241472068133
rs181408664_rv 0.000296196823609324 4.5946717213396e-05 1.36030679286523
rs181408798_fw 0.0931703194688784 0.0428140902133525 0.675649571224404
rs181408798_rv 0.0385727120369105 0.0148227756524915 0.762548686364946
rs181408806_fw 0.0666017884130123 0.0285604417583386 -0.563780004638785
rs181408806_rv 0.000541717725543781 9.46869702747548e-05 -0.958943655334823
rs181409670_fw 0.0969761429655534 0.0449118356078967 -0.673777344130692
rs181409670_rv 0.061366379128922 0.0258546842055823 -0.785810659149531
rs181410037_fw 0.00108801118115891 0.000217192416069265 -1.06137141912941
rs181410037_rv 0.000834131464439486 0.000158224594368822 -1.04803501438859
rs181410373_fw 0.347833611424588 0.219141608424696 -0.487224081718168
rs181410419_fw 0.171518875074897 0.0902876503504034 0.857385348779949
rs181410419_rv 0.0379118380662917 0.014523921182695 1.14331741881182
rs181411894_fw 0.0718158639864963 0.0312849963243231 0.351886060890693
rs181411894_rv 0.192549920108829 0.104074934263081 0.312054105685426
rs181414284_fw 0.915520270713991 0.85949793007778 -0.078445105039613
rs181414284_rv 0.990895956481998 0.982548006392975 0.00985081986449675
rs181414548_fw 0.922778941621998 0.870652005062717 -0.0679349551755549
rs181414548_rv 0.909922599978678 0.850456235547105 -0.0685654679000982
rs181415441_fw 0.133639262520669 0.0663653174874193 -0.293192466135691
rs181415441_rv 0.0109286507971464 0.00330391038793647 -0.462898302044294
rs181416431_fw 4.6551860728126e-07 1.8642373854833e-08 -1.23058358634288
rs181416431_rv 1.04801354217146e-09 1.03061598788064e-11 -1.58985013484987
rs181416689_rv 0.114932736248861 0.0552175376323723 0.54950533326739
rs181416821_fw 0.82802306515625 0.727461665969724 0.0614231223437769
rs181416821_rv 0.964770998409916 0.938473503110872 0.0124228706852965
rs181417497_fw 4.93956887057675e-08 1.17595519282158e-09 -1.23889895785551
rs181417497_rv 1.72331538614298e-07 5.4922515351408e-09 -1.18765923994534
rs181418643_fw 0.0306437525182142 0.0112488062124219 0.555791079469732
rs181418643_rv 0.00817231597825034 0.00234076688487462 0.691333891102925
rs181419064_fw 0.141190354551002 0.0709868773298533 -0.391359043196231
rs181419064_rv 0.990321959817636 0.981766986193264 -0.00469835624247124
rs181420320_rv 0.298898817621307 0.180525150867344 0.527104543410354
rs1814208_fw 0.627024514230279 0.483845242711258 -0.26931340049866
rs1814208_rv 0.433404301881973 0.291880240611307 -0.41156285358877
rs181421874_fw 0.170031340234236 0.0892840949114322 0.497217903685799
rs181421874_rv 0.225992223987238 0.127021229376804 0.328321567089331
rs181422823_rv 0.715957064033448 0.585594143748433 -0.206445603520835
rs181425497_fw 0.0583198465929648 0.024332382765172 0.6922076796185
rs181425497_rv 0.0811905789334772 0.0362497182873552 0.553910578687972
rs181426221_fw 0.744624468292931 0.620290858161828 0.137079217413374
rs181427906_fw 0.0795981371626172 0.0354022840741079 0.434251567219447
rs181427906_rv 0.00902461041198864 0.00263229756437321 0.743392223459233
rs181429880_fw 0.965224585744033 0.939165089417445 0.0368353275839768
rs181429880_rv 0.807035508508092 0.699384660499321 -0.153665938227469
rs181430671_fw 0.656602238715882 0.516948514723312 0.218532452093891
rs181430671_rv 0.865042321388362 0.782900762090162 0.113942351454414
rs181431613_fw 0.676905404632866 0.540206727702598 -0.104060021113834
rs181431613_rv 0.772050379020736 0.654578079831051 -0.080746380235437
rs181432036_fw 0.808971263910144 0.701965400115462 0.162397537340124
rs181432036_rv 0.721276891096281 0.591999851780678 -0.215424857954575
rs181433090_fw 0.730048242525682 0.602624065225407 0.119301141033979
rs181433090_rv 0.21480991679785 0.119324646401512 -0.347681276090862
rs181434827_fw 0.239219310372426 0.136327921001554 -0.494557769140336
rs181434827_rv 0.147945344819476 0.0751939823205089 -0.516629394621199
rs181437630_rv 0.060663885371639 0.0255012442172032 -1.09620844364974
rs181437817_rv 0.0120406284636466 0.00370797367214903 1.08164082614343
rs181438481_fw 0.000195734052404424 2.79610614602901e-05 1.58689697174759
rs181438481_rv 5.97258662196478e-05 6.74367751478611e-06 1.65191008917598
rs181438646_fw 0.0930856467664418 0.0427667827907127 0.610792748126762
rs181438646_rv 0.000754459725721347 0.000140235984294244 1.90878910796721
rs181438687_fw 0.804834116675221 0.69650572459521 -0.0895969802638873
rs181438687_rv 0.743072521294087 0.618503626614406 0.0943995620030516
rs181439856_fw 0.761248913349322 0.64078422605099 -0.0829278834318111
rs181439856_rv 0.299708820253105 0.181183364643492 -0.235916615413607
rs181439912_fw 0.678740433712663 0.54227043767322 0.11684697100282
rs181439912_rv 0.676905404632866 0.540203752217308 -0.136071820002133
rs181443061_rv 0.0353140264758726 0.0133295794179387 -0.76841974732046
rs181443657_fw 0.021209600496975 0.00726119230468028 1.1317631042496
rs181443657_rv 0.101808963460556 0.0476406833855 0.816173000941497
rs181443806_fw 0.39628647472146 0.259419444674267 0.26893089529997
rs181443806_rv 0.62393421308326 0.480412175187878 0.149829489835821
rs181444272_fw 0.81800777812502 0.714022487672282 0.0531186969410279
rs181444272_rv 0.882981165657494 0.809671582682367 -0.0541499544932033
rs181445112_fw 0.793743588431505 0.68185037687212 0.139420339173029
rs181445112_rv 0.326610871046821 0.202109629930644 0.319586992871953
rs181446683_fw 0.000268830717067108 4.0971093544498e-05 -0.830801143048622
rs181446683_rv 0.00191618349345605 0.000424632416618678 -0.643403145829134
rs181450086_fw 0.44681337351848 0.304044931260506 -0.112422523950688
rs181450086_rv 0.209545890141451 0.115693095268574 -0.212062750556454
rs181452508_fw 0.147320254738551 0.074811482211095 -0.537180567354369
rs181452508_rv 0.0421232899498126 0.01648457556555 -0.935611139575835
rs181454094_fw 0.242753983193041 0.138865177772959 -0.247778696918273
rs181454094_rv 0.213445219011165 0.118363500419716 -0.276978378488494
rs1814541_fw 0.126970805728716 0.0623226875286072 -0.870409355708978
rs1814541_rv 0.22020872381426 0.123008148095993 -0.512999685427105
rs181454484_fw 0.0558533744947213 0.023117407437709 -0.648074004898034
rs181454484_rv 0.0540581021854965 0.022234223258833 -0.616647730218214
rs1814565_fw 0.287284832545054 0.171803276120976 0.473437710823187
rs1814565_rv 7.51723639880965e-07 3.36135897704803e-08 1.16027209404028
rs181456657_fw 4.10647195264137e-07 1.58985003309025e-08 1.40717564719827
rs181456657_rv 6.84123811563195e-06 4.90610713385325e-07 1.37777894139429
rs181458163_fw 0.155146872440733 0.0797027864522364 0.885850909302196
rs181458163_rv 0.634689654965649 0.492487162914014 0.20802039865471
rs181459168_rv 0.742202055126599 0.617420711036621 -0.196560693339027
rs1814592_fw 0.185691084877054 0.0995258311515122 -0.443687190434255
rs1814592_rv 0.318171414599973 0.195595475248772 -0.31954729183019
rs181459680_fw 0.707912173272902 0.575976989951132 0.146143124903175
rs181459680_rv 0.0190413095698676 0.00638589931419979 1.24022097287158
rs181462236_fw 0.55107116818884 0.403987519037752 -0.257528489916308
rs181462236_rv 0.911561920016925 0.853036996583865 0.05210179181753
rs181464068_fw 0.33386270981276 0.207971407425316 0.5891172413313
rs181464068_rv 0.00022873841463228 3.3679275774078e-05 1.49139239373742
rs181466574_fw 0.293517032862698 0.176420711165681 -0.510129098348902
rs181466574_rv 0.267958058487667 0.157392722824247 -0.512935426259861
rs181467830_fw 4.57642265029233e-06 2.98877476180112e-07 -0.727988599346134
rs181467830_rv 0.00023339870491146 3.45312794313136e-05 -0.753086513071611
rs181469040_fw 2.41500913568371e-16 1.41623596011766e-19 2.69788911906872
rs181469040_rv 7.00557965976401e-14 1.02707208111842e-16 2.68084703243852
rs181470078_fw 0.236217649267996 0.13424702518508 0.758348155593077
rs181470513_fw 0.0449570155137771 0.0178095124047326 -0.520664469168949
rs181470513_rv 0.411314474468724 0.272337199009081 -0.224397622662901
rs181471681_fw 0.0475822852135511 0.0190684376698793 -0.89661407530559
rs181471681_rv 0.0246207877284541 0.00866771697846999 -1.01776704765203
rs181472992_fw 0.0560433181589218 0.0232163389337296 -0.788298151167251
rs181472992_rv 0.0330681729257182 0.0123226231277574 -0.865562379162646
rs181473965_fw 0.215786812753112 0.120009999446496 0.666592481662387
rs181473965_rv 0.61701459986179 0.473135913451849 0.236931607107247
rs181475136_fw 0.821532343802325 0.718595913957551 -0.108333918094372
rs181475136_rv 0.630072087666003 0.487361384157989 0.158660366979236
rs181475480_fw 0.0769520038877419 0.033981523098975 -0.498204472574514
rs181475480_rv 0.223440659781109 0.125282194187536 -0.410340476533809
rs181476158_fw 0.310131741115631 0.18921911455811 -0.337582946527625
rs181476158_rv 0.00631812413103602 0.00172616919882802 -0.769747336106045
rs181479015_fw 0.0404161703837096 0.0156830381388112 -0.616085199706596
rs181479015_rv 0.000299040313958435 4.64586269069312e-05 -0.802110006317673
rs181480141_fw 0.24341483941946 0.139314587474486 -0.62827335649702
rs181480141_rv 0.619860060165344 0.476118048945396 -0.293324597550198
rs181480677_fw 6.37877548847419e-07 2.7446110988379e-08 -1.35161934737623
rs181480677_rv 4.86226718456009e-06 3.21987018537271e-07 -1.34664802543301
rs181481181_fw 0.850024568801265 0.759689833910714 0.101120629589327
rs181481181_rv 0.0555316714730748 0.022955803282164 0.54641847852872
rs181484776_fw 0.000185469764160422 2.62228711800705e-05 1.43901942671819
rs181485019_fw 0.795363558528907 0.683780165032656 -0.148012130395239
rs181485019_rv 0.881133806921522 0.806789832237121 -0.0908384977355827
rs181485334_fw 6.27717791045043e-08 1.57863888716894e-09 2.12888488436604
rs181485334_rv 5.55105743082052e-07 2.31790035622294e-08 1.88152763883902
rs181485478_rv 0.231557877026257 0.130928854670596 0.505682269269435
rs181486469_rv 0.84887809050862 0.757913190472386 0.155819377374841
rs181486641_fw 3.72203532188029e-05 3.83402546802311e-06 1.702234012665
rs181486641_rv 5.49087458807955e-05 6.08707339417426e-06 1.73939908902406
rs181486845_fw 0.601220039992924 0.45640026786408 -0.124050143159619
rs181486845_rv 0.0473092923623724 0.0189387625291765 -0.386738904281449
rs181490363_fw 0.932488335281264 0.886196228957868 -0.0609735546559582
rs181490363_rv 0.351497610369658 0.222250727632123 -0.509135368732451
rs181490435_fw 0.115258361830824 0.0554155735737723 -0.400017345692713
rs181490435_rv 0.0814419838475002 0.0363803340423074 -0.437594931575529
rs181492306_fw 0.406402950561669 0.26814549141341 -0.244322143174819
rs181492306_rv 0.528106759414819 0.38093844930568 -0.165168864594089
rs181493321_fw 0.000149344797594974 2.03186534439933e-05 -1.36388232668326
rs181493321_rv 0.000310245325448437 4.85563044317644e-05 -1.31989616929515
rs181494570_fw 0.0246052903248195 0.00866007878188483 0.987833937270571
rs181494570_rv 0.053217632323795 0.0218219179819242 0.837491168920153
rs181496045_fw 0.119405249779828 0.0577769943956753 0.52449949222564
rs181496045_rv 0.0049039389558509 0.00128222916694563 0.931596276833185
rs181497280_fw 0.00288425979098824 0.000686293275555541 0.896520450848772
rs181497280_rv 0.00281145056532864 0.000665355813574913 0.764777327405931
rs1814985_fw 0.139969591222819 0.0702307959451652 0.358181670746735
rs1814985_rv 0.588572734317521 0.44267078924993 0.176379079765051
rs181500051_fw 4.50376370245831e-05 4.80587019043898e-06 1.48530479815743
rs181500051_rv 2.83186645443914e-10 1.98672933807132e-12 1.75230364264969
rs181500072_fw 0.000254541201873225 3.83838235936446e-05 -0.717383667620684
rs181500072_rv 0.000651778395543009 0.000118040748534207 -0.638542260198562
rs181505224_fw 0.00343800944813852 0.000842946628157474 0.986401586872556
rs181505224_rv 0.000788228138189469 0.000147797689696437 1.04551968109004
rs181505324_fw 0.8128909233352 0.707200068779855 -0.0725699541447458
rs181505324_rv 0.496911869795596 0.350935041751732 -0.149027311186997
rs181505399_fw 0.012267551270399 0.00378933856568284 1.08736057381898
rs181505399_rv 0.112519865317864 0.0537918351981412 0.83267449032091
rs1815070_fw 0.0494104254660623 0.0199570821461907 -0.712777470800304
rs1815070_rv 0.140159352717469 0.0703547093722319 -0.624703399781819
rs181510835_fw 0.107399952694603 0.0508815418281091 -0.348064505625221
rs181510835_rv 0.0212717184765866 0.00728720444067203 -0.641311467341123
rs181511765_fw 0.13974084412656 0.0700933500533266 -0.574384133428363
rs181511765_rv 0.0902489521687858 0.0411785271088608 -0.521796722840173
rs181512892_fw 2.19719077098875e-11 8.79649408720912e-14 2.87553430700444
rs181512892_rv 2.26160394775156e-10 1.5277661095985e-12 2.72456909513616
rs181514232_fw 0.184733963875301 0.098919087634915 -0.245155472289187
rs181514232_rv 0.465757345007193 0.321495058370797 -0.16722712019023
rs181514433_fw 0.213197343106865 0.118175552722906 -0.719986038411707
rs181514433_rv 0.18806495928152 0.101124788642896 -0.737572768824173
rs181514492_fw 6.7229097573569e-10 5.91378294246028e-12 1.51511232112668
rs181514492_rv 6.33742188524416e-10 5.48892548703933e-12 1.25541684614434
rs181514555_fw 0.32460592877725 0.200605380402658 0.308175410798704
rs181514555_rv 0.302454924814554 0.183256194634008 0.325644147261908
rs181514782_fw 0.18636137963811 0.0999649569323696 0.270456090445496
rs181514782_rv 0.157937977943398 0.0815035629365747 0.394353351833683
rs181515261_fw 0.289701494238845 0.173604613625152 -0.241841961490285
rs181515261_rv 0.195602409027572 0.10612410113573 -0.292550733399896
rs181516648_fw 0.980126025626947 0.963793377154813 -0.0127857736740766
rs181516648_rv 0.498270752643845 0.352192548862162 0.283172277165572
rs181517151_fw 0.578339369076771 0.432019613056062 -0.244184821863106
rs181517151_rv 0.355254747982935 0.225271381829489 -0.380963308085902
rs181517684_fw 0.103619047228616 0.0486871163809664 -0.447796846072981
rs181517684_rv 0.552705173968459 0.405671585589467 -0.231088177778758
rs181519345_fw 0.981205793209487 0.965459493997367 -0.0113030623714779
rs181519345_rv 0.73768224345217 0.611887255144246 -0.220788555921274
rs181521699_fw 0.0184086865331849 0.00613719766435867 0.569793520008338
rs181521699_rv 0.03374084233254 0.0126216344633087 0.536857109715191
rs181523045_fw 0.0577229628524615 0.0240397340217718 -0.747384859853583
rs181523045_rv 0.131098306732079 0.0648306201529419 -0.738878654172961
rs181523312_fw 0.000401620958600108 6.61292872549803e-05 1.18478447900146
rs181523312_rv 0.00919793685294642 0.0026950058409502 0.969157687064816
rs181524639_fw 0.52329356122105 0.376365108116118 -0.436507037458628
rs181524639_rv 0.520751046398587 0.373749518944565 -0.417121707278241
rs181528577_fw 4.92747907654945e-06 3.27805835805724e-07 -0.830413085259016
rs181528577_rv 0.00011042363465394 1.4101827395584e-05 -0.724690877158859
rs181528780_fw 0.00950223345899213 0.00280066843480196 0.705326361970768
rs181528780_rv 0.00658698212728037 0.00181299492284379 0.650080839792312
rs181528956_fw 0.645958216457111 0.504727704655708 0.0876596087497524
rs181528956_rv 0.914298412169235 0.857454363060032 -0.0340687028407346
rs181530955_fw 0.164477216263354 0.0856163712453493 0.360306551202647
rs181530955_rv 0.341172274990637 0.213782118349697 -0.245902932237757
rs181531872_fw 0.000785123474987321 0.000147113254882199 1.12560126723999
rs181531872_rv 0.00020965414055012 3.03349718429498e-05 1.19256241423249
rs181532131_fw 0.00636892737602861 0.00174249118258812 0.964851620270874
rs181532131_rv 0.0140805379972662 0.00446193879900289 1.15144881676431
rs181532954_fw 0.767181633028731 0.648390119386081 0.0838360910339726
rs181532954_rv 0.401444860293113 0.263928083504462 0.194407537634504
rs181533284_fw 0.0258607583304925 0.00918912617480985 -0.445542416345283
rs181533284_rv 0.000241532540302074 3.59934476221536e-05 -0.758225204655008
rs181533462_rv 9.63032285223559e-05 1.19629653348718e-05 1.73074895911071
rs181536074_fw 0.800587519126403 0.690645776294368 -0.173268570515823
rs181536074_rv 0.914301642577411 0.857528987804414 0.0719014594986309
rs181536776_fw 0.0123799869521261 0.00383035165589567 -0.698558005811287
rs181536776_rv 0.241267583064852 0.137789061642764 -0.421570711404744
rs181537927_fw 5.18693746641205e-07 2.12749138006818e-08 -1.18568634083106
rs181537927_rv 0.000536347444060024 9.359708080775e-05 -0.932093682552251
rs181539381_fw 0.660050079411403 0.520904369675008 -0.190465279700815
rs181539381_rv 0.370658334192549 0.238061200724015 -0.254119668464937
rs181541438_rv 0.804603288901031 0.696206152384299 -0.197496815828448
rs181544142_fw 0.217709775697936 0.121307798569099 0.541005625687682
rs181544142_rv 0.282976167976924 0.168636205841806 0.4420162605863
rs181544469_fw 0.340335041991269 0.213108567208625 -0.345910955739779
rs181544469_rv 0.304265150285752 0.184648099368198 -0.38032798457462
rs181544762_fw 0.77280076841292 0.65559776483099 0.197351711038013
rs181545309_fw 0.8269264213641 0.725981587124025 -0.173699506305838
rs181545309_rv 0.858866702410714 0.773301603517081 -0.143025370661195
rs181546954_fw 0.148322408947876 0.0754408264836491 0.744365693444501
rs181546954_rv 0.250485844739128 0.144483032985296 0.58485864977129
rs181547354_fw 0.070151250510085 0.0304221872419119 0.549570131443333
rs181547354_rv 0.936935081189374 0.893401919261142 -0.0292826015020445
rs181548692_fw 0.0021803885990344 0.000494000439311183 -0.817215434872123
rs181548692_rv 1.67969768538034e-06 8.93532792983022e-08 -1.05796487506516
rs181548934_fw 0.00155566716707224 0.000332557208903705 1.33073250346007
rs181548934_rv 0.00827594318601626 0.00237595504428022 1.14410043056266
rs181549284_fw 0.0057724783580219 0.00155352787278774 0.804947132053137
rs181549284_rv 0.881871647711867 0.807948064647965 0.0881089364459027
rs181550421_fw 0.979957841764902 0.963535325605769 0.0098220074372185
rs181550421_rv 0.438544837425675 0.296504421839409 -0.154959032678739
rs181550576_fw 2.82451520816738e-06 1.66562049164417e-07 1.29755213798688
rs181550576_rv 1.5452049459496e-09 1.6467641125974e-11 1.46894520030115
rs181550669_fw 7.78397658419115e-06 5.75072521235973e-07 1.81142810309486
rs181550669_rv 0.000160972762400541 2.22419510660798e-05 1.53503838316013
rs181550745_fw 0.00273892198172407 0.000645378878181868 1.37186064060353
rs181550745_rv 0.887215382219101 0.81603563856714 -0.109827110093673
rs181550839_fw 0.00223131130838547 0.000507664396214743 -1.18727238657003
rs181550839_rv 0.000902077637417905 0.000173605590068303 -1.19934785439166
rs181553375_fw 0.02300331716102 0.00800311636612985 0.656771542771144
rs181553375_rv 0.000979350944843767 0.000191569403400342 0.780079595934578
rs181555252_fw 0.973772710366641 0.953324713403646 0.00989655547051285
rs181555252_rv 0.622510115463774 0.478967885076948 -0.14552538099858
rs181555503_fw 0.277473839818275 0.164405878633755 0.517108586955638
rs181555503_rv 0.405729078163701 0.2675774851355 0.390299836257642
rs181555509_fw 0.138728548236141 0.0694683574470842 0.593400857099465
rs181555509_rv 0.214601761708068 0.119188780681601 0.525917287489587
rs181556967_fw 0.926139706043465 0.875739644913683 -0.0399927206647318
rs181556967_rv 0.952240581922646 0.918123066486338 -0.034366244579444
rs181557102_fw 0.45980215545953 0.315984346211176 0.267804311818145
rs181557102_rv 0.465168211527912 0.320941514943456 0.254642600870571
rs181558356_fw 0.55143854437897 0.404374998981619 0.37635690903716
rs181558356_rv 0.396111365855647 0.259291412393147 0.460418048933511
rs181558491_fw 0.796083519269781 0.68465947833626 -0.187992388396098
rs181558491_rv 0.652345472919307 0.511991731801992 -0.308570960868519
rs181559451_fw 0.000946612980079061 0.000183809796677658 0.764746844691995
rs181559451_rv 0.000213652458815836 3.10243262778859e-05 0.692402911803428
rs181560458_fw 0.0306120165476425 0.011234394650999 -0.738021903663985
rs181560458_rv 0.00468286479739536 0.00121264820324107 -0.88784671480572
rs181561773_fw 0.00163456774784635 0.000352075999439045 0.921843288641913
rs181561773_rv 0.046791236061238 0.0186912708918837 0.582812120188366
rs181561926_fw 0.00356225608947561 0.000878833388368014 -0.591294907294425
rs181561926_rv 0.00341478948146149 0.000836252183213824 -0.572347181207583
rs181562761_fw 0.680025901882148 0.543843187211026 0.247587420285238
rs181562761_rv 0.549618742087708 0.40247027428319 0.331713777981959
rs181562767_fw 0.890855429192111 0.821684330874855 0.0879892601791791
rs181562767_rv 0.319396049596831 0.19654136889259 0.500570277956499
rs181564685_fw 0.936453800392261 0.892414956702757 -0.0498122943562417
rs181564685_rv 0.951187406387999 0.916313824443671 0.0525261997739888
rs181565487_fw 0.00422380326011311 0.00107443281233209 0.913187665314502
rs181565487_rv 0.00305726696790381 0.000734182637298625 0.985327785758234
rs181565928_fw 0.14417454273241 0.0728319477079076 0.851230272584508
rs181565928_rv 0.0621400409584158 0.0262388060894646 1.05854128497601
rs181566139_fw 0.971143429751429 0.948580829834595 0.0235437058735037
rs181566139_rv 0.833553716498959 0.735779986287554 -0.118545599485249
rs181572103_fw 0.478054732685949 0.332948688723455 0.249791886257282
rs181572670_fw 0.459140585903163 0.315307051132118 0.260014852368965
rs181572670_rv 0.190609959144045 0.102781313002 0.773624673529447
rs181572857_fw 8.32773134700088e-08 2.22487319120411e-09 2.40517748377425
rs181572857_rv 7.80674775456382e-06 5.77371117990228e-07 2.20922658100178
rs181573686_fw 0.146173912172862 0.0741003923130478 -0.511983011519951
rs181573686_rv 0.36070797575839 0.229758516541971 -0.37746592370282
rs181573767_rv 0.472915747953442 0.328105566741427 0.362996546762781
rs181573811_fw 0.48283963349181 0.337549946771893 0.465100753725232
rs181573811_rv 0.851224884613744 0.761661973696777 -0.140988606893977
rs181574060_fw 0.556945894693856 0.410197384638515 0.347502120417076
rs181574060_rv 0.000475733350266894 8.0986048834793e-05 1.4890201090483
rs181574248_fw 0.999447705324724 0.997824639762126 0.000909218885299033
rs181574248_rv 0.629501136064145 0.486753848724655 -0.23513013941556
rs181575462_fw 0.795520707724973 0.684022925385497 -0.111781265936579
rs181575462_rv 0.729349496057796 0.601726494649993 0.136412957802926
rs1815820_fw 0.475814124332606 0.330824354173437 0.464964644337706
rs1815820_rv 0.161971325684913 0.0840434488312301 0.814169836815134
rs181583383_fw 0.0279856788776053 0.0101013807984103 0.735532704751455
rs181583383_rv 0.0182620865502387 0.00607720193436985 0.819784043290557
rs181584410_fw 0.0427035310415736 0.0167472854110736 -0.44260374663524
rs181584410_rv 0.0497899902971217 0.0201418344229075 -0.419697947553244
rs181585125_fw 5.33584987066724e-06 3.62133982786849e-07 1.703752825709
rs181585125_rv 6.75940504304466e-06 4.83217572264752e-07 1.70706919849958
rs181586443_rv 0.98530420388337 0.972714551422618 0.0173175156102654
rs181587718_fw 0.00721787597566958 0.00202182417821398 0.644056258815505
rs181587718_rv 0.102886095012889 0.0482742690252983 0.401058353855936
rs181590099_fw 0.0219455041273807 0.00756830015834688 0.73118512495159
rs181590099_rv 0.306950911888718 0.186728009846414 0.494561968511069
rs181592871_fw 0.166263451989975 0.0867561762464379 0.625194933447195
rs181592871_rv 0.168927185030719 0.088559512848904 0.59448640775201
rs181593320_fw 1.63879566690478e-06 8.66969333436745e-08 1.30533514850028
rs181593320_rv 8.03914396576222e-07 3.65819490953746e-08 1.33090751066135
rs181595425_fw 0.01457983142261 0.00465041244277425 -0.851226914028004
rs181595425_rv 0.0193352398346604 0.00649952063505643 -0.817790415112675
rs181596781_fw 0.521484651407252 0.374528921646285 0.343651572658163
rs181596781_rv 0.967297388599889 0.942534610359613 0.0333229092469986
rs181597225_rv 0.636764250851593 0.494714520992163 0.340531853225043
rs181597264_fw 0.323597129355639 0.199795827746781 0.394328092686993
rs181597264_rv 0.239691901480636 0.136648603884531 0.465902134935629
rs181598154_fw 0.000855574267909194 0.000162967446149701 -0.76182276915763
rs181598154_rv 1.8024857084845e-05 1.59429080337017e-06 -0.860571575772002
rs181598158_rv 0.363017724537408 0.231626858747716 0.353729488152304
rs181601310_rv 0.720784119746719 0.591416571188335 -0.233093902086719
rs181601382_fw 0.000293520543631092 4.54719833528093e-05 -1.10715049894686
rs181601382_rv 0.000153458787317455 2.10064367608633e-05 -1.08931749409903
rs181602941_fw 0.453052617548402 0.309915335423059 0.318671089956475
rs181602941_rv 0.384410853673554 0.249594804328325 0.321931456043645
rs181604314_rv 0.649443498927142 0.508578887608284 0.170002157697081
rs181604734_fw 0.419620323312259 0.27946452310995 0.272691070463136
rs181604734_rv 0.741427753956328 0.616482394345973 0.149160681506198
rs181605883_fw 0.600107295022473 0.455285535318921 -0.246900459028166
rs181605883_rv 0.416765830478558 0.276928937339821 -0.399259210697953
rs181606959_fw 0.424513021673077 0.283709245053323 -0.354128982000293
rs181606959_rv 0.843807303254048 0.750730805226171 -0.0875335874780334
rs181607044_fw 0.97870297018569 0.96129277257079 -0.0143791488144194
rs181607044_rv 0.495830103735281 0.349895740868731 -0.174199980179168
rs181607388_fw 0.0011224449098292 0.000225218105328413 -1.07220544373615
rs181609841_fw 0.00754968426963922 0.00213348056239421 1.12126865399798
rs181609841_rv 0.000246834316145599 3.69199243846883e-05 1.18060144160302
rs181610002_fw 0.000948605216943781 0.000184260829310715 -0.533439697955072
rs181610002_rv 1.77520855993485e-05 1.56638922201104e-06 -0.754882157980459
rs181612612_fw 0.00116868241381762 0.000236298131906435 -0.697199269290483
rs181612612_rv 0.0729312726872689 0.0318582139568444 -0.590803354681601
rs181614789_fw 3.52580666569677e-05 3.59372075114663e-06 2.01856913409595
rs181614789_rv 0.00114482472333554 0.000230702735714576 1.3891426806357
rs181614835_fw 0.699943322447781 0.566691075670433 -0.145087885562556
rs181614835_rv 0.717188997918974 0.587070208173625 -0.0857856149210389
rs181617910_fw 4.23775405883982e-06 2.71789373563493e-07 1.55437454116155
rs181617910_rv 2.9255372220692e-06 1.73740064636147e-07 1.57614671684714
rs181619933_fw 8.59676490083949e-09 1.36893630909254e-10 -0.795389365856199
rs181619933_rv 4.32892258839377e-08 9.94941383429551e-10 -0.871969220914988
rs181621853_fw 0.00156538399211113 0.000334960256521974 0.937114468819403
rs181621853_rv 0.000391096396970968 6.41080175249574e-05 1.17370932765609
rs181622174_fw 5.40770821153512e-08 1.31606756591627e-09 -1.11855040072458
rs181622174_rv 2.35260984676829e-07 8.00541629269879e-09 -1.16806690885692
rs181623353_rv 0.823652709559867 0.721722392685238 -0.175924732009109
rs181623934_fw 1.50922660537749e-07 4.64995385904379e-09 1.58700771663739
rs181623934_rv 7.84508189526133e-05 9.36758210343433e-06 1.48117382436451
rs181625093_fw 0.880417374103859 0.805642662307845 0.0642280792902653
rs181625093_rv 0.34239752463696 0.214782315870643 0.461294290300766
rs181625364_fw 0.183004409425236 0.0977783280555237 0.431686087527789
rs181625364_rv 0.241184186763176 0.13772033808013 0.411544155892549
rs181627445_fw 0.0125772421874192 0.00390187833063105 -0.432657115527019
rs181627445_rv 0.151779045185899 0.0775584211072074 -0.309818504928485
rs181628063_fw 3.71685841804298e-09 4.83721424397960e-11 1.83030664922272
rs181628063_rv 9.28464688067451e-10 8.81639375848964e-12 2.06953493211091
rs181628654_fw 0.862818896934605 0.779691620719877 -0.0349826792881629
rs181628654_rv 0.404792986338027 0.266727316466959 -0.163814294987795
rs1816311_fw 0.19865572141786 0.108201860534536 -0.809729767658092
rs1816311_rv 0.229369181689264 0.129441799225375 -0.643805938579445
rs1816371_fw 0.00100110574597433 0.000196807057062258 0.852248460857493
rs1816371_rv 7.59480806628599e-06 5.56985709751193e-07 1.05093488100386
rs181637456_fw 1.8920047333211e-05 1.69160654161062e-06 -0.799874709830519
rs181637456_rv 7.78164417877394e-06 5.74812447796027e-07 -0.874123596528626
rs181637842_fw 0.0129002464046738 0.00402317996746265 1.08639744471137
rs181637842_rv 0.0017224784651358 0.000374849636206756 1.23018079649249
rs181638181_fw 0.970402344944235 0.947300132857248 0.0311708677988499
rs181638181_rv 0.691840852147715 0.55727849359327 0.276766492327614
rs181641183_fw 0.255671669919268 0.148330627338132 0.394827033934095
rs181641183_rv 0.146696212978876 0.0744333725905086 0.502420035919463
rs181641751_fw 1.35201305862848e-09 1.40428097595276e-11 1.44296404762247
rs181641751_rv 7.79622418537097e-06 5.76065283996646e-07 1.3550315938851
rs181643711_fw 0.00878469576978754 0.00254905970494219 0.99077320557473
rs181643711_rv 0.0268871573790111 0.00963149209431285 0.788117676814064
rs181644584_fw 1.78581218575337e-05 1.57692500614048e-06 -0.640080799808783
rs181644584_rv 0.0096982324059221 0.00286928113196351 -0.551093136583916
rs181644632_fw 0.458616278199808 0.314835810721611 -0.157476256656828
rs181644632_rv 0.384242226172757 0.249391488867525 -0.156806284062249
rs181645572_fw 0.957931945401122 0.9268730503381 0.0232477599122441
rs181645572_rv 0.550097800412383 0.403055318526464 -0.218614069645105
rs181648679_fw 0.117682885130027 0.0567856550665201 0.491882894125569
rs181648679_rv 0.250750846181998 0.144686790022802 0.476554494059213
rs181648905_fw 0.480117738971018 0.334943198898719 0.264633613544784
rs181648905_rv 0.670132450945501 0.532409405284942 -0.16585699860113
rs181649848_fw 0.967991744668932 0.943538672813373 0.0230182962380559
rs181649848_rv 0.967420390556447 0.942709013970712 -0.0257557962329413
rs181650985_fw 0.742939665024396 0.618267364686488 -0.0983344834114361
rs181650985_rv 0.928712341260197 0.880084268329002 -0.0318745779435065
rs181653709_fw 0.943127060738783 0.903262839522966 -0.0569152941877879
rs181653709_rv 0.852744810521171 0.763726239868206 -0.13462860464521
rs1816562_fw 0.898378317259415 0.833220060426324 -0.102673005789558
rs1816562_rv 0.725189567802696 0.596838734652485 0.220039994167669
rs181658558_fw 0.0497271875498351 0.0201102596708892 -0.61003363442497
rs181658558_rv 0.0594792245705415 0.024905315421775 -0.643945068196682
rs181658658_fw 0.611409625184287 0.467127930771381 -0.261628234722976
rs181658658_rv 0.289545371207216 0.173488198892992 -0.50864867881332
rs181658709_rv 0.243997799771708 0.139702616412115 0.612496110035852
rs181658951_fw 6.51154535209971e-05 7.47779077052861e-06 1.13856206059109
rs181658951_rv 1.63435511065604e-06 8.63698579995286e-08 1.1753503779263
rs181659586_fw 0.000190376956191851 2.7062675171399e-05 -0.97961835592899
rs181659586_rv 0.00585211772771281 0.00157852480841117 -0.828961298780594
rs181662957_rv 0.674585636536866 0.537640309451652 0.308542587595847
rs181664286_rv 0.0166176463173627 0.00543720422011057 -1.02507959369775
rs181669180_fw 0.328100668714243 0.203290540867796 0.485381794596563
rs181669180_rv 0.361741774757418 0.230616908686359 0.481512161315148
rs181670588_fw 1.45877231901565e-06 7.50016127119311e-08 -0.967556056510883
rs181670588_rv 0.000773937606061183 0.00014457215927009 -0.941113264322251
rs181671999_fw 0.565755849995222 0.419175512722775 0.202856145450546
rs181671999_rv 0.0457810493792773 0.0182113288834722 0.577833859121675
rs181672388_rv 0.700311698844731 0.567067478498527 0.160128594078485
rs181678707_fw 0.11402652432394 0.0546960053409696 -0.464402227517313
rs181678707_rv 0.0607716547726561 0.0255561421284912 -0.611689042276861
rs181682197_fw 0.287663682195159 0.17209796414619 0.31621445958821
rs181682197_rv 0.12476499640941 0.0610232981581123 0.35326138105242
rs181683231_fw 0.0995704215307224 0.0463603440016849 0.900274511129488
rs181683729_rv 0.291685547700826 0.175092907941848 -0.403084757579352
rs181684196_fw 0.30978716792454 0.188942502883604 0.342534051617085
rs181684402_fw 0.148756330283121 0.0756984379664974 0.458761920015866
rs181684402_rv 0.0228726110221312 0.00794809819813391 1.01375208750853
rs181685204_fw 0.00026004785018739 3.93567546634199e-05 -0.656453828835046
rs181685204_rv 0.117063752680655 0.0564327766610346 -0.488855128152587
rs181687088_fw 1.00519889381817e-05 7.87434835490513e-07 1.47157800042676
rs181687088_rv 0.192566025762893 0.104085811178159 0.449761381401903
rs181687511_fw 0.00962493468325365 0.00284280313238016 -1.04246922384133
rs181687511_rv 0.0163407965485875 0.00532763925725894 -1.02733777574861
rs181689346_fw 4.38182406582054e-09 5.94475635057528e-11 -1.07611369254994
rs181689346_rv 1.21230406236373e-09 1.22714574953472e-11 -0.879675368439121
rs181689844_fw 0.142624980343798 0.0718674073748335 -0.563727797373336
rs181689844_rv 0.313533116789689 0.191828295877777 -0.452289798171496
rs181691553_fw 0.720612700470561 0.591176085488386 0.256270224069701
rs181691553_rv 0.653610200875142 0.513286565521704 0.326502726394984
rs181692666_fw 0.0579693085126346 0.0241599802123886 0.70309779696163
rs181692666_rv 0.0441417641270699 0.0174355959466679 0.630641875789742
rs181693409_fw 0.249973671161368 0.144114309403648 -0.465588148174655
rs181693409_rv 0.297658774631724 0.179591578432845 -0.38957355756003
rs181694040_fw 0.0925741013132561 0.0424680766557722 0.536219566591628
rs181694040_rv 0.0615383880669176 0.0259418938963182 0.601497674976854
rs181695318_fw 0.995313717009249 0.990520783984586 0.00343705668680689
rs181695318_rv 0.847617482978668 0.755803089212766 0.0680152784965447
rs181695532_rv 0.947907075519861 0.911250934213049 -0.0465032347901982
rs181695761_rv 0.329825351162793 0.204690196166642 -0.598294967989715
rs181695807_fw 8.07664391024664e-11 4.31740483293137e-13 -1.53472560877852
rs181695807_rv 1.01687796931453e-08 1.6834816615772e-10 -1.32553662996099
rs181695893_fw 0.0571070632395728 0.0237387941064897 0.768762236621273
rs181695893_rv 0.0648103045458337 0.027632145461717 0.69563318459118
rs181697698_fw 0.00643234234507429 0.00176310538498095 -0.848881554645659
rs181697698_rv 0.533449348348884 0.38618912274122 0.176957895699857
rs181697969_fw 0.000975729717257586 0.000190740018483208 0.91183880879681
rs181697969_rv 5.71563801277272e-05 6.38780818145273e-06 1.00446357548521
rs181698466_fw 0.000480722006251578 8.19979288225721e-05 1.17920598547888
rs181698466_rv 0.00287546213737148 0.000683713502620222 0.970655741259874
rs181699122_fw 0.926834861402803 0.876895838917488 0.0732537135200143
rs181699122_rv 0.959006857923149 0.928659361043273 -0.0388452232913504
rs181699542_fw 4.12571119494764e-07 1.59869447693072e-08 1.9820390636887
rs181699542_rv 4.48406012970584e-05 4.78181078429475e-06 1.84631262414334
rs181700022_fw 0.00244303717182929 0.000564067700487702 -0.832671989300782
rs181701137_rv 0.630072087666003 0.487404871677213 0.3498812257194
rs181704431_fw 0.160568296969722 0.0831705823689476 -0.607820747773474
rs181704431_rv 0.00579639143028159 0.00156094405182802 -1.00519275158074
rs181705376_fw 0.0218263114393896 0.00751657876696861 0.654732709974248
rs181705376_rv 0.105709944620372 0.0498889137774418 0.568736814106944
rs181706735_fw 0.199382877173536 0.108691352576034 0.394961951657311
rs181706735_rv 0.0507265457796297 0.0205958517469243 0.554851656425543
rs181707527_fw 0.0188188161831678 0.00629939667481037 -0.575911060122419
rs181707527_rv 0.0555540496299448 0.0229660411097628 -0.329062979989637
rs181709626_fw 0.00720216857642614 0.00201643176062743 0.582155426321053
rs181709626_rv 3.2068732425905e-09 4.00562234495138e-11 2.08707584775465
rs181709845_fw 0.000611208000090789 0.000109204352506297 -1.07431409452971
rs181709845_rv 0.00163456774784635 0.000352065571158907 -1.07206857090607
rs181710582_fw 0.445514402227705 0.302834116528454 -0.39946792088977
rs181710582_rv 0.219467252819166 0.122487536931249 -0.580755219664254
rs1817108_fw 0.916598812360744 0.861172736999848 0.0726578224522781
rs1817108_rv 0.920008209127492 0.866219646160249 0.0640613996430793
rs181711564_fw 0.224393694771023 0.125922842067463 -0.295065490371528
rs181711564_rv 0.454531291928714 0.311254900951861 -0.163099559485578
rs181711834_fw 0.0261520379454078 0.00931861005642259 -0.936306629541356
rs181711834_rv 0.00731548944218946 0.00205426388386996 -0.999746444277212
rs181712919_fw 3.5153789317153e-09 4.45210499404128e-11 2.07387459861226
rs181712919_rv 4.13781877203651e-06 2.63840077331e-07 1.88190866546591
rs181713761_fw 0.696211867802207 0.562241019052782 0.238621887764042
rs181713761_rv 0.74502716261558 0.621022908375636 0.203642273626977
rs181716801_fw 0.339691600636093 0.212632875014732 0.314223728268
rs181716801_rv 0.412909243360686 0.273686483549271 0.304137177893867
rs181717592_fw 0.899320157423656 0.834633853245921 -0.100292760074871
rs181717592_rv 0.759852861248965 0.639103507813166 -0.229043957120723
rs181718616_fw 0.159277165533647 0.0823599029782033 -0.449966308682835
rs181718616_rv 0.015244489383751 0.00490470540451361 -0.80184032183151
rs181719069_fw 0.764017703859335 0.644547490609232 0.116449766760121
rs181719069_rv 0.132190580545899 0.0654915237500215 -0.314043734651597
rs181719436_fw 0.92496782494116 0.873873152243505 0.0512502102178488
rs181719436_rv 0.754671219385061 0.632881419342204 -0.116673674347735
rs181720006_rv 0.425977276555613 0.285076952649801 0.484047686455304
rs181721692_fw 0.030532027056432 0.0111988412123714 -0.574601357141931
rs181721692_rv 0.00370268397234283 0.000918781074560845 -0.719089508153474
rs181722762_fw 0.881543503085177 0.807506827728489 0.0755026275348801
rs181722762_rv 0.829319250516082 0.729311235068494 0.111940034855324
rs181723411_fw 0.00101489834254556 0.000199976360530449 -0.663182070092496
rs181723411_rv 0.120574187573793 0.0584758702005524 -0.421240270449964
rs181724180_fw 0.048785939341009 0.0196536823928582 -0.428865817490912
rs181724180_rv 0.285452037290961 0.170465780975598 -0.366168293456821
rs181724734_fw 0.859078814462253 0.773686349302222 0.129249872911382
rs181724734_rv 0.741615970016999 0.616705800942163 -0.234285841759775
rs181724795_fw 1.70030617271748e-06 9.07755483314299e-08 -0.764553785923817
rs181724795_rv 0.35973898548152 0.228954682939931 -0.174819235060556
rs181725115_fw 0.544527718164142 0.397372836010053 0.313759855788523
rs181726859_rv 0.00356741489282994 0.000880347490582198 0.955107478248987
rs181728329_fw 0.0111710609847543 0.00339130492882308 1.45511664672653
rs181728329_rv 0.0230130174533591 0.0080067507381539 1.25285226834065
rs181729836_fw 0.000788802760622987 0.000147930943961005 -0.616583329153075
rs181729836_rv 2.7539228688112e-05 2.67186918535533e-06 -0.693190330231926
rs181730727_fw 0.735233617020575 0.608736819144516 -0.090464224503397
rs181730727_rv 0.876424035655515 0.799525588722061 -0.059156810773933
rs181730794_fw 0.851281716099195 0.761739306251022 0.152016718798412
rs181730794_rv 0.537804192508069 0.390644578843464 0.434019056305089
rs181731870_fw 0.0242940329158016 0.00852998038614858 -1.00383044445486
rs181731870_rv 0.00386877686075809 0.000968110449334188 -1.08468135216973
rs181732209_fw 0.495226328446262 0.34935371394915 0.37171059747606
rs181732209_rv 0.913798232784752 0.856551873357658 -0.0677279883536911
rs181733845_fw 0.00410532637386992 0.00103813755504878 1.08600365112533
rs181733845_rv 0.00518276707381602 0.00136816821165515 1.33973288069969
rs181733878_rv 0.777303535722176 0.661030596149154 0.160484673935771
rs181735682_fw 0.00049597692790379 8.51537435764085e-05 0.962228095879567
rs181735682_rv 0.000403418671328004 6.64781850577949e-05 0.995336130835195
rs181738225_fw 9.19407367164796e-07 4.28846633728076e-08 2.0801750706365
rs181738225_rv 4.67549142815409e-08 1.09779560102589e-09 2.18785969861309
rs181740110_fw 0.647158228314125 0.506049101339987 0.277974884417519
rs181740110_rv 0.363982957784318 0.23244226516292 0.429048038577637
rs181744294_fw 6.54505393905411e-23 5.90495663934871e-27 -1.36766163024735
rs181744294_rv 8.8521316860996e-14 1.34770590222781e-16 -1.13615715229944
rs181744564_fw 0.000403133366293368 6.64220777871945e-05 -1.27843153048673
rs181744564_rv 0.000831213132756748 0.000157549160075815 -1.16845569184981
rs181745223_fw 0.0283588825801384 0.0102629527020552 1.11620986445849
rs181749772_fw 0.00324375016164422 0.000787379087865732 -1.0218855891712
rs181749772_rv 0.0163720994680173 0.00533969140895729 -1.04632752658486
rs181751614_fw 0.168291603201669 0.0881238239789322 0.588817115760176
rs181751614_rv 0.220017944638492 0.122886691697108 0.472627456462712
rs181751701_rv 0.86243857401073 0.779056154588658 0.135915714803692
rs181752076_fw 0.00136193536779854 0.000283654618960929 -1.40851954988572
rs181752076_rv 0.0476855972532803 0.019117906242716 -0.807475809921087
rs181752244_rv 0.374821991873072 0.241492575482992 0.450129272157022
rs181753164_fw 0.357608591043975 0.227171309149631 0.468696016969486
rs181753164_rv 0.126894484668075 0.0622752085134047 0.736909108113899
rs181753939_fw 1.5228177674261e-08 2.76791936847977e-10 2.25113496362875
rs181753939_rv 4.65114331933966e-12 1.30608837797227e-14 2.26330626233054
rs181754281_fw 0.00111400314807221 0.000223285568732941 -0.960265561388031
rs181754281_rv 0.000382905494986804 6.25537824835217e-05 -1.03626995537343
rs181754990_fw 0.743124553997448 0.618564218146902 -0.128106966700665
rs181754990_rv 0.589535432080724 0.443594297679741 -0.277891531446426
rs181756669_fw 0.33710798413687 0.210541502971312 0.562469774958788
rs181757508_fw 0.558740880425662 0.411972477019006 0.212783629461959
rs181757508_rv 1.67271722884695e-05 1.45951520204674e-06 2.24661248965262
rs181758617_fw 0.0485548327216994 0.0195436049110223 0.856967948635868
rs181758617_rv 0.0447876244717966 0.017731801974771 0.920974340995077
rs181759642_fw 0.257965741770037 0.15008048410358 -0.596762675612722
rs181759642_rv 0.738251753692382 0.61260109207738 -0.208589974385744
rs181760036_rv 0.660146413760223 0.521103013427012 0.183656050535222
rs181760579_fw 0.0360999215029346 0.0136954321472248 -0.814103879012646
rs181760579_rv 0.0334934288252305 0.0125165976969242 -0.758627467917298
rs181760735_fw 0.170387284249538 0.0895132764511963 0.375577792527487
rs181760735_rv 0.605031859298563 0.460465397763638 0.283532395828999
rs181762926_fw 0.000388812150742295 6.36678142906231e-05 -1.27649936740821
rs181762926_rv 0.00150531769046256 0.000319747594504041 -1.19012928794361
rs181763126_rv 0.137236879074326 0.0685642703431943 -0.87761087945854
rs181763757_rv 0.439258684326981 0.297165395563503 0.522225969122518
rs181764973_fw 0.45848242003649 0.314721858642097 0.188039347310821
rs181764973_rv 0.151950378085999 0.0776644491712544 0.376736535055596
rs181765201_fw 0.630838183805679 0.488379832437524 -0.183781855179816
rs181765201_rv 0.529461388958191 0.382234198102655 -0.218943664800636
rs181766339_fw 0.000153325133221847 2.09829539386404e-05 1.48959910571108
rs181766339_rv 2.14071369537071e-05 1.96660205729991e-06 1.50799866220907
rs181767357_fw 0.0818892992357869 0.0366254028147789 -0.769103887146215
rs181767357_rv 0.286841647619573 0.171480013311006 -0.520789638569976
rs181767425_fw 0.00792923034868857 0.00225888992960824 0.914955785297799
rs181767425_rv 0.175140805412286 0.0926188948866938 0.567671552907988
rs181768276_fw 0.643976406797429 0.502634508237663 -0.156172703589984
rs181768276_rv 1.21230406236373e-09 1.22772583002823e-11 -0.964021021205544
rs181772336_fw 3.13551674847496e-09 3.9073732486747e-11 -0.891549217768476
rs181772336_rv 1.94109465814038e-06 1.06476502359198e-07 -0.857073426615445
rs181772361_fw 0.0230383223568047 0.00801685396338828 -0.929883010719822
rs181772361_rv 0.107258930000277 0.0507977576389576 -0.75401819425043
rs181772618_fw 0.425577349671871 0.2847037213837 -0.343695523754639
rs181772618_rv 0.344218596078707 0.21623909098665 -0.415647791787858
rs181774330_rv 0.882371671154801 0.808806426483652 0.0943319864740328
rs181775855_fw 0.0643391087009455 0.0273855786185707 0.524918379620552
rs181775855_rv 0.00288573418869428 0.000686741731886354 0.589823181488935
rs181776222_fw 0.720102866991613 0.590557114846063 -0.250380151753684
rs181776222_rv 0.473112780794159 0.328290286555889 -0.452589967393006
rs181776361_fw 0.955149509593463 0.922694332396545 -0.0234529490010685
rs181776361_rv 0.658254093408088 0.518774481342898 -0.125908948929191
rs181777240_fw 0.969614187183114 0.946148019219214 -0.0231726022931171
rs181777240_rv 0.818325597243751 0.714429107102893 -0.163753184056964
rs181778125_fw 0.000438799430375636 7.35951047517419e-05 1.00776767047885
rs181778125_rv 0.287302148294806 0.171816871412907 0.382974854786426
rs181780866_fw 0.0104494398551542 0.00313240437556224 -0.478105358738207
rs181780866_rv 0.00981308365019969 0.00291054786178559 -0.515862380568386
rs181782757_fw 0.005585107195331 0.00149416898811899 0.872985694676341
rs181782757_rv 0.175537951522636 0.0928839262611001 0.63041380958052
rs181784890_fw 0.751195223572173 0.628585510576413 0.124584644573953
rs181784890_rv 0.464634233211915 0.320410660551721 0.499503904145637
rs181785308_fw 0.438540131039102 0.296496294161914 -0.419244861468786
rs181785308_rv 0.00130528100039939 0.000269691144987338 -0.756958497827457
rs181785447_fw 0.172720486862641 0.0910779561160609 -0.321283893992967
rs181785447_rv 0.0109825909782594 0.00332306608564935 -0.394087209002618
rs181786423_fw 0.0101597850725 0.00303102393436389 0.740984828734367
rs181786423_rv 0.00571998091596476 0.00153681912375885 0.6781302496662
rs181787236_fw 1.11429067296968e-05 8.89779695042235e-07 -1.06507024399268
rs181787236_rv 7.88558539673746e-05 9.43723297435244e-06 -0.997951160916309
rs181790055_fw 1.07099580247001e-09 1.06287926986378e-11 2.49583363167927
rs181790055_rv 1.26460720845747e-10 7.48735547230434e-13 2.41188516165241
rs181791350_fw 0.0450913902639905 0.0178749487907066 0.764196687663388
rs181791350_rv 0.141335944759393 0.0710839851185792 0.560394096167576
rs181791873_fw 1.41282331309483e-06 7.21930534061785e-08 1.75069767073172
rs181791873_rv 0.00769329730721489 0.00218178621644412 1.44259820397965
rs181792478_fw 0.0245649466020927 0.00864310908785963 -0.875182642444463
rs181792478_rv 0.0422907211649388 0.0165605908405153 -0.926303990123893
rs181792881_fw 0.0492746452545996 0.0198889032423693 0.647660241044611
rs181792881_rv 0.103483716336833 0.0486106914987606 0.627516050289444
rs181793042_fw 0.00211023940177712 0.000475655843144616 -0.762492150033004
rs181793042_rv 9.33166007678317e-05 1.15225038547342e-05 -0.848037298354792
rs181793123_fw 0.0931774484404771 0.042818416964234 0.585604865305148
rs181793123_rv 0.0130123108095745 0.00406531990208455 0.788320044514032
rs181793466_fw 0.00350828917035609 0.000863343310022783 1.08071864566479
rs181793466_rv 0.000601915573385263 0.000107313281527964 1.17973822920991
rs181793995_fw 0.00646221382482217 0.00177299481495161 0.855573939210506
rs181793995_rv 0.000204775749618891 2.94882437171104e-05 0.983969684596858
rs181796633_fw 4.26421766864815e-06 2.73727072468708e-07 1.25589024964562
rs181796633_rv 0.00167832935678721 0.000363405851343316 1.18969874571529
rs181796725_fw 0.0228794143351 0.00795168054758733 -0.474582733258323
rs181796725_rv 6.68048306764494e-05 7.71549385327407e-06 -0.589528187796575
rs181796740_fw 0.000795713977429802 0.00014943866007464 1.86893241900306
rs181796740_rv 0.00595644033028602 0.00161203935911289 1.49248092092014
rs181798573_rv 0.0165787938758727 0.00542131346112421 1.37756440596985
rs181801467_fw 0.763156083738557 0.643449153011336 0.1518598569556
rs181801467_rv 0.955051215654874 0.922437782953047 0.0332567806531721
rs181801890_fw 0.673520951136784 0.536389193064072 0.303234041946763
rs181801890_rv 0.759593971394667 0.638782962524009 0.220972390383272
rs181801994_fw 0.00332764872652873 0.000811497158770042 0.918297637378493
rs181801994_rv 0.00153257450801147 0.000326436019632045 1.01877228274827
rs181802290_fw 0.098940246585926 0.04601337388026 0.567325704990616
rs181802290_rv 0.0833817966255538 0.0374142336265962 0.557762171392609
rs181802336_fw 0.925190624305776 0.874210817936707 0.0659618623734527
rs181802336_rv 0.636663299303036 0.494565308374943 -0.203503361621137
rs181802736_rv 0.949405126405668 0.913611850765396 0.0536380754321281
rs181806705_fw 0.0152330949257196 0.00490000864496459 -0.525904183584503
rs181806705_rv 0.151087614191673 0.0771407352415624 -0.352136908346695
rs181807188_fw 0.66982843420806 0.532066106137729 -0.156957432077432
rs181807188_rv 0.707477206148052 0.575391709623997 -0.16372659168308
rs181807736_fw 0.00768344355166205 0.00217829853217738 0.690355629580879
rs181807736_rv 0.0359595630780949 0.0136292064679788 0.742910817374833
rs181808091_fw 0.434408345210178 0.292845532540454 0.500985321906536
rs181808091_rv 0.574447189281512 0.42797196655444 0.393294497034683
rs181808748_fw 0.232766922953675 0.13181865530316 -0.642058837148393
rs181808748_rv 0.0788046180609012 0.0349560407139731 -0.774531161581717
rs181809424_fw 3.1452995042669e-06 1.89309629356194e-07 1.36768145943827
rs181809424_rv 2.80118946246361e-05 2.72625688617161e-06 1.23717628332199
rs181810243_fw 2.829014658134e-06 1.67018807913789e-07 2.04012782995825
rs181810243_rv 0.000131318980808529 1.73908200067051e-05 1.97819359894542
rs181810609_fw 1 0.99955967341145 -0.000144310069745572
rs181810609_rv 0.000677303167259795 0.000123511279937194 1.61800189983661
rs181815183_fw 0.102157132268981 0.0478515933867751 0.517512557419755
rs181815183_rv 0.0867449557716147 0.0392246227289185 0.416455078425176
rs181818748_rv 0.991993742784571 0.98464477195589 -0.00642003381525499
rs181819169_rv 0.297819321807158 0.179701878766354 0.566988700251625
rs181821360_fw 0.537759457722719 0.390583951136481 -0.228218060656295
rs181821360_rv 0.41334679294693 0.27404176362058 -0.216348242960617
rs181821654_fw 0.41812845075706 0.278098424664476 -0.483384246232578
rs181821654_rv 0.302454924814554 0.183254160284368 -0.590365123423045
rs181822403_fw 0.0397198539303589 0.0153581165627965 -0.914240526548705
rs181822403_rv 0.00584762212944501 0.00157724623860899 -1.04179444730161
rs181822437_rv 0.00134675247789349 0.000279870496734821 1.44921676485904
rs181822602_fw 0.0226760427343287 0.00786700539782742 -0.968434263177865
rs181823324_fw 0.782889998943694 0.668288860069087 -0.184165071503471
rs181823324_rv 0.877070850958401 0.800522996894355 -0.107511156455419
rs181824392_fw 0.164820554861391 0.0858415606347974 -0.530432109676838
rs181824392_rv 0.181381844299607 0.0967211648080863 -0.551649702740558
rs181825698_rv 0.100231678505629 0.0467315280221457 -0.894104806327134
rs181826226_rv 0.0851288554765085 0.0383354421692582 0.834639006680588
rs181829465_fw 2.05352540186044e-05 1.8702940212722e-06 -0.733105886238871
rs181829465_rv 0.0018705322266735 0.000412920334076948 -0.901245134116374
rs181830327_fw 0.880417374103859 0.805590777747531 0.0582312754121607
rs181830327_rv 0.250595100975171 0.144565835836384 0.292065868864915
rs181830750_fw 0.958004707609505 0.927070394021286 -0.01714230669254
rs181830750_rv 0.76912001690539 0.650810680374012 -0.0844048969076574
rs181831781_fw 0.00016101815922678 2.22536712978639e-05 -1.5162662149335
rs181831781_rv 0.000933241769437082 0.000180687192097797 -1.39129328135214
rs181833955_fw 0.00238945382846302 0.000549370660421279 -0.719165175220352
rs181833955_rv 0.000751077811972693 0.000139531134931277 -0.681165287631908
rs181834369_fw 0.0984743278288825 0.0457544919089449 0.347022207831904
rs181834369_rv 0.135331579282475 0.0673910728843035 0.373422301794294
rs181834540_fw 0.771225194153816 0.653582444178023 -0.197261285032674
rs181834540_rv 0.859104509484747 0.77373855593605 -0.126326047193674
rs181837728_fw 0.0343060349794018 0.0128775303848948 -0.567852940664298
rs181837728_rv 0.348971216037436 0.220114129747539 -0.464089500764754
rs181838018_fw 0.191870549279354 0.103631994503746 0.821125210553052
rs181838018_rv 0.113341551467338 0.0542728513544657 0.939139569432005
rs181838664_fw 0.09299952278363 0.04271148238272 -0.442947989650966
rs181838664_rv 0.091725643005166 0.0419971285227212 -0.521274479139976
rs181839928_fw 0.000404140361143301 6.66198987147198e-05 1.00213411102877
rs181839928_rv 0.0681359819085261 0.0293518192792407 0.553776360084472
rs181843006_fw 0.0477300054938713 0.0191405546887018 0.652248992111746
rs181843006_rv 0.0781512871947135 0.0346085123440573 0.587699996981551
rs181843456_fw 0.779122068996989 0.663482120083359 -0.201302339855723
rs181843456_rv 0.989832269037461 0.980494443334742 0.0111303914216993
rs181843654_fw 0.00032886281370442 5.20746432608237e-05 -0.902535190717559
rs181843654_rv 0.0159124194579442 0.00515997957747347 -0.799480730770622
rs181844010_fw 0.0508246944141664 0.0206412271657678 0.704558907012226
rs181844010_rv 0.603827405446778 0.459060547674392 0.231733591694863
rs181844374_fw 0.246099963272857 0.141248755375568 -0.288002388232603
rs181844374_rv 0.18979365668489 0.102244825719286 -0.308805490663982
rs181846209_fw 0.0274546958535166 0.00987433560307909 -0.532044322138583
rs181846209_rv 0.784571630596026 0.670414476387821 -0.0933763860524909
rs181847865_fw 8.54557055742846e-06 6.43237498898953e-07 -1.43665481814957
rs181847865_rv 3.88156764098029e-06 2.44042534266342e-07 -1.5062439844293
rs181848328_fw 0.664483402797871 0.52583454048997 0.182422428065969
rs181848328_rv 0.638172877272017 0.496197548533012 0.149378969685245
rs181850119_fw 0.116183267233749 0.0559349476521197 0.449002339559981
rs181850119_rv 0.0276149808714587 0.00994172945641887 0.590301336305522
rs181851663_fw 0.643974343653288 0.502625635486968 0.163303573903942
rs181851663_rv 0.521821809893641 0.374894649937685 -0.226333730628189
rs181852883_fw 0.238215560087825 0.135648437787741 0.319948104750575
rs181852883_rv 0.216841201725361 0.12070155217837 0.325085476826926
rs181854818_fw 0.000407935453089423 6.73513063112274e-05 -0.80967795250418
rs181854818_rv 0.0109658140881402 0.00331650579907688 -0.755083205104848
rs181856305_fw 0.0282395314079001 0.0102102058929231 0.713862277661054
rs181856305_rv 0.379227764442535 0.245254676730033 0.362270909503528
rs181856373_fw 9.27610533184242e-07 4.33928240216555e-08 -1.03242711278449
rs181856373_rv 3.80365847006927e-07 1.43979751591345e-08 -1.10732620204721
rs181856728_fw 0.710580134525128 0.579317699895013 0.277846241826288
rs181856728_rv 0.266978281295937 0.156609474260287 0.665039397498833
rs181857296_fw 5.0018810352321e-05 5.45078225859885e-06 -0.667171287654673
rs181857296_rv 5.49886248209299e-07 2.29015914227371e-08 -0.852895769750671
rs181858008_fw 0.908281277191866 0.84803321845613 -0.0523991719816071
rs181858008_rv 0.85328428197948 0.764572166564971 -0.0896023461134919
rs181859866_fw 0.000555023602192067 9.74133020673396e-05 1.5148355234726
rs181859866_rv 0.00428633798490375 0.00109284632927625 1.22997103173408
rs181860530_fw 5.55769189794468e-06 3.80261150586773e-07 2.0315306086715
rs181860530_rv 9.17575896832726e-05 1.13082702550839e-05 1.78777318546153
rs181861007_fw 0.777333204479021 0.661099658848074 0.170656932083319
rs181861007_rv 0.950612441776097 0.915421131058228 0.0388035579940296
rs1818614_fw 0.0195620995538339 0.0065880369923095 1.18980876553698
rs1818614_rv 0.00174749275455645 0.000381199841566508 1.34863132190789
rs181861501_rv 0.00148506739543592 0.000314700494196597 1.55371856273183
rs181862253_fw 0.0198931556712384 0.00671971514578755 -0.725374526064627
rs181862253_rv 0.0153681926977984 0.00495276441319266 -0.635608202282181
rs181863609_fw 0.0670076512290943 0.0287732692191334 0.582418415325126
rs181863609_rv 0.313046748326348 0.191474235860563 0.428808775476911
rs181864059_fw 8.64708155129528e-06 6.53367989824053e-07 1.25426220636175
rs181864059_rv 8.94239377983138e-05 1.09641944666103e-05 1.18407049204673
rs181864176_fw 0.218880945075321 0.122103536957504 -0.529263031159803
rs181864176_rv 0.102564030271832 0.0480988658745023 -0.840600746591167
rs181864991_fw 1.0281644315367e-07 2.89182841511699e-09 -0.866078920437043
rs181864991_rv 5.08991224294139e-06 3.41711561510173e-07 -0.859143001206409
rs181866261_rv 0.851318469563019 0.761800996062866 0.102772234645481
rs181867418_fw 7.89641514726954e-05 9.45553681361738e-06 -0.948389111322428
rs181867418_rv 1.58583780006498e-05 1.36975953070842e-06 -0.989063777049156
rs181867912_rv 0.883385984832747 0.810202190122112 -0.114707157834285
rs181868250_fw 0.510116837150757 0.363608971175947 -0.390076800477903
rs181868250_rv 0.669306044439863 0.531530784338741 -0.260295780087118
rs181869888_fw 0.585059877975323 0.439072025439213 0.200767714988145
rs181869888_rv 0.549783630231663 0.402671619737858 0.259411797840156
rs181871382_fw 0.0374087997455205 0.0142826925679425 0.825844245863245
rs181871382_rv 0.000125587663435357 1.64731833432949e-05 1.30506864710415
rs181873227_rv 0.0087994318114892 0.00255393108422598 -0.955654190161523
rs181873283_rv 0.309057066229443 0.188357790206283 0.611232640916887
rs181873921_rv 0.984193075156825 0.970901459699063 -0.00935464968982785
rs181876232_fw 0.0848535374759202 0.0381887412794017 0.755031729232749
rs181876232_rv 0.41175501854616 0.272728258394879 0.319792458633845
rs181878495_fw 0.808816870491409 0.701677224383964 -0.146290604033778
rs181878495_rv 0.364573293512964 0.232960657070304 -0.362157436523775
rs181879638_fw 0.549161843787753 0.402005643744438 -0.257241762488085
rs181879638_rv 0.310483556166909 0.189496792405686 -0.315302937002948
rs181880266_fw 0.0634972292749167 0.026947641633552 1.11829494053444
rs181880266_rv 0.390474422112623 0.254575478355657 0.52071738262946
rs181881482_fw 0.0692698719019421 0.0299735622857905 0.630645390542623
rs181881482_rv 0.00627878980058386 0.00171365247162498 0.947438364191509
rs181883921_fw 0.832634909292509 0.734321039070877 0.0872566063790444
rs181883921_rv 0.414434476196819 0.27492178769904 0.499333860172856
rs181885597_fw 0.120827811920882 0.0586337078452276 -0.806756917452326
rs181885597_rv 0.144348731192971 0.0729449944967979 -0.754662970997543
rs181885612_fw 0.017131050141008 0.00563609849516901 0.855957897009837
rs181885612_rv 0.994712513511816 0.989471393956078 0.00273819845042284
rs181886320_fw 0.00700824666053436 0.00195034869905886 -0.782959068119267
rs181886320_rv 0.0157728309755891 0.00510688805157393 -0.541416552716981
rs181888930_rv 0.962977774679868 0.935762618786827 -0.0400033769093713
rs181889133_fw 0.976880164768125 0.958184684350276 0.00919662587337412
rs181889133_rv 0.847487591995761 0.755628612448845 -0.0751558321367703
rs181891917_fw 0.0255876074067973 0.00907333926935141 0.979695188519233
rs181891917_rv 0.0270981251019914 0.00972112233280345 0.913184017799392
rs181892022_fw 0.0143998795456456 0.00458067261755711 -1.15673911213234
rs181892207_fw 7.48040426873996e-05 8.84096859621918e-06 -1.38815832730802
rs181892207_rv 5.92297888610288e-05 6.68031755682909e-06 -1.34719045501143
rs181893315_fw 3.49298816436628e-07 1.29521665062662e-08 -0.934743753924798
rs181893315_rv 1.58721474398442e-05 1.37166485284561e-06 -0.803288629499575
rs181893815_fw 0.715099055735169 0.584647026621445 0.176534352838014
rs181893815_rv 1.26743125858309e-05 1.04328094058981e-06 -1.05774888472847
rs181894936_fw 0.211617381177786 0.117111103530903 -0.452276177077342
rs181894936_rv 0.613525451795332 0.469387931362723 -0.233489873303203
rs181895965_fw 0.00687637518781494 0.00190854463356317 -1.20458481705083
rs181895965_rv 0.09971599166845 0.0464416165635561 -0.841453400294549
rs181896157_fw 0.00602251534738179 0.00163195821417008 1.35476833679381
rs181896157_rv 1.37938041447912e-05 1.15658757912895e-06 1.83604092489757
rs181896856_fw 4.92014419691383e-05 5.34561859358849e-06 1.36081853609364
rs181896856_rv 0.00043833697637653 7.34928255569952e-05 1.24319513307744
rs181897708_fw 0.186368998001347 0.0999772477199713 0.424485381094778
rs181897708_rv 0.0164168302597946 0.00535823832778167 1.32614078160545
rs181898259_fw 0.0385256494643724 0.0148007801183385 -0.451620534629116
rs181898259_rv 0.103197191036148 0.04844583939983 -0.29774438565652
rs181900083_fw 0.00169603321586398 0.000368080828289498 1.2614113558502
rs181900083_rv 0.0152683741467454 0.00491359532492249 0.999249124366668
rs181900171_fw 0.514284811485825 0.367496261617831 -0.452823262122016
rs181900418_fw 0.104167472378055 0.049004715245518 -0.37170014796981
rs181900418_rv 0.00222962448871522 0.000507192299281337 -1.00100876065839
rs181904015_rv 0.0189487509961264 0.00634844702491117 1.38059207805298
rs181904476_fw 0.507071970543009 0.360666604814908 0.462728686093141
rs181904476_rv 0.925483542257918 0.874665419837685 -0.0454127565760642
rs181905811_fw 0.775197358375586 0.658461406481085 -0.196062395455566
rs181905811_rv 0.856969697344154 0.770298546972194 -0.13502273588953
rs181905950_fw 0.91984481958384 0.865952176593281 -0.075607861017092
rs181905950_rv 0.791494344809606 0.678820297595924 -0.19209958044606
rs181906302_fw 0.508058451347 0.361585988221834 0.208428842708695
rs181906302_rv 0.240891565174374 0.137495532937178 0.374679858791084
rs181907148_fw 1.836593199626e-05 1.63142346779868e-06 -0.855659181073474
rs181907148_rv 0.000479646675124066 8.17559697916379e-05 -0.664415236799376
rs181908333_fw 0.000399566274494749 6.57036702499993e-05 -1.46404353731293
rs181908333_rv 0.000239544652957414 3.56512854686823e-05 -1.46558378103016
rs181915768_fw 1.37938041447912e-05 1.15645628165912e-06 1.58282038293333
rs181915768_rv 8.56917503450304e-06 6.45741920567364e-07 1.62436825350769
rs181915855_fw 0.516800508482426 0.369853431385175 0.446302153645921
rs181916622_fw 0.0375837214443893 0.0143677033282424 -0.680276843592319
rs181916622_rv 0.000420550067279981 6.98418924887789e-05 -0.950990262585488
rs181917217_fw 0.0586414460552422 0.0244913049659644 0.477965623712267
rs181917217_rv 0.122300265036854 0.0595022497111659 0.44378461508455
rs181921728_fw 0.845868857391272 0.753566982962782 -0.102661144742554
rs181922958_rv 0.556239798927872 0.409445235427431 0.214751297067601
rs181925159_rv 0.699909626964545 0.566578693913704 0.148501078532019
rs181927021_fw 0.68451264454267 0.548932444529306 -0.173715737975415
rs181927021_rv 0.82940566064154 0.729497582838982 -0.132545751111462
rs181927185_rv 0.000408900307897703 6.75290521117597e-05 1.8017454720475
rs181928019_fw 0.728899690107204 0.601199213228196 0.140340844859243
rs181928019_rv 0.194086679484179 0.105098182088059 -0.378341597296455
rs181931009_fw 0.309894452521864 0.189025411105535 0.662663811878166
rs181931009_rv 0.492981207601975 0.347202830611139 0.472933044917949
rs181935258_fw 0.460444383371187 0.316560706237117 0.259748049033163
rs181935258_rv 5.71838910993936e-05 6.39281748994371e-06 1.74673389894008
rs181937252_fw 0.000114437829187502 1.47254559616271e-05 -1.58467281878032
rs181937252_rv 0.0552119959479342 0.0227972393499833 -0.892765504125406
rs181941309_fw 0.0043776308017511 0.00112007947976959 -0.956741217861112
rs181941309_rv 0.000525360955541985 9.13006622710888e-05 -1.10084256004021
rs181942406_fw 0.00825398862216677 0.00236844197156274 -0.633193028252461
rs181942406_rv 0.00942520799353253 0.00277286404871079 -0.633082931406469
rs181942865_fw 5.6219531035867e-06 3.85608972122139e-07 1.8945725367475
rs181942865_rv 4.23490182767984e-07 1.64819130358509e-08 1.90446424864521
rs181944772_fw 1.69296194892678e-06 9.02307173699471e-08 2.50101625653316
rs181944772_rv 0.00251640166016157 0.000584205212198734 1.65200826600699
rs1819454_fw 0.134872761419714 0.0671124013456562 0.769726960483202
rs1819454_rv 0.00849757616450444 0.00245194631614276 1.11175405443121
rs181946284_fw 0.30833025866876 0.187824423180392 0.625200085530895
rs181946763_fw 0.802052642541659 0.692590121060055 0.0753611001695651
rs181946763_rv 0.815545706760796 0.710972056838946 0.0670376309686079
rs1819471_fw 0.000228452762294785 3.362691101443e-05 1.60785155865202
rs1819471_rv 0.000625648733702153 0.000112370102545792 1.51516623858503
rs181948815_fw 0.00388454458880014 0.00097279599702517 -1.14339031741395
rs181948815_rv 0.000300640196028473 4.67953354563446e-05 -1.2027773139097
rs181950602_fw 0.00131377991773621 0.00027172758074136 1.44655152534431
rs181954962_fw 0.657415314567728 0.517785222661014 -0.119968337699028
rs181954962_rv 0.306713270652482 0.186524031719332 -0.250469319556728
rs181956028_fw 0.057705596537356 0.0240318507412879 0.679312346938365
rs181956028_rv 0.102523937405194 0.0480742826751461 0.60467809311276
rs181956180_fw 0.598966366044356 0.453980191369418 0.274677264281834
rs181956180_rv 0.165408661226815 0.0862000883626297 -0.634788486747726
rs181957405_fw 0.167848433265312 0.087827404441582 0.564103744794468
rs181957405_rv 0.0451073499020584 0.0178828015434067 0.773176040431574
rs181958164_fw 0.00041790176604558 6.93313884912546e-05 1.58153300064382
rs181958164_rv 0.000296895439299432 4.60852222405877e-05 1.45337951763625
rs181959152_fw 0.0137975425628726 0.00435405580109055 -0.494441395325516
rs181959152_rv 0.0180002637656887 0.00597281848585639 -0.596611729370945
rs181959305_fw 1.88511656883481e-06 1.02789365417678e-07 1.86587163315089
rs181959305_rv 6.90867889111674e-08 1.77116286841271e-09 2.09682605049756
rs181959707_fw 0.714612386657873 0.584104075245729 0.238912726953747
rs181959707_rv 0.474080925900523 0.329159895840757 0.291230761123788
rs181961047_fw 0.179031679101172 0.0952074930983374 0.299973151476735
rs181961047_rv 0.300054205329001 0.181463221929955 0.301415774116919
rs181961943_fw 6.60695151848289e-10 5.77452569788009e-12 2.19155240941313
rs181961943_rv 1.8917486559674e-07 6.13785736559253e-09 2.09261431379295
rs181963229_fw 0.265013309456941 0.155160941151283 -0.515076284678708
rs181963229_rv 0.568628463521388 0.422117112631895 -0.333472324041237
rs181963697_rv 0.758923738660718 0.637911212260909 0.172575571678063
rs181963928_fw 0.594735634587255 0.449217701436945 0.322511367315736
rs181963928_rv 0.646820879032077 0.5056278876194 0.333848227980257
rs181965618_fw 1 0.999443687399244 -0.000347392763709212
rs181965618_rv 0.812159185023662 0.706252059251957 0.183905187752816
rs1819663_fw 0.000131217509232337 1.73701614338229e-05 1.36050202399084
rs1819663_rv 4.47140739273031e-05 4.76394454171632e-06 1.99686131073174
rs181967151_fw 0.00588184277235719 0.00158873168802697 -0.788632746885486
rs181967151_rv 0.00333573219020894 0.000813844620657932 -0.768163186552298
rs181971839_fw 0.907877745567443 0.84740853358033 -0.0971608104689359
rs181972819_fw 0.361015281142608 0.230039757929444 -0.506929190973622
rs181972819_rv 0.377314507889918 0.2435828279074 -0.506812792895086
rs181972854_fw 0.00270183926809088 0.000635117485836412 1.20720365613091
rs181972854_rv 0.00394183256947646 0.00098950346404701 1.33386844675074
rs181973142_fw 0.00802130218955447 0.00228873789581737 0.77628265035718
rs181973142_rv 0.000120988784962687 1.57594332632515e-05 1.01657893029013
rs181975622_fw 0.00253139791938167 0.000588286233813358 0.785279310198628
rs181975622_rv 0.0113346995423969 0.00345056928283406 0.732166408281179
rs181976793_fw 0.000168607327995726 2.34774751755146e-05 1.85729785294407
rs181976793_rv 0.000275295725969119 4.21487591997109e-05 1.90331088188796
rs181976824_fw 0.97310317376611 0.952197346153961 0.0163740340144489
rs181976824_rv 0.873366840473403 0.795004938375713 -0.0720275095083143
rs181978841_fw 0.00820303414900078 0.00235108057957804 0.681374299364021
rs181978841_rv 0.0726500388241725 0.0317090152762216 0.526029467119395
rs181978983_fw 1.24597503173746e-05 1.02084182217302e-06 1.93899387495814
rs181978983_rv 6.35923069809104e-06 4.48370515207339e-07 2.02746007298014
rs181980324_fw 7.86556386047434e-06 5.82608077359205e-07 2.07297818495336
rs181980324_rv 1.37203286535361e-05 1.14857000626126e-06 1.94287805839782
rs181984597_fw 3.63917350379888e-07 1.36296634857859e-08 -0.798630552710682
rs181984597_rv 0.811089195145711 0.704708744275711 0.0798175072052114
rs181984804_fw 0.273590602112965 0.161521878615726 0.63310642769195
rs181985712_fw 0.0194495593254149 0.00654474863713156 1.07781251077283
rs181985712_rv 0.00888584865293387 0.00258412327694431 1.11122144655207
rs181987133_fw 4.14762491945784e-06 2.64839546801361e-07 -1.36396436096919
rs181987133_rv 3.23722392007806e-05 3.24627786644421e-06 -1.32579698702038
rs181988468_fw 0.873728737704704 0.79558278713548 -0.121854253703166
rs181988468_rv 0.933072339737934 0.88707744623159 -0.0663431546129693
rs181989679_fw 0.206264312675117 0.11341838863918 -0.358313308650409
rs181989679_rv 0.00311509227668642 0.000751160491024325 -0.448272033553091
rs181990141_fw 0.492275995127293 0.346503808450797 -0.377691717705697
rs181990141_rv 0.396859311650685 0.259897377160268 -0.475252727275222
rs181992875_fw 0.661721193114897 0.522842726362503 -0.142717600666654
rs181992875_rv 0.988489155702547 0.977899784004634 -0.00480635087983597
rs181996765_fw 0.0332702136114404 0.012410669158535 0.646097614744683
rs181996765_rv 0.241119200641273 0.137667389908589 0.476774499699072
rs1819977_fw 0.0444670610072477 0.0175833246131488 1.1927729124558
rs181998417_fw 0.583543780699839 0.437401179450275 0.201922698651565
rs181998417_rv 0.315229351888301 0.193185335267082 0.650628405431128
rs181998421_fw 0.00526484480877631 0.00139310102116022 0.71412003966185
rs181998421_rv 0.0530030114228456 0.0217147848133473 0.569975064093676
rs182000466_fw 0.609002802828588 0.464577417953516 0.240477050896387
rs182000466_rv 0.744864221603969 0.620743204184077 0.101114754198217
rs182002073_fw 0.795449258366982 0.683927020434339 -0.185588388919637
rs182002073_rv 0.999541859181074 0.997997547169303 0.00126658870827099
rs182002801_fw 0.830885202590926 0.731623472753157 -0.146707766989373
rs182002801_rv 0.939034151125024 0.896727206049414 -0.0616595167649405
rs182004960_fw 0.909449950259744 0.849747810232881 -0.0513088523846444
rs182004960_rv 0.989383886944958 0.979585041263839 -0.00530956326269704
rs182004972_fw 0.13705391857841 0.0684527691492313 0.726114933740384
rs182004972_rv 0.195784641384662 0.106245050960715 0.618887218112379
rs182005907_fw 0.59469653316845 0.449167842339076 0.265274134899121
rs182005907_rv 0.321501405895735 0.198171940883742 0.478553155777047
rs1820083_fw 0.941793127254384 0.901114359690956 -0.0319853814849016
rs182008441_fw 0.317568818301439 0.195096090688224 0.578300406797626
rs182008441_rv 0.00429011066964459 0.00109429947588891 1.65318067513975
rs182008836_fw 0.00708307384701281 0.00197533982725979 -0.96553366210126
rs182008836_rv 0.0450610074464712 0.0178593473215759 -0.728222709110007
rs182009787_fw 0.316896631616025 0.194539778267996 0.221860569988106
rs182009787_rv 0.507392998248786 0.360986497288015 0.16666078717073
rs182010111_fw 0.709247916332906 0.577688014873624 0.143754519194373
rs182010618_fw 1.04176316823177e-06 4.98841394387416e-08 2.11604588256583
rs182010618_rv 0.00035291170501784 5.67105612233761e-05 1.69789989126842
rs182011643_fw 0.0042991628384087 0.00109694784395296 -0.411556592561035
rs182011643_rv 0.0213163163216969 0.00730754606210548 -0.351748717621396
rs182012198_fw 0.0147969728722354 0.00473185405500165 0.875866263931837
rs182012198_rv 0.0154028469992442 0.00496538232444735 0.747954077619115
rs182012804_fw 0.935167476120943 0.890282137137152 -0.0371679417008225
rs182012804_rv 0.635331793502685 0.493107234442009 -0.198291539356615
rs182012893_fw 0.134379484703678 0.066809360149333 0.739247665987093
rs182012893_rv 0.11633076043335 0.0560177636654593 0.822404659012458
rs182013325_fw 0.23401592057437 0.132708076575268 0.75672601892911
rs182013325_rv 0.0883856566170013 0.0401329810128375 0.920153360341156
rs182013546_fw 0.000715840494593421 0.000131919315253418 0.932942961102083
rs182013546_rv 1.82369340725766e-05 1.61788643108454e-06 1.27327673244658
rs182014031_fw 0.205106617658897 0.112626830571425 -0.57152082660187
rs182014031_rv 0.14942785679936 0.0761058831285265 -0.679257396523086
rs182015402_rv 0.763060950803539 0.643273324098545 0.22096470406792
rs182017054_fw 0.423551170923051 0.282813263803816 0.197445313835383
rs182017054_rv 0.237178773958165 0.134932339758814 0.274256284947405
rs182017143_fw 4.72338536684566e-08 1.11326333621303e-09 1.91030069717447
rs182017143_rv 0.0395450698787518 0.0152762633483711 0.910415039573697
rs182017400_fw 0.539115308689252 0.39196466602706 0.16765007001967
rs182017400_rv 0.647600803298851 0.506544303897529 -0.146790040225824
rs182017588_fw 0.0116604797145235 0.00356697167376906 0.83781165794248
rs182017588_rv 0.0406019857856908 0.0157710911721462 0.666736584425868
rs1820202_fw 0.811860018095423 0.705872879320245 0.190927420357153
rs182021390_fw 0.162616233212921 0.0844495999100257 -0.264862832321314
rs182021390_rv 0.675049484110253 0.538147024791024 -0.120481209789439
rs182023931_fw 0.0374289280518501 0.0142924880890884 0.755677714270562
rs182023931_rv 0.120291665737309 0.0583008686702296 0.654707179353764
rs182025115_fw 9.71631346539258e-09 1.59104194692237e-10 1.82713255536063
rs182025115_rv 2.4515860550756e-10 1.68375124903131e-12 2.06405469567683
rs182025987_fw 0.0550976283568075 0.022741639634846 -0.468799625293586
rs182025987_rv 0.0375557999684425 0.0143527939973225 -0.594718792908568
rs182026433_fw 0.762947662778522 0.64309177881848 0.119780167370635
rs182030059_fw 5.38829327787143e-10 4.52553615385045e-12 -1.34039842551996
rs182030059_rv 9.45071346326882e-15 9.48567189452053e-18 -1.47320173569897
rs182032127_fw 4.9569352608759e-07 2.01135116706869e-08 1.70634898853614
rs182032127_rv 9.11618250287246e-06 6.99196558124725e-07 1.54073233003381
rs182035948_fw 0.182314632863548 0.0973254856237474 0.425368027445033
rs182035948_rv 0.501913166075533 0.355763333568425 0.238335150125804
rs182036198_fw 0.88309868492682 0.809809222386486 -0.0795240306289624
rs182036198_rv 0.716139392947186 0.585804478618179 -0.130002727295388
rs182036392_rv 0.00720153743825251 0.00201617384185108 -1.08845624749274
rs182038342_fw 0.447793048452826 0.304903474450066 -0.18898754997843
rs182038342_rv 0.31788331666461 0.195353838584949 -0.230621361401061
rs182039784_fw 0.83350343793233 0.735669806323709 -0.0901838662768385
rs182039784_rv 0.43255332096104 0.291097379951158 -0.278466867212833
rs182040789_fw 4.60941504790191e-07 1.83893670097247e-08 -0.983466329197641
rs182040789_rv 1.28408208059357e-06 6.41118317706069e-08 -0.878628061956953
rs182041082_fw 0.651674900551137 0.511222908666069 -0.137898875914363
rs182041082_rv 0.712118317059829 0.581125874467321 -0.139818341340554
rs182041472_fw 0.199876326432543 0.109031237702343 0.248750973757556
rs182041472_rv 0.0287438827816976 0.0104269186840951 0.412211361505754
rs182042907_fw 8.06712664038677e-07 3.67274790770947e-08 1.7745946974306
rs182042907_rv 0.000105483554860862 1.33484185435507e-05 1.53546065714016
rs182047295_fw 0.0309921620888898 0.0114025655899037 0.958041139457997
rs182047295_rv 0.00789534478015414 0.00224799000433679 1.13646377658351
rs182047309_fw 0.958574503726054 0.928049116418254 -0.0235731950450562
rs182047309_rv 0.0199915237498941 0.00676048618689467 -0.852769337951147
rs182047320_rv 0.13824955509461 0.0691618501070814 0.893718414920807
rs182047358_fw 0.816296595728689 0.711958071549817 0.174839842337291
rs182047358_rv 0.945694539376042 0.907634874757087 -0.0549627412049783
rs182049439_fw 0.471406223772113 0.326680812935003 0.478205357916398
rs182049439_rv 0.31331085196042 0.191656922923368 0.598586925436376
rs182053515_fw 0.458905106378422 0.31509358643928 0.435866665636601
rs182053515_rv 0.512615667299426 0.365950886090178 0.457975368503436
rs182054896_fw 0.273592101772307 0.161525849421261 0.415451474458553
rs182054896_rv 0.596350946725271 0.451111175685752 0.281092246629424
rs182055855_fw 6.67393364235202e-05 7.70416645199333e-06 -0.993916658260861
rs182055855_rv 0.000117735431284998 1.52533453018095e-05 -1.12710976314677
rs182057880_fw 0.16701398773157 0.087251398047605 -0.274572777062032
rs182057880_rv 0.229143923500334 0.129283667322246 -0.215266403661086
rs182059249_rv 0.609988803866158 0.465600405718438 0.209121001859143
rs182059826_fw 0.281498207667747 0.167531345931327 0.507383363323748
rs182059826_rv 0.776707004506654 0.660313073210592 0.186636094662669
rs182061021_fw 0.0107656420390298 0.00324722417421387 -0.700336842141337
rs182061021_rv 0.0755030009987521 0.0332207414287071 -0.59828128009802
rs182061405_fw 0.00666730650171846 0.0018393140071842 -0.977300000611483
rs182061405_rv 0.00164322510531065 0.000354470518476883 -1.36146768107868
rs182061807_fw 9.09496734363431e-06 6.97261683530608e-07 1.87845673234584
rs182061807_rv 1.38650178024321e-05 1.16364086062359e-06 1.53137199159559
rs182063387_fw 0.167595915339407 0.087661252181542 -0.551019873387729
rs182063387_rv 0.145879027460264 0.073905218677795 -0.753269886018692
rs182065335_fw 0.0898344074012985 0.0409306195125842 0.362588066123904
rs182065335_rv 0.0651019322508805 0.0277758063527981 0.402037329585687
rs182067500_fw 0.391287050382837 0.255277380285176 0.515363566590268
rs182067500_rv 0.53047013315553 0.38326754275016 0.435071396454778
rs182069232_fw 0.231292518876426 0.130720233935088 -0.302251402596223
rs182069232_rv 0.897984350546478 0.832644727782518 0.0515265529284286
rs182070580_rv 0.180817609921885 0.0963652313253172 0.830206868941814
rs182071144_fw 0.878834932130675 0.803233244311603 -0.0650769933614789
rs182071144_rv 0.00530590209009003 0.00140599942947994 -1.00849081498289
rs182072333_fw 0.491119327018198 0.345298891686469 0.472001541088129
rs182072979_fw 0.084456664217054 0.0379765440687295 0.700700180905943
rs182072979_rv 0.916199458939502 0.860683177668278 0.0456261946608807
rs182074547_fw 0.330283453086753 0.20507133924062 0.36212315591383
rs182074547_rv 0.250351937599064 0.144400147154729 0.388951669126717
rs182075261_fw 0.945353234413111 0.907068731246638 -0.0570132952389243
rs182075261_rv 0.916800369476005 0.861475139673293 -0.0743926127795117
rs182075516_fw 0.797302487380372 0.686148421282887 -0.102062284081962
rs182075516_rv 0.0415149762171041 0.0161973578717851 -0.596769261691817
rs182075662_fw 0.270978273968475 0.159591683127086 0.530431812076335
rs182075662_rv 0.286387476884462 0.171154282437905 0.508248984548484
rs1820787_rv 0.0014908602259189 0.000316121819376208 1.58190462128052
rs1820788_fw 0.00185564259196716 0.000409014632144841 1.03593359181306
rs1820788_rv 0.0016920305374277 0.000367116739326637 1.38278239029774
rs182080569_fw 0.000232277035290707 3.43200388474899e-05 -0.736363056937961
rs182080569_rv 0.000558159943593447 9.8064482150423e-05 -0.586590801788097
rs182081306_fw 0.000336294642272409 5.35412458666226e-05 -0.823859470114375
rs182081306_rv 0.000998953944679823 0.000196338972255954 -0.715666661187206
rs182084248_fw 0.83979816685695 0.744597301045351 -0.082686584302427
rs182084248_rv 0.248832001677161 0.143268100568678 -0.333987554952544
rs182084438_fw 0.927614329091577 0.878216606451168 0.0546990034279517
rs182084438_rv 0.478443359745304 0.333413979207256 0.19399572742626
rs182085178_fw 0.000499887336814661 8.59998795911635e-05 0.894921233745613
rs182085178_rv 0.00161489157404913 0.000346992615034713 0.893050618724227
rs182086845_fw 0.000514510274188332 8.89913848252712e-05 -0.72370542436793
rs182086845_rv 0.00313685427565724 0.000757433991520404 -0.639110903042514
rs182088117_fw 0.345488274162393 0.217237040691941 0.219723566186
rs182088117_rv 0.680692604835421 0.544664625792615 0.109190351099097
rs182089165_fw 0.221777259794429 0.124101646006478 -0.198978796755121
rs182089165_rv 0.295309627171494 0.177854512466917 -0.21488687497973
rs182090717_fw 0.749694554053975 0.626710542543689 -0.170789641625085
rs182090717_rv 0.399386603701718 0.26211547503633 -0.484325117744156
rs182091287_rv 0.266365777989074 0.156118006223725 0.664140038949749
rs182091825_fw 0.051826392455744 0.0211357136862213 -1.06097003530649
rs182091825_rv 0.224626836646574 0.126096739080617 -0.740840321580239
rs182094818_fw 0.00946907323958717 0.00278897268357878 1.04560655399597
rs182094818_rv 0.0365960844225276 0.0139208084578205 0.906540042330404
rs182097055_rv 0.164866742425824 0.0858730531134867 -0.46531246579964
rs182097121_fw 0.127360941799951 0.0625630176709928 -0.416746446901328
rs182097121_rv 0.0568960212680326 0.0236350250745216 -0.347752920199471
rs182097761_fw 0.00659494098321659 0.00181580304665908 0.920827752054572
rs182097761_rv 1.5563944278124e-05 1.3411685563554e-06 1.1504975422376
rs182099391_fw 0.997060852421992 0.993788740503294 -0.00268429801325334
rs182099391_rv 0.40289191035129 0.265170231640333 0.325698784444733
rs182100138_fw 0.197947431498231 0.107722317157018 0.400210076862487
rs182100138_rv 0.450045558637112 0.307010734414008 0.279070638119306
rs182101238_fw 0.0170072958878177 0.00558883592345441 -0.964559376977131
rs182101238_rv 0.00069436339562496 0.000127178047426398 -1.05036886379741
rs182101239_fw 0.302951954299403 0.18366325567567 0.325766620669725
rs182101239_rv 0.0547113532438759 0.022548565548284 0.501781974564117
rs182104752_fw 0.22710686687954 0.127780908240336 -0.319485923074829
rs182104752_rv 0.389657259630164 0.253876273072568 -0.243389501981411
rs182106071_fw 0.00139405256687609 0.00029164035224702 1.21639414019195
rs182106071_rv 0.00270301542582836 0.000635510889003738 1.11540284260351
rs182107439_fw 0.0318323004885148 0.011774131534445 0.556743186764587
rs182107439_rv 0.0108829277719381 0.00328775565178046 0.692810763363713
rs182108396_rv 0.0166162822089817 0.00543657050080045 1.0451615966487
rs182109551_fw 0.00221856027419692 0.000504150008176966 1.40278979931313
rs182109551_rv 0.000431826049430051 7.21966481279378e-05 1.46657347904568
rs182110652_fw 0.0586870729821421 0.024515381071043 0.373020041631553
rs182110652_rv 0.056113206333948 0.0232522515961587 0.43823047452414
rs182111221_fw 0.972225082776722 0.950559655544148 0.0176707043306439
rs182111221_rv 0.561926607721472 0.415149597871454 0.221809106024501
rs182112057_fw 0.687698913541913 0.552423841944712 -0.266830888758266
rs182112057_rv 0.807515044279336 0.700099949351797 -0.167645881645538
rs182112840_fw 0.000251091980104241 3.77181655425443e-05 1.33396688451564
rs182112840_rv 2.66744311839719e-06 1.55524640496588e-07 1.53800423990564
rs1821138_fw 0.552973388707512 0.405989438136515 -0.371160835760251
rs1821138_rv 0.788487148018924 0.675120779265616 -0.172035057645745
rs182114175_fw 0.0803630853427253 0.0358059452332235 0.451965140611166
rs182114175_rv 0.020158185375196 0.00682457511912873 0.56055030553545
rs182116988_fw 0.00268570739651775 0.000630358821662548 0.857745120533806
rs182116988_rv 3.05240601284347e-05 3.02204443192359e-06 1.1064743833906
rs182119440_fw 0.00103953208490844 0.000205732909577523 1.47484866196282
rs182119440_rv 0.00214862029729475 0.000485760906485337 1.50303961678794
rs182121010_fw 0.068688730125534 0.0296554792425548 0.779951644769273
rs182121010_rv 0.204553936128234 0.112261060399499 0.544801328703047
rs182121219_rv 0.0134696312588774 0.00423232687643161 -0.908703865223825
rs182122386_fw 0.805617454480062 0.697456188290226 -0.101875909304062
rs182122386_rv 0.810083234971801 0.703341394059105 -0.0979725053692956
rs182125973_rv 0.00339089003505329 0.000829324753107345 0.959772747446871
rs182127003_fw 3.62236170672392e-08 7.97824839095972e-10 1.91013384924625
rs182127003_rv 2.17675837070277e-06 1.22177535309767e-07 1.52132338778642
rs182127113_fw 0.00163355615044958 0.000351795248206707 -0.50830067696258
rs182127113_rv 0.00191124676627925 0.000423373845381383 -0.539299137794839
rs182127420_rv 0.00480041214845498 0.00125005578048188 -1.15542879611616
rs182128397_fw 0.145815445295307 0.0738598157465535 0.614036884731622
rs182128397_rv 0.270671626460328 0.159377334003368 0.515182713294263
rs182130801_fw 0.000267822693045525 4.07924853273891e-05 -0.956840047401275
rs182130801_rv 0.000727949249252644 0.000134509049843998 -0.845003691344791
rs182132577_fw 0.00143477665140193 0.000302029287430852 1.0371631715625
rs182132577_rv 0.002325761801605 0.000532623625719252 0.952821610925346
rs182134338_rv 0.0395610364009018 0.0152837696678285 0.761785139748273
rs182135319_fw 0.00403409947823671 0.00101689527431592 -0.998070781817119
rs182135319_rv 0.0435020011291228 0.0171347434807028 -0.805693362783561
rs182137589_fw 0.252932608568081 0.146262319976283 -0.379074106612241
rs182137589_rv 0.155986918491974 0.0802328510183648 -0.479866476172816
rs182140926_fw 0.0704928116452539 0.0306005199595037 -0.287132966697374
rs182140926_rv 0.0644994629959465 0.0274663898719657 -0.389848397333619
rs182142794_rv 0.682850497503534 0.547115171030721 0.270840870835005
rs182142936_fw 0.073491152267669 0.0321407512318968 -0.598295578688438
rs182142936_rv 0.0222382530832246 0.00768878973098047 -0.70066266995216
rs182144551_rv 0.287304803090919 0.171824939244796 0.45861467812132
rs182145947_fw 0.537560579959193 0.390402184076698 0.270506117164259
rs182145947_rv 0.743597429608788 0.619190088542621 -0.162219640953031
rs182147772_fw 0.0299722573146967 0.0109529617695037 0.779073556032335
rs182147772_rv 0.0226462232546955 0.00785436157947159 0.775770954533383
rs182148816_fw 0.799687142636096 0.689454738353578 0.117596485353802
rs182148816_rv 0.453223037987422 0.310052358211781 0.27011763745246
rs182149979_fw 0.00121029952726938 0.000246517725573036 0.968451443861978
rs182149979_rv 0.0874213747276953 0.0395847123860034 0.725724662546083
rs182150208_rv 0.999461099176705 0.997883097621708 0.000751680359846439
rs182150748_fw 0.00315966237257422 0.000764117195027535 0.6945909881021
rs182150748_rv 0.00293173299043031 0.00069970526520747 0.679734952482344
rs182151452_fw 0.0804706689356415 0.0358611394088417 -0.3823149358383
rs182151452_rv 0.0184213489557124 0.00614225012658555 -0.3756910315262
rs182152032_fw 4.5526523992956e-06 2.97171058362538e-07 1.80227795621968
rs182152032_rv 6.30904835633059e-05 7.20478337197348e-06 1.72823291838717
rs182154248_fw 0.206163916206288 0.113341183254341 -0.283356955181675
rs182154248_rv 0.595059667716815 0.449703834953979 -0.143483312241406
rs182155804_fw 0.0119288343238977 0.00366708876347806 1.02594799009779
rs182155804_rv 0.00496138915222794 0.00130071965921421 1.17034951373818
rs182161867_rv 0.997276575920639 0.994116224086535 0.00348361790756758
rs182162416_rv 0.488801109172856 0.343123252441181 0.294081077374487
rs182164048_fw 3.52963075451603e-09 4.49801826123591e-11 2.23919115055124
rs182164048_rv 3.23733130164651e-10 2.36943794520095e-12 2.34344992747644
rs182164341_fw 0.0044810212509317 0.00115077832829097 -0.828827358871782
rs182164341_rv 5.05719739494688e-08 1.21023241520179e-09 -0.911729405552145
rs182167419_fw 0.121183766325637 0.0588480352082046 0.95603654139688
rs182168258_fw 0.632181981166496 0.489692930783133 0.158568007152205
rs182168258_rv 0.989142786293799 0.979025133515374 0.0070174044597777
rs182170120_fw 7.66594494077e-05 9.11212780536311e-06 2.0517975782866
rs182170120_rv 9.66650508608456e-06 7.51434720750416e-07 1.98326267060406
rs182171401_fw 0.67722190996327 0.540570457169275 0.190179009121896
rs182171401_rv 0.0684242296654088 0.0294980718537936 -0.637327662312253
rs182172699_fw 0.905487536385284 0.843870432964263 -0.0879400179608964
rs182172699_rv 0.85752421983568 0.771181945597594 0.0848627863339402
rs182173943_rv 0.971893638072634 0.949983504293005 0.0227654134148373
rs182174616_fw 2.41783187645634e-05 2.28498636826779e-06 -1.34513666863964
rs182174616_rv 7.80232390408968e-05 9.30855113016113e-06 -1.29693778057936
rs182174976_fw 3.97714363728179e-07 1.52950438696399e-08 -1.36450246262153
rs182174976_rv 3.40004862741694e-09 4.28183640114067e-11 -1.29232039359527
rs182176960_fw 0.123878693060063 0.060489214770329 0.876966279653386
rs182178907_fw 0.370969473490173 0.238340523555747 -0.27425784014214
rs182178907_rv 0.216530054739767 0.120506379368377 -0.277670777664734
rs182180127_fw 0.763280519562404 0.64374248528819 -0.228793879880621
rs182180127_rv 0.419644955292573 0.279485660408677 0.531835678557031
rs182181019_rv 0.302295607844598 0.183118755410555 0.570075690442181
rs182185397_fw 0.61599095129464 0.471975834783349 -0.191940954838216
rs182185397_rv 0.655389205666161 0.515459707722371 -0.203882053707848
rs182186010_fw 0.845646676803344 0.753278752218099 0.137129056288703
rs182186010_rv 0.909090500885692 0.849186407184466 -0.0681217475980574
rs182187116_fw 0.00690079283716342 0.00191625566164601 -0.778454003418741
rs182187116_rv 0.00554935388769728 0.00148213714935211 -0.893270327029378
rs182187912_rv 0.364602349768083 0.232985872401723 0.53020987894491
rs182188435_fw 0.891125654657443 0.822093614361572 0.0909873778440914
rs182188435_rv 0.769073811923665 0.650727409861025 0.186101485601355
rs182188949_fw 0.0066304928130355 0.00182698970250921 -0.55500952775266
rs182188949_rv 0.00108450865624335 0.000216424695275934 -0.49060391785444
rs182189272_fw 0.139867987722922 0.0701658663149441 -0.309900363319297
rs182189272_rv 0.950612441776097 0.915427602887731 0.0345717031259214
rs182190509_fw 0.798750593221877 0.688041870782583 -0.053575224512877
rs182190509_rv 0.550327787009148 0.403318423389452 -0.132807319416886
rs182192344_fw 0.00769071055458082 0.00218090344974493 0.89463970801445
rs182192344_rv 0.0263508793134095 0.0094040235460218 0.843506940265733
rs182192667_fw 0.861773824113394 0.777930866013585 0.0542473259868484
rs182192667_rv 0.777954428374958 0.66185610025914 0.100879755792662
rs182193039_fw 4.92133022061896e-05 5.3474621837405e-06 1.06437153138857
rs182193039_rv 0.000216263222464999 3.14619673605928e-05 1.02098756219552
rs182194080_fw 0.0996790443512125 0.0464221604962973 -0.364455971845553
rs182194080_rv 0.212434958195812 0.117681089651034 -0.4092955533598
rs182197463_fw 0.326772557070502 0.202239164104476 0.645283785675035
rs182197463_rv 0.261835682257927 0.152829795121441 0.635340950859769
rs182198056_fw 4.81123044572204e-06 3.17956180213948e-07 1.84232208072226
rs182198056_rv 8.56460498729857e-06 6.44914601003615e-07 1.87791037790235
rs182199098_fw 0.00211742986939415 0.000477563153622492 -0.621873266052506
rs182199098_rv 0.000952394097923644 0.000185104202945869 -0.758064668144325
rs182200836_fw 0.0976523238914623 0.0452918850555 0.841585540212646
rs182200836_rv 0.0050061908897662 0.00131489292925224 1.18239140874036
rs182201279_fw 0.981780169478452 0.966610704599375 -0.0109457130951725
rs182201279_rv 0.320793183956696 0.197615627156047 -0.525637442723204
rs182202773_fw 0.612477274854208 0.468219923206223 0.300350916727117
rs182202773_rv 0.814930728782358 0.710014368913619 -0.129588357812301
rs182203165_fw 0.00196598356583154 0.000437863242529853 1.40564806151126
rs182203165_rv 0.00625309038685325 0.00170536905477797 1.23957572964019
rs182203410_fw 0.00172701766494705 0.000375993278845664 1.09195183387981
rs182203410_rv 0.0213870615630162 0.00733853679985037 1.05193487617589
rs182203953_fw 0.000130530729141657 1.7246684665099e-05 1.50445155245733
rs182203953_rv 7.65544631948702e-06 5.63504805657838e-07 1.9294059069519
rs182204199_fw 0.509082126066768 0.36254418640455 0.2480281417774
rs182204199_rv 0.717998704235939 0.588046056226617 -0.121958925569577
rs182207310_fw 0.0526392863466663 0.0215377229643203 0.574678902094222
rs182207310_rv 0.0722979059474671 0.0315218935158227 0.53526551560069
rs182208150_fw 0.0280797510609561 0.0101413527125487 -0.730784364722521
rs182208150_rv 0.0372230609400118 0.0141983443496709 -0.705974432709689
rs182211439_fw 0.224931512009877 0.126300748635102 -0.523422371734836
rs182213048_fw 0.00099568303062887 0.00019556134587505 -1.22138177328328
rs182213048_rv 0.0215773743928646 0.00741360910514865 -0.86799917889595
rs182213147_fw 1.08838637589788e-05 8.65828840624285e-07 -1.4240146916023
rs182213147_rv 0.0401556644215153 0.0155637616704105 -0.442149795030707
rs182214339_fw 0.407577993356747 0.269146172422009 0.552003043396303
rs182214339_rv 0.57449686302761 0.428021932053591 0.386204667731813
rs182214907_fw 6.1030341057783e-05 6.91505589822656e-06 1.0715446014174
rs182214907_rv 0.897835682437854 0.832385372855593 0.072884046697694
rs182216691_fw 0.539115308689252 0.391960524746269 0.412521456819209
rs182216691_rv 0.835678150561623 0.738493998985123 -0.129742209446029
rs182219894_fw 0.999970889870997 0.998813839437031 0.000554843163319245
rs182219894_rv 0.891615083648293 0.823092382434207 0.0753827284809712
rs182221_fw 0.00954889220854619 0.00281614354188122 0.596966936453591
rs182221_rv 0.00952056009217191 0.00280690268977926 0.744236600241083
rs182223248_fw 0.187041108252642 0.100449799441752 -0.284042521180494
rs182223248_rv 0.418878074589939 0.278800129513528 -0.204078729291599
rs182223473_fw 0.0116763384672719 0.00357313970937188 -0.976948334134036
rs182223473_rv 0.000131890395693163 1.74720795000016e-05 -0.887661311012047
rs182223964_fw 1.32372022055918e-09 1.36295173377225e-11 2.29329242507412
rs182223964_rv 6.44433217403109e-08 1.63230445494337e-09 2.11386968452074
rs182226482_fw 0.0239577608489203 0.0083938081501873 -1.0410119492139
rs182226482_rv 0.0129321806655637 0.0040354424242925 -0.954948776937384
rs182228381_fw 0.175161322786242 0.092641597302747 0.517258952623849
rs182228381_rv 0.128578384475697 0.0633031616820532 0.445918307513101
rs182231752_rv 0.885446839855388 0.813395381327703 0.0693601809181361
rs182232291_fw 0.00184239246946751 0.00040553744382744 0.841270698393184
rs182232291_rv 3.35387953204017e-06 2.04624777475836e-07 1.23429370349717
rs182235678_fw 0.921955963737365 0.869402262529582 -0.0427011456802836
rs182235678_rv 0.0155058596896984 0.00500436093242273 -0.822739910391437
rs182236074_fw 0.885402424301776 0.813264192845974 0.11017568360932
rs182236074_rv 0.935184152565718 0.890316392874247 -0.0691728400279412
rs1822366_fw 0.413048520039988 0.273811406717685 0.461003508711229
rs1822366_rv 0.590724730174549 0.44481465959115 0.340763703612414
rs182236706_rv 0.000249397104972184 3.73960653612206e-05 -1.22545719468072
rs182236982_fw 0.153084188052903 0.0783824466119847 0.387238120702113
rs182236982_rv 0.525678439103235 0.378572421556459 0.206733475467735
rs182238643_fw 0.624998848933625 0.481584337258548 -0.170418673027599
rs182238643_rv 0.780358666865165 0.664981003896853 -0.106920805985223
rs182239947_fw 0.0134859858851283 0.00423861481847031 0.807013411844714
rs182239947_rv 0.00401209165586516 0.0010103393535124 0.82787863587445
rs182240233_fw 0.233476242471407 0.132318456640392 -0.307135571388497
rs182240233_rv 0.0640287422625302 0.0272283901709163 -0.322712959616545
rs182242655_rv 0.691877788657855 0.557336459829957 0.159752784552307
rs182242724_fw 0.000170324422578486 2.37741945400343e-05 -0.80740837230793
rs182242724_rv 0.000836123129694348 0.000158687253582035 -0.789658717008292
rs182243977_fw 0.0664209067322093 0.0284673869930855 1.05532146892501
rs182243977_rv 0.938305862056543 0.895693112750091 0.0340335683443128
rs182244396_fw 0.0532549792072737 0.0218408355946828 0.448051902088234
rs182244396_rv 0.0203799436056114 0.00691964726333164 -0.687080747260955
rs182248558_rv 0.0715475439245174 0.0311543916734656 0.905823953562431
rs182250775_rv 0.051129127218491 0.0207873530015543 0.929353229929932
rs182251089_fw 0.00018609208814409 2.633814176074e-05 -0.531516845843108
rs182251089_rv 1.40635890467531e-05 1.18650430416321e-06 -0.645524590193066
rs182252387_fw 0.0181523052542848 0.00603309486815486 0.962971048213373
rs182252387_rv 0.00548621132790526 0.00146200800341034 0.991093017465626
rs182252923_fw 0.534676273858006 0.387403929569979 0.41121763737579
rs182253402_fw 0.762788346502239 0.64288006923439 -0.119600171885278
rs182253402_rv 0.865335053464276 0.783321838590204 -0.0755822944380986
rs182254003_fw 0.121537180229801 0.0590539224355037 0.444722990537217
rs182254003_rv 0.0643853708679006 0.0274098178104969 0.495203669094077
rs182256218_fw 0.000815313373758438 0.00015397513179729 0.972414577524644
rs182256218_rv 0.0160373434030721 0.00520953220162045 0.742219392202743
rs182257179_fw 0.982014217693433 0.967251666356084 -0.00636739177770545
rs182257179_rv 1 0.999377274264915 0.000112399091308124
rs1822575_rv 0.983731013912079 0.970019514895346 -0.0185578184368727
rs182261800_fw 0.847881982326509 0.756186602643196 0.104303099361143
rs182261800_rv 0.0509405359752347 0.0206979003774469 0.906719722093441
rs182263037_fw 3.93487237206874e-05 4.0949795030506e-06 1.766002131365
rs182263037_rv 2.1792109350826e-05 2.01081557547431e-06 1.90530581600971
rs182263973_fw 0.278314714892479 0.165051623932424 0.404232963046272
rs182263973_rv 0.874468574903984 0.796540359921901 0.0903188825181384
rs182267645_fw 0.0490943420971732 0.0198022852698427 0.483153377586597
rs182267645_rv 0.295451850913376 0.177960160561208 0.310883645569821
rs182267706_fw 0.986459929767274 0.974489624773255 -0.00558447894394808
rs182267706_rv 0.30950624022521 0.18872578607381 -0.183244153000197
rs182269971_fw 0.031134256507892 0.0114636225722457 -0.902515830459619
rs182269971_rv 0.00694235624863141 0.0019293631026144 -0.997688959357576
rs182271917_fw 0.000215784603931239 3.13801703772705e-05 -0.682159256733812
rs182271917_rv 7.12724422214401e-05 8.33917795975552e-06 -0.726977494870841
rs182272447_fw 1.04363755137628e-05 8.22815558651163e-07 -1.11527366936044
rs182272447_rv 0.000119809378538864 1.55679770336159e-05 -1.13411261866355
rs182273280_fw 0.451590778842875 0.308548666277918 -0.503665114261558
rs182273280_rv 0.354850702836475 0.22497134196844 -0.58062288220804
rs182274584_rv 0.248173231623676 0.142818282800667 0.598148568646645
rs182274722_fw 0.594337674462364 0.448665157674079 -0.33039548107851
rs182277244_fw 0.148457532541669 0.075519599426618 0.486800639442188
rs182277244_rv 0.0655053504318938 0.0279929881351019 0.570413940507892
rs182280947_fw 0.000134923634391586 1.79716601159218e-05 -0.966132206978295
rs182280947_rv 0.00707056374544914 0.00197121308137009 -1.00838160466149
rs182281805_rv 0.979137469759072 0.962073512773055 0.0151712856890251
rs182282192_fw 1.97398401086542e-05 1.78204416354404e-06 -1.504239460133
rs182282192_rv 6.37422385463988e-06 4.501464924413e-07 -1.54307846709032
rs182282899_fw 0.022317483193193 0.00771970683532135 -0.727899655394502
rs182282899_rv 0.00282386934416059 0.000669121242220298 -0.760884392777467
rs182285967_fw 0.0924356915841723 0.042386860062974 -0.294926231204422
rs182285967_rv 0.0112492750553443 0.00341898189667008 -0.516368399806895
rs182286083_fw 0.000549026329356498 9.61687674526922e-05 0.998247480161923
rs182286083_rv 0.00318765580964329 0.000772109250716332 0.879617729532153
rs182287340_fw 0.000376541786202966 6.12806130085597e-05 -1.07060442050492
rs182287340_rv 0.404374990115371 0.266388044395066 -0.436779639617101
rs182287674_fw 3.62340290211992e-05 3.7111766010751e-06 -0.831874316888899
rs182287674_rv 5.55049039910143e-05 6.16442952119619e-06 -0.845442334428837
rs182289323_fw 0.645448699497597 0.504227680247407 0.154037395432707
rs182289323_rv 0.829173136064665 0.729039830438658 0.0705832975755482
rs182293749_rv 0.209713107252154 0.115823258767815 0.51553430823149
rs182295310_rv 0.0390574580451881 0.0150508992850514 -1.19665867530267
rs182296896_fw 3.55200727949578e-05 3.62619461704481e-06 0.951212678520158
rs182296896_rv 0.000235944419628508 3.49983867666655e-05 0.970635554188265
rs182297483_fw 0.78492097959997 0.6707926618674 -0.0967685515517035
rs182297483_rv 0.858729856314866 0.773086008956468 -0.0835080136441582
rs182301306_fw 0.908792700883339 0.848719239838434 -0.0545854577900857
rs182301306_rv 0.815206949011549 0.710410124627497 -0.097721754570538
rs182302617_rv 0.669264654387551 0.53148532861014 0.246212758008754
rs1823035_fw 0.232522208353582 0.131610334903744 0.504379589787386
rs1823035_rv 0.450151229882657 0.307093483935357 0.411355896033473
rs182304028_rv 0.0618136622531457 0.0260786844199993 0.997654288569838
rs182306150_fw 7.5007910769798e-05 8.87013885253634e-06 1.54678381120048
rs182306150_rv 0.00404632479448054 0.00102066206556913 1.41113750901009
rs182306614_fw 0.050176855160145 0.0203300238557665 1.1163103371143
rs182306614_rv 0.0017403212296605 0.000379223281300751 1.57770487077872
rs182307635_fw 0.149868097346408 0.0763704918338933 0.643430022565495
rs182307664_rv 0.664346912556179 0.525690461199485 0.163461175303679
rs182308085_fw 0.187189219465792 0.100561007516155 0.787847612691642
rs182311658_fw 0.359667098803204 0.2288927062947 0.393650492549814
rs182312599_fw 0.000662139015023701 0.00012023820845263 1.51981651242227
rs182312599_rv 0.055042330032864 0.0227172518068017 0.787075970962146
rs182313133_fw 0.605610373394489 0.461126348570865 0.232153668009554
rs182313133_rv 0.728601692055983 0.600895905585236 -0.12689087701847
rs182313470_fw 0.295486844212546 0.177987902867653 -0.391692922881361
rs182313470_rv 0.57413055145738 0.427671318847695 -0.220467609428348
rs182314310_fw 6.39832422418826e-07 2.75712703678989e-08 -1.37081314423814
rs182314310_rv 0.000260899353485616 3.95150477863567e-05 -1.21687988471377
rs182314454_fw 0.934152490832325 0.88870484280983 -0.0606657842827883
rs182314454_rv 0.821987635283212 0.719220640913516 -0.149308583214406
rs182315424_fw 0.818808650242756 0.715092182805654 0.115282989188246
rs182315424_rv 0.857862452727393 0.771758271769276 -0.0933690832172837
rs182319197_fw 0.910979159196168 0.852132075292843 0.0541614776796576
rs182321000_fw 0.622187470176278 0.478618160503813 -0.167595222702672
rs182321000_rv 0.738879225714652 0.613403732775854 -0.120104173754432
rs182321485_fw 0.877056755256245 0.800476003029812 0.0559285009267699
rs182321485_rv 0.99932693086817 0.997407790787505 -0.000743858501701567
rs182321846_fw 0.000510648783178743 8.81737585624518e-05 -1.62616600591112
rs182321846_rv 1.22538914331223e-07 3.59717604208966e-09 -1.68861024328824
rs182322184_fw 0.00140758561384729 0.000295098977821873 0.995425724814069
rs182322184_rv 0.0818270957144414 0.0365874311043641 0.627142320582629
rs182324798_fw 0.0170010156224397 0.00558553869122164 -0.999043846895512
rs182324798_rv 0.291781002041404 0.175160078938853 -0.484365725626838
rs182327242_fw 1.37545834638347e-07 4.1369850796246e-09 2.04739840796291
rs182327242_rv 4.42000069565438e-08 1.02434832072918e-09 2.29501923785748
rs182328395_fw 0.279768919993394 0.166159600299486 -0.655748987969288
rs182328395_rv 0.286952208895511 0.171555817509222 -0.622753596774649
rs182329037_fw 0.0993972463781483 0.0462640196738422 -0.682156013298093
rs182329037_rv 0.0265583310366529 0.0094939324386483 -0.756238655571798
rs182329670_fw 0.00122253883091006 0.000249493218650177 1.35212066355688
rs182329670_rv 0.729714425945035 0.602226965373995 0.223778189858605
rs1823301_fw 0.522474073399892 0.375522348045853 -0.292357020613448
rs1823301_rv 0.0894390624852448 0.0407151885181274 -0.502898606917151
rs182330862_fw 0.213186512965646 0.11816714534759 -0.418483185642728
rs182330862_rv 0.444501515793936 0.301881262951875 -0.331858125056034
rs182333848_fw 1.25381113132266e-05 1.02952440986561e-06 -1.27535526665107
rs182333848_rv 3.40004862741694e-09 4.28303671601489e-11 -1.19967754685285
rs182334296_fw 0.0560698877204671 0.0232311395362938 -0.502027457751759
rs182334296_rv 0.362866786499819 0.231518274610105 -0.319203333908477
rs182337160_fw 0.0313324994957398 0.0115500429788123 1.00434642706986
rs182337160_rv 0.151779455947404 0.0775603426999364 0.715972617749032
rs182337527_fw 0.000726398631574958 0.000134159942138478 1.18813431807677
rs182337527_rv 0.0202217637910391 0.00685294119813159 0.908057533480225
rs182337998_fw 0.541177680361435 0.393994342446463 -0.294715727971117
rs182337998_rv 0.307717283839881 0.187343440636232 -0.344241697733742
rs182338127_fw 0.809900782716347 0.703064245191163 -0.120389197719781
rs182338127_rv 0.598278488456438 0.453202432217825 0.323542414788885
rs182341893_fw 0.28215972236697 0.168038282871199 0.599750554857515
rs182341893_rv 0.00230567851014431 0.00052710674095055 1.50368734718425
rs182344143_fw 0.00562730027289934 0.0015074757610345 0.841283267417466
rs182344443_fw 0.89928071540167 0.834576964902497 -0.0545778744045391
rs182344443_rv 0.169126503717417 0.0886811709484542 -0.683865021458067
rs182344598_fw 0.853485001954106 0.76499098909812 -0.138146117539778
rs182344598_rv 0.945474353801034 0.907291571626711 -0.0541597776363136
rs182347946_fw 0.675222287508993 0.538330472025535 -0.200730604049931
rs182347946_rv 0.253934401282429 0.146993698289386 -0.467874943622344
rs182349228_fw 0.00380137749470252 0.000947943648083524 1.34563207613342
rs182350175_fw 0.789885076013406 0.676772942875033 -0.141281893195845
rs182350804_fw 0.835365329027473 0.738057402246474 -0.0862193894863707
rs182350804_rv 0.374873304368696 0.24155467330966 -0.489780188694756
rs182352291_fw 0.910014613642847 0.850593549349811 0.0883430750604908
rs182352291_rv 0.656483531365184 0.516801616146547 0.29685149729705
rs182352386_rv 0.169456508784643 0.0889000736664655 0.610062231145129
rs1823526_fw 0.000516483500289179 8.94316995606286e-05 1.63208181598474
rs1823526_rv 2.12989839153948e-05 1.95474480223163e-06 1.96809523880054
rs182354342_fw 0.000211115199084658 3.05701817512518e-05 -1.37901630128661
rs182354342_rv 0.00100917109881942 0.000198597479186201 -1.2226797366598
rs182354976_fw 0.879411599062604 0.80406774848882 -0.0465043547121215
rs182354976_rv 0.931002610552276 0.883516935831757 -0.0331474581398722
rs182356751_fw 7.40459956171834e-08 1.92563679507877e-09 1.55551741882439
rs182356751_rv 1.01114934167554e-05 7.93096318043279e-07 1.40530697255631
rs182360038_fw 0.0022215510024003 0.000504904787885389 0.907019963441767
rs182360038_rv 3.06762093006112e-05 3.0412594275721e-06 1.31174540097827
rs182360553_fw 0.00154520315029602 0.000329735812995098 -0.774062876453179
rs182360553_rv 0.00163947529766521 0.000353421263926272 -0.628759640582558
rs182362295_fw 0.440747823343101 0.298478812237286 0.464812354227248
rs182362295_rv 0.266003240269417 0.15583652478252 0.657990371305512
rs182363373_fw 0.281114361334304 0.167230141328873 0.308603834508272
rs182363373_rv 0.673927164542073 0.536781101701924 0.117548912562408
rs182366_fw 0.0722157987879617 0.0314787650526919 0.932379621751043
rs182366_rv 0.00277827208722507 0.000656267885954817 1.0650014368865
rs182369283_fw 0.00538380250756588 0.00143022433088485 -0.824667667226693
rs182369283_rv 0.00491651552903512 0.00128673736785364 -0.701945951786059
rs182371513_fw 0.0113879976563135 0.00346949157214576 -0.747024506220663
rs182371513_rv 0.00495233215767238 0.00129789840098507 -0.869810918019375
rs182373606_fw 0.635980424411013 0.493775626111695 -0.328206797268406
rs182373606_rv 0.709960787202923 0.578588577300974 -0.26244718499038
rs182374496_fw 0.179030910894869 0.0952030465245598 0.733545034971556
rs182374496_rv 0.0475473602803005 0.0190520196086389 1.04545670161571
rs182374523_fw 0.0416184562350988 0.0162438329105077 0.71206081602711
rs182374523_rv 0.0550976283568075 0.0227419388066036 0.833330230715284
rs182375357_fw 0.000571681578456069 0.000100839854391819 -1.29726091638462
rs182375357_rv 1.70668304444473e-05 1.49588828733133e-06 -1.29956291731927
rs182376294_fw 0.402768613650676 0.265061828419176 -0.355750304900394
rs182376294_rv 0.251163480310397 0.144967373266489 -0.485147373557128
rs182378203_fw 0.0513657544300682 0.0209009358714283 -0.947314134686548
rs182378203_rv 0.00442629209405155 0.00113462670626344 -1.18508322977133
rs182379102_fw 0.00444120167703495 0.00113929802411131 0.857531206850906
rs182379102_rv 0.00195968533823412 0.000436158804509233 0.9481875613074
rs182381013_fw 9.64695270843256e-07 4.55192734257509e-08 1.8547901545033
rs182381013_rv 0.00112037125213147 0.000224726216735952 1.41190235717004
rs182386890_fw 0.0858068906956942 0.0386988380301731 1.03391807136143
rs182386890_rv 0.000745391995896097 0.000138306731645598 1.72574667162493
rs182387910_fw 2.80272168972506e-05 2.7280642033581e-06 -1.03633457571032
rs182387910_rv 0.00298887434285202 0.000715399100648358 -0.865503256159075
rs182390463_fw 0.0190667238124274 0.00639614271161659 -0.392793655712557
rs182390463_rv 0.179451135970693 0.0954892457556072 -0.25704419151055
rs182390991_fw 0.013175575102029 0.00412598531027991 -0.818895317043295
rs182390991_rv 0.000343625034284425 5.49159865667244e-05 -0.850514456481501
rs182392500_fw 1.84817787522215e-06 1.00213313631194e-07 2.18175860201656
rs182392500_rv 5.00075438047914e-09 7.10026813991253e-11 2.29090677828137
rs182393623_rv 0.192216710042542 0.103858286085677 0.540035577172215
rs182394141_fw 0.213883327589948 0.118654689764579 -0.724697669714075
rs182394141_rv 0.202315002107193 0.110726577186283 -0.666127981624976
rs182394242_fw 0.815460761724805 0.710806040184428 0.0643254749280083
rs182394242_rv 0.911504860222228 0.852921923123635 0.0363788288395161
rs182394365_fw 0.445822385608755 0.303136128238805 -0.340871064557031
rs182394365_rv 0.224649104158779 0.126119373129378 -0.489622450931423
rs182395139_fw 0.000106726806450254 1.35298181083916e-05 1.16553587528074
rs182395139_rv 5.28457927332588e-07 2.17826791366002e-08 1.38390480824774
rs182395266_fw 0.00945938436605736 0.00278515886671131 1.17768384473225
rs182395266_rv 0.0140560085757146 0.00445210502591033 1.17168509548423
rs182399485_fw 0.551927520842404 0.404884811178561 -0.37523372646079
rs182399485_rv 0.68459899508227 0.549038762966202 0.295074100344698
rs182400080_rv 0.0117877834564878 0.00361322575725527 1.34637353303632
rs182400971_fw 0.0115965677435808 0.00354362819807905 -0.52872072836952
rs182400971_rv 0.00478377521601369 0.00124439010209053 -0.560109710400621
rs182401208_fw 0.481814622509158 0.336534516477633 0.185628388128852
rs182401208_rv 0.310892167082116 0.189805782627633 0.252313253189021
rs182402674_fw 0.00298507176676941 0.000714320617772014 0.834803896048195
rs182402674_rv 0.0156933992411232 0.00507763019022719 0.72658494179688
rs182403527_fw 0.257843592889997 0.15000069626523 0.436931897751264
rs182403914_fw 0.00197813726310054 0.000441038588184518 1.57051484729922
rs182403914_rv 0.000203249874987318 2.92203785449559e-05 1.97154035912599
rs182407300_fw 0.935218255998483 0.890393761366654 0.0684322284708503
rs182407300_rv 0.896265883843915 0.829888920888269 -0.108136222109127
rs182411089_rv 0.00451205432010389 0.00116042717847764 -0.756975746110572
rs182413694_fw 0.142656933780779 0.0718883348639969 0.365436314706121
rs182413694_rv 0.109414627250286 0.0520346313508727 0.383387944311906
rs182415546_fw 0.870769162519428 0.791294978647747 0.106785025920692
rs182415679_fw 0.0610504071337668 0.0256979478027321 0.466144377747074
rs182415679_rv 0.228546288692474 0.128833072901179 0.31345949483931
rs182417590_fw 0.0340739002495567 0.0127731013656539 0.989731818435233
rs182417590_rv 0.0213501943362565 0.00732273560302718 1.01216410299861
rs182419799_fw 0.468712698907853 0.324169339655381 0.31338884983783
rs182420067_fw 0.945877856758518 0.9079063818272 0.0529137825135345
rs182420067_rv 0.788156814664531 0.674695725039929 -0.181807607812502
rs182421015_fw 0.0170295370549789 0.00559693926372755 0.698616223418547
rs182421015_rv 0.0497767448992857 0.0201342307526917 0.618959499575344
rs182421667_fw 0.163251746652383 0.0848643231453175 0.725661088370212
rs182421667_rv 0.0400983922637923 0.0155364868770956 1.01356605537886
rs1824219_fw 0.000236118007389911 3.50321240664659e-05 -0.791636645110756
rs1824219_rv 1.10609964630465e-06 5.35636038572738e-08 -0.820798792175428
rs182422133_fw 0.31549536714428 0.193402445776137 -0.369940851591812
rs182422133_rv 0.587604344276986 0.441690639199454 0.209684469058263
rs182422577_rv 0.224709759751342 0.126161028052382 -0.403951988344111
rs182422782_fw 6.30222875712112e-07 2.70008199299702e-08 -1.02657318937852
rs182422782_rv 2.95840835267438e-06 1.76026558569801e-07 -1.21332989997292
rs182423023_fw 0.000229624037102745 3.38407492428125e-05 1.27846841830528
rs182423023_rv 3.31986635537392e-05 3.34907405355412e-06 1.15266138756455
rs182426998_fw 0.000756990194019312 0.000140766096503794 1.36302756776402
rs182426998_rv 0.00340272200467284 0.000832836472250706 1.22968302402279
rs182427226_fw 0.153505549097874 0.0786548134842522 -0.403366577493512
rs182427226_rv 0.0313716005154556 0.0115679946550642 -0.425829076720603
rs182429653_fw 2.87788237173436e-05 2.81550315486236e-06 -0.820651668755167
rs182429653_rv 0.00347649272221357 0.000853675935283722 -0.632247015435907
rs182429809_fw 0.0433104454444475 0.0170413464915489 -0.391230480867162
rs182429809_rv 0.131150786620099 0.0648627472647885 -0.296828731027241
rs182440210_fw 0.0533524387598287 0.0218850173111157 -0.848605408140479
rs182440210_rv 0.160995331255246 0.0834335354697347 -0.652141393224384
rs182441129_fw 0.175181925635701 0.0926544696227527 -0.781233333406646
rs182441129_rv 0.345778098347401 0.217499540028697 -0.562047234882377
rs182441366_rv 0.602903179135576 0.458139010984211 0.375548468249428
rs182442895_fw 0.980810946688486 0.964916714617359 -0.0176697393705817
rs182442895_rv 0.926577054479559 0.876419509127003 -0.062698308951585
rs182443656_rv 0.01027276317538 0.00307110112567832 1.38962454742286
rs182444771_fw 0.0937925442998652 0.0431611135835833 0.974177260985335
rs182444771_rv 0.993323735576117 0.987018029227691 -0.00417057574713158
rs182445269_fw 0.000478968386660899 8.16177860254216e-05 1.85252100941134
rs182445269_rv 0.000318505526056435 5.00861721324762e-05 1.74992737591367
rs182447033_fw 0.41838150335703 0.278365815066252 -0.506451776758262
rs182447033_rv 0.166174568900745 0.0867021040362694 -0.78281325868745
rs182447501_fw 0.497436849058464 0.351417995935238 -0.166903337968564
rs182447501_rv 0.854565921711146 0.766605537740359 0.0772900179549646
rs182447697_rv 0.352505525953835 0.223077217526081 0.587808495532902
rs182448215_fw 0.0395339086340104 0.0152715059143896 0.663901627495129
rs182448215_rv 0.433084015505014 0.29157174257509 -0.367787518792938
rs182449703_rv 0.772320382390392 0.654925585663392 0.19834298780274
rs182450829_fw 0.0354625115231184 0.0133958334377966 -0.51297593885426
rs182450829_rv 0.527438996489968 0.380307873695596 -0.257992117048323
rs182455877_rv 0.075974334267415 0.0334632533285384 -0.558178434444957
rs182456297_fw 0.941484414703529 0.900542923555288 -0.0440163231686069
rs182456297_rv 0.990895956481998 0.982575390117848 0.00912311600558943
rs182457442_fw 0.307575976411845 0.187240066838589 0.267680329379896
rs182457442_rv 0.418683610717937 0.278647088177873 0.221570876487326
rs182457993_fw 4.36468554258183e-05 4.63235921612658e-06 1.67902133152715
rs182457993_rv 0.0128263181300917 0.00399650784482479 1.15585155804221
rs182459560_fw 0.16288473896309 0.0846257785917833 -0.306910397874118
rs182459560_rv 0.0888969254080178 0.0404102452786267 -0.346800975093649
rs1824600_fw 0.767195681422688 0.648420168131337 0.0849156852971253
rs1824600_rv 0.365835215745865 0.234068196613654 -0.24922775948529
rs182460612_fw 0.448358500711642 0.305450296254619 0.307064241963157
rs182460612_rv 0.91007128105345 0.850697833280825 0.0654808549896056
rs182461026_fw 0.0510340675406783 0.0207417985395447 0.515124709046855
rs182461026_rv 0.0709631486634555 0.0308482619724297 0.517063718429807
rs182462343_fw 0.323597129355639 0.199793738255111 -0.39354752552183
rs182462343_rv 0.25404084148322 0.147080800253355 -0.514523738458929
rs182463490_rv 0.0183704963349802 0.00612115081100375 0.900741619618311
rs182464562_rv 0.068028573401147 0.0292952800807786 0.861299842006006
rs182464642_fw 0.0310170813511701 0.01141315115978 1.16265221745412
rs182464642_rv 0.883103560079482 0.809823652159678 0.107774045654594
rs182465021_fw 0.0149157116982496 0.00477628063080981 0.724221519765362
rs182465317_rv 0.000421803805032586 7.01262145185671e-05 1.35021184101976
rs182468001_fw 2.01082679661071e-06 1.11016651760736e-07 1.31382135008481
rs182468001_rv 1.71616102518619e-07 5.46557959121909e-09 1.29429016584583
rs182468364_fw 1.86753804703043e-06 1.01578130648094e-07 -1.51823827159372
rs182468364_rv 0.00150044019274354 0.000318457736686141 -1.18053454009061
rs182468951_fw 0.0627349318609148 0.0265515524382925 -0.781713344856462
rs182468951_rv 0.00132317249977639 0.000274104064962926 -1.24286840816226
rs182471226_fw 0.178997744236592 0.095178394622249 0.633611829655625
rs182471226_rv 0.0687068908313651 0.0296648695809141 0.877200765039552
rs182471422_fw 0.000131649543613901 1.74360817417184e-05 1.06761957331245
rs182471422_rv 0.00634728404668619 0.00173549600450996 0.822184601885899
rs182471731_fw 0.151543638604018 0.0774210390247273 0.390190128542943
rs182471731_rv 0.373236356907886 0.24016314976648 0.274040432113821
rs182474797_fw 0.150848315565088 0.0769758309842918 0.85989108191211
rs182474797_rv 0.127053399699517 0.0623736925347584 0.941639067848583
rs182475291_fw 0.748723569276893 0.6254232233825 0.111014183796372
rs182475291_rv 0.603526935161987 0.458743633051221 0.157213574807206
rs1824797_fw 0.00164916064639947 0.000355992691410278 0.890930898935227
rs1824797_rv 0.502705920032968 0.356466980940014 -0.296432299445099
rs1824798_fw 0.0111429285633952 0.00338113086348239 0.636610158936714
rs1824798_rv 0.0157733341582934 0.00510722885486694 0.576435279782264
rs182480114_fw 0.000108173910716712 1.3755966001011e-05 -1.08094182916382
rs182480114_rv 8.91906932184203e-05 1.09295614456802e-05 -1.02091389248987
rs182481181_fw 0.221067114379352 0.123614790827673 0.379352753221487
rs182481181_rv 0.183938221406557 0.0984079441484015 0.377446459217927
rs182481707_fw 0.77309522856066 0.655960908868847 -0.0858423198561166
rs182481707_rv 0.709638539359853 0.57815789650593 -0.112366067140191
rs182481934_rv 0.731714664051599 0.604701039580715 0.191565748645472
rs182482216_fw 2.62660999248974e-05 2.5249485267032e-06 -0.626845853684637
rs182482216_rv 0.000106320990603769 1.34723774181698e-05 -0.632344403557655
rs182489544_fw 0.00287802004783765 0.000684646279424027 -0.679150036200699
rs182489544_rv 0.028127264781553 0.0101604161202852 -0.564993515237313
rs182494692_rv 0.934673547088847 0.889495691364122 0.0547967084808409
rs182496287_rv 0.871592209175519 0.792504888318583 0.0677246345274903
rs182496565_fw 1.87425895317176e-08 3.60597006282821e-10 2.15894795137884
rs182496565_rv 4.33710164487514e-08 9.97310340795338e-10 1.98649858630716
rs182496941_fw 0.86664226522531 0.785218628546403 0.0621834970427806
rs182496941_rv 0.830908743353574 0.731740066222276 0.0773475840772055
rs182497035_fw 0.122473941943835 0.059604390231914 -0.750969686444599
rs182497411_fw 0.888108701191903 0.817458227781947 -0.112597864620913
rs182497411_rv 0.481745266994914 0.336469774850336 -0.444977380466148
rs182497933_fw 0.563735790495522 0.416991051274374 0.202047511280362
rs182497933_rv 0.338005666507176 0.211241948177293 0.460462495588367
rs1824980_fw 0.915606796114144 0.859620463917612 -0.0459394896961881
rs1824980_rv 0.00154613894124692 0.000329970377618152 1.24969867852289
rs182498749_fw 0.546632031283314 0.399450962322547 0.145196521738222
rs182498749_rv 0.626931827353332 0.483724530856725 0.123624913757768
rs182502590_fw 0.123619463256384 0.0603417226196102 -0.472510307351694
rs182502590_rv 0.616501988221096 0.472541209529897 -0.18549001439398
rs182503151_fw 0.275370545486229 0.162850176621435 0.666604212036833
rs182503151_rv 0.18930981313005 0.101915853362834 0.73136108314761
rs182504033_fw 0.320300924251331 0.19722968654194 0.316332027538049
rs182504033_rv 0.208780165872464 0.115133766363651 0.442710704581519
rs182504086_fw 0.549128577238148 0.401972474606659 0.416240749753062
rs182504086_rv 0.502120745256364 0.355944444755103 0.462173347942628
rs182504280_fw 0.473251480921367 0.328413215299254 -0.271443629686724
rs182504280_rv 0.0545661036334763 0.0224754454737722 0.511088044407478
rs182504691_fw 0.273984519541983 0.161825505706111 -0.633755694178586
rs182504691_rv 0.642304248724152 0.500815065099909 -0.323114851120153
rs182505704_fw 0.0625625964799101 0.0264614676608784 -0.894755761905609
rs182505704_rv 0.000846956093177072 0.000161087090755045 -1.29291841402569
rs182507396_fw 0.236596308680732 0.134512920758771 0.393176118338677
rs182507396_rv 0.0095663895143271 0.00282259843990594 0.651430524489639
rs182507726_fw 0.000141347161756132 1.90258376981829e-05 -1.0355370701917
rs182507726_rv 0.0152275013462953 0.00489666381031514 -0.700461312041729
rs182510294_fw 5.83765828367786e-06 4.02774194554551e-07 2.32446561797452
rs182510294_rv 8.62037488847822e-06 6.50606629798733e-07 1.96193117184202
rs182510396_fw 0.00514353436300198 0.00135595519746407 -0.897151362911817
rs182510396_rv 0.00032556997138321 5.14830494364744e-05 -0.885304561999985
rs182511796_rv 0.472175809462128 0.327405828725854 0.401318830000203
rs182513698_rv 0.0505190778238678 0.0204976647506041 1.11751804041944
rs182514276_fw 0.0280567014125513 0.010131445994563 -0.541230849068753
rs182514276_rv 0.0105666782727127 0.00317553277935817 -0.61977462034925
rs182515927_fw 0.0109369867689322 0.00330655383098988 0.691341359407257
rs182515927_rv 0.00428839495727006 0.00109374630951681 0.708788209285345
rs182516265_fw 0.120559623352993 0.0584606491895073 0.649923247808234
rs182516265_rv 0.199951187572687 0.109087858638622 0.545220174177444
rs182518228_fw 0.876071823630943 0.799005163776829 -0.11618614225423
rs182518228_rv 0.806287242909304 0.698290653410547 -0.158953069016891
rs182519700_fw 0.190522103296132 0.102721047392429 0.481730268685646
rs182519700_rv 0.0305873451615132 0.01122327073005 0.444249302144091
rs182521704_fw 0.000536333903616156 9.35765723435306e-05 1.0889019628773
rs182521704_rv 0.000195753429236135 2.79660370981071e-05 1.10873138004045
rs182521856_fw 0.0106526512468178 0.00320581467116262 1.41286563345444
rs182521856_rv 2.50203113201739e-05 2.38290022892084e-06 1.90069886386962
rs182523690_fw 0.326156955937827 0.20175517852474 0.33647374762203
rs182523690_rv 0.202383706323437 0.110775590788614 0.479817316258233
rs182524045_fw 0.0682842795089692 0.0294284976253525 0.638201328363023
rs182524045_rv 0.103400959287929 0.0485624881534847 0.623452939236777
rs182524511_fw 0.0631457597373388 0.0267667321279249 0.398985812781241
rs182524511_rv 0.245480179163056 0.140773492313711 0.270475170261018
rs182529681_fw 3.1050478419159e-05 3.08711902002104e-06 1.52863280856107
rs182529681_rv 3.53423085357255e-05 3.60390149968456e-06 1.37668072676348
rs182530037_fw 0.00174158226425421 0.000379596269636877 0.665581139621047
rs182530037_rv 0.0595731292770914 0.0249540411938267 0.464759833956478
rs182530179_fw 0.678740433712663 0.542275885126533 0.105185910797846
rs182530179_rv 0.734049363188797 0.60737551625273 0.0885958958803181
rs182530711_fw 0.0643174839770363 0.0273743892693674 0.569406865779563
rs182530711_rv 0.00079005176009051 0.000148223803239644 0.987921599616979
rs182530718_fw 0.236554829664251 0.134475999793797 0.485174438708732
rs182530718_rv 0.601225041962542 0.456410845302537 0.266765255981629
rs182531023_fw 0.975715207739864 0.956326785283647 0.0167929506031277
rs182531023_rv 0.852915063902953 0.764066538491645 0.0773570196357275
rs182533042_fw 0.840781638005066 0.746136579981299 0.131553451002182
rs182533042_rv 0.707912173272902 0.575975121291286 -0.238202802068184
rs182535205_rv 0.752226109632864 0.629875251475743 0.190373679303039
rs182535456_fw 0.0129961976454764 0.00405940642126895 -0.469470178682732
rs182535456_rv 0.0393694280511051 0.0151982011414807 -0.447808583727317
rs182535469_fw 3.65421985764536e-06 2.27234870779036e-07 -1.33212860671711
rs182535469_rv 2.07619155578944e-08 4.04364716804444e-10 -1.42577354876617
rs182540627_fw 0.0968704904442938 0.0448470448474276 -0.771856440051046
rs182540627_rv 0.878623399558157 0.802844483237256 0.0645770511706935
rs182540900_fw 0.458616278199808 0.314838378550804 0.507606187564357
rs182542989_fw 0.906695462228411 0.845745518084414 0.0501425921830866
rs182542989_rv 0.045542418361398 0.0180922639525285 0.571859952331426
rs182544489_fw 0.734698614875599 0.60808672460681 -0.106145583113969
rs182544489_rv 0.986146764118571 0.973957833526344 -0.00795984320183161
rs182544686_fw 1.13889227314169e-05 9.15896878357696e-07 -1.11131169404792
rs182544686_rv 2.65073205385998e-05 2.55531143950685e-06 -1.11902852820088
rs182545128_fw 0.800766723407375 0.690864049546134 0.19649023122882
rs182545900_fw 0.463982866727663 0.319819089537869 0.244718728216017
rs182545900_rv 0.702476575981032 0.569748177456287 0.152884416104931
rs182548494_fw 0.748760412316537 0.625523039290893 -0.225033079097847
rs182548494_rv 0.302809554499327 0.183551344711721 -0.53854975225088
rs182549352_fw 9.79132025032275e-07 4.63108953557534e-08 1.76864798927253
rs182551130_fw 0.899277699805646 0.834541678763794 0.0994759657221142
rs182551130_rv 0.603954112494295 0.459251916027615 0.330320287569308
rs182551297_fw 0.059831666727706 0.0250879781735253 1.0338281037082
rs182551297_rv 0.0129745158114054 0.00405131714392584 1.33709506674483
rs182553742_fw 0.761522065870001 0.641134386339082 0.121999407784067
rs182553742_rv 0.043796863563048 0.0172704025097611 0.657781310546291
rs182556467_rv 0.955065819374103 0.922473465875523 0.0250982875475026
rs182558257_rv 0.202726078190403 0.111017859424032 0.787904416467074
rs182561294_fw 0.22633476735274 0.127259704257325 -0.208972422916227
rs182561294_rv 0.647534972590046 0.506470447071604 -0.13675082835473
rs182561628_fw 0.29092769580468 0.174506747163245 0.455396781067602
rs182561628_rv 0.2779296771617 0.16477710174763 0.510041078559519
rs182563080_fw 0.706692246364306 0.574498269793971 0.13290660201065
rs182563080_rv 0.654210170234054 0.513956929795704 0.153248423524622
rs182563776_fw 0.00110253579189197 0.000220514618698169 0.866756683283675
rs182563776_rv 0.471054672564065 0.326384067435759 0.152676150849065
rs1825641_fw 0.242672441289656 0.138804665702894 -0.456723647361351
rs1825641_rv 0.214257526450252 0.118936313804856 -0.637948711216399
rs182564609_fw 0.865126984923185 0.783045681646404 -0.10799553419858
rs182564609_rv 0.672667457727558 0.535337759657796 -0.22965398188027
rs182565506_fw 0.953265477471048 0.91981073153299 -0.0302837365320961
rs182567033_fw 1.38184031284157e-06 7.01423588968324e-08 2.02421870361061
rs182567033_rv 0.000102063187571824 1.28304126653636e-05 1.79862214779479
rs182568371_fw 0.785116776191996 0.671013114440979 -0.126258125249676
rs182568371_rv 0.39390997941649 0.257477246560129 0.239391212463266
rs182569635_fw 0.41559488795321 0.275925401735543 0.529133269005212
rs182569635_rv 0.00194104867524728 0.000431346582300473 1.38445379780439
rs182571480_fw 0.0307092003105641 0.0112794111434812 1.1643989586398
rs182571480_rv 0.477236825062467 0.33220681869114 0.287272909331465
rs182572397_fw 4.91411806996606e-09 6.92183944129783e-11 2.95818061831103
rs182572397_rv 3.44990229218976e-08 7.50503148867066e-10 2.52373524298112
rs182574157_fw 0.718071993758994 0.588154669283674 -0.271364939430083
rs182574893_fw 0.0679473849459307 0.0292488235675994 -0.911609405861082
rs182574893_rv 0.155814041789965 0.080126358845866 -0.788550674866592
rs182575265_fw 0.708802960546465 0.577140100861254 0.143052701146109
rs182575265_rv 0.288414910446355 0.172661235859508 0.676024048160795
rs182576113_fw 0.672212413694321 0.534740319069046 -0.26436597483979
rs182576113_rv 0.83199886272974 0.733332965246273 -0.16741343366615
rs182577609_fw 0.0542890075686445 0.0223420523298784 0.791171739278441
rs182577609_rv 0.123067392787306 0.0599783246834558 0.739031679730898
rs182578695_fw 0.000304974439781611 4.76247413800971e-05 -0.797988228119252
rs182578695_rv 0.0496882350750888 0.0200905843123777 -0.59964417713481
rs182578922_rv 0.811211499050424 0.705034569941131 0.182191593980678
rs182579524_fw 0.196181744292314 0.106511430143908 -0.528914116018769
rs182579524_rv 0.0959720363715892 0.0443645544351254 -0.689823777404692
rs182580256_rv 0.660641026038362 0.521639090559319 -0.299277829167862
rs182580364_fw 0.00010070120159614 1.2618313006752e-05 -1.16131151981526
rs182580364_rv 7.91703362043179e-05 9.4855834066523e-06 -1.19661428965623
rs182580406_fw 0.451248326553846 0.308202729171335 0.325604740873675
rs182580406_rv 0.610640895380404 0.466347785030963 0.175970518878627
rs182580921_fw 0.270427457946046 0.159200316268967 -0.495036703826133
rs182580921_rv 0.27652693618304 0.163720087769233 -0.500187195328987
rs182581435_fw 0.737403888168972 0.611477304790669 0.0880837672775639
rs182581435_rv 0.557552661547936 0.410820334433597 0.123573329205029
rs182583053_fw 0.863124097716822 0.780111543712887 0.140823430503675
rs182583103_fw 0.548887944056953 0.401644197155081 0.419641481345715
rs182584958_fw 0.756451091186287 0.634962684591376 0.15971055735191
rs182584958_rv 0.920108569257469 0.866380132137055 0.0519511727738814
rs182585513_fw 0.729246407763144 0.601568453820976 -0.25859972312814
rs182585513_rv 0.376345941151203 0.242741264573493 -0.544096402872114
rs182585769_fw 0.853347863068099 0.764675596621989 0.0861919443294638
rs182585769_rv 0.972705120931499 0.951467784296221 0.0159100761051456
rs182589093_fw 0.000625648733702153 0.000112363471355564 -0.816923323641114
rs182589093_rv 0.0118661003476222 0.003642183024644 -0.607882458260688
rs182589305_fw 0.842555964716636 0.748848634593333 0.115268144042796
rs182589305_rv 0.530056644469403 0.382873151369826 -0.365287318322874
rs182590489_fw 0.0195735867590084 0.00659310593330547 1.04977946385555
rs182590489_rv 0.00425740240074489 0.00108451603017892 1.3288332769346
rs182593604_fw 0.89653796152079 0.830452557188964 0.0556123990327173
rs182593604_rv 0.840517090831266 0.745727631832792 -0.157659884296789
rs182594696_fw 1.64432016238187e-06 8.70819140489135e-08 1.63756998046692
rs182594696_rv 4.9902548562424e-06 3.33782947856975e-07 1.47170900770825
rs182596335_fw 0.538650994621561 0.391474475566039 0.221625254862999
rs182596335_rv 0.799536582324827 0.689198153532098 0.103538548680145
rs182597698_fw 0.277424087295144 0.164370142482689 -0.198652619767513
rs182597698_rv 0.330640023113953 0.205352392558323 -0.210633080831524
rs182597886_fw 0.000260398957777187 3.94216394036557e-05 -1.41404559327325
rs182597886_rv 4.40214584485619e-05 4.68055654832463e-06 -1.56542162863929
rs182599097_rv 0.134016172528252 0.0665924596013093 0.469035221216179
rs182601107_fw 0.00201945364925308 0.000451890104074338 -1.37083747653247
rs182601107_rv 0.000962625344616902 0.000187571571064249 -1.37937949258708
rs182603422_fw 0.841681047384792 0.747462736347018 0.088417425754115
rs182603422_rv 0.771116947234713 0.653369253875389 0.104401877452584
rs182606041_fw 0.000369587076365032 5.99070174191921e-05 1.70505643867969
rs182606041_rv 5.39337407086361e-07 2.23527716871434e-08 1.84767196462216
rs182606346_rv 0.123236617966537 0.0600923052106315 0.950872051709425
rs182606725_fw 0.877137204676604 0.800642911057827 0.0875682593468817
rs182606725_rv 1 0.999749382449981 0.00010843569766793
rs182607521_fw 0.339797467490606 0.212706807425129 0.326240245410436
rs182607521_rv 0.175955799788119 0.0931655925526827 0.406384339170641
rs182608258_fw 0.0366934812496535 0.0139648920936943 -0.573613273371558
rs182608258_rv 5.49634255156395e-06 3.75268558758291e-07 -0.776387134872083
rs182609761_fw 8.72767574918361e-09 1.3956879524926e-10 2.42604121026233
rs182609761_rv 2.39776670096549e-15 1.86581899998442e-18 2.67099147802706
rs182611450_fw 1.12866123487554e-05 9.04967795777708e-07 1.88325058548913
rs182611450_rv 1.33030876186715e-08 2.33140091115748e-10 2.14035758289593
rs182612047_fw 0.033351201231451 0.0124502826502559 1.02368527234509
rs182612047_rv 0.151266955137948 0.0772575092959149 0.718294302459444
rs182613532_rv 0.516100229002398 0.36921258149999 0.448538141904136
rs182614055_fw 0.00977341610559837 0.00289668834210608 -0.736431700498266
rs182614055_rv 0.0305389231981874 0.0112017150512117 -0.697875693100954
rs182614135_fw 0.126603712772628 0.0621182304628148 0.739784146695408
rs182614135_rv 0.210026197922251 0.116040975329487 0.611859103475569
rs182614229_fw 0.314978767545396 0.192975646491239 -0.541202403725625
rs182614229_rv 0.1874893733141 0.100764543200297 -0.662498624501054
rs182615306_fw 0.859192669485548 0.773873569434842 -0.105033297324818
rs182615306_rv 0.876443132759392 0.799554699773384 0.0704413114030881
rs182615951_fw 0.0935114321467635 0.0430003681633919 -0.420310654607928
rs182615951_rv 0.0502750551416812 0.0203805838610032 -0.5256959321106
rs182616048_fw 0.217998609049711 0.121508066285557 -0.248516529166607
rs182616048_rv 0.11221858538203 0.0536199617021296 -0.33978277492771
rs182617054_fw 0.00153278455493289 0.000326532617316427 1.00890114520459
rs182617054_rv 0.00868005766268086 0.00251390468293943 0.97159744541458
rs182617516_fw 0.212946543416368 0.118014920567565 0.772994806326374
rs182617516_rv 0.641861616986325 0.50024554117073 0.174803630422399
rs182618134_fw 0.793190969482667 0.681022516574157 -0.0436670177783809
rs182618134_rv 0.292078105492717 0.175387842893644 0.200823805497421
rs182618597_fw 4.34171495693632e-05 4.60161462076952e-06 1.23212728130454
rs182618597_rv 0.00144799022387135 0.000305300717537654 1.17627413364426
rs182621599_fw 1.42694652383456e-05 1.20842589053703e-06 1.35198260087179
rs182621599_rv 1.91973542377106e-05 1.72292370737004e-06 1.3410092505555
rs182622368_fw 0.0043525888565913 0.00111269041186859 0.693557080679664
rs182622368_rv 0.00114204032053025 0.000230038593524347 0.869954034404842
rs182622419_fw 0.00134142414824014 0.000278580901410165 -1.48348801399675
rs182622419_rv 0.000777794712020957 0.000145459329996431 -1.25086319416044
rs182623404_fw 0.6666939286899 0.528576287607783 -0.230542785265774
rs182623404_rv 1.1614332009465e-05 9.38739596623915e-07 -1.29219624388962
rs182626030_fw 0.010526168810185 0.00316003488956067 -0.891812474419266
rs182626030_rv 0.00684434537356512 0.00189811098296351 -0.703625644986493
rs182627311_rv 0.0313716005154556 0.0115678255088433 1.21370082010194
rs182628626_fw 0.273479804732115 0.161429625719257 -0.214482465533334
rs182628626_rv 0.540536867553077 0.393320549533783 -0.145699169080177
rs182628710_fw 0.732268996652995 0.605365603568745 0.223409446554594
rs182628710_rv 0.379292612952096 0.245313417457627 0.574547641173766
rs182628726_fw 0.668342028975415 0.530396767603549 0.220391381632204
rs182628726_rv 0.286001871611292 0.170871539520383 0.427501025318851
rs182629233_fw 0.000841802262292489 0.000159888507099536 1.47205459114032
rs182629233_rv 6.56528150364334e-05 7.55653002370353e-06 1.50500591213116
rs182629977_fw 0.00852143542048602 0.002460656734274 0.382009974674514
rs182629977_rv 5.54181799515567e-10 4.68734605779361e-12 1.98751159090546
rs182630055_rv 0.0638837060993795 0.0271501428224819 0.782523737414034
rs182630733_rv 0.254693570190121 0.147604878825459 0.633982707674166
rs182634400_fw 0.834349600872932 0.736745978423287 -0.165352332417856
rs182634400_rv 0.964030288360616 0.937448570850672 -0.0253875999933289
rs182634425_rv 0.862332245586175 0.778921206358542 0.142027352045936
rs182635342_fw 0.000998188964169063 0.000196154848211904 1.30553678542735
rs182636545_fw 0.0342295467317228 0.0128438005103965 -0.490583101023563
rs182636545_rv 0.023287818066398 0.00811899338120923 -0.455160804841107
rs182636601_fw 0.240467306855379 0.13720456201553 0.721159181584105
rs182636601_rv 0.0433752731135746 0.0170752961315359 1.03289214090346
rs182639136_fw 2.56378728148644e-05 2.45443772921986e-06 -1.28295952286753
rs182639136_rv 0.00079465193866157 0.000149212319319685 -0.947274212460135
rs182640045_fw 0.0794280910230507 0.0353051558505787 0.60709641024244
rs182640361_fw 1.20684876128633e-06 5.93951641358437e-08 1.39106646087363
rs182640361_rv 3.89922582688423e-07 1.48889234613612e-08 1.52002861023915
rs182642368_fw 0.000535873835011181 9.34539988340503e-05 -0.602498170268953
rs182642368_rv 0.0111777963620315 0.00339397994013144 -0.532075839970618
rs182642790_fw 0.352285208063074 0.222883801623359 -0.235056471703842
rs182642790_rv 0.266379099623788 0.156140400149398 -0.291838681042344
rs182642811_fw 0.835764692676111 0.738674155649129 -0.135625424313015
rs182642811_rv 0.488565746179857 0.342875387774861 -0.342825115919062
rs182644313_fw 2.66534813467349e-08 5.48567794318287e-10 2.31936432894027
rs182644313_rv 2.87746832072305e-06 1.70268814043146e-07 2.08635798126319
rs182644765_fw 0.737403888168972 0.611478307758627 -0.256428360395858
rs182644765_rv 0.759872532192205 0.639137191768441 -0.227121895037299
rs182645101_fw 0.00137914610998216 0.000287907948866381 -0.749211179303458
rs182645101_rv 0.0041605663517684 0.00105548470862313 -0.843789534789202
rs182645342_fw 0.91397746825506 0.856843569092553 -0.0808608573165435
rs182645342_rv 0.959316366780078 0.929341650168785 0.0398223300483232
rs182645981_fw 0.139884334637146 0.0701787995158346 -0.602402888892859
rs182645981_rv 0.347292752688518 0.2187068590184 -0.404283455503099
rs182646467_fw 0.295660394971566 0.178115782197155 0.680076184110507
rs182646467_rv 0.0499301104123436 0.0202091417364735 1.16493398923221
rs182649917_fw 0.0890323960246165 0.0404909039435753 0.71545231417364
rs182649917_rv 0.145868350000763 0.0738965191986679 0.682616295939708
rs182650481_fw 0.958574503726054 0.928067723124343 -0.039751862259922
rs182650481_rv 0.772980255573678 0.655811052046456 -0.192604742258527
rs182652691_fw 0.00133269039410545 0.000276466526068767 1.00626876404687
rs182652691_rv 0.533329487650062 0.386067227008325 0.180940025968251
rs182654815_fw 0.000160641665709803 2.21817096146565e-05 -0.583454936987415
rs182654815_rv 0.000274304127297011 4.19671999893042e-05 -0.734350912700226
rs182654950_fw 0.0142980185681861 0.0045431102620742 1.43166389909473
rs182654950_rv 0.823527358762882 0.721505885964137 0.0915297705692533
rs182655524_fw 0.498744047595555 0.352673327232232 0.44483472192767
rs182655524_rv 0.482643354504793 0.337384261318687 0.440601938757712
rs182656242_fw 0.212900881107231 0.117984812540705 -0.668773145912479
rs182656242_rv 0.138421149382269 0.0692667723789925 -0.62426257405474
rs182656367_fw 0.0269913214695158 0.00967550234831774 0.718639484757382
rs182659756_fw 0.678980985949991 0.54255230241211 0.141257532558709
rs182659756_rv 0.741170444264078 0.616159785156202 0.165791620307729
rs182660395_fw 0.0325693777759852 0.0120959801168209 0.771962919940107
rs182660395_rv 0.00032556997138321 5.14834687244606e-05 1.25873916559312
rs182661926_fw 0.86188222430712 0.778174518202229 0.0728509496180837
rs182661926_rv 0.0157749663113094 0.00510793523017769 1.37186561600774
rs182663042_fw 0.000509712817015443 8.79776554540482e-05 1.52603266069182
rs182663042_rv 0.00051362148665365 8.87971105918492e-05 1.50344975897616
rs182665342_fw 0.713312640353753 0.582540920452477 -0.234994421601589
rs182665342_rv 0.722857856936999 0.593754341007689 -0.244115151746534
rs182665858_fw 0.0554490809903211 0.0229170191281722 -0.743942463975651
rs182666128_fw 0.0617037008100997 0.0260227007320051 0.588692364214427
rs182666128_rv 0.0347378277236302 0.0130693868491522 0.549936310036116
rs182666265_fw 0.315527720987169 0.193432954177897 0.651273711556865
rs182666265_rv 6.37393388574805e-05 7.29675691021162e-06 1.75923691727418
rs182666_fw 0.548986020766005 0.401771030998578 0.16354023086123
rs182666_rv 0.415373012174264 0.275736440089473 0.257538988714569
rs182667134_fw 0.0188221760269597 0.00630073361386059 1.17897138872392
rs182667134_rv 0.00864152897856846 0.00250101490051428 1.20624250602083
rs182668878_fw 0.935769519470241 0.891256304102081 -0.0606840191512773
rs182668878_rv 0.845350023729873 0.752774068426002 -0.143031255245627
rs182668_fw 0.00101947482251735 0.000201050570883266 0.829380886203838
rs182668_rv 6.78258031404574e-08 1.73098376609138e-09 1.71160856717297
rs182672826_fw 0.170005243305424 0.0892646396050301 -0.302788784052911
rs182672826_rv 0.00282869820472823 0.000670520655507744 -0.61480548488069
rs182673948_fw 0.474562950524033 0.329580201407107 -0.167708494678149
rs182673948_rv 0.84996426779095 0.759560814213719 -0.0554158890202593
rs182674881_rv 0.852179162654959 0.762994046390095 0.0816062035684635
rs182675170_fw 0.0667801209820559 0.0286522205742773 0.461898616970022
rs182675170_rv 0.046636903979547 0.0186159465936943 0.530329396056021
rs182675475_fw 0.0322174643643942 0.0119413025960865 0.738238477108999
rs182675475_rv 0.232690178665552 0.131746328264887 0.575252109138948
rs182676307_fw 0.000320642580130306 5.05074000782409e-05 1.09420590872777
rs182676307_rv 0.264181773737868 0.154566181942474 0.373441976725446
rs182676736_fw 0.0174426583110898 0.00575774080765684 -0.698127264897955
rs182676736_rv 0.0439346024914661 0.0173415631450888 -0.593057787243558
rs182677973_fw 0.0180235580916361 0.00598197079841269 0.717267112870247
rs182677973_rv 0.0060693349528235 0.00164745154027775 0.83842031152292
[truncated: 5,784,834 more chars]
