# Supplementary material for: High-throughput characterization of genetic effects on DNA–protein binding and gene transcription
Source: Genome Res. 2018 Nov;28(11):1701–8. doi: 10.1101/gr.237354.118 (PMC6211638; doi:10.1101/gr.237354.118)
Supplement: Supplemental Material [file supp_gr.237354.118_Supplemental_Table_S10.txt]

#Table S10: DEseq results: High. Differentially bound regions for high concentration. Columns are (identifier(rsID_Direction), adjusted p-value, p-value, logFC).
identifier padj pvalue logFC
rs10005641_rv 0.956652748677472 0.921028567694377 0.0257031554914734
rs10043_fw 6.47905870744332e-06 5.691242813095e-07 -2.13403429848385
rs10068432_fw 0.854364235347272 0.756819265879849 -0.107846886310836
rs10068432_rv 0.144987986439032 0.075061107288323 -0.826839860026073
rs1008766_rv 0.644139853157578 0.496304119762483 -0.2876733953445
rs1046040_fw 0.661496760851911 0.514601092343983 0.32844701321802
rs1048646_rv 0.485183936545906 0.339101286578582 -0.467185954997933
rs10500286_fw 0.371312521719068 0.239524046399435 0.196883309373478
rs10500286_rv 0.79389897919853 0.67082816351756 -0.211944352373301
rs10773138_fw 0.498532622306854 0.351099348431678 0.244012026831266
rs10773139_fw 2.93856097453577e-05 3.43989792896081e-06 -2.07761282476894
rs10781369_fw 0.973821961344966 0.950308870186093 0.0162587612318648
rs10786583_rv 0.894967855468179 0.821014900467858 -0.113327266948218
rs10819277_fw 0.908652429289826 0.842537036826596 -0.0519515806340999
rs10819277_rv 0.912744364695817 0.849151182123069 -0.0485326379964275
rs10819278_rv 0.812548599152339 0.695777726734911 -0.130038911591004
rs10866275_rv 0.0153865414398769 0.00528808248804864 1.26106882542622
rs10951154_fw 0.870440193122463 0.782271185302789 -0.0723346427814591
rs11073821_rv 0.527048982905061 0.377759807153456 -0.227960464481784
rs11083748_fw 0.840152987201557 0.735027516380808 -0.0884850378302695
rs1109895_fw 0.00778378885189886 0.00237590252915796 -0.840135473080526
rs1109895_rv 0.945714447011685 0.90217182508055 -0.042489386995551
rs1109896_fw 0.827589008569382 0.717252518366079 -0.0948046418610031
rs11121541_fw 0.93354581240151 0.881652911493365 -0.0389633282185966
rs111251056_fw 0.811751418463156 0.694683154080861 0.102706372793288
rs11132303_fw 0.412611247190221 0.274545247603192 -0.355079615566156
rs111343213_rv 0.99116673516784 0.981755276245862 -0.0112961689056153
rs111544178_fw 0.940957825024111 0.893992622591051 -0.0312525527698858
rs111544178_rv 0.946210033223759 0.903115065657748 -0.043378009458234
rs11156882_fw 4.94767804658878e-05 6.40834562940636e-06 -1.66078078663527
rs111685844_rv 0.136769332774805 0.0699178303712776 0.905242075231535
rs111711955_fw 0.686632590120423 0.542363240308379 0.115741981187584
rs111711955_rv 0.86768482683059 0.777630430162849 -0.13775233118514
rs111859634_fw 0.888877097459834 0.811018151953129 -0.0625674813110591
rs11195352_fw 0.97416112560405 0.950963232260748 0.0160916243283575
rs112302062_rv 0.855029603679585 0.758053864729234 -0.135750120462633
rs112505924_fw 0.914865065315015 0.852395029068688 -0.0485265885823744
rs112608531_fw 0.915588476976878 0.853666065207319 -0.0481499886183987
rs112751561_fw 0.847661744142264 0.745805060140146 0.0848547720637989
rs113234443_fw 0.840511499036916 0.735599223782714 -0.0882876841731694
rs113362476_rv 0.300880018401245 0.183479398626517 -0.432499904643477
rs113377917_fw 0.861550082497598 0.768140320035167 -0.0771661947043821
rs113443567_fw 0.845172081568625 0.742064691979955 0.0861280087507972
rs113579010_fw 0.887627177661919 0.808996815422042 0.0632467776784839
rs1136267_rv 0.111633926497182 0.0549130346214598 0.915670952448901
rs1139057_fw 0.788512361395592 0.663448780438045 -0.113830204652691
rs113941333_rv 0.980540015213052 0.962702279345903 0.0224573054656779
rs113965271_fw 0.473953794366023 0.328745580594576 -0.197269881109693
rs113965271_rv 0.989384873613167 0.97856800970458 0.00693206250341148
rs114000233_rv 0.623697477607441 0.474293402793975 0.300937077787054
rs114007624_rv 0.456521571373481 0.313256214027195 -0.475534675242016
rs114105224_fw 0.928451179938683 0.873457416086463 -0.0416878146966713
rs114105224_rv 0.871030430189272 0.783055099388397 0.121437119052676
rs114127141_fw 0.91301124703091 0.849623718620538 0.0496309345390246
rs114185324_rv 0.795743532427496 0.67309571961526 0.135064362014512
rs114211152_fw 0.000161140051921341 2.56687932311095e-05 -1.0446668089278
rs114430703_rv 0.791094175272658 0.667226984620755 -0.204198395087124
rs114450384_fw 0.928497388835804 0.873534347582656 0.0416674595294533
rs114516278_rv 0.739865819293636 0.604194827078342 -0.244532611272423
rs114548836_fw 0.462547309749011 0.318683046368091 0.260236965444333
rs114581938_rv 0.782469755416023 0.655805522408517 0.133139141059777
rs114691522_fw 0.844410971055797 0.740773694373189 -0.0864968875459072
rs115043882_fw 0.865469914112154 0.774122781689567 -0.0750877674840166
rs115043882_rv 0.00539591089660552 0.00155155562218909 1.55111709527143
rs115044970_fw 0.494859396486123 0.347794541557822 0.321595896605287
rs115078023_rv 0.974013243794818 0.950605378600317 -0.0284975567899708
rs115137751_rv 0.920833564193272 0.861526449375655 -0.0574526284500707
rs115259337_fw 0.545091500961664 0.395091752281522 0.197331022588256
rs115259337_rv 0.683336290350944 0.538618992934619 0.307368157401339
rs115359202_fw 1.98487230392015e-09 3.33304184019432e-11 -1.27142913712076
rs115359202_rv 0.207836979823291 0.116048095317924 -0.718306441173243
rs115361538_fw 0.747029581367241 0.612749261791587 0.132432455515464
rs11538946_rv 0.642116426502273 0.494172427494614 -0.306891110473577
rs11538963_rv 0.556267879725097 0.405946143663658 -0.40441867989331
rs115462491_fw 4.66845140681144e-23 1.73740184528123e-26 2.12762084184522
rs115462491_rv 0.873442394361554 0.786651739625903 0.110062432834319
rs115600509_fw 0.940180813671394 0.892478342984959 -0.0351676277939553
rs115621215_fw 0.96684593211614 0.938082178406712 -0.0203040176643813
rs115742683_rv 0.527329703207888 0.378048868108596 0.44248083033774
rs115927183_fw 2.79398567580735e-06 2.07992370150716e-07 -2.33748632922775
rs116109761_fw 0.848473094206938 0.747339589523138 -0.0842597765129989
rs116175140_rv 0.692585292341894 0.5491186716105 -0.2634534890076
rs116263029_fw 0.330882771148158 0.206947261876418 0.475333587207571
rs116372990_rv 0.556229635564843 0.405893571802359 0.406630128275448
rs11640439_rv 0.251274457514187 0.146728844907379 -0.702840198681002
rs11640851_fw 0.875548032501481 0.790078619729323 -0.0695668848072558
rs11641471_rv 0.898374627521035 0.826471831469104 0.105674091944135
rs11642934_fw 0.878966523233992 0.795463117517157 -0.0677996439629406
rs11645008_fw 0.844203627717786 0.740516593663771 0.0866840141236042
rs11647319_fw 0.842316556381298 0.737886273951341 -0.0874931161435872
rs11648751_fw 0.94456504997458 0.8999662090835 -0.0329056240626384
rs11648751_rv 0.81247765566984 0.695677975665313 0.192912659351452
rs116488534_fw 0.916758410767653 0.855490926756814 0.0476188685911581
rs116488534_rv 0.809990477886731 0.692387719824359 0.195278592363495
rs11657699_fw 0.941553895530354 0.895024109687991 -0.0345175961463982
rs116625590_fw 0.917485785953784 0.856574703237489 -0.047244328084859
rs116660503_fw 0.897353433402273 0.824901794246874 0.0579063087765125
rs11672890_rv 0.339078119086907 0.213392224800678 -0.622027410633057
rs11673006_rv 0.65813361947057 0.511049602677803 -0.293717004820731
rs116767727_fw 0.696234183946043 0.553331552362026 -0.155055305396058
rs1167741_fw 0.912799390899244 0.849268424953365 0.0497444984285474
rs116822000_fw 0.860208240907091 0.766389742420393 -0.0777115150102682
rs117062406_rv 0.611215614700576 0.46134123371859 0.369041642580105
rs11743481_fw 0.866378949745288 0.775546737612069 -0.0750156589301468
rs117558553_fw 0.581880621139588 0.431386929933594 0.235295544256637
rs117558553_rv 0.914947066782545 0.852593391162655 0.0633113346142583
rs11760731_fw 0.754741008426517 0.621974786029181 0.129010426719903
rs117708391_rv 0.993441999104826 0.986282924792439 -0.00561311540904123
rs117765771_fw 0.0434293189513741 0.0179095983635747 -0.489909990303217
rs117765771_rv 0.159875066072663 0.0843404438914995 -0.68230454728245
rs117896577_fw 0.86256896457917 0.769762942669131 -0.0765942742115708
rs117896577_rv 0.66947753225883 0.523263373451941 -0.316784101543628
rs117989615_rv 0.737142793384136 0.600963687727522 0.261973836376024
rs118156404_fw 0.00120462586169944 0.000270671301746882 -0.792041593912876
rs118156404_rv 0.0598783390760701 0.02619542278779 -1.07291319322036
rs11857503_fw 0.788384091317526 0.663243053726244 -0.151459994852781
rs11857503_rv 0.850329892660364 0.750293595704961 -0.0813815152740638
rs11860407_fw 0.814623404134418 0.698812972064335 0.0996656268149773
rs11880651_fw 0.870278826772122 0.782055527716562 -0.0723581842836654
rs11880651_rv 0.0730643946200948 0.0331785785115114 0.853907857769836
rs11895880_rv 0.382186911770478 0.248685271961082 0.294047220446736
rs12051120_rv 0.727787913324716 0.589833888974731 0.248986189845727
rs12294108_fw 0.840152987201557 0.735046042753177 -0.0884753985939557
rs12328733_fw 0.338538518644878 0.21296864452193 0.34277219765405
rs12361349_fw 0.764510429704412 0.633796881649652 -0.124692226456853
rs12411520_fw 6.14499307581063e-08 2.11712308807758e-09 -2.49832752054665
rs12411520_rv 0.975124302538134 0.952459524620289 0.0297137978044406
rs12443592_rv 0.0921942959111727 0.0437504937031559 -1.00468807086425
rs12445598_rv 0.663648336478027 0.517045760524721 -0.228653385151105
rs12446371_fw 0.870117398522946 0.781782898099999 0.0958262504246228
rs12450385_fw 0.614306872605035 0.464602826117731 0.360733539377584
rs12470189_rv 0.336960621077984 0.211687210819314 0.479962717941821
rs12596338_fw 0.948250437261103 0.906493119034541 -0.0307080830419032
rs12596509_rv 0.154933490943509 0.0812705415943641 -0.836489874385894
rs12597428_fw 0.966315237740842 0.937207650227244 -0.0128334779239331
rs12597428_rv 0.480815713764162 0.335023444547532 -0.41718781793666
rs12631540_fw 0.350377296287756 0.22243141874132 -0.429628500278263
rs1263793_fw 0.00323519761076031 0.000855609653215672 -1.02583388529191
rs12702081_rv 0.615538053026796 0.466012953083215 0.185930510453204
rs12712982_fw 0.973442413195306 0.949613997186798 0.0165387682278301
rs12718597_rv 0.761196242772749 0.630026554600974 -0.194071082594184
rs12797496_fw 0.908028582832575 0.84146658142952 0.0523635042977127
rs12923830_rv 0.862039852206695 0.768900741523579 -0.146725938239631
rs12924788_fw 0.318132881783227 0.197006886859423 -0.353895554239245
rs12925167_fw 0.878547586306828 0.794827942443377 -0.068031511956757
rs12937368_rv 0.407374054424566 0.270022217259156 0.546412900854906
rs13014417_fw 0.0851044653772016 0.03979806076661 -0.686844434788713
rs13109112_fw 0.000151592927410946 2.39091188152264e-05 1.44843013837113
rs13176438_fw 0.827147643656595 0.716534183280378 -0.0949619085400248
rs13176438_rv 0.81416805311734 0.698137720123342 -0.0993752773880091
rs13233227_fw 0.973602149416802 0.949925114027862 -0.0164261936030313
rs13258937_fw 0.828458467912024 0.718454520767535 -0.0943349048654649
rs13317050_fw 0.816264354084528 0.701481782009014 0.100291529158961
rs13330423_fw 0.763497370772764 0.632585538117257 -0.125144010859629
rs1360294_fw 0.791204437222068 0.667391364652447 -0.112433575094366
rs137970696_fw 0.00174175597881397 0.000415639170332276 -0.881900832031491
rs138030865_fw 0.972766863036358 0.948445497381454 0.0169236252816737
rs138030865_rv 0.870467759583436 0.782326729512973 -0.0705843083471967
rs138155344_rv 0.427348058567767 0.287319663564987 -0.465821647842278
rs138525190_rv 0.985639641868905 0.97239433192053 0.00883487702654522
rs138574940_rv 0.187245356017614 0.102098892135642 0.63505626187399
rs138743509_fw 0.822304338722609 0.710003403806763 -0.0973429791988418
rs138743509_rv 0.927588386390452 0.871988735162722 -0.0630192772927804
rs138788538_fw 0.990387813421502 0.980335609432877 0.00645088289742488
rs138941683_fw 0.975450533465332 0.953042188816865 -0.0154076665037741
rs139360501_fw 0.000154662489921235 2.44660179777738e-05 -1.16008392378043
rs139454895_fw 0.822981123585622 0.710762331122682 -0.0773741805710044
rs139644863_fw 0.200659818304114 0.111155835834289 0.398729023648498
rs140300884_rv 0.697985840902379 0.555336983846458 -0.158881039942403
rs140337729_fw 1.08104408915314e-08 2.58703486690609e-10 -2.66772039185582
rs140337729_rv 0.123809571703278 0.0621226031241231 -0.890495436675181
rs140342450_rv 0.527301494823539 0.378016751882699 0.291675629613745
rs140418500_fw 0.0145937533259835 0.0049693678717605 -0.454027442823492
rs140608076_fw 0.925383532803127 0.868470279367832 -0.0561120003341187
rs140854646_fw 0.977447362930339 0.956780693795904 -0.0141865653416537
rs140979166_fw 0.836106510103603 0.729245324171131 -0.0904440050850876
rs141017439_fw 0.844203627717786 0.740524944997461 -0.0866074855153972
rs141091433_rv 0.860993226597652 0.767312440665067 0.0775777573651241
rs141430605_fw 0.953500473251411 0.915257376145268 -0.0370786515564301
rs141839515_fw 0.0975419006898106 0.0468074691090967 -0.646473373829355
rs141996491_rv 0.592802443009047 0.442569488984109 -0.312957244838645
rs142001016_rv 0.710786121115427 0.570240850766204 -0.258146399164468
rs142181213_rv 0.861847620459547 0.768586923003757 -0.0954494968244114
rs142199229_fw 0.914867406103707 0.85242579969267 -0.0486354281926743
rs142205212_fw 0.616742712612554 0.46722405855003 0.221761945270255
rs142541707_rv 0.702232648628544 0.560239943692274 -0.292560540783198
rs142863655_fw 0.887212757231653 0.808469023026796 0.0634514800277126
rs143126604_rv 0.606861964987985 0.456713725973737 -0.318057273753987
rs143177445_fw 0.748503716166069 0.614444691314924 -0.131875157596096
rs143329377_fw 0.8499235928091 0.749635446025881 -0.0835131589924667
rs143658413_fw 0.69633263927614 0.553425505462228 -0.155118256267875
rs143739712_rv 0.721576350633547 0.582627007130887 0.275387863047947
rs143778450_rv 0.604163207239646 0.454096730342168 -0.35346408986783
rs143957785_rv 0.210261197591408 0.117721799616825 -0.771922260326852
rs144001348_rv 0.72306904035803 0.584320805007122 -0.241272848632317
rs144544713_rv 0.226334510477623 0.128831894480073 -0.612988018359864
rs144842905_fw 0.888688608698431 0.810709535429099 -0.0626573637919583
rs144909987_rv 0.429276723453842 0.289027866109271 -0.526297303621888
rs145414968_fw 0.887691245990004 0.809118739408818 -0.0631876120342206
rs145414968_rv 0.959378327625803 0.925416213650508 -0.04628962946102
rs145537279_fw 0.759945001689667 0.628493850977874 -0.126541376297339
rs145585669_fw 0.836798756862355 0.730142093119014 -0.0851276182333976
rs145704024_rv 0.992953649777243 0.985267625561425 -0.00720247854272682
rs145756018_rv 0.054683389215013 0.0235342328945251 1.1344993417913
rs145910031_fw 0.937498205977932 0.887923040335672 -0.0368846944097925
rs145910031_rv 0.521329200432714 0.372324246718276 -0.437524287163569
rs1459772_rv 0.0851683572874614 0.039836223593665 0.927860288204057
rs146066932_rv 0.95491552987036 0.917721092476983 -0.0512874058259506
rs146121273_fw 0.878437457839808 0.794627676924471 -0.0680784223942446
rs146121273_rv 0.91660932183358 0.85530011613398 -0.046708119001538
rs146276923_fw 7.52563506190463e-05 1.04823527888831e-05 2.02279432527851
rs146393341_fw 9.29438844279656e-09 2.16658030846947e-10 -2.69284680533075
rs146507936_fw 0.845984921524449 0.743298880893189 -0.113690141171125
rs146659427_fw 0.00394633556997936 0.001079688074338 1.040270614443
rs146659427_rv 0.587118491085013 0.43679650553035 0.37366000260402
rs146829417_rv 0.252977487842428 0.147971517327176 -0.530175386913083
rs146909557_rv 0.979689292054867 0.961183116890307 -0.0145945481120514
rs147028840_fw 0.874297644718311 0.788146184026267 -0.0702867736962792
rs147115897_rv 0.756784727326894 0.624883710295469 -0.124851133920019
rs147227725_rv 0.665331748603971 0.518777484419868 -0.285962631404708
rs147315491_fw 0.973140083448679 0.949040814409705 -0.0167268634240179
rs147416598_fw 0.408919930962943 0.271367188265703 0.287708321875886
rs147601002_fw 0.171247967573831 0.0916369358016135 -0.569159126781806
rs147619433_fw 0.8029836760457 0.682688259763321 -0.106844054897541
rs1477404_fw 0.788389156649653 0.663259501103183 0.113953752464169
rs147820470_fw 0.651467526693356 0.504102680401231 -0.174806125289812
rs147820470_rv 0.25875471977004 0.152038593411867 -0.708336785209528
rs1478478_fw 0.916096864813823 0.854460340370038 -0.0479363583041711
rs148129102_fw 0.905051888742173 0.836564675490414 -0.0539501427732561
rs148133518_fw 0.803363814250977 0.68313828854827 -0.106818534666323
rs148240217_fw 0.325756508747509 0.203002674580136 -0.399426339755836
rs148256875_fw 0.880539027158297 0.797958702480288 0.0670081842198915
rs148288316_fw 0.952267327107007 0.91318733789573 -0.0285284416774813
rs148318860_rv 0.829814516716638 0.72013034653223 -0.149473038978938
rs148694017_rv 0.751711029076609 0.618403379173261 0.209858205369126
rs148932605_fw 0.507110926397987 0.359007222174233 -0.33206957358754
rs149055758_fw 0.848036579266804 0.746558643382194 -0.0845163795734027
rs149080673_rv 0.987680921319895 0.975573493863435 -0.00796220544642747
rs149128356_fw 3.22536769110348e-06 2.46493233928482e-07 -1.59980592929595
rs149210127_fw 0.884179733043612 0.80382060650312 0.0650248046376058
rs149210127_rv 0.645355513735983 0.497611954000774 0.326229773099819
rs149334592_rv 0.78337055551182 0.65699120011702 0.113709173053785
rs149797458_fw 0.829875245068953 0.72028214781438 -0.0937069306024855
rs149797458_rv 0.327169818754217 0.204064204775346 -0.599221561211331
rs149843472_rv 0.463200330359386 0.319301741305248 0.454158981225296
rs150009463_fw 0.867081896470213 0.776640263706173 -0.0742446006597656
rs150110293_fw 0.940486909652897 0.893034067337543 -0.035199693046661
rs150391289_rv 0.57990606622538 0.429405865196049 -0.379116243349205
rs150457372_fw 0.972511587629658 0.947960627147912 -0.0170362300877729
rs150491905_fw 3.07616483329354e-09 5.62002326544516e-11 -2.80209803926151
rs150590041_fw 0.228400236247376 0.130329699946372 -0.333292278783978
rs150731931_rv 0.966206557103839 0.936871844522238 -0.0273821762844768
rs150810483_rv 0.955067158054947 0.918134132015494 0.0263258422358251
rs150884204_rv 0.628954444336478 0.479901206637015 0.182904793191637
rs151092283_rv 0.982372310638657 0.966550817757343 -0.0210799859904966
rs151151190_fw 0.813508711828188 0.697185335279666 -0.101779250375316
rs151183121_fw 0.0553519448951352 0.0238781418726172 -0.453877018399622
rs151183121_rv 0.848408205734624 0.747187220072723 -0.13004998450106
rs1541703_fw 0.864475869692143 0.772629208193929 -0.0755976791670592
rs1571736_fw 0.864885397245096 0.77326833056877 -0.0967596222682872
rs1596929_fw 0.805791775514186 0.686647784527556 -0.105575177793829
rs1596929_rv 0.905726428211117 0.837821460524051 -0.0521793965813214
rs1651672_fw 0.856070898806155 0.759843757328313 -0.0799375984794425
rs1667309_fw 0.00244677655116976 0.000618184983852198 -0.551991512376204
rs1684032_rv 0.185680009770252 0.101096684316334 -0.810986913897889
rs16853998_fw 0.988413170251933 0.976987652619442 0.00755055785745231
rs16854890_fw 0.00146959783754796 0.000341097450092189 1.30151090245571
rs16899117_fw 0.868480710626655 0.77870610090088 -0.0733978452381137
rs16899119_fw 0.149630256886524 0.0779706745049028 -0.329710871970049
rs16899119_rv 0.802541917500687 0.682122617018611 0.189569339440732
rs16958708_fw 0.840711792618312 0.735850365940685 0.0882567138057672
rs16959681_fw 0.868965775125408 0.779529911132657 -0.0732480932491405
rs16979527_fw 0.00511734878681753 0.00145904895628695 -1.05525587521673
rs16979527_rv 0.00114707383096711 0.00025560528493864 -1.05542834600746
rs1697953_fw 0.00270800496977866 0.000695844158656699 0.866603896838975
rs1697953_rv 1.06616277995146e-07 4.08804746913903e-09 1.71790060914247
rs16979555_fw 0.726881640050696 0.588878071728638 -0.15315449829561
rs16979555_rv 0.721963592273186 0.583013851134522 0.140087669002519
rs1697955_fw 1.98839884968133e-05 2.16528095594132e-06 1.23461584589015
rs1697955_rv 0.0227758114665415 0.00839118306568528 0.751243756831507
rs16980629_fw 0.0326533200914984 0.0128069420577198 -0.569440890657837
rs16980629_rv 0.0347143732042769 0.0137730779017014 -0.564184867165418
rs16981103_fw 0.275417860834886 0.164336922578863 0.394285328018853
rs16981103_rv 0.580298084865297 0.429811409686238 0.210342735039296
rs16981238_rv 0.301011385844259 0.183617216937883 0.662856994709852
rs16981474_fw 0.371460649187275 0.239644734498007 0.265280755722863
rs16981474_rv 0.357780069146307 0.228422109284901 0.326093770669542
rs16981486_fw 0.188497990162757 0.102938968106024 0.316699997316131
rs16981486_rv 0.444728880790694 0.302691688621887 0.187308700049863
rs1698204_fw 3.25031908748078e-10 3.70220845177236e-12 -1.24884358068879
rs1698204_rv 5.23287545947296e-08 1.73618725209417e-09 -1.03419872526401
rs16982252_fw 0.000149199319261032 2.34756056289462e-05 -1.02385068651097
rs16982252_rv 0.000246689419880977 4.24317375498991e-05 -1.02853997186207
rs16982293_fw 1.44080085101567e-07 5.8820135788938e-09 1.61484386465567
rs16982293_rv 5.22163681433053e-06 4.38649998082237e-07 1.42569490093298
rs1698231_fw 0.00191198108880116 0.000463375965336713 -1.09593541345814
rs1698231_rv 0.161460955888224 0.085311808747689 -0.574752791893822
rs1698233_fw 2.33186281845921e-05 2.61687645553135e-06 -1.4175720371779
rs1698233_rv 0.38560497668069 0.251622554591056 -0.522844581903185
rs16982846_fw 0.00824037527052508 0.00253961764021235 1.19873982276137
rs16982846_rv 0.0035967858551535 0.00096904562973224 1.33519674890112
rs16983165_fw 0.000216817888872447 3.64122286418056e-05 -1.05140896815773
rs16983165_rv 9.01994170946452e-05 1.29675903230167e-05 -1.31130077166424
rs16983290_fw 0.0219633325430571 0.00804329774529383 -1.01498897561408
rs16983290_rv 0.00762717221608721 0.00231949573686178 -0.991568066154438
rs16983613_fw 0.000975548021407508 0.00021129979361188 1.21049372442249
rs16983613_rv 0.000439627851562759 8.32482774223012e-05 1.23862534746798
rs16984003_fw 0.0489996803532693 0.020672016446403 -1.15608644391077
rs16984003_rv 0.00203637702710729 0.000498805812756792 -0.963248018030015
rs16984564_fw 0.0605010191861792 0.0265087693682497 -0.548166755487482
rs16984564_rv 0.455585380327618 0.312372337977699 -0.248301004396568
rs16985114_fw 0.996956226878808 0.992510474271595 -0.00319965605045943
rs16985114_rv 0.0476594109541291 0.0200023116503283 0.872925786721307
rs16988063_fw 8.97943611462243e-05 1.2900243218172e-05 0.969978089079845
rs16988063_rv 2.38210383041926e-06 1.72280222217597e-07 1.19515860979747
rs16989236_rv 0.121317753259075 0.0605832945769834 -0.8451445907094
rs16989330_fw 0.942362550464408 0.896265730407768 -0.04643064920036
rs16989330_rv 0.127094423999516 0.0640761032219684 0.457958054110152
rs1699011_rv 3.28136041534887e-07 1.57976899281896e-08 -1.35156942014843
rs16990150_fw 1.29347514585076e-09 2.00427964904247e-11 -1.7030430987051
rs16990150_rv 3.48459147437541e-10 4.05484788787864e-12 -1.66136642310028
rs16990292_fw 0.479581298845274 0.333855043476194 0.310571581392603
rs16990292_rv 0.353485454401429 0.224934779463648 0.399861667332815
rs16993498_fw 0.957293983848019 0.921948209498525 -0.0327567691751632
rs16993498_rv 0.00967530981265348 0.00306336073383082 -0.552338754207657
rs16993706_fw 0.384380639576282 0.250602548206248 0.474915801581978
rs16993706_rv 0.274149995247522 0.163363988619675 0.612269298355091
rs16993769_rv 0.198190210219143 0.109459233637023 0.779921257855415
rs1699379_fw 0.899024918857314 0.82751241507748 0.0991101252845348
rs1699379_rv 0.764832306097154 0.634304425679704 0.199938475691768
rs1699385_fw 0.304970206944656 0.186754355795458 0.581304129767199
rs1699385_rv 0.350801246735204 0.222807373408517 0.517296273558442
rs1699387_fw 8.02334493282098e-05 1.12905199016308e-05 -1.41220271855868
rs1699387_rv 5.9804598052194e-05 8.01176042338069e-06 -1.50637645025712
rs1699389_fw 1.55573396637669e-07 6.46149312308236e-09 1.64899144366943
rs1699389_rv 8.42109515508999e-10 1.20040872835097e-11 1.83290771429678
rs16994188_fw 1.33582549645236e-05 1.34649137126615e-06 -1.24112019378727
rs16994188_rv 1.02370713951858e-05 9.80968012956666e-07 -1.26883592913269
rs16996504_fw 0.16574247652806 0.0880245223648497 0.638801585521182
rs16996504_rv 0.400442546744254 0.264249088553244 0.501740476672162
rs16996809_fw 0.947208567234018 0.904868929583321 0.0305896525844756
rs16997679_fw 0.433139242209364 0.292375827120641 0.254853309193558
rs16997679_rv 0.458539766147215 0.315090953524022 -0.191734656940356
rs16998094_fw 2.86256435175393e-06 2.14033760963196e-07 -1.17509062889314
rs16998094_rv 1.0658130315154e-05 1.03297514354513e-06 -1.16891180641763
rs16999328_fw 0.041549606245501 0.0169947973308155 0.762929625684439
rs16999328_rv 0.0661974329884136 0.0295041134646235 0.567650090409707
rs17000960_fw 0.0183433062256481 0.00650472438829934 1.08779843446397
rs17000960_rv 0.00243287676985317 0.000613706554358486 1.1674963690521
rs170021_fw 0.000589182837100207 0.000117169457657717 1.04787962894247
rs170021_rv 0.00162092957722278 0.000382437158122945 0.949154490614974
rs17002253_fw 0.0484209878324269 0.0203885603426033 0.856009284462614
rs17002253_rv 0.000806546794724002 0.000169564748141971 1.32970904220326
rs17002325_fw 0.752780946652494 0.619682565183509 0.106337153981402
rs17002325_rv 0.222195130227597 0.125967038033892 0.3515813947811
rs17003296_fw 0.342570689780926 0.216161981624666 -0.401133060320027
rs17003296_rv 0.00276010815149558 0.000711811946225925 -1.06213301838648
rs17004534_fw 9.67974093973274e-07 5.85116061856815e-08 -1.11770521868951
rs17004534_rv 4.92644625371215e-09 9.90045022568009e-11 -1.19335257053326
rs17004570_fw 0.0439042882364495 0.01814590582204 -0.812879708654094
rs17004570_rv 0.0500703393536897 0.021207277777726 -0.773075611775178
rs17004659_fw 0.000899604848321899 0.000192172444930907 0.724652054703182
rs17004659_rv 1.26186995635911e-05 1.25742995921926e-06 1.18413521838541
rs1700510_fw 0.376752741576644 0.244087101882162 0.554182704595303
rs1700510_rv 0.171838917753939 0.0920064541028029 0.709442791575787
rs17005956_fw 0.535229759516503 0.3855776548195 0.414917583609084
rs17005956_rv 0.331879052730779 0.207750029095175 0.573472171902731
rs170069_fw 0.438409002742832 0.29710341824807 0.524324286301067
rs170069_rv 0.370438364975065 0.238763802253472 0.585343151441537
rs17007610_fw 0.0243395536288095 0.00907380711281527 -0.825026749909786
rs17007610_rv 0.00264039055010135 0.000675422257849545 -1.00866425931268
rs17009534_fw 0.00029030507494991 5.13088814351204e-05 1.07611216924892
rs17009534_rv 0.057405595021269 0.0249284987582211 0.796624751843711
rs17009783_fw 0.534004932043565 0.384394180884707 0.186375508668567
rs17009783_rv 0.941985957191935 0.895668531472916 0.0266856632518507
rs17010197_fw 0.0504968554354959 0.0214255141651216 -0.586592273596907
rs17010197_rv 0.0391155942406048 0.0158245411425615 -0.636771423029951
rs17010252_fw 0.473371444900118 0.328218864752673 0.374710525562837
rs17010252_rv 0.275454873896955 0.164365220506606 0.538025721256211
rs17011821_fw 0.00642612668963225 0.00189916857664768 0.822507325421392
rs17013217_fw 0.0409517320953561 0.0167103825995558 -0.821213613684577
rs17013217_rv 0.00101968244991863 0.00022254955852214 -1.17041918361807
rs17014493_fw 0.0671380543109944 0.0300149624345503 0.802935121823122
rs17014493_rv 0.255600840249083 0.14982304755488 0.534137539056462
rs170159_fw 0.25641763683965 0.150420383159149 0.600686119607604
rs17016206_fw 0.00811142321246497 0.00249246603516367 1.1173402329981
rs17016206_rv 0.0325689082007786 0.0127664889846024 1.00561203174508
rs17017848_fw 7.59519564022262e-05 1.05929475463092e-05 -0.748625122117681
rs17017848_rv 0.000511257627525742 9.93663608893296e-05 -0.650972708483854
rs17018009_fw 0.25633215831471 0.150358676362584 0.620619995722793
rs17018009_rv 0.79050569910143 0.666267073349473 0.21682210303393
rs17019087_fw 0.201865106907209 0.111978311964902 0.78660212357418
rs17019087_rv 0.421646459314086 0.282387863506251 0.520074119190357
rs17019573_fw 2.72128687026059e-07 1.26501539146677e-08 -1.06993821102326
rs17019573_rv 4.3715478234406e-09 8.55358565688091e-11 -1.18345706537818
rs17019818_rv 0.705135871647727 0.563794789350646 0.163975753880848
rs17019870_rv 0.913551260540111 0.850396141497861 0.0491257615700551
rs17020400_fw 0.149202279089697 0.0777039115883502 -0.749265810441841
rs17020400_rv 0.0911387311202709 0.043167353486109 -0.882828027717071
rs17020459_fw 0.00400739752863578 0.00109908357796674 -1.54395602598436
rs17020459_rv 0.993767271578658 0.986953277295008 -0.00766223152451657
rs17020672_fw 0.889584821542581 0.812006705974426 -0.0996550373230564
rs17020672_rv 0.810051853780408 0.692479594688994 -0.152008928610899
rs17020908_fw 0.654950770083365 0.507654800025145 -0.287386576595855
rs17020908_rv 0.850099920213732 0.749890607924652 -0.131362107545635
rs17020909_fw 2.73988650920907e-09 4.88206049773359e-11 2.41120629225078
rs17020909_rv 1.95996749152032e-09 3.28237969698177e-11 2.27114781472569
rs17021397_fw 0.0767979786194912 0.0352215283340296 0.649165451617111
rs17021397_rv 0.78816337890625 0.662968489968428 0.194984776502371
rs17021612_fw 0.989065287021975 0.978111861906317 -0.010647931536332
rs17021612_rv 0.889158220283227 0.811405007994386 -0.093442198014844
rs17021732_fw 0.201080759498825 0.111463198714129 -0.492168616273523
rs17021732_rv 0.754124740135545 0.621162968806612 -0.168889748659929
rs17021737_fw 1.98907236816942e-06 1.38404191984001e-07 -0.891927592915371
rs17021737_rv 0.000274736756012663 4.80615815507536e-05 -0.873904409686068
rs17022096_fw 0.342775550874426 0.216326039815091 0.461675089420297
rs17022096_rv 0.137079969854101 0.0701075495408187 0.636992840186307
rs17022433_fw 0.239146739714541 0.137958692446521 0.656030701927201
rs17022433_rv 0.303352600162299 0.185459308546085 0.616770695667592
rs17022502_rv 0.276183850583557 0.16492790572109 -0.620982291435774
rs17022564_fw 0.247199973840274 0.143814338804789 -0.686810028661313
rs17022564_rv 0.210022371348271 0.117564399407285 -0.694672466393778
rs17022749_fw 0.259422275380221 0.152507718005911 0.716718767832491
rs17022749_rv 0.0251170825660581 0.00941579012065067 1.2446978399757
rs17023174_rv 0.689462978504406 0.545539758862168 0.171671511769906
rs17023546_fw 0.761743008706025 0.630685275252182 0.171588318926975
rs17023546_rv 0.167850370579549 0.0894165909764767 0.589375632820962
rs17024319_fw 0.350459046531321 0.222503078114554 0.597904260743228
rs17024319_rv 0.91017048766001 0.845109851316743 0.0546296664614318
rs17024838_rv 0.97170847489282 0.946545071868713 0.032644647192462
rs17025653_fw 0.38660799185286 0.252420941089875 0.315591118378889
rs17025653_rv 0.599614106511481 0.449385996282107 0.224499201333089
rs17026212_fw 0.949941125547089 0.909306802545464 -0.0298064656662364
rs17026212_rv 0.0971017713386737 0.046548008326112 0.916531922016076
rs17026396_fw 0.44756467303334 0.305212335502222 0.510624581246223
rs17026396_rv 0.466954133507276 0.322600259593285 0.470924854677004
rs17026666_rv 0.876349595369213 0.791434362916927 -0.114642698332861
rs17027173_fw 0.258647045100139 0.151964473065083 -0.712884667190651
rs17027173_rv 0.18435526698172 0.100242344793437 -0.806860404350008
rs17028343_fw 0.352935500312976 0.224505220308027 0.605200806950221
rs17028343_rv 0.214023431386998 0.120262670203543 -0.767247985390014
rs17028773_fw 0.979786963148776 0.961378389071211 0.0116435028018325
rs17028773_rv 0.225341518178093 0.128162480205224 -0.45109084160201
rs17029573_rv 0.876688133539057 0.791984466179351 0.132280785023249
rs17029857_fw 0.0825498115735703 0.0383665963840895 0.726060576039762
rs17029857_rv 0.167313021864588 0.0890397666542768 0.56561111273394
rs17030373_fw 0.00346395093442618 0.000926967833397225 0.801697442829144
rs17030373_rv 0.0188979986995628 0.00673703486420135 0.646712713815166
rs17030376_fw 0.00239994397820372 0.000603964609725911 0.793949509304423
rs17030376_rv 0.17507729494457 0.0941253699544108 0.46992217404058
rs17030418_fw 0.193214558166037 0.106140318734503 -0.527173801646818
rs17030418_rv 0.269337171260454 0.15979137234413 -0.463497202131085
rs17030569_fw 0.918911550755792 0.858677419416241 -0.0689196288075045
rs17030569_rv 0.407071416594606 0.269743333002342 0.403655030325973
rs17030829_fw 0.975836163512401 0.953866466763632 0.0161914375119505
rs17030829_rv 0.0129927055743254 0.00433495572916386 -0.680092741318326
rs17030845_fw 0.000427246080413371 8.04989203521539e-05 1.40189243111541
rs17030845_rv 0.0851763346313547 0.0398409154543719 0.807138117019231
rs17031795_fw 0.00864053451291736 0.0026878891195001 1.50634310466506
rs17031795_rv 0.217178338917889 0.122497994085917 0.677105371081496
rs17032343_fw 0.983481317654571 0.968752167642783 -0.0116401186945376
rs17032343_rv 0.674525020228147 0.528775523345576 -0.309541475734652
rs17032866_fw 0.0477536388381913 0.0200526292644809 0.918030535733691
rs17032866_rv 2.19985254225584e-06 1.56816897324964e-07 1.31340999151139
rs17033311_fw 4.85155689180965e-07 2.54691417035523e-08 1.63796319127967
rs17033311_rv 3.57443125058585e-06 2.79433839645673e-07 1.41988020667295
rs17034040_fw 0.601873804419622 0.451765098348484 0.204484516119805
rs17034040_rv 0.019447092711334 0.00696369995526454 0.905934888336856
rs17034079_fw 0.00683239168201533 0.00204065614068132 -0.70457298886483
rs17034079_rv 0.0258330044410205 0.00973224181654559 -0.546068876101964
rs17034136_fw 3.73879992271729e-05 4.58735385280636e-06 1.02387879300104
rs17034136_rv 0.00146741736872874 0.000340541711179403 1.22695287444299
rs17035189_rv 0.833366774980012 0.725126460704426 0.0905651697212309
rs170358_fw 0.833574586932984 0.72546709246202 -0.0624182449436265
rs170358_rv 0.697413200751229 0.554677559655581 0.12859169481767
rs17035926_fw 0.000199048158217514 3.29038242416132e-05 -1.18243592977099
rs17035926_rv 1.16333439247649e-05 1.14389125857119e-06 -1.2238423746488
rs170359_rv 0.000430463502387163 8.1231344566993e-05 -1.06763489297493
rs17036040_fw 0.0010100259098552 0.000219952186928274 -1.09503511696674
rs17036040_rv 1.23057834886886e-05 1.22037311421368e-06 -1.29157984655683
rs170360_fw 0.0574277076167701 0.0249392229454533 0.809417480385172
rs170360_rv 0.000263151148124885 4.57143211579272e-05 1.10700711925634
rs1703617_fw 0.0165642001260193 0.00576548936179921 1.30495069165067
rs1703617_rv 0.0105642296390849 0.00339389220643056 1.28475051669053
rs170361_fw 0.00371352038529013 0.00100581490316575 0.672076614587386
rs170361_rv 0.00262172590795301 0.000669948657392495 0.784908977007922
rs170362_fw 0.0466859014523036 0.0195147615631725 0.861408434989827
rs170362_rv 0.977529494596273 0.956972474325689 -0.0140685265464585
rs170363_rv 0.0662761507023087 0.0295519041689359 1.09133111216437
rs170364_fw 0.457772741725559 0.314372869760216 -0.354118313688293
rs170364_rv 0.930235631454149 0.876313185296689 -0.0504334038967417
rs170365_fw 0.149060615219707 0.0776150043453298 -0.358500585067118
rs170365_rv 0.158545554577187 0.0835031857842812 -0.43779092768608
rs17036634_fw 0.345286118548619 0.218401102163438 -0.557116583537903
rs17036634_rv 0.372549271970515 0.240578129085886 -0.541130183821567
rs170366_fw 0.956471167435236 0.920594869360426 0.0259422756210721
rs170366_rv 0.774105628817109 0.645627154461297 0.196038294683133
rs170367_rv 0.724932799559829 0.586571617904396 0.256236410478439
rs17036850_fw 0.000499068322973382 9.66201946554047e-05 1.13665573674759
rs17036850_rv 1.84792642279227e-05 1.98584568779181e-06 1.52598683478537
rs17036899_fw 0.783346957820808 0.656938371939736 0.220503431264327
rs17036899_rv 0.864515013085882 0.772762379369575 0.144192702553143
rs17037220_fw 0.0107800251937752 0.00347720002472436 1.14983962055181
rs17037220_rv 1.92383832591226e-05 2.08391229704836e-06 1.54955813057508
rs17037265_fw 0.879948787808359 0.796818476148865 0.072747458767477
rs17037265_rv 0.897162813026264 0.824608291506378 0.0670368831906759
rs17038068_rv 0.613977822337055 0.464261820808382 0.365015905780475
rs17040934_fw 0.0789024832474591 0.0363488550257714 -0.382536413311106
rs17040934_rv 0.200000706489605 0.110682455215377 -0.335086265484008
rs1704157_fw 0.0343049366163376 0.0135783064101005 0.848279921656493
rs1704157_rv 0.000353264926851925 6.4452363616592e-05 1.19976320290678
rs17041819_fw 6.71053102439541e-05 9.16689172438893e-06 1.00142452615598
rs17041819_rv 6.6136913825767e-05 9.0174495686747e-06 1.11257820578249
rs17045278_fw 0.887586882497346 0.808950080024196 -0.118523514288103
rs17046778_fw 0.000437327989748313 8.27120586273705e-05 -1.01148265268426
rs17046778_rv 7.03620988930556e-06 6.28453207323694e-07 -1.14255049179077
rs17046801_fw 1.92606475320232e-07 8.35677215691525e-09 -1.11031357187543
rs17046801_rv 1.76791010185677e-05 1.88430602362058e-06 -1.0859994711078
rs17047906_rv 0.920303882331404 0.860698762381146 -0.0876966825919663
rs1704949_rv 0.225275976727355 0.128104879223432 0.743694433697402
rs17050272_fw 1.81792620863413e-05 1.94602079262396e-06 -1.38162869789203
rs17050272_rv 3.99376098872743e-07 2.00516780063769e-08 -1.23414967861776
rs17051687_fw 0.033077394163335 0.0129986340334668 -0.883535596349593
rs17051687_rv 9.34483439794044e-05 1.355797709869e-05 -1.31974373987379
rs17052412_fw 0.0192798548325102 0.00689293077747471 0.877339676016033
rs17052412_rv 0.04949274350489 0.0209135195595534 0.706523589566932
rs17053196_fw 0.00909784324905972 0.00285272051715148 -1.04022039294482
rs17053196_rv 0.202518454813294 0.112386414250864 -0.464666048214537
rs17055585_fw 0.274847183990672 0.163928218825725 -0.268840407174871
rs17055585_rv 0.538754459579885 0.38894314699123 -0.165613963563608
rs170568_fw 0.000155220387897116 2.45717767154436e-05 1.15930516458514
rs170568_rv 0.000463280406256412 8.85474143498925e-05 1.04578978191567
rs17056989_fw 0.450441020136297 0.307717054812946 0.158622071212399
rs17056989_rv 0.922760644975846 0.864276401643517 0.0259325882665353
rs17057245_fw 1.31236064955434e-10 1.26837454514173e-12 -1.6104183447764
rs17057245_rv 3.44749972192076e-11 2.58158135077069e-13 -2.18066396391902
rs17057266_fw 0.258439553505841 0.151819247813507 0.630815688332004
rs17057266_rv 0.108760453148345 0.0532358574070466 0.733674487103533
rs17057438_fw 1.23083204355776e-10 1.17153356726221e-12 -0.979352144422258
rs17057438_rv 1.09262926007322e-07 4.20185151665654e-09 -1.06951612829514
rs17057_fw 0.451925305233685 0.309047350446141 0.366754114939606
rs17057_rv 0.9737193727006 0.950120671553988 0.0292828532387115
rs17058979_fw 0.476194237638744 0.330745339088945 0.206086534047581
rs17058979_rv 0.350705516310807 0.22270821801931 0.280070737078813
rs17059029_fw 0.000777758422112062 0.000162512495995267 0.774768238712738
rs17059029_rv 0.000993043917808991 0.000215649288178116 0.667435079125995
rs17059257_fw 0.081305912779236 0.0376564329891923 0.608111136639164
rs17059257_rv 0.0883146357931658 0.0415887117333005 0.487599916400289
rs17060705_fw 0.117206260593777 0.0581352146498951 0.6248745961703
rs17060705_rv 0.012671968913433 0.00420564973332529 0.821759356795632
rs17060780_rv 0.91301124703091 0.849636289598177 -0.0945394434867748
rs17061898_fw 0.117260908095603 0.0581676098824116 -0.55565762786938
rs17061898_rv 0.261898281901201 0.154345561401144 -0.520991976496231
rs17061901_fw 0.00744581746433861 0.00225645081763924 1.0391848079263
rs17061901_rv 0.0188979986995628 0.00673722860531599 0.936786305070585
rs17062688_fw 0.00297372029270446 0.000776060777849534 -0.928433469487683
rs17062688_rv 0.00322739315875893 0.000853072456412303 -0.908880680817421
rs17063905_fw 0.719359743200376 0.579888064371649 -0.165875898595229
rs17063905_rv 0.65423899757758 0.506889709343162 -0.163345371701065
rs1706475_fw 0.0397558073603692 0.0161265860130043 -0.740942983133279
rs1706475_rv 0.0823278084791665 0.0382429902478445 -0.723834416422306
rs17065069_fw 0.965619415286199 0.935966518454907 0.0281376134911245
rs17065069_rv 0.840913467422836 0.736074303060248 0.116943377173667
rs17065199_fw 0.768488724404492 0.638714385726749 -0.0907653710428695
rs17065199_rv 0.666514353535679 0.52010549190892 -0.116178259484548
rs17065556_fw 0.00571901692454682 0.00165949009234696 -0.499305910305879
rs17065556_rv 0.0456250189714517 0.0189972181234772 0.720672386786848
rs17065933_fw 0.88274224932755 0.801587941129717 0.0961035480483896
rs17065933_rv 0.967477444418346 0.939415012229561 0.0196649036553291
rs17067569_fw 0.244873680145651 0.142154429348357 0.735438809534125
rs1706763_fw 0.0620537539592538 0.0273192715520272 0.756047639426791
rs1706763_rv 0.00479769647244389 0.00135476274329577 1.05477025309318
rs17068454_fw 0.00138104021239524 0.000317365757036921 1.64304408697605
rs17068454_rv 0.0879902193756272 0.0414101389927407 0.958745640382788
rs17069928_fw 0.000574713745497392 0.00011377999596498 0.927445956331697
rs17069928_rv 0.00137220721058634 0.000314904663959744 0.969179395073841
rs17070003_fw 4.93083303719591e-06 4.09716458612182e-07 1.78906945995656
rs17070003_rv 1.88155245071624e-05 2.02871592327187e-06 1.48870472717377
rs17070160_fw 0.661698027531309 0.514839462909816 -0.288261716901085
rs17070160_rv 0.735089430232903 0.598453919709866 -0.261687229321994
rs17070512_fw 0.287410437234158 0.173200831424175 0.399088817857404
rs17070512_rv 0.00120785261349768 0.000271546168464412 1.03526499564658
rs17070986_fw 0.000975024508357719 0.000211164411071157 1.68808391241244
rs17070986_rv 4.77852825049577e-05 6.14668590142939e-06 1.86361920340647
rs17071550_fw 0.435101711426486 0.294147049724514 -0.501952988555661
rs17071550_rv 0.26639419470633 0.157639798184664 -0.642176634927273
rs17072124_rv 0.324341663054598 0.201861279310201 0.612444061808583
rs17072141_fw 1.60892202140985e-06 1.07797339962964e-07 -1.57326319244555
rs17072141_rv 3.21830981048238e-07 1.54142928603377e-08 -1.63191709267618
rs17072606_fw 0.414271362917244 0.275944196356731 -0.49428896625236
rs17072606_rv 0.204175905778431 0.113513440579496 -0.64238555306166
rs17073051_rv 0.92035080611897 0.860794543426005 0.0735647234650851
rs17074191_fw 0.967636119481989 0.939753680493372 0.0343647823607964
rs17074796_rv 0.320364394738185 0.198789806559956 -0.630826847597157
rs17075243_fw 0.0639359406134382 0.0283310512741702 -0.492954940018626
rs17075243_rv 0.000858097959838621 0.000182067112689505 -0.80625759565905
rs17076757_fw 0.0904493595668007 0.0427663732542142 0.552628439437693
rs17076757_rv 0.479888541314563 0.334201382106996 0.323581763954277
rs17077850_fw 0.172082814193347 0.092183617793646 0.285681893993893
rs17077850_rv 0.028409895699602 0.0108779860473756 0.525817160141998
rs17077951_fw 0.00104274305014044 0.000228546905217875 1.03145920991389
rs17077951_rv 0.469627905639967 0.32493471746237 0.457253137674163
rs17077990_fw 0.2305951483224 0.13189313030171 -0.275125564141521
rs17077990_rv 0.38119841129882 0.247865674763375 -0.18701110247806
rs17079437_fw 0.248038029910687 0.144408193050108 0.392634317861987
rs17079437_rv 0.995892466204501 0.990901444707319 -0.00301896433890037
rs17079659_fw 0.912352383240122 0.848498417045741 -0.0689604472210097
rs17079659_rv 0.565184558990818 0.414863007213037 -0.29656259173029
rs17080178_rv 0.581415912717201 0.430862290695597 0.286295555351004
rs17080436_fw 7.96205329707545e-06 7.27226967396856e-07 -1.61944444959503
rs17080436_rv 4.70830387268428e-07 2.45418852620295e-08 -1.52436850121611
rs17080746_fw 0.829852891891709 0.720205607858095 0.0840565451512572
rs17080746_rv 0.56707602194302 0.416661547009095 -0.166572214274688
rs17081072_fw 0.198818873302523 0.109871463704103 0.312665307564911
rs17081072_rv 0.578889083408952 0.428399701990969 0.136968019197284
rs17082355_fw 0.636240186010605 0.487591368643435 0.294562846563071
rs17082355_rv 0.41710631110497 0.278345150574568 0.397316889510757
rs17082782_fw 0.0893148953043398 0.0421352929940809 0.990594728713628
rs17082923_fw 0.911806085676939 0.847702432459351 0.0615902937582736
rs17082923_rv 0.90442693174641 0.835467540007631 0.0745418298700051
rs17084536_fw 0.977917799394282 0.957956242004084 -0.009872031161193
rs17084536_rv 0.619655506260303 0.470220359360827 -0.11146620400501
rs17085635_fw 0.878884197004255 0.795358877533003 0.089473907323653
rs17085635_rv 0.582153249872058 0.431694684465576 -0.317033613362774
rs1708618_fw 7.28937780313388e-06 6.55593512946507e-07 1.71990646306942
rs1708618_rv 1.47972265463153e-05 1.52040791634312e-06 1.60129620536555
rs1708622_fw 0.0129824745759685 0.00433066374371359 1.20116426163954
rs1708622_rv 0.00739395300244211 0.00223814837308901 1.29909977249529
rs17086793_fw 0.301771673732882 0.18421774645099 -0.498606634146065
rs17086793_rv 0.0589645513108474 0.0257185242973919 -0.568880979318259
rs17088182_fw 0.30263277203168 0.184923667978534 -0.27172625120717
rs17088182_rv 0.994220796356011 0.98776248732158 0.00319517397230574
rs17088625_fw 0.0219786839943437 0.00804916753915911 0.668148024671897
rs17088625_rv 0.0233614926457845 0.00864674518037991 0.648522780555355
rs17089226_fw 0.995646781952608 0.9905041639206 -0.00474458428873791
rs17089226_rv 0.255023406478421 0.149432810287417 0.590339470859899
rs17089262_fw 0.396747805447429 0.261047867939755 -0.300513765916041
rs17089742_fw 0.539872487128312 0.390109501762219 0.419607048393887
rs17091005_fw 0.558815955245058 0.408493001207026 -0.230017796464935
rs17091005_rv 0.825005363335517 0.71350784484042 -0.0896460022890099
rs17092066_fw 0.0105174332584964 0.00337660467794655 -1.2364182907289
rs17092066_rv 0.0128056006579522 0.00425982049133453 -1.19719567917727
rs17092089_fw 3.67840922021609e-18 4.23129894963507e-21 2.71656558597293
rs17092089_rv 0.00168673533299439 0.000400403147021584 1.38970014277557
rs170923_fw 0.118582122543603 0.0589527213561173 -0.509002795865345
rs170923_rv 0.644661521261828 0.496880544824067 -0.210830732554102
rs17092644_fw 0.692845633795568 0.549443027369074 -0.299448018019893
rs17092810_fw 0.00129318136198265 0.000293952584041437 -1.49865583676746
rs17093026_fw 0.905343740673923 0.837018222893903 0.0608326738792681
rs1709419_fw 0.103506862832999 0.0502277697676955 -0.292514420455757
rs1709419_rv 0.736953117274508 0.600710871114717 -0.0901597929407455
rs17094818_fw 0.556153590889724 0.405818509516102 -0.415619822245945
rs17094818_rv 0.986385176111842 0.973677743918886 -0.00843981313413592
rs17094939_fw 0.914484551514158 0.851826064721689 0.0798719444406929
rs17094939_rv 0.812063207319471 0.695069032455858 -0.145116156452641
rs17095376_fw 0.288600067922927 0.174116269325975 -0.644161889190005
rs17095376_rv 0.22791214010827 0.129984355259331 -0.730050066665329
rs17095402_fw 8.40848383738422e-07 4.90247650795338e-08 -1.61030138485897
rs17095402_rv 2.44299532322101e-06 1.77538139016107e-07 -1.59791975183779
rs17096014_fw 0.386527341125567 0.252350846999055 0.392482900768948
rs17096014_rv 0.208347209797285 0.116399930410316 0.410854246469083
rs17096048_fw 0.755383709893287 0.622881474422336 -0.100154302005617
rs17096048_rv 0.765461222444685 0.635034060565143 -0.0913389302401503
rs17096211_fw 0.459637601343966 0.316073420916971 -0.463512349348955
rs17096211_rv 0.878226027862501 0.794248239042511 -0.110114941371898
rs17096228_fw 0.469375151527286 0.324722783634534 0.345488490677097
rs17096228_rv 0.523293564472064 0.374146164448354 0.273742782149876
rs17096909_fw 0.0136856470067212 0.00461075670650022 0.803075920571325
rs17096909_rv 0.0957995363206727 0.0457908646180913 0.589386885293526
rs17096929_fw 0.394240782551191 0.258907247950915 0.56598646553417
rs17096929_rv 0.614995887333478 0.465379613415382 0.364873569640071
rs17097524_fw 0.583058573477725 0.432585905719422 -0.358615375119884
rs17097524_rv 0.850298805111267 0.750244473050065 -0.111348470817017
rs17099022_fw 0.00173467915336506 0.000413656968354206 0.846806990559799
rs17099022_rv 1.13630981310181e-05 1.11363616141307e-06 1.00633772124984
rs17099058_fw 0.00719970570550987 0.00216952517650695 0.748720861705703
rs17099058_rv 3.64595033684183e-05 4.44847716238404e-06 0.930423824323918
rs17099269_fw 0.000367529255097219 6.74610492146601e-05 0.985677918181794
rs17099269_rv 0.92082898819857 0.861511783437312 0.057433438932397
rs17099698_fw 0.912603413592329 0.848886256727139 0.0460620044766128
rs17099698_rv 0.872006870080923 0.784416156384016 -0.0521571806794397
rs17100901_fw 0.926670422734353 0.870482594095964 -0.055792303510634
rs17100901_rv 0.990745257645302 0.980979927493935 0.00805807566083768
rs17101018_fw 0.050156574999303 0.0212488936352379 -0.841395515051229
rs17101018_rv 0.240147013299479 0.138673850471248 -0.551161344264708
rs17101201_fw 0.731475783293928 0.594196499573384 -0.257384060615573
rs17101201_rv 0.965902363526601 0.936408507451463 0.0303329507875499
rs17101584_fw 0.796323599622436 0.673810894980054 -0.205412475958087
rs17101592_fw 0.736844944655322 0.600547908587154 -0.246558807061408
rs17101592_rv 0.907801400973856 0.841024477258373 -0.0952954357851036
rs171015_fw 0.303996877189281 0.185983473820837 -0.611956163209659
rs171015_rv 0.419368971275194 0.280370707271022 -0.384024911267517
rs17101605_fw 0.982027975464026 0.965770114267919 -0.0198468701421575
rs17101605_rv 0.956085011912922 0.919835036610106 0.0473923068990891
rs17101653_fw 0.644591925289944 0.49679055591748 -0.319724463149152
rs17101653_rv 0.351176545215481 0.223104706332537 -0.570747648032881
rs17102646_fw 0.0175083692053999 0.00615434815683766 -0.954363778609493
rs17102646_rv 0.00212274370379952 0.00052340838528366 -0.902598309229817
rs17102973_fw 4.14656983063864e-05 5.19144296172906e-06 -1.29211596672689
rs17102973_rv 6.06878256898732e-05 8.15129921470577e-06 -1.32431205903862
rs17103145_fw 0.10419118683137 0.0506409212610336 -0.621901909053233
rs17103145_rv 0.0664402641167479 0.0296441702731338 -0.700641211210873
rs17104309_rv 0.738962933699362 0.603174161125185 -0.191639722619475
rs17105354_fw 0.240518220413321 0.138964154053312 -0.377320560292482
rs17105354_rv 0.228935719918886 0.130710130507189 -0.440289955599445
rs171057_fw 0.295854967832245 0.179654352477978 -0.498036386053793
rs171057_rv 0.0730634861613224 0.0331765180304886 -0.783494861899645
rs17105997_fw 0.383783221638247 0.250074552993462 0.551556255316217
rs17106039_fw 0.493452431929458 0.346440987361441 -0.155543049026705
rs17106039_rv 0.766013327155773 0.635715386278264 -0.08343285335606
rs17106636_fw 0.0330442181243523 0.0129837333506694 -0.959102720577551
rs17106636_rv 0.00391176631302141 0.00106908319232408 -1.14979047171906
rs17106760_rv 0.00245720215988886 0.000621145191423548 1.56963637381707
rs17107814_fw 0.000245295086624625 4.21476445756584e-05 -0.632435048617895
rs17107814_rv 8.72369750086591e-06 8.13307986213363e-07 -0.820309386115387
rs17108418_fw 0.0260822022119251 0.00983906604101516 -0.972489042211893
rs17108418_rv 0.0166534136621313 0.00580285111226854 -1.23764780011493
rs17108666_fw 0.168304943806423 0.0897289777325968 0.541570801350491
rs17108666_rv 0.0621857355911681 0.0273850909994082 0.726358585990283
rs17109542_fw 0.179060358347298 0.0967372616680271 0.585638481686777
rs17109542_rv 0.0467062943935396 0.0195269729537768 0.787773632392515
rs17109597_fw 0.0208167904452352 0.0075532232924147 0.992514935036074
rs17109597_rv 0.00448321393841393 0.00125246047999808 1.28936022617126
rs17109802_fw 0.98945332606828 0.978707616565801 -0.0128760071247599
rs17109802_rv 0.762777503321274 0.631782647892544 0.240086812295526
rs17110873_fw 0.891022439022445 0.81452304994497 -0.0637613896177693
rs17111145_fw 0.207413912988104 0.115760410725689 -0.442146686091929
rs17111145_rv 0.224303136530004 0.12742518720185 -0.303859633055524
rs17111244_fw 2.31852738188891e-06 1.66714753100457e-07 -1.2673425858864
rs17111244_rv 1.59393363655037e-06 1.06505512411595e-07 -1.24753875862987
rs17111872_fw 0.00537039754172495 0.00154276588528915 -0.986916083469803
rs17111872_rv 0.0164602873061534 0.0057248653523296 -0.901809395833643
rs1711203_rv 0.000852922070636404 0.000180847124956714 1.41556565124518
rs17112431_fw 0.763892230027384 0.633059145204375 -0.22176641817734
rs17112431_rv 0.869735926997296 0.780963618213784 0.138136792471747
rs17112489_fw 0.8564257031844 0.760537549300257 0.137975835006384
rs17112489_rv 0.456651815130988 0.313361034453834 0.416928215564548
rs1711354_fw 0.143141788157257 0.0738906201430231 0.455468067281676
rs1711354_rv 0.0190941555841474 0.00681716910317238 0.69198760301565
rs17114075_fw 0.225800327060417 0.128481995464558 -0.383065884138396
rs17114075_rv 0.122805278763307 0.0614807267003228 -0.564640627589025
rs1711442_fw 0.883488460311353 0.802695390140189 -0.124889192469716
rs1711442_rv 0.90854360445198 0.842333202386292 -0.0516609275094055
rs17115937_fw 0.0165652564166708 0.00576604383909852 0.561601615739235
rs17115937_rv 0.144874604281194 0.0749844366145505 0.331252980585838
rs17117901_fw 3.96707226679873e-06 3.16750176481133e-07 -1.23629014688149
rs17117901_rv 0.0231684410201109 0.00856039824456305 -0.815109722934193
rs17117905_fw 0.83132304314442 0.7223637729416 -0.0924993650306246
rs17118664_fw 0.00603162140566542 0.00176529951641814 0.841809983825856
rs17118664_rv 0.000224251900709493 3.79123087731867e-05 1.04310832923403
rs17118938_fw 0.00404957720579264 0.00111272948190114 0.850129178583508
rs17118938_rv 0.00376575230567033 0.00102251013018342 0.941454623198318
rs17118945_fw 7.43169468862191e-07 4.22072519531531e-08 -1.5441166812004
rs17118945_rv 0.0102992698710941 0.00329762011582274 -1.19154547902476
rs17119227_fw 0.118508664272626 0.0589095193951735 0.917856181881865
rs17121264_fw 0.687616651427191 0.543630610647395 0.161875834783259
rs17121264_rv 0.947204746457648 0.904845965155187 0.0394049274631754
rs17121678_rv 0.253698613731067 0.148470567511122 -0.716988851340722
rs17121831_fw 0.852146063946782 0.753114067499521 -0.127234674203559
rs17121831_rv 0.688928549231337 0.544945963134766 -0.27498565565388
rs17122577_rv 0.0726659776467132 0.03295586308037 -0.81054713986364
rs17122581_fw 0.969828697199906 0.943261537920713 -0.0276536283756662
rs17122581_rv 0.968068700422984 0.940578658609727 0.0236443161979824
rs17122776_fw 0.95259611790211 0.913706750945172 0.0410716860043313
rs17122776_rv 0.637132768611855 0.488462228696799 0.257958684848038
rs17123239_fw 0.875456338492766 0.789976130775895 -0.0696966449764807
rs17123239_rv 0.0329295618177462 0.012930512596221 0.855930006278336
rs17123288_fw 0.960466822028459 0.927365204740939 0.0456486451708669
rs17123307_fw 0.0238359875050554 0.00885231448202649 -0.532507339447531
rs17123307_rv 0.149563626214106 0.0779275204655122 -0.360295779394807
rs17125245_fw 0.0181855416997811 0.00643667929276018 -1.00726802845499
rs17125245_rv 0.0424279802298872 0.0174210611262852 -1.01670781273672
rs17125346_fw 0.888280095905416 0.809960046562109 0.119822516227412
rs17125346_rv 0.98144701892797 0.964532595656449 0.0211512763522948
rs17125369_fw 0.000400172750326953 7.45495044957927e-05 1.7788486945369
rs17125369_rv 7.86212363465366e-11 6.81835649928801e-13 3.23439274658367
rs17125449_fw 0.89328713018078 0.818204896854253 -0.0924172628474642
rs17125449_rv 0.276172988484555 0.164918304687451 0.551309804412231
rs17125756_fw 0.756524017934876 0.624512829177361 0.11903208079004
rs17125756_rv 0.966670818403326 0.937780961177399 -0.0187950629868274
rs17126514_fw 0.452748564763026 0.309768615522465 0.479228776758847
rs17126514_rv 0.0723926206922042 0.032800865228603 0.877473519479186
rs17126725_rv 0.38563404082846 0.251648026288147 -0.548205212950992
rs17127103_fw 0.340833677365076 0.214830450845545 -0.274421831440972
rs17127103_rv 0.976357661606341 0.954864403808439 0.0133187431271808
rs171271_fw 0.63436176550232 0.485642331182154 -0.22292579014516
rs171271_rv 0.00620964185457084 0.00182657533937174 0.64038884889511
rs17127327_fw 0.867366862207264 0.777110704259023 -0.073779149430607
rs17127327_rv 0.195545502705686 0.107663377250928 -0.693747143153238
rs17127754_fw 0.975819206712518 0.953789571737848 -0.0172790963128994
rs17127754_rv 0.803136463554037 0.682839590882722 0.120990183275043
rs17127975_fw 0.0139563036665452 0.00471657966410322 0.508371513728427
rs17127975_rv 0.0499956195359061 0.0211677366500871 0.424505758969473
rs17127983_fw 0.725260820814277 0.586951685804741 -0.25616089701326
rs17127983_rv 0.574731651225092 0.424336836265985 -0.360812952774783
rs17128911_fw 0.729546388275458 0.591966603171454 -0.23780251553176
rs17128911_rv 0.926783055692347 0.870671720991202 0.0818585244154066
rs17129464_fw 0.218584113943847 0.123429325709157 0.651749648990155
rs17129464_rv 0.395946093382416 0.260331143280255 0.515675840462352
rs17129983_fw 0.917349997659843 0.856332649610879 -0.068487820690116
rs17129983_rv 0.393971706102779 0.258663893742011 0.443486120328744
rs17130872_fw 0.0420428430117413 0.0172354225270639 -0.960103901839405
rs17130872_rv 0.0269736437499123 0.0102337527408263 -1.07826576152773
rs17132133_fw 2.96525314131653e-08 8.75881547063653e-10 2.00761668375348
rs17132133_rv 2.00429294234057e-07 8.78596024323098e-09 1.96137844857084
rs17132517_fw 0.630963474753004 0.48210300141494 -0.342095670074116
rs17132517_rv 0.547078373426889 0.397000767941402 -0.393288694741482
rs17134162_fw 0.881538973987466 0.799704913827533 0.102904825172988
rs17135066_fw 0.0191381711376175 0.0068346915393079 -0.391177110951218
rs17135066_rv 1.57828002185889e-07 6.57853996841218e-09 -1.11533117220109
rs17135743_fw 0.981240710515154 0.964011012456329 -0.00813505404887709
rs17135743_rv 0.634712147367865 0.485998014679815 0.116377819987183
rs17135745_fw 0.000658074833606611 0.000133311510240838 -0.90612975086478
rs17135745_rv 0.00569043593824797 0.00165004160100406 -0.834548035816475
rs17135748_fw 0.496860444068671 0.349604348907575 -0.309751391218289
rs17135748_rv 0.00590861601427514 0.00172443470129721 1.02289767748155
rs17135750_fw 6.8626429397684e-07 3.85110421195953e-08 1.38576195184437
rs17135750_rv 1.03802261967354e-07 3.97429492262683e-09 1.39861641664302
rs17135942_fw 0.000668463932490543 0.000135853353114987 1.30987002109407
rs17135942_rv 0.000517175127733844 0.000100679775520363 1.21054281397269
rs17136307_fw 0.00121187453023164 0.000272532366557077 1.71583194216382
rs17136307_rv 0.000169588091487519 2.72612398058361e-05 1.65015315483958
rs17136317_fw 0.325014811466965 0.202412723678756 -0.62684479071484
rs17136317_rv 0.381962685730186 0.248487679188826 -0.547429888693758
rs17136352_fw 1.34748340766968e-05 1.3603698422793e-06 -1.09058098665211
rs17136352_rv 0.000111144355546938 1.66120111389831e-05 -1.1139377213688
rs1713672_fw 0.0009655742714931 0.000208758394519062 1.23964703286222
rs1713672_rv 9.12413668012639e-06 8.57857356349397e-07 -0.831823669185918
rs1713675_fw 0.873349278849917 0.786528479803295 -0.056260344339395
rs1713675_rv 0.218793087441877 0.123595000547437 -0.357847600617264
rs1713676_fw 0.000569350354815089 0.000112506280641803 -0.863162041658001
rs1713676_rv 0.00310771647780813 0.000816223298574263 -0.494320611309943
rs17136795_fw 0.15302850246909 0.0800797159370572 -0.773224390096386
rs17136795_rv 0.234195070876728 0.134390557943973 -0.65099006799826
rs17137294_fw 0.00443040695407416 0.00123490998598088 0.816292526956454
rs17137294_rv 0.00576769160947941 0.00167543531754072 0.859659354126875
rs17138298_fw 0.882229201952003 0.800813630412247 -0.104738300069426
rs17138298_rv 0.791399417910655 0.667627233595595 -0.156638039554948
rs17138327_fw 0.488825097735731 0.342335232590797 0.444517383225679
rs17138399_fw 0.517249104307619 0.368570319904509 -0.450021965441542
rs17138399_rv 0.946010892118587 0.902685488012516 0.0610306675728415
rs1713893_fw 0.844533058217062 0.74113795175725 -0.140103195376505
rs17139190_fw 0.482200923627306 0.336298600673943 0.472989149516228
rs17139190_rv 0.493645605135152 0.346619365488169 0.455100377756089
rs17139607_fw 0.397630732419706 0.261855478492831 0.403837791549186
rs17139607_rv 0.0728898691506385 0.0330779539721862 0.618136521071678
rs17140677_fw 0.956445707356659 0.920548791598776 -0.0392654433993003
rs17140677_rv 0.784994955756025 0.659028548937046 -0.218646972789958
rs17142075_fw 0.00139114901133103 0.000320065307878072 -0.504614447244555
rs17142075_rv 1.71774776939755e-05 1.82064724895508e-06 -0.730115142591283
rs17142385_fw 0.861480286720252 0.768015390909114 -0.139289017049724
rs17142385_rv 0.849096992979129 0.748331839862933 -0.0837606708747496
rs17142723_fw 0.455996690809421 0.312772703871058 -0.387474054957744
rs17142723_rv 0.360838866733381 0.230961302428859 -0.486934378407334
rs17143507_fw 4.58987446725113e-05 5.86001994358423e-06 -1.07467518378295
rs17143507_rv 0.0177662579055372 0.00626403246976176 -0.897234141552591
rs17143763_fw 0.00699921673542228 0.00209861258734067 -0.910011114170903
rs17143763_rv 0.000592153084004449 0.000117946978237015 -1.25361942099495
rs17145194_fw 0.428697115187116 0.288511920853328 0.312148963867413
rs17145194_rv 0.501395859658342 0.353717272655715 0.260997289791061
rs17146216_fw 0.305580021662146 0.18720015739703 -0.250007027023882
rs17146216_rv 0.631638983889253 0.482732364944607 -0.121680707529169
rs17149106_fw 0.845605561733175 0.742756229550611 0.129480770378312
rs17149106_rv 0.686304461496732 0.541935485143363 -0.20613285705747
rs17149279_fw 0.00844617025263885 0.00261418646905081 0.939689768636096
rs17149279_rv 0.00177347984056606 0.000424549537347707 1.10467981319237
rs17149626_fw 0.121328774740139 0.0605918681412122 -0.36960351097035
rs17149626_rv 0.476922642067575 0.331482535109919 0.274151215092156
rs17149793_fw 0.0153981613938151 0.00529329163215302 0.65419059464544
rs17149793_rv 0.0838452237280154 0.039084968454501 0.49008372214031
rs17150232_fw 7.00767185159739e-05 9.63997442775452e-06 1.53273226671411
rs17150232_rv 8.72369750086591e-06 8.13321084893297e-07 1.71518996165861
rs17151801_fw 0.910173509357101 0.845137654123356 0.0504160595251189
rs17151801_rv 0.833015702758701 0.724614311179255 0.0904524674517032
rs17151957_fw 0.00681310475713862 0.00203416630655231 -1.49589896715019
rs17152637_fw 0.00161095399568471 0.00037964752850757 1.72404958175922
rs17152637_rv 4.41239718774925e-07 2.27218267359608e-08 2.21381507631651
rs1715394_fw 0.0139623017569194 0.00471955149946031 -0.585979533803041
rs1715394_rv 0.00574871236677929 0.00166927379578484 -0.554705187510752
rs1715461_fw 0.942920997814835 0.897227526058132 0.0331019420673478
rs17154862_fw 0.349176649596587 0.221507755734139 -0.397768587425995
rs17154862_rv 0.0659913939160499 0.0294033514776842 -0.697662601404408
rs17155933_fw 0.528415233268144 0.379074072386605 -0.230730531788847
rs17155933_rv 0.532774773621052 0.383262329255454 0.341239837112884
rs17156933_rv 0.722084814351521 0.583127135804806 0.141090909992593
rs171571_fw 0.444286709155785 0.302320873748942 0.49965948944617
rs171571_rv 0.0304683675064435 0.0118022316752901 1.05943729967848
rs17157921_fw 0.336511549630147 0.211348167521343 0.625769634732672
rs17157921_rv 0.586584204642413 0.436220403538095 0.244340958736384
rs17158884_fw 0.602734782571853 0.452683240650235 -0.304629010022128
rs17158884_rv 0.264227967204233 0.156063828864151 0.483059748059568
rs17159262_fw 0.0733928123913291 0.0333558546031505 -0.393625573958815
rs17159262_rv 0.0257352779857447 0.0096898089660151 -0.384361767597709
rs17159302_fw 7.79458143147687e-06 7.09205645402781e-07 -1.5248461190722
rs17159302_rv 9.06359478509937e-05 1.30428467618255e-05 -1.29170292266184
rs17159303_fw 1.94665474094061e-06 1.35167282118045e-07 -1.55033581351174
rs17159303_rv 0.00018675851585227 3.05617022249084e-05 -1.34326193582921
rs17159310_fw 0.0326813291206405 0.0128197702860344 -0.490234693821719
rs17159310_rv 0.016276921828809 0.00564952660507549 -0.54720268743134
rs171597_fw 0.78324978502394 0.656803774190557 0.125066550609831
rs171597_rv 0.590570092030067 0.440283483781032 0.205578261409502
rs17160491_fw 1.87497730333935e-06 1.29111911473634e-07 -1.75406603950314
rs17160491_rv 0.000121592978441332 1.8481935260649e-05 -1.42318058363558
rs17160495_fw 0.00185475601544582 0.00044744154910864 1.42652251068919
rs17160495_rv 0.00363789372967695 0.000981926070530586 1.37534248263525
rs17160520_fw 0.952453570963803 0.913458203652152 -0.0450775132886672
rs17160520_rv 0.495579105600383 0.348479208683633 0.388598162004542
rs17160676_fw 2.69313359670476e-15 5.74028159709039e-18 -1.42684089754988
rs17160676_rv 3.47609529246436e-16 6.15467070683986e-19 -1.67332681814267
rs17162105_fw 0.978528608953805 0.958907715473114 -0.0140015371248793
rs17162105_rv 0.957472142636786 0.922332308046008 -0.0278906473379706
rs17162832_fw 0.696130648537078 0.553176362535887 -0.289481713851626
rs17162832_rv 0.706396296430515 0.565247519768489 -0.272975896730725
rs17163610_rv 0.506241418331421 0.358254637785491 0.286026454521637
rs17163720_fw 0.171886434912144 0.0920396496759238 -0.492064363836263
rs17163720_rv 0.000250130447641822 4.31082359804936e-05 -1.01261880818663
rs17163746_fw 0.290087178616529 0.17523919399329 -0.642401806615448
rs17163746_rv 0.940639024337312 0.893340580235975 -0.0600028635983675
rs17163749_fw 0.371403323904429 0.239599374555992 0.559433091565936
rs17163749_rv 0.467380940741452 0.322979458283034 0.495211984287879
rs17163751_fw 0.934607794135594 0.883319884465531 0.0373810426651884
rs17163751_rv 0.872603007626155 0.785429489450983 0.069369404189188
rs17163868_fw 0.0173980696400949 0.00610910204251617 1.03370301253168
rs17163868_rv 0.00332160405527639 0.000882394725799471 1.20888410416397
rs17164465_fw 1.0918916112187e-08 2.61887934217256e-10 -1.44491370045348
rs17164465_rv 1.59782757310288e-12 7.42852538903229e-15 -1.58691942619159
rs17164572_fw 0.278195811476945 0.166383508548999 0.338987818227409
rs17164572_rv 0.442695892345545 0.300838698585324 0.22898475962472
rs1716505_fw 0.141292973251547 0.0727577865801934 -0.275162127040372
rs1716505_rv 0.0106234218426668 0.00341650262413534 -0.407054259999651
rs17168376_fw 8.62549505553654e-10 1.23722756775763e-11 -1.27442991454608
rs17168376_rv 5.37870907891977e-05 7.06853312169029e-06 -0.90850491357075
rs17168445_fw 0.84981704400604 0.749506710013332 -0.128098312929918
rs17168445_rv 0.731475783293928 0.594233332388782 0.130702076907211
rs17171195_fw 9.40329194560241e-06 8.88875779141549e-07 1.54612261174237
rs17171358_fw 0.936944196523962 0.886882518050815 0.0368300292163215
rs17171358_rv 0.931622745596005 0.878628506954876 0.0757722511318546
rs17171677_fw 0.992749717916521 0.984912691543579 0.00930239521829604
rs17171677_rv 0.626649017526714 0.477480098096702 0.356523229402182
rs17171769_fw 0.178892147679578 0.0966241938939655 0.752431072846438
rs17171769_rv 0.287515589920487 0.173280411414435 0.572850891232887
rs17173652_fw 3.2561329492856e-07 1.56354527534282e-08 -1.18909381565111
rs17173652_rv 4.71624765412514e-12 2.54236554794277e-14 -1.2520364991109
rs1717446_fw 0.397150483052821 0.26141303853095 0.242844670930472
rs1717446_rv 0.276979643008144 0.165481217832489 0.299836678853821
rs17175078_fw 0.00365839486693728 0.00098832606727583 -0.891729450440082
rs17175078_rv 0.00257871506806152 0.000657445547000934 -0.812146968513862
rs17175134_fw 0.101441212253441 0.0490423507769395 -0.665806559740966
rs17175134_rv 0.381553405063374 0.248152572063388 -0.404141142887886
rs17175271_rv 0.932018248836689 0.879253772912382 0.0389535163686981
rs17175772_fw 0.574029134915162 0.423672757619741 -0.339811661484086
rs17175772_rv 0.548983822175032 0.398807748671304 -0.373276389970221
rs17176110_rv 0.144172263284755 0.074551003880961 0.895809684101667
rs17176131_fw 4.65961017491581e-09 9.2380849507195e-11 2.59374805251849
rs17176131_rv 7.0228187311258e-06 6.26867672510609e-07 2.13528868394045
rs17176261_fw 0.415412922766696 0.276913642090895 -0.311415046614845
rs17176261_rv 0.0286394433199359 0.0109800897138278 -0.783645715784728
rs17176433_fw 0.509880769236098 0.361543140627477 -0.4189552833137
rs17176433_rv 0.612469756979301 0.462653929786038 -0.332806750108723
rs17176520_fw 0.416548132854216 0.277869435745892 -0.54146823628528
rs17176520_rv 0.947539402236691 0.905404930667094 -0.0590658105768394
rs17178611_fw 0.252828357208363 0.147870031500168 0.370529164918672
rs17178611_rv 6.92276680285923e-05 9.50365845940154e-06 1.36605367694424
rs17179001_rv 0.853238524364245 0.754987001201047 0.154918043355935
rs17180252_fw 0.996700691944682 0.991969139240297 0.00345314060094714
rs1718067_fw 0.449118394881147 0.306522917934222 0.457830557305075
rs1718067_rv 0.98498745669768 0.971324354796988 -0.0157417091221424
rs1718188_fw 0.897043625514613 0.824427927842926 0.0563678405236673
rs1718188_rv 0.655267776765816 0.507989190617509 -0.164328985858882
rs1718240_fw 0.0484312962236426 0.0203950856221472 0.661811489943984
rs1718240_rv 0.0668279390916608 0.029849970547361 0.5946153880978
rs17182538_fw 3.23460562946462e-11 2.40392131655673e-13 -1.63387573310813
rs17182538_rv 1.13794847661681e-11 7.07111163181005e-14 -1.61424254728837
rs1718303_fw 0.123637379674595 0.0620152893335774 0.698936274506491
rs1718303_rv 0.290950984135378 0.175888978534114 -0.670308508372291
rs17183123_fw 4.98458404525648e-10 6.2734524929022e-12 -1.44197361432538
rs17183123_rv 1.946145211848e-16 3.18241446812928e-19 -1.61604550305014
rs17184689_fw 0.460376211352032 0.316747472732822 0.288083071464638
rs17184689_rv 0.818475802162145 0.704748505102117 0.0988591344536645
rs17184766_fw 7.33216662981806e-05 1.0156645019178e-05 -0.750616475310996
rs17184766_rv 0.0200123127390613 0.0072030965059983 -0.501955112168212
rs17185024_fw 0.142289188021125 0.0733702695765279 -0.704408044517515
rs17185024_rv 0.101974759883093 0.0493497484674223 -0.752496463201455
rs17185052_fw 0.881432100986262 0.799389501314965 0.047777014176158
rs17185052_rv 0.628873080053861 0.479807782884021 0.132146334602448
rs17187075_fw 4.70988845424288e-05 6.04227065331498e-06 1.70222667539848
rs17187075_rv 0.00263424103933074 0.000673532939864968 1.21105322258263
rs17189362_fw 0.653063771448577 0.505801838593625 -0.290144257822649
rs17189362_rv 0.697252418354403 0.554518230584091 0.245389754736127
rs17190117_fw 0.00111298809826982 0.000246704496024599 -1.40314236314252
rs17190117_rv 0.00349968913847107 0.000938566902559049 -1.28391856636481
rs1719130_fw 6.4712434991511e-06 5.68291829753356e-07 1.27423703112288
rs1719130_rv 4.15745827982118e-05 5.20573115310973e-06 1.21278990911189
rs17191414_fw 0.818341477800031 0.704540404600462 0.0973093553469659
rs17191414_rv 0.966991910434937 0.938332866535814 0.0197435615316756
rs17191421_fw 0.663828975005343 0.517233446579781 0.318732457845733
rs17192134_fw 0.103035576730072 0.0499549178906816 0.868417231349465
rs17192134_rv 0.0036670943005399 0.00099104844616269 1.30706811542882
rs1719262_fw 0.000286138766903506 5.04240839457121e-05 -0.636612136034041
rs1719262_rv 0.00502234866519593 0.00142754506222481 -0.555351614049427
rs1719271_fw 0.371917641640831 0.240059246855629 -0.54543376047159
rs17194529_fw 0.788934188546472 0.664124002727612 0.182996300647865
rs17194529_rv 0.809656762341762 0.691867919931432 0.151816277138188
rs17194995_fw 0.976244676300382 0.954698857648273 -0.0273067930732867
rs17194995_rv 0.951428620342601 0.911717806062017 0.0536900237969128
rs17196752_fw 1.96943469570153e-06 1.36926706277065e-07 1.2112069553883
rs17196752_rv 1.62635338287944e-06 1.09148648744988e-07 1.31104660876015
rs17196820_fw 8.34204120701226e-06 7.70682984119501e-07 1.18084279505522
rs17196820_rv 0.00017463177021459 2.82177463419642e-05 1.00332678937128
rs17198873_fw 0.522606625212945 0.373495463236508 -0.378831451019863
rs17198873_rv 0.241517830064662 0.139661038332814 -0.40034158644835
rs17201487_fw 0.00306618451838203 0.000803822236041914 0.819556803498605
rs17201487_rv 0.00163227694269118 0.000385574621544676 0.894948975817957
rs17203108_fw 0.202820288071027 0.112588224464545 -0.55460413857936
rs17203108_rv 0.34789644383174 0.220460389762487 -0.512548539130913
rs17204908_fw 0.319001855237576 0.197699701740411 0.28620542025986
rs17204908_rv 0.349126542383384 0.221472031859723 0.264830138295949
rs17207330_fw 8.17625608986496e-08 2.98901132887487e-09 -1.41258756258772
rs17207330_rv 7.79997108963123e-10 1.08899812894301e-11 -1.20295439512573
rs172081_fw 0.300375615055548 0.183110833993004 0.546375875880805
rs1720837_fw 0.689038404884794 0.545079483366212 -0.261361955024074
rs17209882_fw 1.53928358863869e-06 1.02124744586357e-07 -1.41231413139072
rs17209882_rv 4.85914512357942e-06 4.02718530237112e-07 -1.47057980389011
rs1721015_rv 1 1 0
rs172113_fw 0.00286254864554908 0.000742689847296804 1.05137822670911
rs172113_rv 0.00230980751272595 0.000577217438137115 1.112289980852
rs17212998_fw 0.0536151082607407 0.022999988713674 1.12376563514008
rs17212998_rv 0.869196170781898 0.779984968180645 0.0720940703024802
rs17213695_fw 0.516252741788123 0.367703157852676 0.312321287443833
rs17213695_rv 0.784983318675691 0.659008441239845 -0.151873003165385
rs1721505_fw 0.375450635486889 0.24305720271889 0.482942066000706
rs17216483_fw 0.0288159493425378 0.0110571846397944 0.893222429895236
rs17216483_rv 0.268804024585453 0.159382904158718 0.513080894468896
rs17218781_fw 0.826120714109151 0.714981971255349 -0.0955198807257382
rs17218781_rv 0.284175252815213 0.170770508407518 0.370410254010161
rs1722207_fw 0.00909237182330898 0.0028509023570401 -0.780743240400296
rs1722207_rv 0.118366250289186 0.0588160237661362 -0.432374203235698
rs17224094_fw 0.00744500485699243 0.00225603663509774 -0.640926833808266
rs17224094_rv 0.00567274338136935 0.00164420761508225 -0.877801064650185
rs17224206_fw 0.553346449961324 0.40310326749094 0.304409885353304
rs17224206_rv 0.330881012018183 0.206942430130192 0.421124290546537
rs17224237_fw 2.31750846819744e-06 1.66563080429248e-07 -0.76929250195958
rs17224237_rv 0.000499538086520179 9.67562098067493e-05 -0.771291780107552
rs17226013_fw 0.95009315152862 0.909505898980009 0.0303479548723035
rs17226013_rv 0.439172343188474 0.297726330921204 -0.271319162647801
rs17226075_fw 0.985962128917584 0.972897063265764 -0.0115052881815265
rs17226075_rv 0.426213941717921 0.286379315314346 0.32532743780833
rs17226159_fw 0.00278145281073435 0.000718355860007978 0.917789826550021
rs17226159_rv 0.00207812139879925 0.000510929319460737 0.830296737346584
rs17228658_rv 0.165151976088806 0.0876587621190413 -0.774630199343365
rs1722926_rv 0.243034901644143 0.140801266171062 0.734185780383162
rs17229476_fw 0.00394565502551912 0.00107945738524076 1.2268423279104
rs17229476_rv 0.00132989419446705 0.000303662573928347 1.26793699979831
rs17229765_fw 0.0196816082186703 0.00706431054645908 -0.916017016284115
rs17229765_rv 0.0844189271769794 0.0394057178678992 -0.794426329963375
rs17231506_fw 0.763439867440169 0.632520675087507 -0.148681552334118
rs17231506_rv 0.906877815481456 0.839397891418091 -0.0539276585451405
rs1723156_fw 0.00239775740501521 0.00060333321928793 -1.05810512757296
rs1723156_rv 0.00360210615021992 0.000970722759897773 -0.993239638854923
rs1723167_rv 0.577541704848228 0.427098968712984 0.229992783995186
rs1723170_fw 0.00606035801669557 0.00177528193210559 -0.660646511031433
rs1723170_rv 0.0103213552494343 0.0033058554046281 -0.687557035730877
rs17231712_fw 0.522654246327014 0.373552881401984 -0.437895092827172
rs1723175_rv 0.422903880085632 0.283482764890945 -0.482043386103697
rs17232098_rv 0.926857455309657 0.870833623399253 0.0755487628204005
rs17233364_fw 1.93698521087117e-07 8.42101000079887e-09 -1.27147421496714
rs17233364_rv 1.53127937878919e-09 2.434933151494e-11 -1.54207823362963
rs172336_fw 0.0764304281437574 0.0350260158567499 0.443282714730033
rs172336_rv 0.0290725561438801 0.0111717146116764 0.494469243054705
rs172337_fw 0.000218221365691919 3.66885163268578e-05 1.08385611446438
rs172337_rv 0.000486000619596355 9.36298784798419e-05 1.35133934829784
rs17234953_fw 0.207963715095085 0.116151693771248 -0.533833205319848
rs17234953_rv 0.38111834885214 0.24780119074006 -0.3772427776514
rs17235990_fw 0.791297624330526 0.667514588568518 -0.166752975232955
rs17235990_rv 0.356484869414587 0.227370188626211 -0.509512895236159
rs172366_fw 4.94036474481762e-09 9.93399307561555e-11 -1.39743492774106
rs172366_rv 1.76563634818822e-09 2.901177552452e-11 -1.55256142521253
rs17238344_fw 0.0504315712116011 0.0213892833152054 -0.454221769629484
rs17238344_rv 0.2031866625447 0.112832849719907 -0.348202446050843
rs17240890_fw 0.0560933960435916 0.0242593563343073 -0.487934421581854
rs17240890_rv 0.000507908525558318 9.86123373332281e-05 -0.650973786348164
rs17240911_fw 0.870609822634822 0.782504250455684 -0.0486313253406881
rs17240911_rv 0.678845016511643 0.5337444947446 -0.110926135142714
rs17240918_fw 0.0321439074328047 0.0125694452174877 0.910818292752947
rs17240918_rv 0.207411587423998 0.11575677371029 0.562080133542358
rs17240931_fw 6.72252193502825e-06 5.9459990798945e-07 1.56229430754437
rs17240931_rv 0.000239671604320821 4.10435460078906e-05 1.47977646659366
rs17240952_fw 0.673099885670241 0.527210465078664 -0.249039528491197
rs17240952_rv 0.890766257158269 0.813977448180036 -0.0808023092362162
rs17240973_fw 0.770739571909737 0.641584716949809 -0.0845780887009323
rs17240973_rv 0.502033956916412 0.354325955495532 -0.141686903940708
rs17240980_fw 0.348670918358549 0.221076834207785 -0.26414959803996
rs17240980_rv 0.995146968569578 0.989703916876188 -0.00246562294718944
rs17241022_fw 0.0401009825849824 0.0162932853727416 0.507068082377833
rs17241022_rv 0.0215373388554536 0.00786130356139043 0.68151846588154
rs17243143_fw 0.0238862693857653 0.00887465203123916 -0.514674476569211
rs17243143_rv 0.000700445812524339 0.000143577488817692 1.04207544979538
rs17245920_rv 1 1 0
rs17247678_fw 0.444933094131505 0.302855769154809 0.266113069112538
rs17247678_rv 0.644583517771896 0.496755590789777 0.188898836151588
rs17247945_fw 5.47892255776972e-08 1.84006579044549e-09 -0.88628535886966
rs17247945_rv 0.00959191066401781 0.00303230376819906 -0.839213594035485
rs17249141_fw 0.071601306707296 0.0323793395621601 0.423507132345034
rs17249141_rv 0.0114174702950098 0.00372015463464705 0.765486551458002
rs17250008_fw 0.217680453605081 0.122830673675233 -0.425547789502925
rs17250008_rv 0.708561453873049 0.567747321855034 -0.201297215996084
rs17250351_fw 0.000148194268991808 2.32940693929066e-05 -0.655372981300584
rs17250351_rv 2.42317412827705e-07 1.10102045322404e-08 -0.856498014394437
rs17253315_fw 0.422094751501938 0.282777193403351 0.31472031771052
rs17253315_rv 0.359271218594415 0.229682051151211 0.365272640969186
rs1725460_rv 0.896675153032108 0.823765690593441 -0.108649754894003
rs17255842_fw 8.68978342898284e-05 1.24017964288364e-05 1.35423777400379
rs17255842_rv 0.00269543964043222 0.000692068232291144 1.27851267944449
rs17256246_rv 0.961877266431452 0.929627389208645 0.0332897407527248
rs17257176_fw 1.53819202551272e-05 1.59349421986195e-06 1.33984792212207
rs17257176_rv 0.0832038466425478 0.0387381315949899 0.77758806282109
rs1725831_fw 0.412170460679629 0.274149693256314 0.473323860352614
rs17258759_fw 0.0537886402329535 0.0230836443908428 -0.683138365400798
rs17258759_rv 4.3399255226317e-08 1.3929344141792e-09 -1.22792504205637
rs17259991_fw 0.000183884890175592 2.99804206205852e-05 -1.28207174504112
rs17259991_rv 5.56549381239618e-05 7.36421180314467e-06 -1.42426578280736
rs17260469_fw 0.0986333805407719 0.0474190388448789 0.782267283827714
rs17260469_rv 0.920416597318377 0.860907977320787 0.0457304861480231
rs1726113_fw 2.27784245184168e-07 1.02214172634857e-08 -1.24640570640237
rs1726113_rv 4.28660140301809e-06 3.47290514246684e-07 -1.29378550662094
rs17261567_fw 0.259163113607982 0.15232905898293 0.261017607552747
rs17261567_rv 0.365451138777909 0.234782738888952 0.173997768392597
rs17265251_fw 0.981626944641119 0.964977191339736 -0.0110504724192052
rs17265251_rv 0.732074775969148 0.594948513056046 0.129141024971536
rs1726623_fw 0.635795435960922 0.487164486032715 -0.298031471084284
rs1726623_rv 0.954664457466665 0.917327120556542 -0.0462986153672651
rs1726626_fw 1.10853960470874e-07 4.28053907267541e-09 -1.54482546186965
rs1726626_rv 0.0207451277602394 0.00752184006923784 -1.05055416104642
rs1726627_fw 0.868886352238943 0.779344180112912 0.138703645210156
rs1726627_rv 0.681610005000912 0.536820149644123 0.31039909213962
rs1726628_fw 0.479464364791043 0.333735790996797 -0.478275440257053
rs1726628_rv 0.941327732182214 0.894628653624501 -0.0606387315557887
rs1726702_fw 4.67207601769732e-07 2.43319729449276e-08 2.02282178100054
rs1726702_rv 7.18770728361539e-06 6.44341902714033e-07 1.85077744334056
rs1726735_fw 0.596273549720154 0.445997975324746 0.297403507180215
rs1726735_rv 0.883583518958102 0.80284013599485 0.0862757120419602
rs1726744_fw 0.827448367720046 0.717037312518138 0.142659455763606
rs1726744_rv 0.0303719051259029 0.0117583581183138 1.00042182742252
rs1726746_fw 0.0462364675143521 0.0192971759943516 0.580565534302639
rs1726746_rv 0.00107879486334352 0.000237799129363412 0.883805891465974
rs1726752_fw 0.266195662021299 0.157492295436681 -0.669702589222918
rs1726752_rv 0.596273549720154 0.44600147944322 -0.349464142582013
rs1726807_fw 0.72004105326348 0.580740664955608 0.167883204216252
rs1726807_rv 0.35481224559483 0.22607916677314 0.393625024072346
rs17268179_fw 0.186673261720846 0.101709054645426 0.361594376209316
rs17268179_rv 0.524401231656733 0.375183835195173 0.222173738655727
rs17270146_fw 0.643945274952283 0.496088840023236 0.342740788840227
rs17270146_rv 0.957583024281357 0.922477987198829 0.0448568770279498
rs17270501_fw 0.342843216114042 0.216426862810035 0.267840379149563
rs17270501_rv 0.287022258724207 0.172885982730948 0.342121463793485
rs17270624_rv 0.0766665867919845 0.0351506685991985 -0.629286581202017
rs17271931_fw 0.353705597049818 0.225130708587769 -0.380230839090409
rs17271931_rv 0.00194863573606673 0.000473665809445849 -0.899629458536126
rs1727322_fw 0.235183895365496 0.135123587302537 0.474510124120555
rs1727322_rv 0.401176135200482 0.264837236401915 0.337085490348786
rs1727324_fw 0.895976841023654 0.822517895310893 -0.102465576464088
rs1727324_rv 0.741594792874881 0.606208915629995 -0.259260666542365
rs17276513_fw 0.0847875502376822 0.0396198590772551 0.412660761437443
rs17276513_rv 0.620086391582193 0.470729151964135 0.170597189479011
rs17277015_fw 0.798646807585105 0.676883276950105 0.194865113386133
rs17277015_rv 0.316270764977869 0.195536312225018 0.601189579657592
rs17277375_fw 0.87841463104652 0.79458721531308 -0.0671317127335729
rs172780_rv 0.224497386746427 0.127553261927911 0.763399247174468
rs172781_rv 0.32408075288037 0.201644073641237 0.629057721377931
rs172782_rv 0.880902925400827 0.798576570488378 -0.121348651961817
rs17280260_fw 0.031499888822371 0.0122785338918309 0.974139767669184
rs17280260_rv 0.0789572782183749 0.0363781198612131 0.893279213166373
rs17281013_fw 8.21806059921745e-08 3.00837070383659e-09 1.8969842637662
rs17281013_rv 3.08778350666479e-06 2.34007411187155e-07 1.62532177111323
rs17281761_rv 0.675689119886689 0.530122433027304 0.236612078832568
rs1728182_fw 0.000873778315336134 0.000185926214067148 -0.672243222631992
rs1728182_rv 2.6058679681017e-05 2.9803007772063e-06 -0.706129270010284
rs17282015_fw 0.270186820582375 0.160405411620121 -0.265205349611438
rs17282015_rv 0.644945933766379 0.49717308969555 -0.158378803919352
rs17282194_fw 0.17130111227607 0.0916721364222791 0.454402878353331
rs17282194_rv 0.290062050214629 0.175220742959972 0.385050661503529
rs17283052_fw 0.862039852206695 0.76891991206959 0.147749873822065
rs17283052_rv 0.944217895356833 0.899247021313898 -0.062622591339675
rs17285449_fw 0.980564959249248 0.962772093187447 0.0120057464619345
rs17285449_rv 0.494766641349272 0.347712612650696 0.406304949715334
rs1728645_fw 0.674692903031008 0.528983993162079 0.162012390016223
rs1728645_rv 0.0130470532690932 0.0043571920169001 1.4233993017292
rs1728653_fw 5.37549551964908e-17 7.73468320561162e-20 -1.39987329148258
rs1728653_rv 5.05530511666815e-13 1.98969402485247e-15 -1.42373678255316
rs17287030_fw 0.0119344982196315 0.00392024686082651 0.71851975789743
rs17287030_rv 0.00325479056405464 0.000861672326001247 0.821877350264903
rs17288042_fw 0.305146147643943 0.186882744202815 -0.60650698355217
rs17288042_rv 0.118192716057986 0.0587111440387732 -0.791192501501142
rs17289784_fw 0.684496460803229 0.539878814527056 -0.307729170369637
rs17289784_rv 0.88991541006605 0.812557642328894 -0.0608254744192641
rs17290922_fw 0.831343675246611 0.722409827327422 0.161318520552382
rs17290922_rv 0.186874846212962 0.101851987287379 0.617716212368421
rs17292205_fw 0.469656844834205 0.324965333565926 0.480880436562668
rs17293632_fw 0.0430634002629098 0.0177310170470818 -0.611233831658383
rs17293632_rv 0.10903906509067 0.0534005732031098 -0.50522462691338
rs17294094_fw 0.358914735839494 0.229377246089953 -0.573475361865481
rs17294094_rv 0.934128083113468 0.882518854956069 -0.0733989635548882
rs17295938_fw 0.718978948975885 0.579435150348641 -0.227782180246235
rs17295938_rv 0.765838547076534 0.63549260526312 -0.190290447045192
rs1729652_rv 0.000412816962258957 7.727748056361e-05 -1.71272388820155
rs1729653_fw 0.150248311022076 0.0783723738012459 -0.366847676988681
rs1729653_rv 0.0118798119209403 0.00389833155775626 0.658178688586311
rs1729654_fw 0.726084300123496 0.587961894240205 -0.134814865005911
rs1729654_rv 0.00161547846941679 0.000380968854587406 -0.7894394998281
rs17301517_fw 1.23623168133566e-06 7.82264521379285e-08 -1.10599320599314
rs17301517_rv 3.71562051173724e-08 1.15987432069748e-09 -1.21769901077863
rs17302432_fw 0.187592624041437 0.102326326683014 -0.563378034216393
rs17302432_rv 0.379128771261882 0.2460625765306 -0.428193924510603
rs173026_fw 0.671648320627148 0.525717513323798 0.160122948203329
rs173026_rv 0.942597970234247 0.896697479136971 -0.025959087341196
rs17303157_fw 0.0514776466581202 0.0219281584893824 -0.684692488525079
rs17303157_rv 0.0252618433196893 0.00947917395317599 -0.833843416834557
rs17308336_fw 0.0861279379408628 0.0403787198331841 0.364689313884043
rs17308336_rv 4.00527066549595e-05 4.97948662671726e-06 1.24064618337829
rs1730851_rv 0.734039499285573 0.59722345508854 0.169641547275689
rs1730859_fw 0.387642279607627 0.25326673388204 0.372954369204923
rs1730859_rv 0.075792239037654 0.0346634615429112 0.626771764705625
rs1730862_rv 0.552415342694911 0.402147635447103 0.417989962585731
rs1730865_fw 0.238326564863398 0.137356539802237 0.641495929822586
rs1730865_rv 0.0339882157618617 0.0134328426264711 0.931787054394625
rs173093_fw 0.296535653147908 0.180194769471408 0.285203758306259
rs173093_rv 0.0867661630161243 0.040735510329185 0.422086732013428
rs1730997_fw 0.169038421720212 0.0902019916155635 -0.455250498850877
rs1730997_rv 0.00451386921215085 0.00126234807744177 -0.659816983084798
rs17310296_fw 0.818302998271558 0.704454086828034 0.0967231099935805
rs17312055_fw 0.255315135031373 0.14964118191442 0.538174167420511
rs17312055_rv 0.0467989596207751 0.0195731033076514 0.829337583871142
rs17312754_fw 0.169899349250839 0.0907686966805757 0.809175359692935
rs17312754_rv 0.296872601041103 0.180489917021448 0.598821257663603
rs17312971_fw 0.863796873462953 0.771702763490033 0.145610612475042
rs17312971_rv 0.430506377970305 0.290098532755342 0.499162467902357
rs1731353_fw 0.0101740197501216 0.00325132169861056 1.16580096748774
rs1731353_rv 0.130802125877403 0.0663097388402316 0.8298108795981
rs17313981_rv 0.00478266532581712 0.00134992497941347 1.60990357800757
rs17315740_fw 0.291039273497326 0.175955481019016 -0.258144222450661
rs17315740_rv 0.399266703080746 0.263205480292485 -0.185695137865884
rs17322327_fw 0.10931601616381 0.0535608042928197 -0.905555425666426
rs17322327_rv 0.0291162528394819 0.0111924462545852 -1.11160988254216
rs17322629_fw 0.768595759818149 0.638872688934009 -0.203851153533878
rs17322629_rv 0.369769919933446 0.238235855389637 -0.494058024779379
rs17322664_fw 0.235706521265992 0.135471706398864 0.742036545948317
rs17322692_rv 0.744407058502379 0.609684353034976 0.248608229069912
rs17325376_fw 0.327518660425953 0.204351964619342 0.338376956285851
rs17325376_rv 0.0151733453863911 0.00520471482849682 0.75348227221709
rs17325839_fw 0.00390008735721854 0.00106523159175925 -0.768666796260392
rs17325839_rv 0.00929764916029205 0.00292491342618128 -0.698570172094715
rs17326497_fw 6.51777369789909e-06 5.73113063002066e-07 -0.884305181426545
rs17326497_rv 0.00603779083579623 0.00176744560543083 -0.797131767559925
rs17326539_rv 0.135113064367843 0.0688684722373852 -0.907752137425603
rs17327001_fw 0.0912442035666163 0.0432274429593397 0.520800888507857
rs17327001_rv 0.0159780570983865 0.00552651356919338 0.713795039599176
rs1732792_fw 0.00780987371473592 0.00238509766549811 -1.26585862215763
rs1732792_rv 0.00593372204886969 0.00173316718993284 -1.38799605217989
rs17331024_fw 0.937065061630989 0.887119125416404 -0.0363388370926656
rs17337746_fw 0.0252007895202444 0.00945228548644225 -0.804769690372281
rs17337746_rv 0.0193717487278187 0.00693124629970569 -0.932202436251749
rs17337773_fw 0.635254320255719 0.486599421919083 -0.281005868291965
rs17337773_rv 0.497811963367874 0.350442285922833 -0.376522235585944
rs17337965_fw 0.545959547816439 0.395948739184631 -0.29316599279434
rs17337965_rv 0.455016356673633 0.311879863817157 -0.296740804513997
rs17340157_fw 8.82599660221843e-05 1.26370052397335e-05 -0.766205648792582
rs17340157_rv 0.00272064437844783 0.000699398779848411 -0.623540048216271
rs17341514_fw 0.28785509378079 0.173514404187448 0.461216201695151
rs17341514_rv 0.004422348556159 0.0012323147157404 0.934232921570481
rs1734195_fw 0.309024898552153 0.189909935456542 -0.404355609492788
rs1734195_rv 0.229109793901214 0.13083018781789 -0.48324346715202
rs1734196_fw 0.00330155196651229 0.000875876358492368 1.59422674009887
rs1734196_rv 0.145154989206532 0.0751655724399622 0.855408323677907
rs1734197_fw 0.297699097088354 0.181140124101239 0.645802648224857
rs1734197_rv 0.70709873736798 0.566025075301297 0.148405833663001
rs1734198_fw 1.77000645170145e-10 1.81448017930871e-12 2.66129749296379
rs1734198_rv 5.22561974865051e-09 1.06843745537525e-10 2.67651825886278
rs17342123_fw 0.0340271767844009 0.0134509270192036 1.20167615053295
rs17342123_rv 0.240168103181528 0.138698690453168 0.719254840903396
rs17342773_fw 0.288849926144792 0.174299587222904 -0.543153276253582
rs17342773_rv 0.683751191804178 0.539038558542393 -0.232991794769807
rs17342912_fw 0.866019813204418 0.775034602768064 -0.0627806982087161
rs17342912_rv 0.780998589461347 0.6542113883686 -0.111636049007148
rs17343114_fw 0.0209941114786519 0.00762940103175839 1.18882382857817
rs17343114_rv 0.00115662879357367 0.000258060538299141 1.74760856047153
rs17343135_rv 0.35462011744251 0.225909992216117 0.602944882601376
rs17343667_fw 0.980540015213052 0.962714427603396 -0.0204103311791534
rs17343667_rv 0.764000978548356 0.633183732322945 0.195552605393471
rs17344332_fw 0.00131618072430282 0.000300175058502976 -1.12704158257852
rs17344332_rv 8.14722779063978e-14 2.6185942804181e-16 -1.98166941474024
rs17344537_fw 0.23864133366835 0.137586395943782 -0.354827188985996
rs17344537_rv 0.000590333577346097 0.000117457506803525 -0.597209397696992
rs17346125_fw 0.000205547049375591 3.41751640759692e-05 -1.07983592039138
rs17346125_rv 9.59418288676789e-05 1.39803361917999e-05 -0.92267229269631
rs17347262_fw 3.19438741186521e-09 5.88506786132022e-11 1.74506798312978
rs17347262_rv 2.0268943899791e-06 1.4147024291299e-07 1.54619555135307
rs17347451_fw 0.746093135620445 0.611732966619515 0.210181625699665
rs17347451_rv 0.881516576946934 0.799559271556519 0.11882363409862
rs17347617_fw 0.921257999392749 0.862172896513073 0.0497935727317007
rs17347617_rv 0.721253373497607 0.582206375465301 0.156381902164427
rs1734960_fw 0.00439755714162516 0.0012239186293099 0.807202578757844
rs1734960_rv 0.000489131067113135 9.43874243207873e-05 0.892374238061355
rs173511_fw 0.0115389045893589 0.00376713899491779 -0.396114777005149
rs173511_rv 0.0309263818181501 0.0120134791335053 -0.415295145568664
rs173512_fw 0.0739254787364542 0.0336474417571691 0.962752250314661
rs173512_rv 0.962034177122801 0.929911604521509 0.0288575591898722
rs173513_rv 0.825633655635717 0.714319482580807 0.094417614945274
rs1735153_fw 0.429674885574888 0.289368629802819 0.24547077378221
rs1735153_rv 3.51337613653564e-05 4.25858971439519e-06 -1.18730705296069
rs1735154_rv 0.735096143477544 0.598475965241913 0.253298616133751
rs1735159_fw 0.977223697138897 0.956405676073675 -0.0251892592092844
rs1735159_rv 0.904005116857666 0.834660307914643 -0.0540424165815284
rs1735163_fw 0.0264286223575115 0.00999210082704318 -0.756894562076018
rs1735163_rv 0.00364601422797082 0.000984481711007553 -0.791235092034289
rs1735167_fw 0.139477158416522 0.0715946673412848 -0.472305305531928
rs1735167_rv 0.0473815475891303 0.0198616488168528 -0.522780113075079
rs1735169_fw 2.14824830796163e-07 9.54055602304324e-09 -0.971558869907407
rs1735169_rv 4.23949207397559e-06 3.42541679833181e-07 -0.898906611108582
rs1735173_fw 4.33355812924565e-05 5.46777430868824e-06 -1.307622716004
rs1735173_rv 3.08454819444231e-05 3.64455200150196e-06 -1.25664856182938
rs17351767_fw 4.25040488641984e-07 2.17524555379074e-08 -1.71105582068079
rs17351767_rv 1.61329299700222e-07 6.76268728556617e-09 -1.87080867185803
rs1735192_fw 0.000704145994333705 0.000144478890979198 0.968371120399261
rs1735192_rv 0.000440091589311557 8.33559437306884e-05 0.975334958796157
rs1735196_fw 0.145842561895884 0.0756091663229403 -0.662105704159902
rs1735196_rv 0.042607244848683 0.0175018752973704 -0.89559767690276
rs173537_fw 0.00858203146608652 0.00266475406391826 0.714773773688908
rs173537_rv 0.0844259827065369 0.0394137718797343 0.648759106174337
rs173538_fw 1.73506270618848e-05 1.84362152852173e-06 1.11049171420668
rs173538_rv 2.37145181179775e-05 2.67119955524133e-06 1.15048504955243
rs17353994_fw 1.41272712320681e-06 9.19438856462748e-08 1.90082762424806
rs17353994_rv 7.45817818674217e-05 1.03775428000424e-05 1.43025024225848
rs1735402_rv 0.940458812984309 0.892986176222786 -0.0334324707158506
rs1735412_fw 0.0357957361026052 0.0142715474832574 1.11144284763861
rs1735412_rv 0.99960023478293 0.997435817096645 0.00125184960855557
rs1735428_rv 0.502424608551997 0.354686661473046 -0.404505507040714
rs17355274_rv 0.742691854163243 0.607570205300967 0.141845177259542
rs17355357_fw 0.0143309182665951 0.00486767095029748 0.544870690441241
rs17355357_rv 0.00296621984079136 0.000773668491494751 0.589184923005325
rs17356504_rv 0.247384421545016 0.14394396460681 0.411347149514235
rs17357120_fw 0.761985486534244 0.630929001340115 0.159680164908512
rs17357120_rv 0.527141163185055 0.377866142800077 0.442181842151523
rs17357872_fw 0.177929310285048 0.0959917713079229 -0.707983691997464
rs17357872_rv 0.373293941149588 0.241189512770009 -0.516098744743166
rs17358840_fw 0.812079925481498 0.695129133253977 0.0918129701801585
rs17358840_rv 0.3240439449174 0.201610208376354 0.267198505434797
rs17358923_fw 0.647413217554888 0.499861561285498 0.284320482803003
rs17358923_rv 0.983613871814608 0.968949292933576 -0.0184238167640372
rs1736088_fw 0.000914394682986968 0.000195919620422111 1.28517669622812
rs1736088_rv 0.000404695319383518 7.55320190470634e-05 1.27816819417297
rs17361490_fw 0.617106568556797 0.467611054762493 0.223985156984866
rs17361490_rv 0.0217738932967014 0.00796508229052129 1.27636548137277
rs1736176_fw 0.0112276845911432 0.00364730077868865 -0.52452227429998
rs1736176_rv 0.132925703255363 0.0675376861778675 -0.364744069376836
rs1736177_fw 0.816596971411641 0.701997856558627 0.0861565488823303
rs1736177_rv 0.0511826567852946 0.0217776801905041 0.535302645690961
rs1736180_fw 0.000184651367095666 3.01366224355881e-05 -0.986721605988022
rs1736180_rv 0.00184142902920161 0.000443577725367043 -0.885203971361899
rs1736184_fw 0.745601928371266 0.611073720458826 0.187289154597854
rs1736184_rv 0.22311859152015 0.126603797504695 0.423669500443709
rs1736189_fw 0.00469346806186065 0.00132114031704046 0.973881180495908
rs1736189_rv 0.0238920536412273 0.00887748404205424 0.791208049087652
rs1736194_fw 6.92147902792758e-15 1.65481048574595e-17 -1.5350001280928
rs1736194_rv 5.55524675490866e-13 2.19899360674502e-15 -1.50526241496239
rs17362605_fw 0.0171438675531837 0.00600495514180726 -0.709160393028305
rs17362605_rv 0.0379437636022692 0.0152674524265311 -0.538838971397089
rs17363069_fw 1.91109448044935e-05 2.06644418514845e-06 -0.936159199914514
rs17363069_rv 1.8612762461954e-05 2.00334045625326e-06 -0.94523783587617
rs17364616_fw 0.000120814827021733 1.83326954638352e-05 1.50731697995741
rs17364616_rv 0.00480826478275794 0.00135812657602124 1.13483891873593
rs1736564_fw 0.463229036810088 0.319337158991869 -0.482538431925637
rs1736564_rv 0.405702599896286 0.268676400371139 -0.490511572640461
rs1736567_fw 0.450453429802494 0.307741094415433 0.445256844259828
rs1736567_rv 0.409394127476943 0.271781336927753 0.426599975190083
rs1736568_fw 0.39021176616111 0.255351454308679 -0.540757239263342
rs1736568_rv 0.440583480403163 0.29899575420359 -0.499379063582365
rs17366643_fw 0.0140679018677781 0.00476190989896877 1.39377987284323
rs17366643_rv 0.0216236181498221 0.0078985677533124 1.33399366308457
rs17367381_fw 0.913245444547776 0.850019016993657 -0.0693639239191458
rs17367381_rv 0.912492759396778 0.848731806607587 0.0655735854926014
rs17369468_fw 0.82664064572904 0.715847788529273 0.0924841250862154
rs17369468_rv 0.107827391779398 0.0526915905042529 0.960645364589108
rs17369578_fw 0.650923471173509 0.503586262247089 -0.0972516284211664
rs17369578_rv 0.00822566904632811 0.00253369382287937 -0.706774008760518
rs17369768_fw 1.84306995205044e-07 7.89008203038554e-09 -0.935672002193913
rs17369768_rv 3.20823679429559e-09 5.91558457988237e-11 -1.40893712727119
rs17369876_rv 0.523022939283489 0.373917281554473 0.362498629649205
rs17370142_fw 0.0149472832310786 0.00511183196479675 0.506865562212404
rs17370142_rv 0.0209744620809039 0.00762120426827475 0.55581524894511
rs17370313_fw 0.143141788157257 0.0738890550277812 -0.374055078192201
rs17370313_rv 0.28523619710842 0.171584987255957 -0.250082582854862
rs17370337_fw 0.390583066848418 0.255699934179911 0.5579123877244
rs17370337_rv 0.917495091691239 0.856623298741722 0.0518737478581217
rs17371550_fw 0.00602135762421798 0.00176168441949079 -0.361741038682322
rs17371550_rv 0.180851002623707 0.0979249276995222 -0.455430157948197
rs17371640_fw 0.000152457071424392 2.4063843960391e-05 0.856330548586521
rs17371640_rv 0.00016763797681743 2.68853715752512e-05 0.936259961121269
rs17371903_fw 0.0642665355215997 0.0285058091460668 -0.589843976394829
rs17371903_rv 0.0396397356141051 0.0160736910607719 -0.934847685045881
rs17372662_fw 0.00366277668701257 0.000989716363912185 -0.67624097790425
rs17372662_rv 0.0118451599844362 0.00388368748001075 -0.548476916953476
rs17372800_fw 0.547187568630581 0.397123204525131 0.389197728690574
rs17373080_fw 1.75041641974661e-07 7.43619028913918e-09 -0.966813084755305
rs17373080_rv 4.39325388588476e-06 3.57417601190597e-07 -0.997416347996038
rs17373793_fw 0.108623451802841 0.0531565482235734 0.800492391677799
rs17373793_rv 0.0209818601911211 0.00762471220834645 1.06347268509224
rs17374832_fw 0.844554363215004 0.741194621197155 0.0862470532580651
rs17374832_rv 0.013570528066624 0.00456615702133473 1.15492767494609
rs17375948_fw 0.550970650560039 0.400782185264493 -0.301755625157082
rs17375948_rv 0.668954683429595 0.522677618490763 -0.256887716338839
rs17376171_fw 0.801704693158401 0.680850459201252 0.177254896548065
rs17376171_rv 0.973987375668324 0.950569147987378 0.0286733556407446
rs1737896_fw 0.307913023364815 0.189046067586204 0.31368638630223
rs1737896_rv 0.237491289622363 0.136757293614754 0.394278666316852
rs1737939_fw 0.161699800099708 0.0854580671697108 0.665149124937312
rs1737939_rv 0.146979922169071 0.0763553861357925 0.605655436369001
rs1737947_rv 0.457364025167174 0.313972030303986 -0.470298885624616
rs17381047_fw 9.81875270891928e-05 1.43629377241285e-05 1.32482674158664
rs17381047_rv 2.89325373030223e-06 2.16556804944243e-07 1.40507792617005
rs17382723_fw 0.208746199202246 0.116671821721633 -0.465789798560367
rs17382723_rv 0.166761480163481 0.0886841884539552 -0.671037830736789
rs17385236_rv 0.736138813236517 0.599731640281252 0.134532668730641
rs17386017_fw 0.00851332389415344 0.00263919569341375 1.23710242036454
rs17386017_rv 0.00119497350747313 0.000268017334859094 1.36138572396474
rs17386162_fw 0.0282486082412138 0.0108073099284434 1.01505539678651
rs17386162_rv 0.00500660974743018 0.001422676220295 1.20267388868646
rs17387035_fw 0.0644252622244683 0.0285871116867098 -0.553374050087247
rs17387035_rv 0.00884343015277209 0.0027596823772708 -0.645600660658148
rs1738818_fw 0.894308634398776 0.819776191144908 -0.0736099635066513
rs1738818_rv 0.487342873311806 0.341077356717536 0.466586416191932
rs17389180_fw 0.982311730907152 0.966425825298607 0.0108498175396033
rs17389180_rv 0.847879158896885 0.746113392669576 0.16146896392326
rs17389408_fw 0.970804463205705 0.944999405016244 0.0178141075563919
rs17389408_rv 0.0842224283471562 0.0392959480510031 1.009921479738
rs17391761_fw 0.991953866193207 0.983362421664648 -0.00916467303076844
rs17391761_rv 0.761510768908489 0.630441464561217 0.188575009138135
rs17394246_fw 0.37712474481149 0.244396160409683 0.351189699154633
rs17394246_rv 0.14565093269399 0.0754880899699757 0.527807108352651
rs1739647_fw 0.0237361505208323 0.00880736674977924 0.534066695302376
rs1739647_rv 0.018216335547423 0.00645086557791218 0.49034602591886
rs1739652_fw 0.000251876538512034 4.34602923046072e-05 1.24805332866831
rs1739652_rv 2.43362153328129e-05 2.74973544545576e-06 1.45180224637022
rs17396537_fw 0.92479143093246 0.86764117049418 0.0691952928118907
rs17396537_rv 0.184405119038834 0.100277770152174 0.534889054431611
rs1739653_fw 0.306255851653272 0.187735058107015 -0.441056889817908
rs1739653_rv 0.984926947354749 0.971253577269562 -0.0108916720691677
rs17396612_fw 0.000969346317859742 0.000209694165792872 1.64158097045262
rs17396612_rv 0.000693294271752297 0.000141869187127227 1.64101128105619
rs17397112_fw 0.000355456954438859 6.49244500416339e-05 0.920447028262408
rs17397112_rv 1.49269341887295e-05 1.53676450524305e-06 1.05695741671659
rs1739839_fw 4.49162166055346e-07 2.32351458825319e-08 1.57780798196922
rs1739839_rv 6.6735646953387e-06 5.88542898745361e-07 1.50273836362675
rs17401719_fw 0.286661274663644 0.172606712581344 -0.468808497667729
rs17401719_rv 0.527426141928137 0.378135850333786 -0.286674216651436
rs17403003_fw 0.548414824516472 0.398224171338941 -0.22308233596975
rs17403003_rv 0.0779565680557791 0.0358396952066254 -0.414215051131836
rs17403531_fw 0.0934594407299714 0.0444583709562311 -0.832303110853779
rs17403531_rv 0.191526267641483 0.10494720195963 -0.766955364440638
rs1740428_fw 1.16868175976347e-12 5.126953317259e-15 2.57542211522217
rs1740428_rv 5.36899093340609e-10 6.88440848439499e-12 2.36593472093766
rs17404569_fw 0.645696003952147 0.498038158324085 0.256213329403698
rs17404569_rv 0.213314582252398 0.119792188490622 0.608666670631432
rs17405109_fw 0.820125163673263 0.706991694234755 -0.0980596814505086
rs17405109_rv 0.403202266912008 0.266520372502182 -0.384968827851373
rs17406815_fw 0.000181532168883291 2.95088041578374e-05 0.864232868357486
rs17406815_rv 0.000134214627259106 2.07258310521804e-05 0.727299542844245
rs17406878_fw 1.0372791366291e-09 1.53567137776769e-11 -1.32161985776688
rs17406878_rv 1.75540905771144e-16 2.83092177071382e-19 -1.43407510534436
rs17409154_fw 0.939174040360051 0.890781248720862 0.0547325210726217
rs17409154_rv 0.831856373269686 0.722992234720453 -0.147156489687637
rs17409194_fw 7.57722784968265e-05 1.05644699460514e-05 -1.05403954918226
rs17409194_rv 0.000109695995975433 1.63631015288598e-05 -1.03501640965242
rs17409803_rv 0.834021721022962 0.726325739237896 -0.0900913432045209
rs17411006_fw 0.0128223474439224 0.00426712660955775 -0.811686496517971
rs17411006_rv 0.0108209001862812 0.00349245920280565 -0.89458803930457
rs17412654_fw 0.0195853645218009 0.00702446485798035 -0.502301363207368
rs17412654_rv 0.00315401657644761 0.000830457678174503 -0.514735977024569
rs1741344_fw 0.688874460558613 0.544879872340755 0.224872610688006
rs1741344_rv 0.851385923202406 0.751949502224966 0.116621968275273
rs17415452_fw 0.431670688072604 0.291116780344886 0.394149577713876
rs17415452_rv 0.0263030311940903 0.00993482859022546 0.787917548037998
rs17416806_fw 0.639653659407391 0.49128938643473 -0.305108915351876
rs17416806_rv 0.768204206644358 0.638425933733716 -0.205714677055416
rs17420882_rv 0.865635918226862 0.774432386711157 0.119900749613454
rs1742418_fw 0.93030562902134 0.876473549193339 0.0399977920005153
rs1742418_rv 0.490622412358299 0.343887181668317 0.475244470090153
rs17425881_rv 0.850476000455122 0.750563869266686 0.0815576615531676
rs17426269_fw 0.831902731551888 0.723092646287782 0.103925332388029
rs17426269_rv 0.253187416017076 0.148133391760901 0.67442137327061
rs1742757_fw 0.000812447523190916 0.000171006863190582 -1.16118961146083
rs1742757_rv 0.00056996268778461 0.000112652991543137 -1.13123742148372
rs17428388_fw 0.00229006159782378 0.00057171478697926 -1.54469836866585
rs17428388_rv 0.153212233472487 0.0802017800556256 -0.781831720743119
rs17428945_rv 0.190250823917608 0.104128168828597 -0.532394515969424
rs174310_fw 7.73859708560872e-09 1.73584328799122e-10 -2.19828048912389
rs174310_rv 8.6567805183905e-09 1.98475672071092e-10 -1.8397007044503
rs17431446_fw 0.0301590377889323 0.0116620025228585 -0.472445014613492
rs17431446_rv 0.0745577048953209 0.0339870194601877 -0.466862645535733
rs17434151_fw 0.619851237080395 0.470480734171542 0.335135578849658
rs17434151_rv 0.872204378959911 0.784710491928509 -0.131605218819075
rs1743788_fw 2.25647735965974e-08 6.27534415477368e-10 -1.12021357348008
rs1743788_rv 1.03771533384593e-08 2.46579101454052e-10 -1.22934373579022
rs17439106_fw 5.12137067875045e-05 6.67547842667332e-06 -1.3916034273893
rs17439106_rv 1.35361717206086e-05 1.36793615558884e-06 -1.45819679628987
rs17443848_fw 2.4686135670289e-06 1.79761794053429e-07 -1.55388192008976
rs17443848_rv 8.97786394992518e-06 8.41168505232525e-07 -1.37881423736285
rs17444075_fw 0.867138330029113 0.776739956060434 0.0804431364602206
rs17444075_rv 0.771730730387706 0.642701779785603 -0.15998092252365
rs17444576_fw 0.0609175831784328 0.0267194555503291 0.581424318605927
rs17444576_rv 0.00322283195120032 0.000851648753614736 0.996305339029068
rs17445836_rv 0.581653078077819 0.431103639754966 -0.310447771287247
rs174472_fw 6.5448283351914e-07 3.63658981499098e-08 1.68962884591026
rs174472_rv 1.60430632601381e-05 1.67392662038522e-06 1.56585044098146
rs1744773_fw 0.000164359052021435 2.62816559749632e-05 1.56268807573743
rs1744773_rv 0.000292105542277251 5.16699232070855e-05 1.4862849206014
rs17448506_fw 1.65554923124091e-08 4.28735038560601e-10 -1.22934326511034
rs17448506_rv 3.76525579011524e-11 2.9044511914007e-13 -1.53302501422038
rs17453555_fw 0.880604348630806 0.798096282582014 -0.0435626662539654
rs17453555_rv 0.925932530729467 0.86932525617736 0.0285166294018348
rs17454012_fw 0.88509948361636 0.805305577174314 -0.111705750299973
rs17454012_rv 0.72090448315107 0.581742424876682 -0.263751690686164
rs174546_fw 0.856277803309502 0.760290328515921 0.122152359994813
rs174546_rv 0.467896264688844 0.3234041655372 0.246890990261202
rs174548_fw 0.656043395880653 0.50879024146649 -0.17730307331891
rs174548_rv 0.687270036799045 0.543168190988607 0.130224965222085
rs174560_fw 0.00134780815379577 0.000308421770667967 1.02868054874532
rs174560_rv 0.000798491000605879 0.000167483919616889 1.05152073698474
rs17458706_fw 0.00292556368899847 0.0007613486521938 -1.41682347831536
rs17458741_fw 0.00316524790791687 0.000833826076788955 1.60996395359921
rs17458741_rv 0.0239674217010263 0.00891318226737913 1.31021280621701
rs17461546_fw 0.923556091466028 0.86570395508093 -0.0846066676117045
rs17461546_rv 0.311341349031616 0.191719727548418 -0.649421299169111
rs17462179_fw 0.980242535846445 0.962123879266551 0.0221383112902952
rs17462179_rv 0.855750976976231 0.759446179528944 0.141906181316258
rs17462267_fw 0.0231742476211263 0.00856358909014623 -0.469414173177019
rs17462267_rv 0.107769009007595 0.0526594147225852 -0.460822647464334
rs17464525_fw 0.0906196983837731 0.0428623216391497 -0.644865611333573
rs17464525_rv 0.140427716118937 0.0722193616488392 -0.722152792823378
rs1746471_fw 0.0415750761423466 0.017008028318563 0.678784168190918
rs1746471_rv 0.253158369116002 0.148108760348358 0.376578807489277
rs174649_fw 0.806187183317404 0.687175655105288 0.163582890131668
rs174649_rv 0.505741997593157 0.357791079683498 0.308175877790116
rs17466257_fw 0.00345940813906665 0.000925479067517807 0.647111392946477
rs17466257_rv 0.000730013818821364 0.000150692134379581 0.893318716881444
rs1746817_fw 0.630659361487959 0.481718710490523 0.279676867836151
rs1746817_rv 0.665480333627075 0.518943176202776 0.249832525817558
rs17470089_fw 0.0370942590071091 0.0148746004095518 -0.602705477547948
rs17470089_rv 0.00381153218448731 0.00103717588505384 -0.689127916241834
rs17470440_fw 0.485427830231851 0.339342914477871 -0.419410151416296
rs17471649_fw 0.00972704197836418 0.00308281149312036 -1.15759590608405
rs17472161_fw 0.257111951138125 0.150903072819847 0.440271528776349
rs17472161_rv 0.0655161527665944 0.0291598304435043 0.633213362614482
rs174721_fw 0.0420450146899861 0.0172372611311921 1.05594107018253
rs174721_rv 7.31954205714026e-05 1.01342044653905e-05 1.78068402432976
rs17472506_fw 4.52202897605296e-05 5.75810054680327e-06 -1.22006164736706
rs17472506_rv 0.0148278943773578 0.00506414599111221 -0.826588772281612
rs17475228_fw 1 1 0
rs17475228_rv 0.809595800683273 0.691774739898186 0.101920864835511
rs174760_fw 0.735829169557403 0.599346600632482 0.206834189511197
rs174760_rv 0.402727827509191 0.266143178954023 0.371526073728217
rs17476364_fw 1.77855611044157e-07 7.57378639596195e-09 -1.38968630391215
rs17476364_rv 1.59692752208975e-11 1.03734014426617e-13 -1.6957064746449
rs17476385_fw 0.924281749632295 0.866785153965436 0.0567521621657417
rs17476385_rv 0.144394634514329 0.0746953027468902 0.727137773811738
rs17477420_fw 0.127687676204374 0.0644399980844657 0.393940866603493
rs17477420_rv 0.155281258022164 0.081489738145112 0.370414306133749
rs17477830_fw 0.00170721915136118 0.000406045816074794 1.4713842804281
rs17477830_rv 0.89041780335565 0.81343811551141 0.0612862667190081
rs1747838_rv 0.0816200122109832 0.0378306105654127 -0.866505718048293
rs17478818_fw 0.000856451572639565 0.00018165983826016 1.76169112053765
rs17478818_rv 0.0149309873998391 0.00510508025068028 1.3846887460666
rs17479749_fw 0.613258868480109 0.463422918173118 0.367813326429735
rs17479749_rv 0.609854531024875 0.459901238667249 0.369672479589493
rs17479856_fw 0.531016392205577 0.381542272421979 -0.312949607676889
rs17479856_rv 0.671647519846734 0.525709312014645 -0.220465622832254
rs17480169_fw 0.156510781544117 0.0822497057602661 -0.561003137699814
rs17480169_rv 0.383414174438452 0.249704361688539 -0.457851778089451
rs1748032_fw 0.0128837679536949 0.00429192554114257 1.1534928372269
rs1748032_rv 0.00173046697125481 0.000412457364641267 1.3067120515817
rs17481063_fw 0.633793808496065 0.48499464410064 -0.266418939413688
rs17481063_rv 0.600189628358374 0.449972685356228 -0.337368665976021
rs17484359_fw 0.123712456253931 0.0620655035288747 0.479153064854438
rs17484359_rv 0.106525843729991 0.0519450441744978 0.4714966387939
rs17485664_fw 0.82665694267607 0.715888744358927 -0.13378326830713
rs17485664_rv 0.323366869495226 0.20112695762361 -0.411538614743664
rs17485793_fw 0.157036460900792 0.0825790907540487 -0.509550325564475
rs17485793_rv 0.394731912192653 0.259324256278712 -0.315660572450457
rs17486173_fw 0.708967949456317 0.568207921484658 -0.160612848120808
rs17486173_rv 0.583833266628912 0.433345027477089 -0.183807270205701
rs17487788_fw 0.833410476197251 0.725202081072984 -0.124766750499351
rs17487788_rv 0.263982412935794 0.155876208486391 -0.469365011431556
rs17491771_fw 0.884231474093131 0.803887588912145 -0.123703371409336
rs17491771_rv 0.67366197277925 0.52784065482629 -0.316776098943916
rs17491_fw 1.18853609458507e-05 1.17136544877091e-06 -1.30982499479961
rs17491_rv 1.36043073676463e-05 1.37606512935456e-06 -1.3052257940039
rs17493567_fw 0.0156734806908989 0.0054018996232696 1.09155796718979
rs17493567_rv 0.000822029540393824 0.000173301834041435 1.15261343030446
rs1749555_fw 0.206651687741678 0.115244112671711 -0.373785794026457
rs1749555_rv 0.244754112573722 0.14206569627455 -0.29743114522939
rs1749556_fw 0.0966051203988801 0.0462739746912445 0.999585301129196
rs1749558_rv 0.254897857692902 0.149335058524781 0.725143838872921
rs1749559_fw 0.499501276210853 0.352003290191535 0.465292297232908
rs1749560_fw 4.41260915153543e-05 5.58941108693228e-06 -1.36219915128203
rs1749560_rv 0.0020553597256636 0.000504336396054995 -1.04265921635247
rs1749561_fw 1.94184091202173e-06 1.3478368393308e-07 -1.34349209389995
rs1749561_rv 2.6386604883426e-06 1.94495274176823e-07 -1.69265143601919
rs17496425_fw 0.202897958405676 0.112645069405822 0.361222368942927
rs17496425_rv 0.385211819678968 0.251309529012638 0.324681474904483
rs17497903_fw 0.902874114130203 0.832892002681077 -0.0486588325873139
rs17497903_rv 0.963503860872944 0.932307772089943 0.019539865268913
rs1749862_fw 0.172128703520509 0.0922159651382824 0.487364565352731
rs1749862_rv 0.36455477446363 0.234025976935146 0.451350673763352
rs17499330_rv 0.0269885828991369 0.0102400293560376 -1.19067189414152
rs17500924_fw 0.00261152229519562 0.000666987836287612 1.10762348394374
rs17500924_rv 0.382579889220897 0.249010011350763 0.458420987421196
rs17501542_fw 2.84483260744949e-05 3.31060849831641e-06 -0.885917236249141
rs17501542_rv 0.00077842579257054 0.000162687057785065 -0.802651722144422
rs17501976_fw 0.000732222158699594 0.000151255337433468 0.998492218227049
rs17501976_rv 0.000680735275168657 0.000138754165502056 1.07544398080565
rs17507300_fw 0.976026680550436 0.95433011295451 0.0264312598473367
rs17507300_rv 0.742574432427215 0.607393260336406 -0.246004697291371
rs1750792_fw 0.33950010131839 0.2137496803546 0.30477885404387
rs1750792_rv 0.865670551304985 0.774546307734515 0.0660502888332432
rs17511102_fw 0.679312679339878 0.534252394432573 -0.300599626169592
rs17511102_rv 0.640132319116643 0.491960904537385 -0.31065966958731
rs17516397_fw 0.107109521740157 0.0522719397756173 -0.799984594443067
rs17516397_rv 0.0885364524621273 0.0417141364913699 -0.68806809123955
rs17518077_fw 0.00932505327113113 0.00293458601961064 -1.14155978186235
rs17518077_rv 6.60064790506288e-05 8.99445469109469e-06 -1.50954176584739
rs17519859_fw 0.428581154551447 0.288404879692404 0.527947676546976
rs17519859_rv 1.1266749492312e-07 4.36327338467603e-09 1.86548721835864
rs175207_fw 0.266769607930873 0.157907077899086 0.615854231358468
rs175207_rv 0.397648868841631 0.261871906532017 0.492627832327679
rs17522399_rv 0.896789544556335 0.824032597791423 0.0949156849428462
rs17523023_rv 0.904216052746564 0.835088470198928 0.0500543300413792
rs17523134_fw 0.0742058469715034 0.0337949892555086 0.45507106822945
rs17523134_rv 0.186882475235694 0.101858873467849 0.390066883433875
rs17523190_rv 0.31020355314846 0.190802192262159 -0.486625037912896
rs1752405_fw 2.01941333707376e-08 5.48706539948503e-10 2.12605479093677
rs1752405_rv 3.68784536735394e-05 4.51373441130147e-06 1.79343413421107
rs1752408_fw 3.6389494431715e-06 2.85462517217396e-07 -1.28707013532399
rs1752408_rv 0.00923784966070547 0.00290391354026642 -1.12605081981559
rs1752409_fw 7.66894543350187e-09 1.71762513881887e-10 -1.36033326560802
rs1752409_rv 2.28327218769976e-06 1.63690469338769e-07 -1.21525258620655
rs1752436_fw 0.879936831192502 0.796767955084775 0.0661771623652447
rs17524376_rv 0.166898733328388 0.0887665910603134 0.643594722208
rs17525614_fw 0.522861176283391 0.373749820445843 0.337591585654095
rs17525614_rv 0.993165403308579 0.985896317839127 -0.00752218457585018
rs17525727_rv 0.0768475787002641 0.0352475175175753 1.04655914454049
rs1752664_fw 0.873787935793831 0.787278278987465 -0.0574557854610574
rs1752664_rv 0.37358133864401 0.241421547369155 0.256287497269755
rs17529507_fw 1.77312358429172e-08 4.67516571192039e-10 -1.85395494738767
rs17529507_rv 3.85704380935822e-07 1.92478108719891e-08 -1.65278925541508
rs17530504_fw 0.0235217335124987 0.00871666550005309 -0.570973818397392
rs17530504_rv 0.000187560358803939 3.07171545758616e-05 -0.724264641260892
rs17534709_fw 0.0313150378575111 0.0121916471593852 0.626079448811647
rs17534709_rv 0.0309569909688219 0.0120275609846142 0.719178024007198
rs17537402_fw 0.872447528612389 0.785116192181909 0.12627319649069
rs17537402_rv 0.944884744580419 0.900495731706095 -0.0574022093634172
rs17537465_fw 0.0114278533877285 0.00372379551363483 -0.702888041437266
rs17537465_rv 0.0198780425234529 0.00714826711865461 -0.696326714156253
rs17538405_fw 0.502079820249256 0.354372587274114 0.218240658225353
rs17538405_rv 0.725298013558125 0.586997999875781 0.124761907013376
rs17538412_fw 0.00173372542337196 0.000413409986825341 -1.0573700781505
rs17538412_rv 0.00704335467231346 0.002114150216058 -0.948100197640238
rs17538964_fw 0.972901156335487 0.948675180230418 -0.0242346091117773
rs17538964_rv 0.939294850962378 0.890941980558535 0.0528775563511569
rs17540424_fw 0.903413859759848 0.833644619056633 0.0942508224879166
rs17540424_rv 0.167545601616616 0.0892052597822064 0.806424027810317
rs17540449_fw 0.274471392152667 0.163626699882424 -0.612604130692317
rs17540449_rv 0.160743155768146 0.0848781581488646 -0.755437188160305
rs17540470_fw 0.462973259226279 0.319087736425871 -0.499474518765801
rs17540750_fw 0.00894157464049261 0.00279595633409575 1.1601996424412
rs17540750_rv 0.0288607976988366 0.0110773230431501 0.946209653382328
rs17541429_fw 0.0350003992537591 0.0139086641612314 0.845994163334518
rs17541429_rv 0.00347250017173076 0.000929647257045251 1.16115845835565
rs17541517_fw 7.25352996627822e-07 4.1048147522086e-08 -1.57819298031719
rs17541517_rv 7.84974473275996e-05 1.10019653936689e-05 -1.37186993852909
rs17543373_fw 0.600702605593178 0.450499856459157 -0.244626623046462
rs17543373_rv 0.0637097524191891 0.0282035210828993 -0.61146931481509
rs17545254_fw 0.107878079020334 0.0527227358346862 -0.614723040785343
rs17545254_rv 0.0573592595223933 0.0249070837316202 -0.808859819374134
rs1754616_rv 0.856095381232383 0.759884380101017 0.13237710752613
rs17546208_fw 0.969142136927831 0.942288313506326 -0.0185254047218073
rs17546424_fw 2.4865064757921e-05 2.82070649584905e-06 1.56451492783812
rs17546424_rv 0.000335174588340571 6.06453118835272e-05 1.35038217769626
rs17546439_fw 0.850858070617641 0.751181439033688 0.0749069271679049
rs17546439_rv 0.840281098383249 0.735321771361271 -0.0645340281071521
rs17546494_fw 0.443039205040426 0.301180699550308 -0.475935856132398
rs17546494_rv 0.245843928135296 0.142823034486215 -0.676703063600045
rs17547209_fw 4.3100386980823e-09 8.40406995329338e-11 -1.45909817811144
rs17547209_rv 1.39304330106592e-06 9.03957410945205e-08 -1.34463723730027
rs17548087_fw 0.00904050004036228 0.00283127352626376 1.00110850221333
rs17548087_rv 0.0096013958870793 0.00303606030401724 1.11203304861489
rs17549955_fw 0.0150210485879621 0.00514451263722281 0.656786892087726
rs17549955_rv 0.141564680344008 0.0729200511402989 0.471601510992671
rs17551204_fw 0.803905734465265 0.683914317052878 0.104361104771174
rs17551549_fw 0.0305395297645129 0.011834274429791 0.528354421674334
rs17551549_rv 9.55153284473114e-05 1.39095705097453e-05 1.0698347719004
rs17552387_fw 0.357098358683653 0.227878142210782 0.392952193145214
rs17552387_rv 0.293715949373261 0.178050719806263 0.424226311385397
rs17552724_fw 0.0211665547686193 0.00770424209623317 0.80659475662119
rs17552724_rv 0.0495278820466758 0.0209345116734641 0.676493499096634
rs1755279_fw 0.426507517740098 0.286615052858816 0.409042402849843
rs1755279_rv 0.511077780828245 0.362726204223024 0.365061960201105
rs17554931_fw 0.0326428776630537 0.0128024783075606 0.766321393005701
rs17554931_rv 0.151285851674886 0.0790022934162485 0.574927171269153
rs17555357_fw 0.0745583128719188 0.0339881374380718 -0.845284716717242
rs17555357_rv 0.022233814441399 0.00815863413567088 -0.949032315982045
rs1755592_fw 1.01973566363567e-10 9.26473061190427e-13 -1.61226001227574
rs1755592_rv 2.35403759093476e-08 6.60772235185471e-10 -1.42227750969827
rs1755639_fw 0.0353546611772256 0.0140709733355001 -0.612504694161498
rs1755639_rv 0.000198112218321112 3.27084567764474e-05 -1.09538124045358
rs1755685_fw 0.0538903636022643 0.0231394544364919 -0.466486961534797
rs1755685_rv 0.00384639640564937 0.00104844145981308 -0.507286053701395
rs1755700_fw 0.566921262032401 0.416489786201242 0.294978185063336
rs1755700_rv 0.890729462123582 0.813884552274824 0.0851569868708742
rs17557029_fw 1.14460161063506e-06 7.13340555517689e-08 -1.86340345417303
rs17557029_rv 8.93008790685615e-11 7.95602833635912e-13 -1.8167135938182
rs1756012_fw 0.462720523144029 0.318860666331999 0.501157854287169
rs1756012_rv 0.83903614678653 0.733522658054838 0.158866726323637
rs17561236_fw 0.42322916654425 0.283748542063888 0.335076559138303
rs17561236_rv 0.0382232484371928 0.0154049105625221 0.788601838775315
rs17565229_fw 0.241021717568276 0.139317576393472 0.395693204195397
rs17565229_rv 0.0725650858328545 0.0328986491289988 0.498823500589115
rs17566088_fw 0.22704297957799 0.129340445291126 0.454645788467067
rs17566088_rv 0.311177759233991 0.191549102669527 0.45530569229341
rs17566403_fw 0.515778624785178 0.367231681897187 0.331988616218645
rs17566403_rv 0.83399451190222 0.726124123763839 0.0907139722038149
rs1757139_fw 0.000980622704298858 0.000212608993599031 1.38569725395272
rs1757139_rv 3.84586134866361e-06 3.05214385583306e-07 1.73616257750071
rs175714_rv 2.97571440856473e-05 3.49245081310145e-06 1.75036005144191
rs175716_fw 0.190894906268694 0.104558745429566 -0.701403389019783
rs175716_rv 0.270681175761517 0.160793263398391 -0.618622452014998
rs1757183_fw 0.0118446438504514 0.00388325109816482 0.654401831775284
rs1757183_rv 0.0179849563872578 0.00635128252786212 0.659875656934077
rs17576249_fw 0.00491301052878709 0.00139258849051036 -0.789556712031812
rs17576249_rv 0.00222676807950364 0.000553778979714163 -0.732827287736622
rs17576822_fw 0.0164607249868605 0.00572520321318752 -0.663086436353072
rs17576822_rv 2.20388389420425e-09 3.78531573763203e-11 -1.1569205666262
rs17577025_fw 0.549469693419671 0.399330966404771 0.296037860468802
rs17577025_rv 0.410624209968185 0.272783175211858 0.386108570539274
rs17579044_fw 0.0163286832816197 0.0056691497147684 0.893272865386773
rs17579044_rv 0.017762652567442 0.00626236066135163 0.776961839002635
rs1757925_fw 0.988170664103899 0.976614220371089 0.01301356924511
rs1757925_rv 0.965594137004568 0.935911938671173 0.0352023879882725
rs17589360_fw 1.03719597040453e-09 1.53262805644279e-11 -1.89548998816358
rs17589360_rv 4.65477057216688e-08 1.51290071916928e-09 -1.68351214564703
rs17590091_fw 2.05402466405452e-06 1.438271285086e-07 -0.888918022947967
rs17590091_rv 0.000211577613144748 3.54021229500701e-05 -0.679378474933514
rs17591516_rv 0.71137879561111 0.570999575952106 -0.273380730021419
rs17592922_rv 0.0942188301050399 0.0448982391971362 -0.978780829663014
rs17593451_rv 0.498633880679034 0.351228951115705 0.440927190967627
rs1759627_fw 0.000658372012211202 0.00013339398650517 1.36031313199638
rs1759627_rv 0.00856336505693353 0.00265779918950591 1.11077018149133
rs17596576_fw 0.915186385723985 0.853110180786213 0.0773952634238589
rs17596576_rv 0.960295555022614 0.927026564303678 0.0386589725603229
rs17597395_fw 0.00541781783294787 0.00155932119400332 1.40574919195553
rs17597395_rv 0.00403033085116882 0.00110630472885972 1.3681532035714
rs17598291_fw 0.0751098872845923 0.0342862656446938 -0.728090974778783
rs17598291_rv 0.339838134080658 0.214022792343108 -0.508035578623169
rs17598603_fw 0.00021367547810662 3.5801341779029e-05 0.918088099873541
rs17598603_rv 8.84570010077582e-05 1.2675192335851e-05 1.08854757844239
rs175990_fw 0.604059547164732 0.454005193531144 0.195473724256618
rs175990_rv 0.166259246313013 0.0883458495102913 0.324058407184108
rs17599164_fw 1.19796962250537e-05 1.18213575840423e-06 1.60698632551757
rs17599164_rv 4.14003770017931e-05 5.18018295329861e-06 1.3230059090352
rs17599522_fw 0.0091716029704731 0.002880231394407 1.02217048953131
rs17599522_rv 0.146685148388755 0.07616802341677 0.591234071539773
rs1760058_fw 0.0647374013533406 0.028751168381179 -0.600182478922242
rs1760058_rv 0.765788791682226 0.635416773466387 -0.15600664203424
rs17600636_fw 0.000931302158853197 0.0002000988895082 -0.722981550142481
rs17600636_rv 0.00437997186952096 0.00121778945406859 -0.649437459200239
rs17602312_fw 0.000423137173412362 7.96149923449549e-05 -0.767813166211705
rs17602312_rv 8.46621531578387e-06 7.83968941243023e-07 -0.972614385700739
rs17605267_fw 0.0808264922616328 0.0374020346635737 -0.976405382332294
rs17605267_rv 0.486178010599209 0.340042787343833 0.296670615338897
rs176060_fw 0.0290706949072534 0.0111696880130156 0.79843618749182
rs176060_rv 0.0119306742178431 0.00391858710664542 1.22982906013119
rs17606146_fw 0.280635673617872 0.168127581306412 -0.219921696275459
rs17606146_rv 0.651753927442956 0.504440260089957 -0.110013252589774
rs17607908_rv 0.724198909144585 0.585624492702654 -0.264752386998656
rs1760798_fw 0.0277798996526829 0.0105932171029882 -1.01716319046338
rs1760798_rv 0.0280916602638811 0.0107352264491821 -0.928406360121292
rs17608967_fw 0.88333717642683 0.802465416691703 0.0747028430432637
rs17608967_rv 0.850272551929577 0.750179077038034 0.0823655844776062
rs1760940_fw 0.849932355746816 0.749662392013709 -0.0613259087634691
rs1760940_rv 0.932976932527337 0.880858657461355 -0.029984898287797
rs1760959_fw 0.000404521830285534 7.54828830285147e-05 -0.812551042153987
rs1760959_rv 0.0088711884197468 0.00276954516672513 -0.801818883816163
rs17611866_fw 0.104890225828366 0.0510327287383544 0.964277247099215
rs17611866_rv 0.875277220718109 0.789686179793728 0.0684213466740952
rs17612441_fw 0.280253017152887 0.167860406825232 0.494315051785683
rs17612441_rv 0.555949786496455 0.405620392428141 0.288040603676093
rs17612466_rv 0.737949091110155 0.601913497863324 0.146391885089631
rs17615519_fw 0.0402788230201943 0.0163823501468706 0.957935276696516
rs17615519_rv 0.0210148386197777 0.00763906637079682 1.08179053934415
rs17616115_fw 0.403203350995871 0.26652889712599 0.315378763521576
rs17616115_rv 0.755402711428471 0.622906233367412 0.112302841549336
rs17618119_fw 0.857220347107116 0.761552576503408 0.0781768108945434
rs17618369_fw 0.00476159441725751 0.00134317215309074 0.650991940610345
rs17618369_rv 0.0272925821984541 0.0103756873185435 0.651402876276274
rs17623020_fw 0.867813512634308 0.777843627871956 0.0461081495903385
rs17623020_rv 0.908730690139707 0.84268087398635 0.0376109576571795
rs1762482_fw 0.0546468685063137 0.0235166665388446 0.92178394078937
rs1762482_rv 0.0137558872373237 0.0046381441336781 1.0750735810389
rs1762509_fw 0.904071058141611 0.834842652371218 0.0967418796394242
rs1762509_rv 0.844435526224433 0.74091831657786 -0.154217726755822
rs17625947_fw 0.680391753332382 0.535430987769912 -0.265745766020202
rs17625947_rv 0.72938031295667 0.591790718780084 -0.239880096306736
rs17626118_fw 0.121852147026649 0.0609038805831645 -0.705366577077903
rs17626118_rv 0.267896950005103 0.158698247359573 -0.448788336460674
rs17628806_fw 2.93774798215318e-07 1.37955415437633e-08 -0.959230790594038
rs17628806_rv 1.53101950061776e-06 1.01410328805643e-07 -0.927215298417917
rs17628908_fw 1.01891237387294e-06 6.2130765129139e-08 -1.26209076524348
rs17628908_rv 2.42371112501195e-05 2.73717105804196e-06 -0.97709419035351
rs17629999_fw 0.981985426444022 0.965673012177862 -0.0202817109579176
rs17630023_fw 0.797740394929272 0.675651989169605 0.108297910385048
rs17630023_rv 0.734612004943941 0.597775275360092 0.262928575468895
rs17631249_fw 0.36448609928502 0.233972478226794 0.444860638008407
rs17631249_rv 0.952731805484244 0.913951289378069 -0.0461776084632256
rs1763132_fw 0.302444454627313 0.184752402730034 0.286970513216882
rs1763132_rv 0.674371141756011 0.528594052650327 0.129095611212122
rs17632129_fw 0.426483867873555 0.286594350358417 0.322529023872499
rs17632129_rv 0.426037152617 0.286205375049885 0.323707301869724
rs17634022_fw 2.29599748610812e-08 6.42150144977912e-10 2.14799383873495
rs17634022_rv 4.46943983476194e-09 8.76528765861942e-11 1.86259849708408
rs17635627_fw 0.680282830135691 0.535314583583859 0.309532310857741
rs17635627_rv 0.0101253601554474 0.00323166070190497 0.905578497430222
rs17639826_fw 0.20490333748803 0.11403571366042 -0.683771968082136
rs17642107_fw 0.0299045442509623 0.0115490923614467 1.21321533678428
rs17642107_rv 0.110121099952505 0.0540148764134593 0.969443710962753
rs17642738_fw 3.14267523326281e-11 2.31895507582106e-13 -2.0130039802401
rs17642738_rv 2.55436032087722e-19 2.21812685749217e-22 -2.13127269501279
rs17644323_fw 0.668890707524094 0.522601038958879 0.313266244508864
rs17644323_rv 0.862039852206695 0.768899490149495 0.0761758777644799
rs176463_fw 0.631376027758152 0.482476229574888 0.210059751092343
rs176463_rv 0.0281112724026153 0.0107446233790761 -0.535209658862001
rs176467_rv 0.479815890436631 0.334121163239699 0.453408822160864
rs17647607_fw 0.0386076162020275 0.0155885565102985 -0.923388658224501
rs17647607_rv 0.0125822638293043 0.00417062768935979 -1.12348766889564
rs176477_fw 0.254990286619783 0.14940190083729 0.519789622870044
rs176477_rv 0.251175944230463 0.146654323356231 0.508677923866539
rs176480_fw 0.0474072135965267 0.0198735835272358 -0.881438173595738
rs176480_rv 0.120097403249215 0.0598699207554619 -0.726399502944826
rs176487_fw 0.543641319496859 0.393642125582093 0.221282864190788
rs176487_rv 0.00448273104894917 0.00125217391455501 1.62278783765918
rs176489_fw 0.944282604676363 0.899353784878348 0.0325962668926841
rs176489_rv 0.330553567585995 0.206698268439324 0.59454420544959
rs17649050_rv 0.868950538000506 0.779460368739486 0.0713949207879925
rs17649068_rv 0.589891388974113 0.439564614832918 0.198125364522273
rs17649250_fw 0.249738823688793 0.14566364519428 -0.30024395750803
rs17649250_rv 0.572363870840546 0.421978930128224 -0.164413990102598
rs17649257_fw 0.614890677622211 0.465287065670055 0.251384032062646
rs17649257_rv 0.547950403262205 0.397788065666666 0.31337451642817
rs176493_fw 0.000103386656024485 1.52564398706916e-05 -1.30232258461557
rs176493_rv 0.00113807966177062 0.000253331563109307 -1.15649529545649
rs176494_fw 0.614607887283004 0.464906728523324 0.31866917563638
rs176494_rv 0.927997749066445 0.872739853506733 0.0787147054275902
rs176500_fw 0.188992392948252 0.103273157342956 0.764910461086711
rs176500_rv 0.401776572082708 0.26530611269802 0.560398180013147
rs17650541_fw 0.927476617177618 0.871789528695869 -0.0791085863328196
rs17650541_rv 0.993037814658566 0.98553448400378 -0.00614699041336717
rs176508_fw 0.88983632913141 0.812378368430462 -0.0614330031214158
rs17651293_fw 0.0446145198699983 0.0184999918925926 -0.677505891888783
rs17651293_rv 0.00965339249464689 0.00305501394516928 -0.831177677755137
rs17652779_rv 0.0720179670127461 0.032598249333808 -1.01123465469688
rs176532_rv 0.322646502880358 0.200595216723331 -0.538158918337292
rs176533_fw 0.916114699114193 0.854496302550298 0.0471622901552685
rs176533_rv 0.763566402995216 0.632675224288229 0.238202152115853
rs17654172_fw 0.99036983702628 0.980306646581036 0.0100402880334824
rs17654172_rv 0.692585292341894 0.549127221423864 0.224999512056977
rs17654859_fw 3.32370530211427e-09 6.18846699498225e-11 -1.02260478043883
rs17654859_rv 1.28200156477961e-05 1.28191933129205e-06 -0.780637981815606
rs1765769_fw 0.00129110237589721 0.000293319845751188 -1.19247167790874
rs1765769_rv 9.4483946694939e-07 5.68148235945298e-08 -1.37425168835414
rs17657877_fw 0.893544318166686 0.818593378380683 0.0817095911677301
rs17657877_rv 0.874224264584506 0.787911939912115 0.123842490971314
rs17657986_fw 0.000331778124245526 5.99409684050583e-05 -1.0272987960799
rs17657986_rv 0.000300180731850021 5.33420673015245e-05 -1.06294103283024
rs17659078_fw 0.488759600238255 0.342272827232888 0.269127230894658
rs17659078_rv 0.338268263630418 0.212749039092439 0.346069114028087
rs17659350_fw 0.815074562382821 0.699521712286799 -0.0941963223491866
rs17659350_rv 0.316063663195947 0.195383319402809 -0.350634730436373
rs17662639_fw 0.51315303927174 0.364685188963678 0.29983230625037
rs17662639_rv 0.874073046787756 0.787673165708107 0.0961146806393166
rs17664670_rv 0.395891956949426 0.260285942963763 -0.517616627944689
rs17665945_fw 0.610025843822139 0.46007858547737 0.370122514343468
rs1766635_rv 0.990296191899559 0.980211413601051 -0.00632811119625547
rs1766695_fw 3.02161024288962e-06 2.27833883119362e-07 -1.71748015361307
rs1766695_rv 1.21496369909951e-06 7.6483302151451e-08 -1.6746269538682
rs17666966_fw 0.930480568022053 0.876801918456139 0.0536136480976886
rs17666966_rv 0.259341795859135 0.152445782496906 0.423716613434744
rs17668255_fw 0.241280264026944 0.13948879211942 0.713535534437536
rs17668357_fw 0.176985328230559 0.0953846969822514 0.560087797303374
rs17668357_rv 0.0416661294969048 0.0170546753212983 0.726011064916359
rs17668523_fw 0.91502051802792 0.852775347458356 -0.0887366291341646
rs17668523_rv 0.802091900650152 0.681364688491743 -0.199678745898148
rs17671194_fw 0.0480964443540783 0.0202215303812296 0.987385865140379
rs17671194_rv 0.11874543182191 0.0590553364975913 0.762767040762733
rs17671250_rv 0.623965599168233 0.474549974099259 0.258652259438442
rs17672041_fw 0.328838815867284 0.205431547782481 0.349667709216066
rs17672041_rv 0.834535244018695 0.726940411068583 0.0960763527759498
rs17673703_fw 0.146883042963635 0.076290249874748 -0.469097327456109
rs17673703_rv 0.24579600261591 0.14279242018623 -0.543112530495457
rs1767428_fw 0.0246374401739646 0.00920736526169297 0.88470094324766
rs1767429_rv 0.883766882981052 0.803229083904117 -0.113394008150452
rs1767432_fw 0.0475214387502014 0.0199310076136772 0.590182354055362
rs1767432_rv 0.699288601965288 0.556855235850899 0.157136052118413
rs17674509_fw 0.561607358284071 0.411293533918365 0.262028798829767
rs17674509_rv 0.743139748875092 0.608180382635032 0.179103558556124
rs17676841_fw 8.54388623622711e-10 1.22241958318475e-11 -1.84680028708412
rs17676841_rv 6.88578355588804e-07 3.86874928674601e-08 -1.5525216486935
rs17676844_rv 0.994547752810728 0.988557756719105 0.00370076780138866
rs17680901_fw 0.390148042038236 0.255299869081859 0.25586995947413
rs17680901_rv 0.355561348756437 0.226665358738625 0.283036285425142
rs17681336_fw 0.437709568633415 0.29641133709629 0.50936640762737
rs17681336_rv 0.430008470241489 0.289656328125272 0.517913440988563
rs17682485_fw 0.121317753259075 0.060583627662228 -0.392375703279184
rs17682485_rv 0.00100058887504408 0.000217490864958495 -0.790355278095154
rs17683148_fw 0.94220738748162 0.89602783468034 -0.0341811847941856
rs17683148_rv 0.79263465365439 0.669187741811112 -0.17655727353954
rs17684522_rv 0.64634504990761 0.498732121297914 0.276050736474367
rs17684582_fw 0.0020578356490239 0.000505013550595555 0.925762897198724
rs17684582_rv 0.229872956868273 0.131361900830354 0.558240587657584
rs17685439_rv 0.869735926997296 0.781005669683392 0.071930565607046
rs17686529_fw 0.790822318956154 0.666837161543121 0.191853811720307
rs17686529_rv 0.559547568154971 0.409242358777904 0.380994301193645
rs17686769_fw 0.332469174009713 0.208183174144209 0.288306863388797
rs17686769_rv 0.679178078442694 0.534100579527782 0.162359653301085
rs17687963_fw 0.0423010059391536 0.0173598972992574 -0.528474539976149
rs17687963_rv 0.431531894399849 0.291018311904734 -0.380151452483742
rs17689262_fw 0.495019265476562 0.347934812802539 -0.204148064732327
rs17689262_rv 0.879981738726603 0.796882026392068 -0.0642886803704931
rs17689863_fw 0.602042478171733 0.4519792446466 -0.376298497844575
rs17689863_rv 0.933552533270669 0.881690843234454 -0.0608018098162167
rs17690224_rv 0.959602417296542 0.925829396815638 -0.046174161299521
rs17691584_fw 0.451261837027221 0.308476590709638 -0.202187194078304
rs17691584_rv 0.974177041729009 0.951072856430875 0.0141397255056584
rs1769398_fw 0.00107438493488048 0.000236669534159831 -1.55638616326067
rs1769398_rv 0.121196794054322 0.0605109218961223 -0.736456350380994
rs17694092_fw 3.61339107693427e-05 4.40182362110294e-06 1.63555094739842
rs17694092_rv 1.35872202391276e-07 5.49636401544464e-09 1.87853019858251
rs17694684_fw 3.25759003753607e-09 6.02128075550526e-11 -1.21736643137487
rs17694684_rv 4.2853596931497e-06 3.47141585572608e-07 -1.16820920662966
rs17699732_fw 1.4398831212005e-07 5.87404658233517e-09 1.56833995598728
rs17699732_rv 2.55236643329735e-07 1.17008407968172e-08 1.63352223802352
rs17700376_fw 1.29065821013442e-08 3.18909254150635e-10 -0.982236412125419
rs17700376_rv 4.38317840364609e-13 1.70538225060662e-15 -1.10553070277558
rs17701489_rv 0.394053536384303 0.258744283454074 0.467383020066284
rs17707117_fw 0.691609455946719 0.547983347512961 -0.258544597457823
rs17707117_rv 0.934436440950576 0.882999862681452 -0.0654574438844954
rs17708472_fw 0.450726081126768 0.307973112180943 -0.273901801098879
rs17708472_rv 0.277295068454395 0.165722830856101 -0.285158431804874
rs17708638_fw 0.31478839274414 0.194367774394786 0.446361864987993
rs17708638_rv 0.0478492365943066 0.0201014064459414 0.546612019088587
rs1770895_fw 0.51823877345273 0.369433317267238 -0.368546946635282
rs1770895_rv 0.655811367970256 0.508543730395557 -0.281849843187751
rs17710630_fw 0.673754722753739 0.52796651604276 0.156001631027657
rs17710630_rv 0.767844415518847 0.637919099630575 0.0885711105641928
rs17710_fw 0.0437858490353308 0.0180857599554316 0.516519772532923
rs17710_rv 0.00242122882234807 0.000610358713753456 0.642451366944678
rs17712224_fw 0.409891962070695 0.27218916675967 0.176310382273501
rs17712224_rv 0.0656246636385729 0.0292177473812164 0.411331766220798
rs17712391_fw 0.000314132426121468 5.62038855604598e-05 -0.795574723308934
rs17712391_rv 0.00044664890700957 8.48195703844974e-05 -0.825884136181664
rs17713316_fw 0.703546072151838 0.561753038776866 0.149840228742684
rs17713316_rv 0.762266493349547 0.631234445539162 0.235365414695706
rs17714252_fw 0.978369979667616 0.958695401563293 0.0174279697021821
rs17714252_rv 0.12858940460436 0.0649762818330811 0.905667636039149
rs1771485_fw 0.173893178859562 0.0933985535046632 0.304589914831957
rs1771485_rv 0.160049351442866 0.0844468260172991 0.386096713532185
rs1771519_fw 2.13990897214947e-06 1.51626760104826e-07 1.42936394770676
rs1771519_rv 0.883542931204476 0.802773364708361 0.0500382491402577
rs17719821_fw 0.43801017910771 0.296730754569416 -0.399730284435704
rs17719821_rv 0.53924981901108 0.389507529522743 -0.269255662503311
rs1772145_fw 0.775826530908798 0.647787855190202 0.129861714149492
rs1772148_fw 0.0936401300226294 0.0445538285552907 0.767778938198623
rs1772148_rv 0.0234952636540265 0.00870447160657733 0.912606158970074
rs1772175_fw 0.923318930095489 0.865142923436752 0.0809668643434333
rs1772175_rv 0.840438178337787 0.735497142717118 0.0880495691739255
rs17729876_fw 0.0116968115425563 0.00382694137731827 -1.34121031274322
rs17729876_rv 0.938956541920466 0.890382378076875 0.0606790464342358
rs17730451_fw 0.884615145486401 0.804583427356222 -0.0644903653185965
rs17730451_rv 0.789291280658204 0.664670527977018 -0.191854768034386
rs177316_fw 0.382316419464896 0.248795410826443 0.445094699411627
rs177316_rv 0.0329777631365987 0.0129531589710912 1.05306532968403
rs17733008_fw 0.0962336263723289 0.0460547880811998 -0.309676860517373
rs17733008_rv 0.0277493710842988 0.0105803239691115 -0.318032806711148
rs17734170_fw 0.662504739799676 0.515766275688507 0.316780167315997
rs1774133_fw 0.0611479155900378 0.0268418606372545 0.939033610146423
rs1774133_rv 0.284564103908981 0.171075404628819 0.586951707329067
rs17741540_fw 0.002381835733398 0.000598333081033929 -1.23826093850126
rs17741540_rv 0.0570720278345916 0.024753395868939 -0.875725891763258
rs17741826_fw 6.50399285079021e-05 8.84147530487923e-06 0.942254368811606
rs17741826_rv 0.000146024353711688 2.29118192122735e-05 1.16457648233302
rs17741998_fw 0.955704719952609 0.919229678558113 -0.038142445440134
rs17741998_rv 0.678401936141272 0.53321158995625 -0.245483216046844
rs17743655_fw 0.00170166301017014 0.000404402118067884 0.992699738730366
rs17743655_rv 0.331074514985808 0.207105139763211 0.352433298563875
rs17745316_fw 0.315181258097932 0.194724093991102 0.251992339285896
rs17745316_rv 0.654561711455063 0.50724251175833 0.120596420967348
rs17746039_fw 6.41946416393547e-06 5.62995837508935e-07 -1.13612532950926
rs17746039_rv 1.69921514208867e-10 1.72274721754072e-12 -1.44837172766675
rs17747324_fw 0.0046403111627491 0.00130315126054197 0.889477236720025
rs17747324_rv 0.0106524517855381 0.00342812121246972 0.780548971577714
rs17748_fw 2.14282052739057e-05 2.36630487687303e-06 1.19175874965079
rs17748_rv 2.60425388177422e-05 2.9780691042483e-06 1.29564607421614
rs1774935_fw 0.0160134461076182 0.00554164344165433 1.09811028861104
rs1775002_fw 0.00101031415073692 0.000220049138320802 -0.858011128645541
rs1775002_rv 0.00107101236779911 0.000235757515417164 -0.859165396682875
rs17750057_fw 0.760866132525034 0.629641780252554 0.0877899250837809
rs17750057_rv 0.486397870471536 0.340248117855522 0.158198077973513
rs177510_fw 0.884681526927561 0.804725760092512 -0.0586752342684916
rs177510_rv 0.526442262072773 0.377234542269307 -0.20721039698281
rs1775148_fw 0.000694829723231147 0.000142293090763199 -1.30378439120025
rs1775148_rv 0.000553348209611784 0.000108863671922113 -1.22157484568736
rs17751994_fw 3.61205427801374e-08 1.12168506969686e-09 1.65677109547432
rs17751994_rv 1.44190237951649e-08 3.62296835704929e-10 1.99665047542927
rs17754383_fw 0.955688831111463 0.919168158674062 -0.0477756261639958
rs17754383_rv 0.478706422836098 0.333017754800089 -0.415325761220753
rs17754424_fw 0.0304645865219045 0.011800423507622 0.927198980287286
rs17754424_rv 0.145611076536081 0.0754615511988657 0.504794538798604
rs17754610_fw 2.59236233148364e-08 7.42579430030725e-10 1.59541527868631
rs17754610_rv 4.22508837038081e-07 2.1603832857392e-08 1.67397844270333
rs17754741_fw 0.0814681202707109 0.0377462587197975 -0.711784443182605
rs17754741_rv 0.19185737720888 0.105165416582885 -0.573996953743083
rs177562_fw 0.0366337588587606 0.0146614357900994 -0.706728547907461
rs177562_rv 0.0846147687050179 0.0395143106877716 -0.571266012966028
rs1775848_fw 0.555399494587782 0.40510615652578 -0.389284149973449
rs1775848_rv 0.740491924423566 0.60492535969399 -0.132933297108679
rs17759083_fw 0.221956236814632 0.125796560778556 -0.651695514453733
rs17759083_rv 0.282698566951738 0.169669512750412 -0.597655607476633
rs17759234_fw 0.0344827065996129 0.0136586081727964 -0.491813606457729
rs17759234_rv 0.168320762335633 0.0897393093582758 0.546696125710769
rs17759239_fw 0.773495464229059 0.644865311166307 -0.146924351428633
rs17759239_rv 0.0480754177700186 0.0202105213394643 -0.636626895908269
rs1776181_fw 6.44518207889741e-08 2.24753511279471e-09 -0.77272817587923
rs1776181_rv 0.000233739566606953 3.98695297831352e-05 -0.515521293332929
rs17761950_fw 0.171910166146373 0.0920562344271947 0.356439151091642
rs17761950_rv 0.0253695732676269 0.00952754632523493 0.580276874574284
rs1776228_fw 1.48099840752523e-05 1.52221890632725e-06 1.71498025330317
rs1776228_rv 3.10798263404181e-09 5.69368913285494e-11 1.931676547583
rs17763934_fw 1.18630852898518e-05 1.16902335870089e-06 1.78518219911671
rs17763934_rv 2.89810542112244e-05 3.38371587703904e-06 1.80335297114914
rs17764013_fw 0.0834183303394884 0.0388568061658949 -0.669765815052464
rs17764013_rv 0.115276886068133 0.0570157252829539 -0.597699542978456
rs17764730_fw 0.798385185876097 0.676462735085876 -0.202183207546307
rs17764935_fw 0.000751227425996872 0.000155909698079967 -0.921124822559215
rs17764935_rv 8.86486565443648e-08 3.29183394581384e-09 -1.22448038505738
rs17765329_fw 0.111464076890664 0.0548144006777147 -0.475534530839241
rs17765329_rv 0.100480183034806 0.0484870821891503 -0.528351693848095
rs17765365_fw 0.172929841924037 0.0927559263010473 -0.383829951401878
rs17765365_rv 0.0904807338669306 0.0427852892800478 -0.576059317176009
rs17766014_fw 0.930453834956527 0.876749590918866 0.0399742375992996
rs17766014_rv 0.33380872866343 0.209246718836064 0.618781725737265
rs17766353_fw 0.789084545910364 0.664330663635041 -0.19366882878145
rs17766353_rv 0.977529494596273 0.957027870394191 0.0247691215552002
rs17767863_fw 0.0757713867548157 0.0346496522185247 0.509838169282365
rs17767863_rv 0.354405429270734 0.225740015396191 0.392535461324313
rs17767869_fw 0.892565056888717 0.816869355564701 0.112161003908987
rs17767869_rv 0.451930926008378 0.309066484167201 0.506292134715207
rs17768262_fw 0.949761428607922 0.909048273245052 0.0169518101530438
rs17768262_rv 0.911693129781515 0.847495746492575 -0.0390774509058676
rs17768871_fw 0.35981828294137 0.230141351464045 0.58252268142831
rs17770318_fw 0.671017122403562 0.524958597959418 -0.290048678554666
rs17771284_fw 0.626649017526714 0.477491964974399 0.346779905599636
rs17771284_rv 0.705721362767719 0.56448476831089 0.268510085366628
rs17771960_fw 0.000430456633333716 8.12251938485626e-05 -1.45188616561251
rs17771960_rv 0.00199918063362261 0.000488161528771165 -1.1858008231581
rs17772478_fw 0.804338153026349 0.684599013628417 -0.173266419498906
rs17772478_rv 0.727345387291003 0.589376813059739 -0.243195890429308
rs17772583_fw 0.701764713964952 0.559697563338093 0.275306298978991
rs17773381_fw 0.167703078839564 0.0893229961037731 0.659453197721844
rs17773381_rv 0.151738482008422 0.0792951301347239 0.703155336335479
rs17776036_fw 0.784764333446766 0.658728731761731 0.147720865461863
rs17776046_fw 0.692585292341894 0.549125228885316 -0.290806504794192
rs17776046_rv 0.798180860761875 0.676237562756404 -0.209408365491157
rs17778649_fw 0.941060993035353 0.894215954880602 0.066635844167811
rs17778649_rv 0.756144762682608 0.623875977485791 0.243904812888011
rs17779754_fw 0.494618424405753 0.347535933712739 0.360395295949179
rs17779754_rv 0.832284597427775 0.723638482921003 0.0910763091338682
rs17782508_fw 0.692433460650439 0.548891134072912 0.173886424080288
rs17782508_rv 0.697964936045399 0.55530528586398 0.175759132725868
rs1778352_fw 0.00387944514581165 0.00105884982202875 0.88191733687791
rs1778352_rv 0.0290923814710345 0.0111813014314875 0.864439669266947
rs17784748_fw 1.10290587991827e-09 1.64928409957103e-11 1.75926548598487
rs17784748_rv 3.67890082699988e-06 2.89218892829937e-07 1.69078825472466
rs17787897_fw 7.85738488209535e-06 7.15638038141217e-07 1.30840318474292
rs17787897_rv 2.54488839772403e-07 1.16579491514289e-08 1.41412142765778
rs1778801_fw 1.10540834239142e-05 1.07820695973288e-06 1.77924659531127
rs1778801_rv 0.00117077875715711 0.000261723920144301 1.28159897467822
rs1778907_fw 0.183209133071001 0.0994497158303239 -0.802991394769798
rs1778907_rv 0.308203920636491 0.189266366941062 -0.569971539994136
rs17790938_fw 0.463468268246674 0.319538665861381 -0.149827316438645
rs17790938_rv 0.79990462221813 0.678563983984459 -0.0833499505737164
rs17796225_rv 0.862774791598051 0.770126136266079 0.0752467644562649
rs17797801_fw 0.647956004601093 0.500438841722736 0.17245463178101
rs17797853_fw 0.942171659491307 0.895961981722364 0.0557044092174268
rs17797853_rv 0.799632097773963 0.678152442537664 -0.181666080012335
rs17798207_fw 0.913078021670659 0.849729320961102 -0.0597800247088147
rs17798207_rv 0.118298054982935 0.0587754771554512 0.57342447692453
rs17800949_fw 0.997116288098901 0.99276619142377 -0.00455713782657831
rs17800949_rv 0.889727459932004 0.812215453571769 0.118507150485366
rs17800987_fw 0.00654697862545676 0.00194182535467242 -0.743393051697291
rs17800987_rv 0.000332702311164075 6.01342017889146e-05 -1.02504048156565
rs17802375_fw 0.669334069968834 0.523098404397896 0.285268195393794
rs17802375_rv 0.817849803965996 0.703757395144053 0.185670322171071
rs17802697_fw 0.041749633203656 0.0170954464993633 -1.01205612084581
rs17802697_rv 0.0153998408273492 0.00529456364424585 -0.950054421212018
rs1780326_fw 0.538997156106651 0.3891852210042 0.208300445753013
rs1780326_rv 0.650531369241885 0.503187540075361 0.193022742400344
rs1780327_fw 4.33886763814284e-33 3.42521579156892e-37 -2.14147477082704
rs1780327_rv 1.32902134949764e-10 1.29378544913156e-12 -1.78589610456767
rs17803553_fw 0.00530939672344658 0.00152242783618676 1.2521725515584
rs17803553_rv 0.0257352779857447 0.00968991029986984 1.10919821899873
rs17804274_fw 0.0496364865675529 0.0209893731993974 -0.961761491054599
rs17804274_rv 0.0407165311450475 0.0165980292685406 -0.813450555907189
rs17804432_fw 0.713022720571218 0.572970429834695 0.237556688961526
rs17804432_rv 0.2243687665417 0.127467531839867 0.503564293097829
rs17805167_fw 0.189476590028073 0.103599710329428 0.523740475644477
rs17805167_rv 0.987322480283747 0.975029941283462 0.00678342784290218
rs178058_fw 0.0766481321560803 0.0351396141781958 0.794036744534764
rs178058_rv 0.0484288355833781 0.0203924109415844 1.02836546213838
rs1780636_fw 2.14985343904984e-07 9.55010904955039e-09 1.30927476036562
rs1780636_rv 3.34962649115715e-05 4.02346532809848e-06 1.01856780612394
rs1780680_fw 0.732296297681152 0.595164170030986 0.263128536649546
rs1780680_rv 0.846452913218457 0.743977813712411 0.147467911058794
rs17809326_rv 6.86048211032358e-06 6.08514187168431e-07 2.03052806468919
rs1781052_fw 0.693583974060448 0.550294493493715 -0.217535767673732
rs1781052_rv 0.991164996777492 0.981708510093153 -0.00763796439684253
rs17812329_fw 6.40166812939972e-08 2.22504749806139e-09 -1.65646438665316
rs17812329_rv 1.51749612089407e-05 1.56709130041355e-06 -1.60328803377066
rs17814184_fw 6.22403358107788e-07 3.41552546525678e-08 -1.61548296675945
rs17814184_rv 7.65410598155789e-06 6.94438860312536e-07 -1.50950549271494
rs1781420_rv 0.439309414526571 0.297858923122916 -0.452843065056176
rs1781421_fw 0.956320424633823 0.920309576814305 -0.0464967051146006
rs1781421_rv 0.959950038382012 0.926411545747274 -0.0239062443547454
rs1781423_fw 0.00145251797174961 0.000336510698908926 1.07185822444049
rs1781423_rv 0.0707345882752567 0.0319140052454912 0.865683023741615
rs17814538_fw 0.0113951977172899 0.00371109842655967 -0.804020439662428
rs17814538_rv 0.00161354344640708 0.000380385152062586 -1.03004993320633
rs17817829_fw 0.247921432499649 0.144320738257476 -0.70701096240589
rs17817829_rv 0.396690259072505 0.260999034695835 -0.53716729872244
rs17817865_fw 0.214640834238818 0.120706421871085 0.526143205398004
rs17817865_rv 0.0101370656091721 0.00323631124064027 0.821677803829608
rs1781792_fw 0.0786972169783503 0.0362432137511829 -0.927526056546698
rs1781792_rv 0.012634197808368 0.00419083431226914 -1.22974233569877
rs17818195_rv 0.0429136668484799 0.01765565298671 1.12759975625331
rs17819427_fw 9.31090983010361e-08 3.49033113894627e-09 -1.49944917198165
rs17819427_rv 5.92278471610512e-06 5.10842853536313e-07 -1.48907259564713
rs17820515_fw 0.00222811487667614 0.000554139044741733 1.28629710059886
rs17820515_rv 0.00157964119677779 0.000371154409813603 1.2730402794496
rs17821448_fw 0.246008730120643 0.142940971143944 0.511365443732483
rs17821448_rv 0.98279471552439 0.967464700545595 0.0143575428768418
rs17823579_fw 0.117930037343539 0.0585514017282719 -0.262551698390528
rs17823579_rv 0.371917641640831 0.240043959759049 -0.252878431344338
rs17823641_fw 0.786756574734489 0.661146316383305 -0.155265321243373
rs17823641_rv 0.706809756410759 0.565714038504014 -0.188887941489401
rs17823746_fw 0.926857455309657 0.870811792713313 0.0366400080305263
rs17823746_rv 0.971189778705244 0.945593530590459 -0.0170008084624226
rs17824285_fw 0.423524063652549 0.28398923872985 0.279072660878028
rs17824285_rv 0.970469550996659 0.944520172326808 0.0235414911685463
rs17825828_fw 0.0255167894918062 0.00959354393808458 -0.528978541151968
rs17825828_rv 0.896627633832939 0.82366290965974 -0.0543816615732688
rs17826509_fw 1.6140078692466e-05 1.68550533079478e-06 0.981839495049028
rs17826509_rv 0.0204901760732899 0.00741091254112323 0.646203774522687
rs17826537_fw 2.20480319084789e-05 2.44643840160958e-06 1.00444564184493
rs17826537_rv 0.00133980509459304 0.000306242891298401 0.830999715049742
rs17826541_fw 0.702878014807327 0.561061087672291 -0.27686070190928
rs17826541_rv 0.951085888437043 0.911239216708159 0.046918663869883
rs17826719_fw 1.32418823704859e-08 3.29434235263576e-10 1.75421690069532
rs17826719_rv 1.79497880045947e-07 7.65181778434771e-09 1.60724454496117
rs17827147_fw 0.0107474088244327 0.00346486124215151 0.979451681489349
rs17827147_rv 0.00608200522954344 0.00178272056479005 0.992162070818797
rs17827161_fw 0.00656529406552251 0.00194844125673776 1.51615771471745
rs17827161_rv 0.816194282284132 0.701384745080393 0.0992238705809465
rs17829669_fw 0.177080307491393 0.0954558554874266 -0.449132089809599
rs17829669_rv 0.271505638785941 0.161429992422325 -0.371560919318504
rs17830933_fw 0.294273901553553 0.17845532420876 -0.543572722938139
rs17830933_rv 0.647786098819108 0.50025316547316 -0.244188351913638
rs17831500_rv 0.976650163928767 0.955319652214717 0.0143974342034456
rs17831531_fw 0.180409571394288 0.0976170072193961 0.696494274912064
rs17831531_rv 0.970023018052416 0.943648001175337 -0.021420149312567
rs17834031_fw 0.0168644789147852 0.00589073783638173 0.877123056589245
rs17834031_rv 0.098423190761321 0.0472980084437186 0.681285571112511
rs1783464_fw 0.98275424730097 0.967348258146752 0.0105732872179468
rs1783464_rv 0.00823912225295577 0.00253895271970877 1.02682773579178
rs1783591_fw 0.527426141928137 0.378134661916549 -0.169917163806661
rs1783591_rv 0.405396928773629 0.268414535459894 -0.265140845691952
rs17836908_fw 0.0504718903173032 0.021411766757421 0.858056816636619
rs17836908_rv 0.119911639489425 0.0597637923537944 0.781172197057245
rs17837478_fw 0.289904295434206 0.175096021813812 0.404326189878507
rs17837478_rv 0.500530473059001 0.352914851431363 -0.288901044426847
rs1783938_rv 0.0224948059239421 0.00827243240677811 1.27473365633138
rs1783956_fw 0.0751837571471977 0.0343334522528135 -0.510722993274085
rs1783956_rv 0.352329629860866 0.22405624659672 -0.328887066965893
rs17841922_fw 0.624343886507829 0.474925788172587 0.23924625041949
rs17841922_rv 0.681610005000912 0.536798652898311 0.291258372019889
rs17841923_fw 4.53408957303331e-07 2.34957388894894e-08 1.27996256078778
rs17841923_rv 9.54141218417486e-07 5.75585140440751e-08 1.32637628829386
rs1784302_fw 0.890618869690088 0.813722238663977 -0.0692711495264195
rs1784302_rv 0.977465190047398 0.956849193523173 -0.01821084570326
rs1784305_fw 0.460115452171271 0.316508549690587 0.45333694688721
rs1784305_rv 0.505172781643276 0.357310274198174 0.455221876980888
rs17844512_fw 0.0198266054530246 0.00712507453723928 -1.02018286943994
rs17844512_rv 0.00797481543665478 0.00244194547022792 -1.19511201262906
rs1784459_fw 0.00481109331318675 0.00135903402775061 -0.505924858749712
rs1784459_rv 0.381050267054353 0.247743695258374 -0.510745253370191
rs1784460_fw 0.0159140091026958 0.00550148902735967 -0.395446151122589
rs1784460_rv 0.115473340024385 0.0571298203138509 -0.365946161607523
rs1784461_fw 0.0694411060089016 0.0312192088939559 0.687636877653234
rs1784461_rv 6.76685705147578e-05 9.25680891762915e-06 1.38511722394423
rs1784559_fw 0.00231071772300047 0.000577497016639001 1.38506749650115
rs1784559_rv 3.89464190563566e-06 3.10000705633982e-07 1.90289781781453
rs1784658_fw 0.00189867429586111 0.000459637116958617 0.963933764182607
rs1784658_rv 0.479888541314563 0.334206744639229 0.268133255765923
rs17846760_fw 0.736114243178182 0.59969501999446 -0.115790899575337
rs17846760_rv 0.96461338792295 0.934131987785814 0.0170706912231369
rs17847409_rv 0.0195750855574332 0.00701945366597914 -0.866685614315255
rs1784785_fw 0.0124470959853962 0.00411669956653413 0.601937967315956
rs1784785_rv 0.0343819018618051 0.0136132509976781 0.655887559754325
rs17848050_rv 0.207677283712554 0.115940190540673 -0.782728992076173
rs17848649_fw 3.25969773845589e-06 2.49635814295008e-07 -0.979188394512516
rs17848649_rv 1.02173653301621e-05 9.78618771980636e-07 -1.78270646857677
rs17848872_fw 0.13111366530942 0.0664928096276083 -0.755391292994966
rs17848872_rv 0.0160337279878925 0.00554971440054914 -1.10088014287541
rs17851253_fw 0.953681428681758 0.915565146391428 0.0365624484827725
rs17851253_rv 0.975214589146339 0.952668690691923 0.0227369437408459
rs17851563_fw 0.0821942809163792 0.0381689135836989 -0.616963458454517
rs17851563_rv 0.0239240060084596 0.0088924498605289 -0.891395600152904
rs17851655_rv 0.823475679010244 0.711458766791939 -0.185353277681511
rs1785184_fw 0.658867306627132 0.511805735652736 0.143908568920267
rs1785184_rv 0.430813547212431 0.29037081101698 0.23601848290074
rs17854357_fw 0.720694024236549 0.581418798693903 0.155397969258619
rs17854357_rv 0.245049468667569 0.142284113855765 0.334210523924814
rs17860046_fw 0.760212808513236 0.628783920538363 -0.125088850514782
rs17860046_rv 0.366148796659099 0.235346565607918 -0.527992486795058
rs178601_fw 1.40463044774957e-38 3.16814879048531e-43 -1.48596200644348
rs178601_rv 2.13404258828741e-14 5.96854206395793e-17 -1.43711606228744
rs17860282_fw 0.363086782583384 0.232862484648305 -0.556820479223619
rs17860282_rv 0.103686866845282 0.0503373358439608 0.464815877758156
rs178602_fw 1.76485441799479e-06 1.20434117684122e-07 -0.87883461003793
rs178602_rv 4.97273548369766e-09 1.00215155960932e-10 -1.07592179030256
rs17861099_fw 0.00162799864806092 0.000384472208690948 1.32688060376629
rs17861099_rv 0.0310948338828839 0.012091188563265 1.21127113955328
rs1786141_fw 0.00198647372050962 0.000484287403891374 -0.427411319840874
rs1786141_rv 0.058536698254014 0.0254929591807477 -0.378151535814973
rs17863031_fw 0.0511223861293119 0.0217462703267267 0.708223543656831
rs17863031_rv 0.00385555642153886 0.00105143230579192 0.996780846454148
rs1786316_fw 0.593873326915553 0.443650272031081 -0.170286546998044
rs1786316_rv 0.0247342878271236 0.0092505321545798 -0.583090371417383
rs17864127_fw 0.541155293394588 0.391292773268759 -0.419768071921256
rs17864127_rv 0.553442679971585 0.403229478748243 -0.416428497820764
rs17864661_fw 0.336915804847222 0.211651456978637 -0.544048487665917
rs17864661_rv 0.321455518687427 0.199661616596293 -0.562488932270242
rs1786682_fw 0.133790311187264 0.0680856165680858 0.57407062581079
rs1786682_rv 0.272921260803657 0.162457007247525 0.43150882333337
rs1786684_fw 0.0160075701374647 0.00553870736407835 -0.545516383530532
rs1786684_rv 0.711318250052194 0.570918890475175 -0.174356268526292
rs1786685_fw 0.831741239862125 0.722858477408142 -0.172017090695161
rs1786685_rv 0.507729176090026 0.359536524448177 -0.45811232501454
rs1786690_fw 0.585951914004219 0.435578382843536 0.367473855502003
rs1786690_rv 0.723988000198895 0.58533888285117 0.251403362075266
rs17867056_fw 0.000418947172712926 7.86707119817184e-05 -1.26485924466569
rs17867056_rv 2.866752503269e-06 2.14411568496031e-07 -1.6273097643543
rs17867585_rv 0.834870074247307 0.727393388512938 0.110912900177557
rs1787000_fw 0.076508198679113 0.0350659701204194 -0.289914403732212
rs1787000_rv 0.141924230803301 0.0731340657489991 -0.303454990359153
rs1787008_fw 0.00353763045069518 0.000950953620339795 1.01095132596027
rs1787008_rv 1.47614305370731e-05 1.51573016329902e-06 1.31621460116919
rs1787196_fw 0.880720370264814 0.798218865837875 0.0701698854851613
rs1787196_rv 0.702136796399996 0.560121529519908 0.292607589448817
rs1787198_fw 0.0228509963319715 0.00842584103290936 -1.01097931162579
rs1787198_rv 0.0109538510000738 0.0035422404746222 -1.15636618987067
rs1787523_fw 0.0850541052998324 0.0397635999549413 -0.49120104662274
rs1787523_rv 0.24537954613343 0.14251727721736 -0.287306635434974
rs17875497_fw 0.939174040360051 0.890744906952788 -0.0603741618374162
rs17875497_rv 0.747545396519653 0.613367105643124 -0.225101479333982
rs17875577_rv 0.960541793134064 0.927524252247734 -0.0440308115491634
rs17876031_rv 0.703371583253727 0.56155025817937 0.243405595804705
rs1787780_fw 0.967893429203085 0.940266463877921 -0.0262477679577892
rs1787781_fw 0.287367057035254 0.173155244692729 -0.283475983991172
rs1787781_rv 0.129254032186132 0.0653704250205167 -0.373666145086144
rs1787782_fw 0.00396778230143539 0.00108654016875061 -0.766483954961517
rs1787782_rv 0.0133505046268006 0.00448053125213099 -0.722278835598394
rs1787784_fw 0.527869437300249 0.378560824018406 -0.248063412528227
rs1787784_rv 0.0279789133815638 0.0106820431885991 -0.575942822297668
rs1787785_fw 0.00217418679622071 0.000538446657851485 -1.10949673039101
rs1787785_rv 0.0825180709732513 0.0383499831379431 -0.743294658445607
rs1787786_fw 0.626510155500461 0.477328670031969 0.182759348730221
rs1787786_rv 0.280767603526273 0.168235117179695 -0.325865164052455
rs17879405_fw 0.00371023989507132 0.00100471716393509 0.921750542584952
rs17879405_rv 0.00577935864242176 0.00167947619877666 0.736732859746671
rs17879414_rv 0.273140642525218 0.162644351515126 0.395028590680327
rs17879437_fw 1.43194829673925e-05 1.46259875987542e-06 1.90440234256575
rs17879437_rv 0.999451062797281 0.997118397438968 0.000938219671365584
rs17879565_fw 0.291142583680136 0.176027790015557 -0.35412006489322
rs17879565_rv 0.178695561962384 0.0965039062578116 -0.374223475200929
rs178812_fw 0.203296049561591 0.112914228176971 -0.457888128691678
rs178812_rv 0.562636741718336 0.412366158438532 -0.305322637237387
rs17881535_fw 0.107163085973723 0.0523041230360965 0.922361428184654
rs17881535_rv 0.806472922273705 0.687622538498954 0.165930349483488
rs17881730_fw 0.560609114002258 0.410303255599496 -0.281720590562236
rs17881730_rv 0.414274277026289 0.275955481401511 -0.293144506697292
rs17882209_fw 0.0148554296089166 0.00507472277927295 0.775950513266686
rs17882209_rv 0.0827132782767427 0.0384621594549004 0.492847023467833
rs17882431_fw 1.68335793087659e-05 1.77444363270293e-06 -0.798562185015603
rs17882431_rv 0.00269169232104596 0.000690797977069795 -0.88207007433067
rs17882475_fw 4.85813485915295e-05 6.27100004486925e-06 1.79106596874029
rs17882475_rv 1.43654362699427e-05 1.4682644906452e-06 1.80353862208594
rs17882910_fw 4.79750305598879e-05 6.17866800110429e-06 1.1957164893025
rs17882910_rv 5.41024766957029e-05 7.12401341910667e-06 1.14911189035694
rs17883378_fw 0.0100879128887066 0.00321800234538472 -0.689687165150065
rs17883378_rv 0.0844382002211281 0.0394213800608339 -0.511588016469172
rs17885118_fw 0.000104727450769349 1.54958563762448e-05 0.911030540709861
rs17885118_rv 5.60016633064495e-05 7.41830044656212e-06 0.961136359044746
rs17885544_rv 0.000366658555937891 6.72640149025812e-05 1.57201677225987
rs17885645_fw 0.458326321646842 0.314892594814247 0.445256356248452
rs17885645_rv 0.5167202350025 0.368119438888114 0.332863879197219
rs17886054_fw 0.108125355756217 0.0528591443372908 -0.942340087437102
rs17886054_rv 0.0229845454798157 0.00848257068960879 -1.0672125991128
rs17886728_rv 0.732555420988844 0.595457788942 0.249990913009506
rs17887142_fw 0.804590248068909 0.684961528399334 -0.0803760032584185
rs17887142_rv 0.617813677404411 0.46830711513285 -0.154026527305746
rs178895_fw 0.0458141735035492 0.019091994533823 -0.488524006221292
rs178895_rv 0.0477557403702505 0.020054050302538 -0.530121059932307
rs1789135_fw 0.0725164403883186 0.0328667812022525 -0.771585969342365
rs1789135_rv 0.0628748673799346 0.0277580570340389 -0.857937039391168
rs178931_fw 0.931996090370673 0.879180315897191 -0.0673676547053437
rs178931_rv 0.884528675464165 0.804446376874211 -0.116580972220063
rs1790108_fw 0.039313334694786 0.0159147359054046 -0.469039558278961
rs1790108_rv 0.186975562966403 0.101918044708794 -0.420652127282064
rs1790149_fw 0.0890038246070251 0.0419684670974934 0.500081025688841
rs1790149_rv 0.0281550569695993 0.0107645338030422 0.689462956591746
rs1790345_fw 8.74331786446979e-06 8.15248918524859e-07 1.53851304822046
rs1790345_rv 2.67012733083894e-07 1.23701766905972e-08 1.73644713954913
rs1790398_fw 0.685537318220377 0.541119270760563 0.172974948775702
rs1790398_rv 0.545856679130285 0.395837199808683 0.191893505867712
rs1790399_fw 0.614452161544535 0.464746973915514 -0.335498073368401
rs1790399_rv 0.331787154565898 0.207685019106146 -0.564943250558196
rs1790404_fw 0.364222754885539 0.233755331533981 -0.513190574328115
rs1790404_rv 0.209541183465896 0.117214698915953 -0.712613897147215
rs1790650_fw 0.0163864617678494 0.00569456896626082 0.675965404467124
rs1790650_rv 0.00818210313959465 0.00251833677920671 0.792231038514836
rs1791099_fw 0.0219876206102789 0.00805368018992747 -1.14278088104484
rs1791099_rv 0.0206142047496743 0.00746530294705817 -1.16560674270079
rs1791238_fw 0.475446670013574 0.330065252985109 -0.402775952788948
rs1791238_rv 0.327656955055702 0.204471508570995 0.536229132762518
rs1791294_fw 0.775877755111398 0.647866607291929 0.127039015406703
rs1791294_rv 0.874189960314782 0.787827816093862 0.0759859447836617
rs179145_fw 2.54064101859269e-06 1.85894971677975e-07 -1.42505487060742
rs179145_rv 4.11092568371979e-15 9.36492904311843e-18 -1.81161257845572
rs179152_fw 0.327932422736614 0.204672997919438 -0.224160611269017
rs179152_rv 0.557269259434487 0.406968447196822 -0.172472392123869
rs1791790_fw 0.00172293912638761 0.000410410504190264 0.886656167392299
rs1791790_rv 0.0263808211068523 0.0099707555775786 0.662434521902326
rs1792391_fw 0.524559556645483 0.375376692838579 -0.361393805922149
rs1792391_rv 0.722144031627973 0.583207533301858 -0.206955147666573
rs1792667_fw 1.18061967541142e-07 4.62289580590302e-09 -1.44416071832807
rs1792667_rv 3.66604712872701e-08 1.14161475843247e-09 -1.7989423532313
rs1792668_rv 0.839514466561704 0.73409230866333 0.16945862652692
rs1792669_fw 0.558006991561331 0.407687691134753 0.414446392374315
rs1792669_rv 0.761197897566744 0.630068340123946 0.23621753090452
rs1792670_fw 0.675308601788333 0.52969442294729 0.30379611696897
rs1792670_rv 0.916421934557401 0.855011578017117 0.0866786738921091
rs1792687_fw 0.92680255190764 0.870716949986669 -0.072996116913498
rs1792687_rv 0.570933044435191 0.420576354006977 -0.368117612714509
rs1793283_rv 0.0829978320089974 0.0386216228838331 0.970636793737438
rs1793660_fw 0.00439033750394604 0.00122136464213439 1.31114749727438
rs1793660_rv 0.000395829835908958 7.36377771241674e-05 1.15810074736754
rs1794038_fw 0.449654952131783 0.306972466249746 -0.311825964998918
rs1794038_rv 0.852562496774868 0.753703244791839 -0.0871589147258068
rs179436_fw 0.962977869533576 0.931451291185778 -0.0261638201500606
rs179436_rv 0.509902080795097 0.361587004244809 -0.320954925823344
rs179486_fw 0.379565376979703 0.24646602033377 0.295760787846875
rs179486_rv 0.244633723105554 0.141965469636025 0.419303838164457
rs1795240_fw 0.239198424748024 0.137999298705732 -0.584512964548931
rs1795240_rv 0.0106524517855381 0.00342808495946394 -0.820473941203044
rs1795241_rv 2.01196630310198e-05 2.19502909782214e-06 1.68032803639838
rs1795243_fw 0.657543279182925 0.510465132763377 -0.329408633258242
rs1795243_rv 0.760476257873966 0.629104739039234 -0.22997871413879
rs1795244_fw 0.0106188849510275 0.00341468429147419 1.31028385960768
rs1795244_rv 0.0724742783418762 0.0328430506260678 0.967444075998893
rs1795486_fw 0.738353889113854 0.602419601112571 0.237022762069378
rs1795527_fw 0.812012242687348 0.695016252830645 0.143268858277706
rs1795527_rv 0.816331492848799 0.701585510725159 -0.145522491239076
rs1795965_fw 0.0798640084324439 0.0368787406314829 0.810235749332019
rs1795965_rv 0.91502051802792 0.852771953337529 0.0478518815320224
rs1797076_fw 0.309020388995674 0.189903679145077 -0.433154725890092
rs1797076_rv 0.0290919251354403 0.0111807979597919 -0.738605126272315
rs1797077_fw 0.809916908569855 0.692295688496422 0.112940599967075
rs1797077_rv 0.363411841040218 0.233136532136106 0.363735908355563
rs1797081_fw 0.484786350029827 0.338722003830414 0.305367360907453
rs1797081_rv 0.192999622163494 0.105985244514944 -0.385039479907037
rs1797399_fw 0.000439403244514327 8.31958348988523e-05 -0.584029186908487
rs1797399_rv 0.000553298243859769 0.000108844172253701 -0.554217926191435
rs179871_fw 0.268298310327601 0.158984419183659 0.336632122755723
rs179871_rv 0.00103295493809214 0.000226052086043825 1.04298732187738
rs1799797_fw 1.06739984671149e-06 6.54485403122789e-08 -2.03401681502992
rs1799797_rv 1.10103536859158e-08 2.64605103129359e-10 -2.14610075020659
rs1799800_rv 0.969974068077411 0.943516642774849 0.0180826150574737
rs1799801_rv 0.869256587475743 0.780156610892751 -0.117765364746899
rs1799809_rv 0.914297893861619 0.851534774952204 -0.0579470374179173
rs1799810_fw 0.000283601920927409 4.99130681386813e-05 1.03357117125686
rs1799810_rv 0.000125142130746773 1.90990217362423e-05 1.16248612009621
rs1799846_fw 0.399946178800404 0.263799758204385 0.272690706183838
rs1799846_rv 0.667378878972708 0.521081167750772 0.152781361535872
rs1799917_fw 0.000133038310202483 2.05126734153774e-05 -0.97888674153923
rs1799917_rv 5.20362178909105e-05 6.79970742401186e-06 -0.930397262056554
rs1799941_fw 0.120620139122904 0.0601749010682958 -0.421221857435388
rs1799941_rv 0.573549244723343 0.423247415514164 -0.260050039451877
rs1799971_fw 0.00459972648587948 0.00128999005605886 -0.760688186191877
rs1799971_rv 0.00455044453283021 0.00127437284693897 -0.614217271306119
rs1799991_fw 0.0036785333511511 0.000994654688679161 1.1090622950289
rs1799991_rv 0.00100494996133041 0.000218593567941652 1.21294199935841
rs1799992_fw 0.370588979608648 0.238906852561674 -0.240866026585358
rs1799992_rv 0.742861628421236 0.607829110341108 -0.102926833064881
rs1800359_fw 0.586709565548287 0.436346712820427 -0.146366042465218
rs1800359_rv 0.250302462679459 0.146048348030636 -0.262969590624964
rs1800467_fw 0.000180820510314468 2.93747682592014e-05 1.4052075837131
rs1800467_rv 2.65257502760743e-05 3.04678778601833e-06 1.5106043761235
rs1800528_rv 0.141167380544501 0.0726803773908125 -0.535449353618106
rs1800562_fw 1.17187312868183e-06 7.32685021812081e-08 1.80317022348349
rs1800562_rv 7.53398431607343e-07 4.2890148894283e-08 1.84037745794754
rs1800588_fw 0.561016846707324 0.41070000893767 0.261695594723133
rs1800588_rv 0.123942214033128 0.0621968686218033 0.595787803142257
rs1800649_fw 0.766940833215745 0.636882987344837 -0.137779383588231
rs1800649_rv 0.72913658669346 0.591486071747947 -0.187483371740988
rs1800734_fw 4.32639718404392e-07 2.21852760689369e-08 -1.11865764674226
rs1800734_rv 6.26586257962898e-06 5.46651850821114e-07 -1.10857763310275
rs1800759_fw 0.0168930562024658 0.00590262495850999 -1.03210174742616
rs1800759_rv 0.016049472547669 0.00555610179984431 -1.05988109532398
rs1800774_fw 0.000177960889703825 2.88299370781694e-05 1.54647013789014
rs1800774_rv 0.0208363906596927 0.00756197996909476 0.917186698662761
rs1800778_fw 0.0016840412997777 0.00039962555293579 1.05994840739702
rs1800778_rv 0.0568015644492414 0.0246136696183423 0.735293070306763
rs1800810_fw 9.34454934537437e-06 8.81636816846377e-07 -1.07034556171484
rs1800810_rv 0.0097394317152339 0.00308746567831795 -0.5455802764583
rs1800825_fw 4.87082762918937e-05 6.28903211008989e-06 1.98242134068991
rs1800825_rv 5.39614710330632e-06 4.55926719798482e-07 2.06223204728063
rs1800871_fw 0.23179144245221 0.132740543212324 -0.573498930526452
rs1800871_rv 0.0273189043529319 0.0103872345301685 -0.903235012294312
rs1800896_fw 0.534925714742007 0.385296743780129 0.421873120500683
rs1800978_fw 0.00293898609489145 0.000765555507565348 0.776200269244667
rs1800978_rv 0.167388599739226 0.0890910376353186 0.390434290643404
rs1801020_fw 1.11984378763318e-07 4.32924091483957e-09 -1.29509706230998
rs1801020_rv 1.24353701603738e-07 4.92371769369595e-09 -1.27009294040886
rs1801255_fw 0.127352834758284 0.06423654465219 0.310384943591982
rs1801255_rv 0.322864397031964 0.200759814362498 0.230465803796293
rs1801257_fw 0.631953098145857 0.483051572528285 -0.11886600804796
rs1801257_rv 0.0414077009345736 0.0169265463462992 0.523539408676497
rs1801321_fw 0.045271646823956 0.0188184278045403 -0.762361419572095
rs1801321_rv 0.631163569591011 0.482291478536383 -0.185027307263474
rs1801706_rv 0.510054878664422 0.361718366450892 -0.446435845343094
rs180193_fw 0.000102286729479196 1.50617762857481e-05 -0.961867749042867
rs180193_rv 0.00816127603558886 0.00251045386533203 -0.823227967070587
rs180194_fw 1.29397033917912e-05 1.29700563589679e-06 1.67783627983397
rs180194_rv 3.58972206104835e-06 2.81034041724532e-07 1.74710219782109
rs180195_fw 0.367759309049337 0.236647176279391 -0.498313149106132
rs180195_rv 0.180621217322422 0.0977618042242455 -0.73538159929536
rs1802059_fw 0.368608561967027 0.237301738540777 -0.247163876728964
rs1802059_rv 0.976512327037717 0.95508174028637 0.0105227253133726
rs180205_fw 0.980954581908264 0.963508653366342 0.0179869627787397
rs180205_rv 0.819166489303973 0.705634406860205 0.0962753680735305
rs180206_fw 0.73430728548568 0.597469348083058 -0.17656701625371
rs180206_rv 0.798700431340137 0.676974997954958 0.171465145723522
rs180207_fw 0.589968357663912 0.439635275728057 0.232338998683309
rs180207_rv 0.48918128861406 0.342640749802547 -0.198535595713016
rs180208_fw 0.210990363211437 0.118228640216738 -0.674257025524287
rs180208_rv 0.156733988247564 0.0823917515583692 -0.751147180980643
rs180210_fw 0.36500009338048 0.234406524242656 0.282368827754144
rs180210_rv 0.179887172015861 0.0972772666155331 0.301822431743271
rs180211_fw 0.487767870423341 0.34145731221421 -0.460524307130261
rs180211_rv 0.41563948196143 0.277136736867191 -0.477443831608893
rs180286_fw 0.668074108945644 0.521774679052256 0.178255587613344
rs180286_rv 0.0977528525849232 0.0469251615293423 0.878152022344701
rs180294_fw 0.018211164319399 0.0064486235617197 -0.847080845802172
rs180294_rv 0.191851920789249 0.105158098454077 -0.547125424183011
rs1803831_fw 0.00958907855953973 0.00303108402816379 0.79021917948019
rs1803831_rv 0.00156167759140964 0.000366291169096645 0.880251000727895
rs1803870_fw 0.00503402656166371 0.00143160543390628 -1.10784374506364
rs1803870_rv 0.0075039591122146 0.00227703252246885 -0.949963874356935
rs1804998_fw 8.52448166977153e-08 3.13880736329439e-09 -1.5257490124582
rs1804998_rv 2.63890021677678e-08 7.5741140992529e-10 -1.59573734773417
rs1804999_fw 0.000174433155069681 2.81718830493606e-05 1.34246310905677
rs1804999_rv 4.80006146117591e-07 2.51555007331338e-08 1.67587062745042
rs1805040_fw 1.79166859163954e-05 1.91286162002114e-06 -1.03717290124657
rs1805040_rv 1.24384903302166e-07 4.92787086454019e-09 -1.09480641993694
rs1805222_fw 0.806569741251815 0.687870786583269 -0.077471071934465
rs1805222_rv 0.984179283187584 0.969972436804508 -0.00771997491539243
rs1805312_fw 0.00301935063231288 0.000789841858389679 1.28363687087035
rs1805312_rv 0.286273271671557 0.17230569720298 0.395796735477963
rs1805313_fw 0.0423150773216968 0.0173675447045949 -0.428229788796525
rs1805313_rv 0.174778654526894 0.0939313061787162 -0.306966566199712
rs1805431_fw 0.0836549717919893 0.0389821300347911 -0.916476595726686
rs1805438_fw 0.864799936544678 0.773162664307965 -0.0733516643389113
rs1805438_rv 0.932493456795141 0.880023401471972 0.0367262337502475
rs1805580_fw 0.902093536110476 0.831673432166089 0.0757428433192762
rs1805580_rv 0.839401849689192 0.733955968196862 0.114262749432842
rs1805583_fw 0.830148179628442 0.720668830876018 -0.156326929206607
rs1805583_rv 0.818057205818148 0.70399121776402 0.17572248510784
rs1805746_rv 0.191535980521421 0.10495468420195 -0.778156668609697
rs1805760_fw 0.0859424477220838 0.0402767994128802 0.786464949963489
rs1805760_rv 0.00135833957955941 0.000311214666392197 1.23523275866587
rs1805874_fw 0.282078249299513 0.169210779688647 0.442727943205702
rs1805874_rv 0.224997438090888 0.127905887532541 0.318105762098126
rs1806255_fw 0.0352498682643753 0.0140240983921715 0.909054531291418
rs1806255_rv 0.179476650833472 0.0970087166314806 0.688195896445954
rs1806261_fw 0.194976348814502 0.107286246068175 0.68500987288369
rs1806261_rv 0.955834156036886 0.91950553886237 0.0484804157312656
rs1806615_fw 0.909616404293896 0.844230544485058 0.0961782574191468
rs1806615_rv 0.99085976446234 0.981227398924554 -0.00806849970598452
rs180671155_fw 0.139058571051683 0.0713331653742549 -0.370087701110518
rs180671155_rv 0.297411945424477 0.18093186106074 -0.334898069871646
rs180671790_rv 0.00581679960074602 0.00169284927030914 -1.06986785883679
rs180673381_fw 0.982124676169993 0.965999006606702 0.0186666176337805
rs180673381_rv 0.943570985470187 0.898165249781342 -0.0610595388757529
rs180673783_rv 0.00377937302495875 0.00102701836441499 1.19478079554333
rs180677864_fw 0.458640432389902 0.315180579944397 0.348025917264325
rs180677864_rv 0.0180538157651453 0.00637987546238755 0.676858315489257
rs180680089_fw 0.000209964899051967 3.50872865634253e-05 -1.03057364535723
rs180680089_rv 0.00404759259545781 0.00111195592323791 -0.772287700683874
rs180682245_fw 0.645954532351787 0.498321519082195 0.163146263892264
rs180682245_rv 0.874224264584506 0.787910526923471 0.0727377371980645
rs180683014_fw 7.91199481315986e-10 1.10909977814391e-11 1.33399148772242
rs180683014_rv 0.00172611685336083 0.000411284248441533 0.943496118514468
rs180683114_fw 0.134911311186953 0.068743956059694 0.440028271767864
rs180683114_rv 0.123989334522896 0.0622393683344081 0.40779322386677
rs180684380_fw 0.827709428315216 0.717442426621696 0.0942831400205148
rs180684380_rv 0.00879911835772799 0.00274377055430326 1.13452171850325
rs180685662_fw 6.10533807185547e-08 2.09932963969318e-09 1.67013408201921
rs180685662_rv 2.96420592840141e-08 8.74833872544488e-10 1.60809498268425
rs180685893_fw 2.31202857792216e-07 1.04061102202356e-08 1.42334355504356
rs180685893_rv 0.000368269844347401 6.76263076430174e-05 1.13124381842281
rs180686800_fw 0.74198755384985 0.606679883165947 0.199337258103283
rs180686800_rv 0.373206614699916 0.241116254769587 -0.497118590683301
rs180689305_fw 0.00819643746689279 0.00252322460103444 -0.523481733691365
rs180689305_rv 0.00471085963747768 0.00132662933065066 -0.640887446266194
rs180689434_fw 0.216350786446117 0.121905671745731 -0.735330615752373
rs180689434_rv 0.280685169323425 0.168176226553864 -0.545442740545345
rs180689438_fw 0.498239432518536 0.350809869649552 -0.226702647163653
rs180689438_rv 0.501372137450003 0.35368710791103 -0.234027269296164
rs180689522_fw 0.000266018223852813 4.62813869020361e-05 1.19701948893082
rs180689522_rv 0.0561197996145101 0.0242714082823943 0.7091819566889
rs180692135_rv 0.0169041005005537 0.00590703810250564 1.0858190120952
rs180693950_fw 0.512542745564884 0.364083842223485 -0.424492741754488
rs180693950_rv 0.854633594070174 0.757269053208381 0.152770605598856
rs1806940_fw 0.746922393046866 0.612636070532959 -0.11290841843875
rs1806940_rv 0.218477035749592 0.123354077891593 -0.289834407020725
rs180694254_fw 0.561599209480818 0.411274899247292 0.332479564670353
rs180694254_rv 0.0648417860646071 0.0288070340155757 0.732792633726906
rs180694310_fw 0.143466510041312 0.0740906023809295 0.707807028376511
rs180694310_rv 0.000529559235305372 0.000103538529214287 1.61393374392158
rs180694420_fw 0.0543225791539713 0.023353219926802 -0.469629622146092
rs180694420_rv 0.0697937082420367 0.0314084280685023 -0.39581957837885
rs180694649_fw 0.00659366262621294 0.00195894361495121 1.14839002261083
rs180694649_rv 0.342743716249411 0.216299119217144 0.477665349678091
rs180696277_rv 0.694550638553502 0.5514060955234 -0.298098736746218
rs180699368_fw 0.484368452914319 0.338378385332804 0.193767043798764
rs180699368_rv 0.999419797140041 0.99704162164838 0.00071636606355388
rs180699706_fw 0.0115108479240448 0.00375550495638682 0.564772587312563
rs180699706_rv 0.00159555665765198 0.00037529913849521 0.673288826111801
rs180703505_fw 0.917142212108429 0.856031999456789 -0.0588859513222317
rs180703505_rv 0.39421762188512 0.258878700405659 0.358102554421116
rs1807049_fw 0.243628071364481 0.141254886016509 -0.208316843223425
rs1807049_rv 0.730159372410289 0.592587504911431 -0.174734543365445
rs180706368_fw 0.945418654457521 0.901382886873307 -0.0524358461676402
rs180706368_rv 0.504843978474108 0.357009501468304 -0.401399384461508
rs180707238_rv 0.334408758059021 0.209706935680146 -0.448359957727835
rs180707274_fw 0.00020688564881942 3.44472383510265e-05 0.98788659110669
rs180707274_rv 7.92295613981826e-06 7.231198578982e-07 1.10059326896652
rs180708632_rv 0.732691442470379 0.595632354436265 -0.182379773312982
rs180708869_fw 0.843953140447115 0.740109274243157 0.0862539142483179
rs180708869_rv 0.107623873237945 0.0525739319421557 0.958550270415895
rs180709169_fw 0.118613445467403 0.0589802719282538 0.636829473801824
rs180709169_rv 0.394605177543321 0.259226657762044 0.413515827543649
rs180709343_fw 0.358182523595926 0.228743683983559 0.51622958823811
rs180709343_rv 0.0121949231745298 0.00401871898776318 1.11646917369149
rs180709463_fw 0.0541351283496291 0.0232592038057579 -0.465627142518778
rs180709463_rv 0.000306885112886111 5.47064798289286e-05 -0.922145268954837
rs180709834_fw 0.607350637927254 0.457212991265149 -0.108739627795824
rs180709834_rv 0.0812642806232634 0.0376344018832812 -0.344648532939577
rs180709897_rv 0.815074562382821 0.699521434472763 0.0992060444270382
rs180711754_fw 0.00056576985796803 0.000111667172720851 -1.30256303287626
rs180711754_rv 0.0058877770155196 0.00171736350064392 -1.05836185006629
rs180712366_rv 0.389759803813062 0.254997468181694 0.370333080676606
rs180712471_fw 0.140739017319129 0.0724153922905233 -0.345046282349624
rs180712471_rv 0.0531593543928292 0.0227761950700952 -0.456254103924989
rs180714068_rv 1 1 0
rs180714592_fw 0.0148267913570181 0.00506360206902493 0.967445460038768
rs180714592_rv 0.0148080843777737 0.00505587732922567 0.889747775409531
rs180716901_fw 0.455048959992537 0.311927563776912 -0.391537378049263
rs180716901_rv 0.654903525201769 0.507581251911444 -0.171044676595476
rs180718226_rv 0.594298491076206 0.444061719874877 0.382224616737524
rs180720301_fw 0.0190659665525787 0.00680479920398868 -0.551499935737458
rs180720301_rv 0.000504889413664802 9.79578386941678e-05 -0.732192473215046
rs180720914_fw 0.0211425035563363 0.00769501102122026 -0.971224877634144
rs180720914_rv 0.128818303752976 0.0651079249289193 -0.645386302535356
rs180722120_fw 0.00022660969237166 3.84105881940866e-05 -0.941915189840448
rs180722120_rv 5.72638020203876e-05 7.6235923724589e-06 -0.918398601872602
rs180722626_fw 2.7244109284039e-05 3.14435463746002e-06 1.53574263510573
rs180722626_rv 0.000350189072587307 6.3776652530815e-05 1.3128507908575
rs1807250_fw 0.0273492583880633 0.0104015516722195 -1.12319326816134
rs1807250_rv 0.0523944084071013 0.0223889900865377 -0.909664654881821
rs180725386_fw 0.000287116187429127 5.06319449525133e-05 0.886462356542152
rs180725386_rv 0.00120196195961044 0.000269923634312101 0.773432969207421
rs180726027_fw 0.970414281829982 0.944342016590097 -0.017306951765962
rs180726027_rv 0.551305387348021 0.401112719514138 0.185316979309221
rs180726702_fw 0.00111811362575002 0.00024810541884989 0.779420523717036
rs180726702_rv 0.00508279622223366 0.00144793065025884 0.671110362682477
rs180726775_rv 0.725747941613122 0.58753962490417 0.149696250595648
rs180729958_fw 0.975080471443951 0.952381780970961 0.0292664611362622
rs180729958_rv 0.841529458303065 0.736791267828621 -0.153543874251269
rs180730576_fw 0.00118910270078142 0.000266459205437194 1.32138665245858
rs180730576_rv 0.0033952853750266 0.000905108215613484 1.10922493347013
rs180730656_fw 0.355513499361435 0.226618205571166 -0.496696698639775
rs180730656_rv 0.168702162935669 0.089986409492639 -0.654837243597434
rs180733629_fw 0.349810366467293 0.221984722585648 0.380003279362855
rs180733629_rv 0.849664929997294 0.749263572900221 0.0843221743645072
rs180733849_fw 4.55885732194705e-05 5.8127076057756e-06 1.54239055016936
rs180733849_rv 9.49365535025039e-09 2.22052521612452e-10 1.92696697631623
rs1807347_fw 0.0127810176316903 0.00425005735618933 1.24473521577866
rs1807347_rv 0.0335871067083493 0.0132443925158352 1.11206689499772
rs180735151_fw 0.082653898004573 0.0384252259726014 -0.899037367231021
rs180735151_rv 0.00360491975417868 0.000971684263855836 -1.10061629758532
rs180735332_fw 0.853620475374813 0.755599329470146 0.142823388077883
rs180735332_rv 0.345031657190445 0.218162327721227 0.511766381330751
rs180736423_rv 0.73103170978139 0.593699449072954 0.143204666566219
rs180738076_fw 0.711448634038203 0.571103773128375 -0.145223896055677
rs180738116_fw 8.44663931739295e-07 4.93717651367373e-08 1.77612013520025
rs180738116_rv 6.27056475350391e-07 3.44601024492789e-08 1.78020626051204
rs180740771_fw 0.606705763361234 0.456550931900322 -0.364935135809237
rs180740771_rv 0.639981295529525 0.49174734465855 -0.337825523767597
rs180741426_fw 0.0460556255683366 0.0192107928421155 -0.716609492821357
rs180741426_rv 0.0333360892493613 0.0131299845727864 -0.80955418649554
rs180742346_fw 0.381992018988476 0.248515377925469 -0.27357640599121
rs180742346_rv 0.18137815675234 0.098259456377573 -0.342288085203321
rs180746293_rv 0.996597079338695 0.991820444564257 -0.00463488374917295
rs180748423_rv 0.001063460350536 0.000233771304951368 1.31880434347663
rs180750603_fw 0.228252566714726 0.130232566174194 -0.384093129258668
rs180750603_rv 0.19526638925262 0.107474469138782 -0.384235757835859
rs180752095_fw 0.798514176703454 0.676664039963847 0.195343542887406
rs180752527_fw 1.16386766344394e-06 7.2649850202569e-08 1.67459960238703
rs180752527_rv 6.05847099876586e-07 3.30963929064663e-08 1.65753321929549
rs180753474_fw 0.427526283253792 0.287478061158059 0.470506020856605
rs180753474_rv 0.357319327047842 0.228071536361577 0.604623240001608
rs180754615_rv 0.155871976460533 0.0818612647937403 0.852924582431535
rs180756216_fw 0.330595369095383 0.206733954532874 -0.220510402712649
rs180756216_rv 0.564638746424043 0.414354112555924 -0.174178290889437
rs180758194_fw 1.02327871827897e-05 9.80326677167525e-07 0.98246964414921
rs180758194_rv 0.975915411265453 0.954072382088797 -0.0103497081305402
rs180758517_fw 0.722711929054603 0.583907153274083 0.165799194250361
rs180758517_rv 0.875306874327681 0.789782032673326 0.0679540886524188
rs180758633_fw 0.199135371609329 0.110090581026737 0.516876916475715
rs180758633_rv 0.988894027065067 0.977782642995492 -0.00884505681310953
rs180758700_fw 0.193534682840795 0.106348914607775 0.530656404932108
rs180758700_rv 0.10837642038129 0.0530099930618156 0.675482261017527
rs180760754_fw 1.76609494519756e-07 7.51026696991727e-09 2.08424123511508
rs180760754_rv 0.838520079269182 0.732759426903762 0.152360289355677
rs180762175_fw 0.0926309592606009 0.0439921841887228 -0.912823733889456
rs180762175_rv 0.0689960721376768 0.0309895633912312 -0.880143904577585
rs180762177_fw 0.807750556934515 0.689255211790567 0.0868759441985826
rs180762177_rv 0.673875745646925 0.528095166417343 0.182606256716331
rs180762501_fw 0.5672510993704 0.416872495155992 0.369380904363484
rs180763107_fw 0.000744955780793705 0.000154356195422712 1.01371794983757
rs180763107_rv 2.92767935041932e-07 1.37449579752296e-08 1.57983624461932
rs180764195_fw 0.000850192655508032 0.000180140513484357 0.471136601245329
rs180764195_rv 2.28162528987352e-06 1.63520939159444e-07 0.754056994755147
rs180764909_fw 0.0198410975032901 0.00713162508598953 0.623106676731703
rs180764909_rv 0.401788962357932 0.265318825580864 0.283943778649353
rs180765354_fw 0.573459159554127 0.423161536087442 -0.386686678931028
rs180765354_rv 0.429060717791426 0.288829205450288 -0.503020800896216
rs180766278_fw 0.814720015017999 0.698932600397185 -0.183928636734369
rs180766278_rv 0.324849403125774 0.20227253354817 -0.615937873803611
rs180768827_fw 0.899024918857314 0.827526320339385 -0.0935671631163698
rs180768827_rv 0.81461061702893 0.698756068903797 -0.185058144630336
rs180769836_fw 0.359600176494538 0.229953184858465 0.536603883769592
rs180774726_fw 0.984396050012501 0.970319293072138 -0.0153096819735666
rs180774726_rv 0.860687447095646 0.766942867475814 -0.129380209157212
rs180777635_fw 0.000798939408742823 0.000167623023730732 1.07696689530294
rs180777635_rv 0.00565188063049312 0.00163720591394625 1.06267538907747
rs180779365_fw 0.00405620619048538 0.00111487118001748 -0.725935468245182
rs180779365_rv 0.209528797389255 0.117198318442262 0.727928609852924
rs180779804_fw 0.00931123556635878 0.00292971256204224 0.917339670181189
rs180779804_rv 0.154974078302699 0.081301796020321 0.471246630821867
rs180780054_fw 6.53074940935386e-06 5.74391200871778e-07 1.29727606682513
rs180780054_rv 6.74630052565318e-07 3.76755686158365e-08 1.30830667204981
rs180780542_fw 0.519802394083648 0.370882103357139 -0.213284258596542
rs180780542_rv 0.0622108331043808 0.0273968449197725 -0.528949637690241
rs180780773_fw 0.527048982905061 0.377760750284972 -0.289124004193749
rs180780773_rv 0.303990889747744 0.185976382477396 -0.420602105579135
rs180780972_fw 0.0959246844889564 0.0458671242227311 0.426792041230173
rs180780972_rv 0.0602604795353783 0.0263904637517745 0.482488160145956
rs180781731_fw 0.600669746026831 0.450457576684553 -0.378820225271781
rs180781731_rv 0.559933466923588 0.409631946943039 -0.414004127451943
rs180782860_fw 2.04310588679931e-05 2.233610211412e-06 -1.49110503180066
rs180782860_rv 0.000426144549846856 8.02673478836857e-05 -1.25423293725954
rs180782995_fw 0.0265182147777658 0.0100314259820969 -0.466948828306858
rs180782995_rv 0.00038240051256769 7.07729025143039e-05 -0.612308865247455
rs180783060_fw 0.000531302322097228 0.000103933260545589 1.21505044334493
rs180783060_rv 0.00348581454829178 0.000934076591054234 1.13564917185798
rs180783296_fw 0.552956546049603 0.402725625907044 0.203341940447368
rs180783296_rv 0.888872396033237 0.811003838062444 0.0426138426018844
rs180785306_fw 0.733394705389304 0.596553138709111 -0.192633099200515
rs180787326_fw 0.0136579844139517 0.00459989677167826 -1.04391733902491
rs180787326_rv 0.0711080989568579 0.0321210179506151 -0.755734496880565
rs180788409_fw 0.0746357121564596 0.0340309960099899 -0.452038134885948
rs180788409_rv 0.626380824329615 0.47711807150928 -0.178256963387801
rs180788777_fw 2.90073519063467e-09 5.2471797701394e-11 -1.63152120997436
rs180788777_rv 2.86565280350107e-06 2.14297001759468e-07 -1.50925184864997
rs180791202_fw 1.31397086513308e-11 8.34271920188927e-14 2.77280872702263
rs180791202_rv 1.17310099466427e-11 7.30277595018355e-14 2.86473777941908
rs1807923_fw 1.5133441336284e-07 6.25496915570651e-09 -0.98394737789536
rs1807923_rv 0.000253935167847921 4.38756395096309e-05 -0.723281722083403
rs180793214_rv 0.290882046918396 0.175820152957876 0.598541645660179
rs180794167_rv 0.727493986646557 0.589564786041039 0.269660343315624
rs180794376_rv 0.818218047823232 0.704240362345149 0.0969475477038838
rs180795614_fw 0.0635610450694244 0.0281197699051386 1.05641947314904
rs180795614_rv 0.107769009007595 0.052659268928858 0.93248658286217
rs180797193_rv 0.245946696116381 0.142899379555169 0.713163547008257
rs180797_fw 0.884362166779996 0.804195901255618 -0.0766406517436248
rs180797_rv 0.869256587475743 0.780106589496857 -0.0729173305994509
rs180799002_fw 0.806505982141788 0.687711158152773 0.0823245864142151
rs180799002_rv 0.365723392284546 0.235011265025864 -0.230925092429246
rs180799550_fw 0.983176857353345 0.96828323311909 -0.0160968999049843
rs180799550_rv 0.912284274310979 0.848393921736647 0.0761448759533875
rs180800064_fw 0.000266442340141468 4.63762075710868e-05 -0.867601285655197
rs180800064_rv 1.14520470691104e-05 1.12386901835302e-06 -0.964969493835238
rs1808013_fw 0.38283507236577 0.249227911712676 -0.405683134788037
rs1808013_rv 0.246532552188545 0.143328741095542 -0.489648075309893
rs180802228_rv 0.548983822175032 0.398810694348012 -0.419251332739264
rs180802375_rv 0.374649399479226 0.242344147592582 0.452581775256004
rs1808026_fw 0.000848504769656202 0.000179721780748444 1.21643336734713
rs1808026_rv 0.18312691713262 0.0993947612296861 0.629696525965147
rs180804443_fw 0.5257147681068 0.37645830285183 -0.240730380130561
rs180804443_rv 0.273140642525218 0.162648549785914 -0.280335102982621
rs180804830_fw 0.941458850820576 0.89482614485427 -0.0337964139918702
rs180808429_fw 0.682481903768223 0.537676243909538 -0.192348461342295
rs180809030_rv 0.850179175312985 0.750023865121274 0.160138750564724
rs180809517_fw 4.73472988767575e-12 2.56299767940741e-14 -1.83740818283797
rs180809517_rv 2.73443074441414e-12 1.37535649585969e-14 -1.97234550718542
rs1808106_fw 0.774797150218899 0.646587728418926 -0.227880635349484
rs1808106_rv 0.434994404029699 0.294041638372245 -0.503630007056746
rs180812205_fw 0.924533128518807 0.867218997705609 -0.0750038210897513
rs180812205_rv 0.970326832180231 0.944195240750621 0.0336366606294606
rs180812406_fw 0.0636054817134064 0.0281430154901636 0.868391695191536
rs180812406_rv 0.000740208840774961 0.000153147232416743 1.20863940866259
rs180812_fw 0.00468063684991467 0.00131632354211388 0.939284869698171
rs180812_rv 0.0518648680858036 0.022122350242932 0.562053202410464
rs180813765_fw 0.759161062234086 0.627451686315992 0.171824863172154
rs180813765_rv 0.644305791810175 0.496473876677632 0.30056304294306
rs180816217_rv 0.00017051484652817 2.74467521257733e-05 1.58837493978203
rs180816538_fw 0.71847233257178 0.578848604282388 -0.117410254774923
rs180816538_rv 0.61478638062764 0.465152678143138 -0.165559601375082
rs180819320_fw 0.0155276504817901 0.00534305836679425 -0.643973949098646
rs180819320_rv 0.0626909653588084 0.0276563648378955 -0.691075226019595
rs180821459_rv 0.808901223249811 0.690848278350905 0.107729064108771
rs180823103_fw 4.32915193858142e-06 3.51372547162244e-07 -1.00233747261267
rs180823103_rv 4.89857920170514e-05 6.33149316929161e-06 -0.968103807053469
rs180826504_fw 0.940860737394222 0.893792235149086 -0.0240228985481379
rs180826504_rv 0.327547544266087 0.204381068169189 0.250516572049486
rs180828717_rv 0.0867802328825348 0.0407465419027454 -0.828479968164863
rs180833786_fw 1.0314166366281e-05 9.90216734438724e-07 -0.716751286191052
rs180833786_rv 7.40602549649925e-05 1.02881881615254e-05 -0.648089442711884
rs1808349_fw 0.26456529124732 0.156303928101017 0.252650648652608
rs1808349_rv 0.221697713681924 0.125620037060567 0.265299331873427
rs180835363_fw 0.0260753111309852 0.00983587836869806 0.826148483441112
rs180835363_rv 0.0103186914899245 0.00330475992371597 0.896764579542071
rs180835366_rv 0.978746543155952 0.959308922909452 0.0130431328837768
rs180835764_fw 0.935043283188294 0.884047824447106 0.0588487943620233
rs180839507_fw 9.60961392773506e-13 4.09648374310251e-15 2.0813159441041
rs180839507_rv 3.89454530958829e-11 3.02175114240881e-13 1.88906220660421
rs180839731_fw 0.868832986396901 0.779276150169759 0.0476144383904789
rs180839731_rv 0.964923402691495 0.934715136656313 -0.0141640825008203
rs180839936_rv 0.877316482404033 0.792911180714787 0.0776520500429647
rs180840189_fw 0.698183357112853 0.555542053235006 0.2347202234761
rs180840189_rv 0.968363828963662 0.941104486406559 -0.0311045185332338
rs180840249_fw 0.311773504180387 0.192101871779137 0.407048510887138
rs180840249_rv 0.415518179755387 0.27702305386818 0.320149115970817
rs180841537_rv 0.824879976104015 0.713332522641104 -0.151429000692277
rs1808417_rv 0.0667045687984107 0.0297820493360822 1.07046298870678
rs180843938_fw 0.708094672029895 0.567245544624815 0.270192764711583
rs180843938_rv 0.913175044080599 0.849853241072013 -0.0625761777259155
rs180844005_fw 0.452252330610566 0.309337289153977 0.390652404246707
rs180844005_rv 0.554357317597673 0.404158443598168 0.390574002752855
rs180844024_fw 0.815466580919794 0.700239549376828 -0.159576525779557
rs180844024_rv 0.5140458212435 0.365621119406423 -0.410018942431556
rs180844340_rv 0.281830845577373 0.169040661336528 0.529660101048921
rs180844644_fw 0.609791995714004 0.459833448951333 0.102412604996871
rs180844644_rv 0.0363115051979924 0.0145148558929858 0.459173864870442
rs180845636_fw 0.990576160253341 0.98067844194334 -0.00633256829292508
rs180845636_rv 0.385795655965316 0.25178178693063 -0.327167911401219
rs180845720_rv 0.573004575360357 0.422668161389732 0.205019405134728
rs180846533_fw 0.0122024310994362 0.00402146837805421 -0.619366997245831
rs180846533_rv 0.000150741317374231 2.37539293990226e-05 -0.771433227207871
rs180846745_fw 0.970023018052416 0.943646192653407 -0.0323933029464527
rs180846745_rv 0.994131875057057 0.987532119384741 -0.00684782413450076
rs180846968_fw 0.915944528309267 0.854204627938186 0.0879602114670077
rs180847957_rv 0.918401420884272 0.857956289475478 0.0863772687438421
rs180848037_fw 1.70428320678026e-08 4.45137124109423e-10 2.54246146172354
rs180849444_fw 1.8528061574681e-08 4.93541156615353e-10 2.03991561285596
rs180849444_rv 1.64769469442341e-06 1.10841064284505e-07 1.98387900806085
rs180852736_fw 0.980834513861117 0.96317454653101 0.011502281854849
rs180852736_rv 0.942362550464408 0.896334805448379 0.0320554651091842
rs180853458_fw 0.622027031990107 0.472575171469322 0.17053524107049
rs180853458_rv 0.511227887858623 0.362873097052302 0.191424979920599
rs180855162_fw 0.000287464573045314 5.07351040493134e-05 -0.637269532738852
rs180855162_rv 4.95381296806546e-08 1.62795594877106e-09 -0.956900842894811
rs180855909_fw 0.0148639565113281 0.0050779708881909 0.864682566073182
rs180855909_rv 0.0050264030271158 0.00142881083883843 0.935871429017712
rs180856126_fw 0.963962335078344 0.933175374899912 0.021555851441776
rs180857445_fw 0.217127939790209 0.122462587116428 -0.387906427673249
rs180857445_rv 0.399058648118478 0.262998334732449 -0.365710336916921
rs180859969_fw 0.249180212518707 0.145258642697858 0.729742995476418
rs180859969_rv 0.325702117443134 0.202957760051881 0.63931729272363
rs180860401_fw 0.00254999210744541 0.000648828513264427 -1.380712022213
rs180860401_rv 5.92993678568395e-05 7.93805819718384e-06 -1.60519250005302
rs180861156_fw 0.964912119714049 0.934693325095163 0.019781929811823
rs180861156_rv 0.0119335773234739 0.00391980978351114 0.84179653735631
rs1808633_fw 0.747057452043603 0.612780547601716 -0.198947390085887
rs180864002_fw 0.00817832097472465 0.00251680375719829 0.835992917952701
rs180864002_rv 0.142453234313462 0.0734725304277773 0.545086641414481
rs180864513_fw 0.000163711513840186 2.61670345278888e-05 -1.1769370488373
rs180864513_rv 0.00105146467371699 0.000230754945761148 -0.945970627399435
rs180864658_rv 0.941536586626056 0.894943946986541 0.0481730709871183
rs180866140_rv 0.645431066082174 0.49769204645625 0.175199759659633
rs180869238_fw 0.16101170436706 0.0850453828236151 0.566268851534283
rs180869778_fw 0.0128562019648099 0.00428114773115422 1.38319151209555
rs180869778_rv 0.00169694167347121 0.000403125771993391 1.73589946821382
rs1808730_fw 0.000102071152634301 1.50233745451382e-05 1.48928084393249
rs1808730_rv 3.63923288889182e-06 2.85525794027657e-07 1.53136324386191
rs180873968_fw 0.88983632913141 0.812395119370639 0.117332759118254
rs180873968_rv 0.982860727862798 0.967678951179296 -0.0195386704615901
rs180874541_fw 1.30634677876168e-13 4.3607750644336e-16 2.16817425394018
rs180874893_fw 0.00128078114829875 0.000290411694420951 1.21871921872467
rs180876731_fw 8.27477899416959e-05 1.17059305872049e-05 1.41265190874799
rs180876731_rv 0.00471359304428159 0.00132766487587939 0.962090235614111
rs180878075_fw 0.201861630006061 0.111974106765474 0.451720741878599
rs180878075_rv 0.311654261815653 0.191993252728504 0.341929611112112
rs180878611_fw 0.00178562958648593 0.00042790106328085 0.603692431958833
rs180878611_rv 0.00231444304224942 0.000578715446091556 0.754553119828179
rs180878751_fw 0.000671199749096758 0.000136459898958078 0.863047826293752
rs180878751_rv 0.00510264775194063 0.00145416714060289 0.718349257478562
rs180879213_fw 3.74696634007265e-05 4.59959026002243e-06 1.61751728708941
rs180879213_rv 0.000876035218663172 0.00018652500144759 1.29948272853105
rs180885034_fw 0.348252448007297 0.220752589290804 0.303441070609295
rs180885034_rv 0.270747290470623 0.160841697718795 0.338074890293184
rs180885302_fw 0.234386606127822 0.134525414399847 -0.612854304599408
rs180885302_rv 0.260863831690935 0.153581698094385 -0.572961573122562
rs180886037_fw 0.487878244070337 0.341551084413956 -0.342269151721022
rs180886037_rv 0.41125315622557 0.273298388858988 -0.318034178831787
rs180887855_fw 0.880142418306185 0.797162552993124 -0.0671900715480544
rs180888405_rv 6.89901333650457e-08 2.43204899036218e-09 1.95340596181195
rs180889275_fw 0.000548686235540419 0.000107810360449981 -1.40157659064211
rs180889275_rv 0.0108061492530484 0.00348696712127248 -1.2570009770221
rs180889332_fw 0.0190941555841474 0.00681712654293879 0.73887368162802
rs180889332_rv 0.00424288700424749 0.00117417227757611 0.562410252197104
rs180889640_rv 0.104119211841106 0.0505989464557742 0.980326133208945
rs180890263_fw 0.544503509838894 0.394475206063363 0.321572967372098
rs180890263_rv 0.653433980006457 0.506184365827359 0.274019302688664
rs180890769_fw 0.0653684955726655 0.0290837906817575 -0.721806020103005
rs180891100_rv 0.138159611014798 0.0707828059454087 0.858064705684062
rs180892178_rv 0.931333776937049 0.878124907012348 0.0390885035644254
rs180892996_fw 0.0167148955886633 0.00583067670176939 0.813652083096122
rs180892996_rv 0.026106124114904 0.0098489734077937 0.691817071386757
rs180894192_rv 0.835454381574045 0.728337356311106 -0.161964996417788
rs180895128_fw 0.827147643656595 0.716529033750329 0.0936504744628899
rs180895128_rv 0.659937783489525 0.512949205089149 -0.325133207735687
rs180895412_fw 0.0399023080941214 0.0161968126943309 1.16053282836785
rs180895412_rv 0.00230518022111285 0.000575801117798499 1.415150279226
rs180896346_fw 0.94784680369537 0.905886612168358 0.0261895120206365
rs180896346_rv 0.87587722737043 0.790549376832443 0.0688986427720025
rs180896379_fw 0.687640173600739 0.543670940664776 0.177966959259408
rs180896379_rv 0.210382165313135 0.117801390404665 0.411516367707136
rs180897667_fw 0.425212363479135 0.285519356006598 0.277163652835395
rs180897667_rv 0.736934328327986 0.600687244935156 0.141982675541207
rs1809033_fw 0.780677490911323 0.653788341687559 0.155866322031894
rs1809033_rv 0.022464352841193 0.00825785947540068 0.829034432031491
rs180909728_fw 0.596594744269285 0.446322464256942 0.160255016857981
rs180909728_rv 0.680247849976777 0.535246701499173 -0.124161691560037
rs180911291_fw 0.335871294644129 0.210803215005893 -0.597524508258425
rs180911291_rv 0.0303105705354451 0.0117288016083114 -1.1631751766031
rs180911555_fw 0.0201524089156537 0.00726374888750912 0.969521033099693
rs180911555_rv 7.87303472685248e-05 1.10417110094661e-05 1.23020348701145
rs180914180_rv 0.000247488924310609 4.25943756079056e-05 1.39930565143148
rs180916347_rv 0.731000877451021 0.593630405946267 0.220973101025598
rs180917477_fw 0.952907702138287 0.914321180030654 -0.049672157330764
rs180917477_rv 0.360230204105411 0.230469818083545 0.477621977513234
rs180917521_fw 5.2689972291329e-05 6.89701944678654e-06 -0.719870295655225
rs180917521_rv 0.0635078618394822 0.0280897954410016 -0.458260635852077
rs180917726_fw 0.32541293602433 0.202715172321724 0.417119855532744
rs180917726_rv 0.139687049477007 0.0717386384217499 0.634782209875554
rs180918399_fw 0.914865065315015 0.852403486627074 0.0474921965895123
rs180919525_fw 0.956716616332968 0.921122425187144 0.048995163947841
rs180919525_rv 0.962772770813563 0.931064606262143 0.0433180272815029
rs1809231_fw 2.97805014843499e-05 3.49586385725594e-06 1.12426753277641
rs1809231_rv 0.0171897370066268 0.00602354191029759 0.757334698145544
rs180923854_fw 0.00240769756558657 0.000606396090626677 -1.05856551568757
rs180923854_rv 5.03164512574513e-05 6.53923204947299e-06 -1.36297419141628
rs180924255_fw 1.26022112438284e-07 5.00694584671682e-09 -1.68453646453385
rs180924255_rv 1.77643931141374e-09 2.92293503626021e-11 -1.72479241615511
rs180924388_fw 0.000895131294266082 0.000191115861411104 -0.714835703381046
rs180924388_rv 2.04220097651537e-09 3.44091910229906e-11 -1.09057705992639
rs180924851_fw 0.00287784585117885 0.000747145540192939 0.858370163627535
rs180924851_rv 0.0010568199480189 0.000232081719088076 0.870614788470514
rs180926183_fw 0.269114946901958 0.159617042611136 -0.582615737527337
rs180926183_rv 0.839129636730765 0.733667062759996 -0.117057516067595
rs180926227_fw 0.137055476039 0.0700888399547151 0.530633549316712
rs180926227_rv 0.0843364993232805 0.0393634371333973 0.57970130790944
rs180926793_fw 0.164688857213966 0.0873498020077367 0.624031396627568
rs180926793_rv 0.00118932072269179 0.000266521473301703 1.18928555905647
rs180927061_fw 0.0059978522078835 0.00175406332838816 0.949754299856975
rs180927695_rv 0.934383730724121 0.882918441333371 -0.0722787076423969
rs180927891_fw 0.0466746666917293 0.0195074335483071 -0.460813796315995
rs180930409_fw 0.573923308718654 0.423588178219644 -0.395492707685411
rs180931251_fw 0.552123975532427 0.401832830667913 -0.345350143392191
rs180931251_rv 0.687123797926711 0.543022456508393 -0.264951785462895
rs180934559_fw 0.000293820090845054 5.20262230056635e-05 -1.30099048682909
rs180934559_rv 0.00347474746222845 0.00093048168773939 -1.0102244370559
rs1809347_fw 0.445448046003006 0.303346944445727 -0.399045051627667
rs1809347_rv 0.672745742630223 0.526910319217667 0.18268774506504
rs1809348_fw 0.210563266040911 0.117930669223478 0.537938371238642
rs1809348_rv 0.0113285604417703 0.00368556378139875 1.00313693044133
rs180935001_fw 0.00697937559180566 0.00209179770082808 -0.950941008634458
rs180935001_rv 0.012616563454924 0.0041838466301881 -0.898010698612806
rs180935891_fw 0.095303741964139 0.0455141145001285 -0.24572516285866
rs180935891_rv 0.0197010964738121 0.00707263853359415 -0.389469221811067
rs180937107_fw 3.62420701353061e-07 1.78304884589043e-08 2.06853794288733
rs180937107_rv 0.00147126780823751 0.000341586934039891 1.52774613180835
rs180937328_fw 1.58211377022118e-05 1.64755938224269e-06 0.838368299388437
rs180937328_rv 0.00106777656421823 0.000234888687089958 0.749376056192239
rs180937767_fw 0.00797446400960033 0.00244174792859819 -0.945579710912257
rs180937767_rv 0.00147607807983561 0.000342844811693571 -1.02485529276095
rs180938774_fw 0.177863888065648 0.0959450069610178 0.559925049340043
rs180938774_rv 0.463514699528916 0.319591587135718 0.27913415032732
rs180939412_fw 0.655246258410289 0.507961319131616 -0.234811733813906
rs180939412_rv 0.424920758325386 0.285230255337008 -0.279722840156617
rs180940343_fw 0.00948908132350424 0.00299386744058488 0.700486551119543
rs180940343_rv 0.0317220527565874 0.0123762226533082 0.591788459930731
rs180944171_rv 0.439536507937835 0.298093851663192 0.359549440700692
rs180945690_fw 0.94220738748162 0.896014360045021 0.0646470345076805
rs180945690_rv 0.972314990054203 0.947647631595372 0.0319759768659438
rs180946187_fw 0.000172334267011477 2.77862573919963e-05 1.43125881917494
rs180946187_rv 0.00324535013638112 0.000858770475460649 1.20535042094157
rs180946881_fw 0.000313769422144831 5.6128322064026e-05 1.71289859875083
rs180946881_rv 4.22544968738658e-06 3.41049524231164e-07 2.01555740254185
rs180947452_fw 0.991824355805619 0.983133365138205 0.0054751544422403
rs180947452_rv 0.79703215555778 0.67469605082902 0.210574488421724
rs180949432_fw 0.0256524511997446 0.0096517810512572 0.682738583943408
rs180949432_rv 0.0564980002117651 0.0244613544219999 0.60509874444739
rs180950540_fw 0.310433199771748 0.190978454086393 0.39127876494614
rs180950540_rv 0.250663960465818 0.146307334196464 0.376040550623316
rs180950576_fw 0.00857912213241166 0.00266365089474076 0.79296126646908
rs180950576_rv 0.0376880597244714 0.0151509638329826 0.696312324151033
rs180953242_fw 0.00503101484857818 0.00143051896176021 0.753960591331924
rs180953242_rv 0.0596577573313131 0.0260824506434213 0.519625310948662
rs180953389_fw 0.283314585671008 0.170119110874539 -0.251812988367986
rs180953389_rv 0.00974053922817374 0.0030882975444433 -0.463431559118386
rs180955198_fw 0.00280471329470379 0.00072502749617918 1.23533502256743
rs180955198_rv 0.000416368993149255 7.81067510831458e-05 1.3091273298008
rs180955264_fw 0.000209829419338509 3.50575474501534e-05 -0.680882283501162
rs180955264_rv 8.10306313968514e-05 1.14182350607143e-05 -0.854459693044262
rs180956186_fw 0.230062531986514 0.131503963299987 0.474247230641917
rs180956772_fw 0.803893332413296 0.683851474617324 -0.108294852199784
rs180956772_rv 0.768596908003269 0.638890979058834 -0.113666212047129
rs180957191_fw 0.00910430944192679 0.00285526142717591 0.712981994896768
rs180957191_rv 0.00942426987894084 0.00296995441060451 0.691725765831773
rs180957979_fw 0.0279867369640676 0.0106856613886624 0.510692701908482
rs180957979_rv 0.129240630483123 0.0653599652523333 0.424116919349667
rs180958023_fw 0.017200187527373 0.00602781140294106 0.834383497703559
rs180958023_rv 0.0413487081322469 0.0169005010469711 0.902121146189553
rs180959074_fw 0.000361570649019652 6.61838371102261e-05 -1.12425468660892
rs180959074_rv 5.62210099309781e-05 7.45369668834106e-06 -1.34614735593644
rs180959627_fw 0.803400631273367 0.683214243061573 0.164212330823529
rs180959627_rv 0.920909652828789 0.861628794177279 0.0830597823412202
rs180959952_fw 0.00308857579211122 0.000810354066711788 0.796862518608638
rs180959952_rv 0.000335266459567931 6.06694966869703e-05 0.765633657557627
rs180961362_fw 0.817112433974864 0.702652925421975 0.0771482122818602
rs180961362_rv 0.966297528815427 0.937157782423641 -0.0180913582161579
rs180962443_fw 0.573407525987463 0.42309756868355 -0.388533623804029
rs180962443_rv 0.303395468347495 0.18549920286516 0.613746149653927
rs180964153_fw 0.559663466283807 0.409392065552789 0.197702030151309
rs180964153_rv 0.873110239967048 0.786144875670595 -0.0767529917687795
rs180968115_fw 1.29999399838406e-06 8.30528915649327e-08 -1.88320161123837
rs180968115_rv 8.89055273213285e-15 2.18574126624522e-17 -1.75645563514205
rs180968517_fw 0.567784361415626 0.417373243479265 -0.336759448616091
rs180968517_rv 0.412346787528089 0.27430417669523 -0.475599275488513
rs180968683_fw 0.000461027671708696 8.8023259676428e-05 1.48768209905045
rs180968683_rv 0.000280708326380568 4.93246620504289e-05 1.45434124077584
rs180969686_fw 0.00476951455942514 0.00134572903241449 -1.05548053156234
rs180969686_rv 0.00270247525813067 0.000694239488134454 -1.19080767118814
rs180970108_fw 0.568278789113721 0.417839233271341 -0.246772727389769
rs180970108_rv 0.97098671901162 0.94532777946205 -0.0274049076953713
rs180970213_rv 0.0642210980746439 0.0284805853108907 -0.688132805258946
rs180970864_fw 0.155078566535861 0.0813676279781774 -0.448616307799044
rs180970864_rv 7.65536884383416e-06 6.94639770361441e-07 -0.916284619302306
rs180971125_fw 0.87776809316217 0.793616314021386 0.0815769621971119
rs180971125_rv 0.669084363822893 0.522857980223517 0.302026274000751
rs180973069_fw 0.56322444585204 0.412909761930204 -0.2375411516969
rs180973069_rv 0.170683685838859 0.0912801229944577 0.654041941558365
rs180974037_fw 0.796263762205355 0.673727077932974 0.108486576664177
rs180974296_fw 2.5385517695332e-07 1.1626058661217e-08 1.81772276472207
rs180974296_rv 3.10718784255725e-08 9.29038686623401e-10 2.11860986274107
rs180975194_fw 0.513322474936298 0.3648489940964 0.311193273623837
rs180975194_rv 0.223003064568306 0.126528184562162 0.48288493456775
rs180975737_fw 0.00184117733942615 0.000443496332470262 1.27738596710281
rs180975737_rv 0.00111310407146717 0.000246750697885928 1.3571380942797
rs180978598_fw 1.21148490212093e-06 7.6236982969086e-08 1.82427239945132
rs180978598_rv 1.69633460839183e-11 1.11339176074076e-13 1.90084495773766
rs180978898_fw 0.0758593817547152 0.0347027242139375 -0.728540997701467
rs180978898_rv 0.000590822698014977 0.000117602181296963 -1.37410431330748
rs180979233_rv 0.84645753603999 0.743992338903257 -0.150902668523959
rs180981081_fw 0.0196193693419886 0.00703931608191275 -0.511190439222204
rs180981081_rv 9.39163417804638e-06 8.87561963325838e-07 -0.783345028298123
rs180983642_rv 0.0121081787461316 0.00398753874666788 1.28244340702837
rs180987675_fw 0.00348212201760336 0.000932890773301441 0.937608098802133
rs180987675_rv 0.00064401992713625 0.000130013064005742 0.986880640335133
rs180988207_fw 0.0504492588122284 0.0213989086916124 -0.809051997911442
rs180988207_rv 0.01309673398183 0.00437719695377926 -0.942782332287749
rs180988271_fw 0.267323640217202 0.158307376301938 0.549242193020303
rs180988271_rv 0.911178163581653 0.846615140284744 0.0618582991132096
rs180988490_fw 0.0555101412302526 0.023961410205354 0.947723015923527
rs180988490_rv 3.43060531325276e-08 1.05001159556207e-09 1.70091348434512
rs180989789_fw 0.0940062622212561 0.0447630188759484 -0.496986950026542
rs180989789_rv 0.16134238104975 0.0852418786924696 -0.409506566974718
rs1809902_fw 0.6741833703331 0.528395728079308 -0.241358027290864
rs1809902_rv 0.16325559600787 0.0864404798873318 -0.612451643220413
rs180991352_fw 0.216163608400438 0.121777301673984 0.523438465051015
rs180991352_rv 0.0944975795126211 0.0450554828851097 0.547555194317298
rs180991678_fw 0.730992452613849 0.593609860332071 -0.137795031683461
rs180991678_rv 0.86341071167704 0.771098626794915 -0.0745893958391561
rs180992773_fw 0.460214321588643 0.316610139163118 -0.425661111784092
rs180992773_rv 0.445039165964388 0.302968121317217 -0.379265710600917
rs1809933_fw 0.344003275324448 0.217321989772701 0.245147847195114
rs1809933_rv 0.74311344683402 0.608129141888202 0.0918698232281663
rs1809942_fw 0.0292478330022442 0.0112549007319399 -1.16474531384268
rs1809942_rv 0.0340529444648088 0.0134634171671696 -1.08642780534085
rs180995262_fw 1.32860769098226e-16 2.03774185733476e-19 -1.46431205688719
rs180995262_rv 2.56983838347193e-16 4.37619085962042e-19 -1.55683657964476
rs180995550_rv 0.733588934533683 0.596752492622063 0.169414201453077
rs180996363_rv 0.814888255896704 0.699141260418774 0.176337789938527
rs180997616_fw 0.128479052418219 0.0649045826537589 0.462448432306491
rs180997616_rv 0.106525668071566 0.0519437571733847 0.487611839076323
rs180998975_rv 0.821018437795971 0.708178401466357 0.184130788253466
rs181000086_fw 0.973602149416802 0.949920131864434 0.0263371222375589
rs181000179_fw 0.765187524134759 0.634693504151384 0.155826827711785
rs181000179_rv 0.00012112557421385 1.83890346452865e-05 0.999080479814386
rs181002226_fw 0.00225681436678583 0.000562179434811277 1.00008788746166
rs181002226_rv 0.000804213065379943 0.000168992489706158 1.16549662509051
rs181002573_fw 0.310734464884841 0.191209348407349 0.373151939923235
rs181002573_rv 0.543481644680669 0.393520378436511 -0.191518230671177
rs181002844_fw 0.0829400059963087 0.0385862963208873 -0.932610350971134
rs181003259_fw 0.0676245544023284 0.0302657991794834 -0.467865937507202
rs181003259_rv 0.0225037366285707 0.00827622423306476 -0.625741895263994
rs181003715_fw 0.870184851244394 0.781918172266406 0.0508163464190487
rs181003715_rv 0.797997347240799 0.675974092648166 0.0714271740188779
rs181004018_fw 0.446240447504156 0.304072766139211 -0.419122712703036
rs181004018_rv 0.0175567589463099 0.00617551551262411 -0.768624436441592
rs181005124_rv 0.555125041042507 0.404862148189044 -0.364921143587534
rs181005643_fw 0.575739074805358 0.425343863355109 0.161493234044246
rs181005643_rv 0.330888712029069 0.206958440746168 0.222599339946847
rs181007175_fw 1.53101950061776e-06 1.01408254347348e-07 1.02264830577286
rs181007175_rv 1.91545117374632e-05 2.07201908816477e-06 0.941191896792703
rs181007460_fw 0.0570775563229642 0.024757724775508 -0.318103730290351
rs181007460_rv 0.0113744511469728 0.00370318736649627 -0.425775728844446
rs181010225_fw 0.518057369760143 0.369264525014864 -0.2388479856412
rs181010225_rv 0.774863408583031 0.646704048804536 0.102728320825773
rs181010956_fw 0.409208384534493 0.271621110349729 -0.488705747232468
rs181010956_rv 0.858134517995841 0.762965191870907 -0.129903725354948
rs181011398_fw 0.13843095103474 0.0709467990997582 -0.652427424375577
rs181011398_rv 0.36091960075075 0.23105334329007 -0.514795216287706
rs181011402_fw 0.00133866618741773 0.000305942149207875 1.35969710891334
rs181011402_rv 0.0233530400320286 0.00864282653747612 1.12541774184587
rs181011950_fw 0.963720455465994 0.932789063185948 0.0215294496868064
rs181012608_fw 0.00195656049371795 0.000475834841291812 1.3993464469743
rs181013295_fw 1.78177464551588e-06 1.21769604292519e-07 -1.16721336368936
rs181013295_rv 1.01412436112353e-07 3.87021476682835e-09 -1.47363064861142
rs181013319_fw 0.000900666162809601 0.000192419476139763 -1.05158149465884
rs181013319_rv 0.000384233206473245 7.11597541129514e-05 -1.08430631333575
rs181016369_fw 0.509769571648965 0.361429799711282 -0.187220905067717
rs181016369_rv 0.979645408918331 0.960981114959142 0.00977214179018838
rs181017560_fw 0.00711831728551475 0.00214098612870668 -0.836431786515232
rs181017560_rv 0.000145364897892806 2.27772001457354e-05 -1.09523052229279
rs181020518_fw 0.000837962945411711 0.000177086201214251 1.24182447481199
rs181020518_rv 0.00030983106017215 5.53189884591019e-05 1.31436090699905
rs181023295_rv 0.00239523167486649 0.000602535611462151 -1.42530187697531
rs181025891_rv 0.42914808863327 0.288917058904054 0.517918213748652
rs181026096_fw 0.0666328127228859 0.0297447517368503 -0.737521295941857
rs181026096_rv 0.0011660327055837 0.000260487435322397 -0.97610234172965
rs181028789_fw 0.708561453873049 0.56773568951295 -0.259592616926819
rs181028789_rv 0.477038688042838 0.331595393640196 -0.45476477469083
rs181029123_fw 0.00738687612983347 0.0022357562880331 -1.00936529225089
rs181029123_rv 0.0224219559199101 0.00824006830901387 -0.975533136259152
rs181029243_fw 0.893259313904541 0.81809411826136 0.0594789911178358
rs181029243_rv 0.851322835607832 0.751802434492048 0.139719985323175
rs181030110_fw 0.0309057083212561 0.0120030086517437 0.934235400063035
rs181030110_rv 0.98347503188003 0.968723165218664 0.0151701503173328
rs181030166_fw 0.0255168099837169 0.00959383940868748 -0.96443288218219
rs181030166_rv 0.00532976489195918 0.00152898952681407 -1.09170479819394
rs181031667_fw 3.45967275259351e-06 2.68589715229765e-07 1.11007781228185
rs181031667_rv 0.0238847487928708 0.00887381771283309 0.687345896385975
rs181032080_rv 0.98307795924709 0.968066596507774 -0.0122795739311299
rs181032628_fw 0.561318401405089 0.410993292259399 -0.123649876212995
rs181032628_rv 0.847765275020219 0.745924832608687 -0.0537360440092042
rs181036090_fw 8.49776986275168e-07 4.97060569520594e-08 1.62558475381842
rs181036090_rv 1.42912654873881e-06 9.33174250856831e-08 1.52561868832252
rs181037436_fw 0.967425694039813 0.939340610158536 -0.0197114940318232
rs181037436_rv 0.584905193465072 0.434430891844209 0.268538298442231
rs181038241_fw 0.78853843131911 0.663524072023232 0.217410629600676
rs181039299_fw 0.000858442405970698 0.000182149876718002 0.845416074321754
rs181039299_rv 0.00402137499626813 0.00110348358454976 0.744304414562403
rs181039720_fw 3.39692105622122e-06 2.62223978593403e-07 1.72397447731496
rs181039720_rv 4.74678650907616e-06 3.91826081732553e-07 1.70465244646833
rs181041772_fw 2.84220945056231e-05 3.30723532917966e-06 1.46060469847932
rs181041772_rv 3.82788455361397e-05 4.71449016713486e-06 1.37106841429344
rs181044214_fw 0.999603722984828 0.997453012562814 0.00159001004468602
rs181044214_rv 0.356553067963426 0.227445729613443 0.510718891307653
rs181044892_fw 0.375263119396108 0.242876561058087 0.302910278003229
rs181044892_rv 0.20855752918759 0.116553910579337 0.418697842455516
rs181047195_fw 0.133606646702251 0.0679638907757385 0.431522910458318
rs181047195_rv 0.566134769019234 0.415732874917532 0.228919773357423
rs181048832_fw 0.233484565311743 0.133902366020819 -0.459654147118414
rs181048832_rv 0.765596148269888 0.635170586471746 -0.148224564653244
rs1810488_fw 0.00685750058422389 0.00204985689378201 0.846581050853487
rs1810488_rv 0.358567450819535 0.22904611996256 0.41264110695169
rs181048908_rv 0.793179576304378 0.66993403991948 -0.1990119594191
rs181049196_fw 2.17296782042872e-07 9.66504091908478e-09 1.77227118180755
rs181049196_rv 8.68107845239289e-07 5.1065167367017e-08 1.62893002900325
rs1810500_rv 0.054075411451897 0.0232298873717257 0.939085969766559
rs1810501_fw 1.09639162611116e-07 4.2225024846283e-09 -1.18872723495654
rs1810501_rv 4.0517160471461e-07 2.04591702959689e-08 -1.64133958261398
rs1810502_fw 5.27485625959044e-08 1.75487481570189e-09 -1.31426600100212
rs1810502_rv 3.45773464747808e-05 4.1767182209872e-06 -0.862594794385824
rs181050611_fw 4.0542936523902e-05 5.05369313197728e-06 1.94505917296078
rs181050611_rv 6.71188029269206e-05 9.17100568682978e-06 1.78902608775438
rs181052317_fw 5.3360500787186e-05 6.99983472975176e-06 -0.966499407998567
rs181052317_rv 1.76201964328223e-05 1.87743161197791e-06 -1.02047992227709
rs181052352_fw 0.749837700373761 0.61605045910692 -0.230894959138484
rs181052352_rv 0.809990477886731 0.692384790859204 -0.198175391557154
rs181052364_rv 0.160914611742089 0.084977766646143 -0.84807493064772
rs181056402_rv 0.0999017259932478 0.0481651331642157 -0.977783431609445
rs181057124_fw 0.340636552750904 0.214657268299069 -0.527554889729928
rs181057124_rv 0.133137178008907 0.0676781655849817 -0.798750970206022
rs181059626_fw 0.00136948464828549 0.000314154267759553 0.849521168347339
rs181059626_rv 0.00064401992713625 0.000130012839941406 0.860432529671252
rs181059678_fw 0.96698699468364 0.938317191261779 -0.0316805515361759
rs181059678_rv 0.3247987174796 0.202229586710661 0.52637641238369
rs181060644_fw 0.130186461931656 0.065940370858179 -0.401594940985677
rs181060644_rv 0.254871049715959 0.149309043988466 -0.354616483296763
rs181061114_fw 0.00084639997149864 0.000179218607793489 -0.641607158796701
rs181061114_rv 0.0247238266347695 0.00924550441382083 -0.40974025283688
rs181061470_rv 0.302916911936052 0.185146468590178 0.537079010256534
rs181061504_fw 5.05607133427194e-08 1.6678329859195e-09 -1.22536919569591
rs181061504_rv 0.00914289964500906 0.0028693230255471 -0.437349803259448
rs181061609_fw 0.00516544969353618 0.00147550157081805 1.02525726776375
rs181061883_fw 8.90282672751486e-05 1.27670904758074e-05 -1.06332604583334
rs181061883_rv 3.93710102382293e-06 3.13744765807725e-07 -1.33623039930904
rs181062326_fw 2.32988369089601e-20 1.57651819575244e-23 -1.51292792549285
rs181062326_rv 0.0175316716406834 0.00616412088079199 -0.602928146865812
rs181062542_fw 0.427040445261243 0.287083949639886 0.427833485172768
rs181062542_rv 0.549588368231668 0.399467981747303 0.356776444060058
rs181063330_fw 0.00823411681437524 0.00253711255809793 -1.20819293535835
rs181063330_rv 0.00652308026258295 0.00193356010490042 -0.97091289524984
rs181063638_fw 1.04403486030214e-05 1.00574541870048e-06 1.35728773722536
rs181063638_rv 4.00557079597632e-05 4.98031148791489e-06 1.44250791769308
rs181064890_fw 0.074992188321228 0.0342205985659718 -0.466486034534318
rs181064890_rv 0.00278009758421436 0.000717943145309958 -0.654065160802864
rs181065095_fw 0.62558626282303 0.476280032218964 -0.263837875457966
rs181065095_rv 0.398779264853698 0.262787224639076 0.347045817487189
rs181065325_fw 0.10221055219076 0.0494811482079207 -0.400304167435626
rs181065325_rv 0.102689252792655 0.0497580855542489 -0.337080344454413
rs181065766_fw 0.106685130613462 0.0520311390124255 -0.815588475245551
rs181065766_rv 0.100313108325348 0.048392884279518 -0.83191554092442
rs1810669_fw 0.0138302867235359 0.00466853281993048 -0.900711618288622
rs1810669_rv 0.00265073031489924 0.000678406642077808 -1.03963782991559
rs181068440_fw 0.00357020134257082 0.000960755869230703 -0.544677696326532
rs181068440_rv 0.237807844627303 0.136971761645731 -0.302172125832036
rs181068641_fw 0.975069862871318 0.952351368457161 -0.020076938007088
rs181068641_rv 0.00921274016472084 0.00289550089826106 1.12928072709019
rs181070202_fw 0.848771011935542 0.747827924552544 -0.1349900610083
rs181070670_fw 0.614827835470806 0.465218711892297 0.360775435878873
rs181070670_rv 0.205904677403714 0.114755540109777 0.733912144984748
rs181071687_rv 0.627020117764851 0.477951515470995 -0.220058340768297
rs181071729_fw 0.232932874497383 0.13351767426108 0.572062702819402
rs181071729_rv 0.454790267002079 0.311673300987712 0.355485207406428
rs181072148_fw 0.00999687665344836 0.0031836633866015 -1.34291176215223
rs181072176_fw 0.38661519264657 0.252430002632915 0.571578998388327
rs181076667_fw 0.138378121237245 0.0709150417861657 0.577530064831198
rs181076667_rv 0.120948059125289 0.0603608180764101 0.570793740852898
rs181077493_rv 0.294686306111336 0.178771883623321 -0.405580355572644
rs181078045_fw 0.275964724472547 0.16475348006279 -0.53565949109049
rs181078045_rv 0.773044339556797 0.644253018415145 -0.156120244819552
rs181078826_fw 0.0856188461906434 0.0401000392716689 -0.854873617464467
rs181078826_rv 1.61710972425959e-06 1.08418861768351e-07 -2.34975192027164
rs181078954_fw 0.812571778764428 0.695833861030024 -0.0850687947403219
rs181078954_rv 0.797949226881528 0.675897334917953 -0.0899975727773855
rs181080702_fw 0.783543027344426 0.657173386036543 0.182417579791546
rs181080702_rv 0.538521380571448 0.388697176455353 0.357584857756779
rs181081504_fw 0.976650163928767 0.955335504790445 -0.0223993853633317
rs181081504_rv 0.0140504327014393 0.00475520440917304 0.823600096748186
rs181081881_fw 0.248741972741909 0.144944742897171 -0.513687508752452
rs181081881_rv 0.236102925377324 0.135768767649199 -0.525229149716754
rs181081929_fw 0.0103585731040739 0.00331941147997407 -1.14737184980907
rs181081929_rv 0.036851411497988 0.0147618429313485 -0.961144077743065
rs181086410_fw 0.0164386120503914 0.00571565824753719 0.631766208331967
rs181086410_rv 0.0317000938669137 0.0123655104966921 0.591301312617505
rs181087366_rv 0.111834390366064 0.0550217330624089 0.957965537254377
rs181089137_fw 0.115208627496575 0.0569728698543489 0.888703327206982
rs181089137_rv 0.435156872472233 0.294194155888729 -0.469585139748253
rs181091434_fw 5.29615086117853e-05 6.9403276126505e-06 1.55263457188931
rs181091434_rv 3.9858046400277e-05 4.94899281472223e-06 1.51571961771583
rs181092851_fw 0.0228379685319776 0.00841999552876446 1.08547841104652
rs181092851_rv 0.0595102336018922 0.0260021708168499 0.784516456304043
rs181093121_fw 2.32949639561329e-10 2.48785759500833e-12 -1.17778872533142
rs181093121_rv 5.60675747771381e-10 7.23986975819008e-12 -1.11455554135379
rs181093375_fw 9.0319143345211e-09 2.09011731036148e-10 -1.75745815147713
rs181093375_rv 3.33716169057647e-07 1.61265538660684e-08 -1.651331819585
rs181093881_fw 1.81076175313374e-05 1.93714966437017e-06 -1.67439603895991
rs181093881_rv 1.40721842770698e-16 2.20592026176551e-19 -2.0180008660403
rs181093909_fw 0.229227081364523 0.130904918645533 -0.430214587553323
rs181093960_fw 0.00490279733978224 0.00138958298835492 1.07451457841626
rs181095263_fw 0.200468179737524 0.111020287152321 0.607253091421894
rs181095263_rv 0.0580348223023642 0.0252390478668133 0.768590926784967
rs181097141_fw 0.340128127945452 0.214252489111796 -0.523006108125946
rs181097141_rv 0.100814989609055 0.0486827526171748 -0.731771941883437
rs181098381_fw 0.441027079316309 0.299406217528455 0.285126376758367
rs181098381_rv 0.145006780899395 0.0750741079205319 0.530113961716154
rs1810985_fw 0.000679341128175272 0.000138393383924555 1.25927146786305
rs1810985_rv 0.000733455263366582 0.000151551417983157 1.01467201809086
rs181099788_fw 0.0683723034193182 0.0306453990785973 -0.891015023339574
rs181099788_rv 0.243972916702781 0.141515957660714 -0.655341550306053
rs181100820_fw 9.12413668012639e-06 8.57769703508893e-07 -1.02302037841543
rs181100820_rv 0.126351443960747 0.0636473740007522 -0.491177054834352
rs181102339_fw 0.00386147262616393 0.00105329121266045 1.084832571324
rs181102339_rv 0.000697404026578222 0.000142883198200633 1.00101832640347
rs181102812_fw 0.44876597920113 0.306228932126285 -0.322791733778861
rs181102812_rv 0.0938508743281201 0.0446699764414732 -0.593396643843809
rs181103122_fw 6.10677012677459e-05 8.21196397866973e-06 -1.14300061892062
rs181103122_rv 0.00276140789371492 0.000712244676303162 -0.986487960959292
rs181103322_fw 0.207326001382425 0.115690303008868 -0.356090668071502
rs181103322_rv 0.303677750459443 0.185723164103839 -0.338278654404352
rs181105658_fw 0.0313339910470949 0.0122004395400126 0.571033691934344
rs181105658_rv 0.150068954916128 0.0782466625495338 0.745344404291112
rs1811076_fw 0.260459869369289 0.153297776556585 0.663213523223257
rs181107947_fw 0.00276355536146356 0.000712954398782483 1.18209396704826
rs181107947_rv 0.0141430722424199 0.00479297473792821 1.02973185645466
rs181108129_fw 0.878337648397729 0.794389517873585 0.0672410680096087
rs181108129_rv 0.964616674432683 0.934148811361731 -0.0211495573665948
rs181108131_fw 2.33064097418063e-05 2.61524243200754e-06 -1.70683600255197
rs181108131_rv 0.750023832541658 0.616318368790105 -0.156520562904364
rs181109616_rv 0.000148460685541478 2.33409691574989e-05 1.24685556307362
rs181110245_fw 0.0179866137212967 0.00635207065006321 -1.01411576018183
rs181110245_rv 0.0179265389061216 0.00632863106637077 -0.949956058102585
rs181111402_fw 0.981604749342589 0.964888952117903 0.0207622809062693
rs181111402_rv 0.852281426241131 0.753291368400354 -0.150248244219006
rs181112194_fw 0.00464202837505068 0.00130379056162754 -1.03870342306337
rs181112194_rv 0.00774372185736696 0.00236148933987121 -0.999661164234818
rs181114277_fw 0.017085075310525 0.00598127924107529 -0.461126619553242
rs181114277_rv 0.0962749994493081 0.0460821883077745 -0.314347489099032
rs181114708_fw 0.468992035050146 0.324388978411398 0.351222794772822
rs181114708_rv 0.000460019100479596 8.78047554540009e-05 1.37528137440133
rs181115358_rv 0.941422454582766 0.894761144497381 -0.0484635606106799
rs181117014_fw 0.0162375037669172 0.00563145021364134 -1.12633928905794
rs181117014_rv 0.543230019116481 0.393270794017992 -0.409767346156729
rs181117043_fw 0.0066209843989575 0.00196795679378974 -0.380426470046836
rs181117043_rv 5.11892021797729e-09 1.03969407621088e-10 -1.31657650372239
rs181118898_rv 0.97673289846565 0.955476178369595 0.0142773277228457
rs181119128_fw 0.00103844398743806 0.000227464110068673 1.57365735345087
rs181119128_rv 0.000120547093695615 1.82835377922267e-05 1.68527081068203
rs181119184_fw 0.90037116156718 0.829198228818457 -0.0635281998416898
rs181119184_rv 0.70916362145835 0.568469756104064 -0.285532983462146
rs181119715_fw 9.38121171075116e-07 5.62838847676788e-08 -1.63001385810405
rs181119715_rv 3.60495146495966e-07 1.76930133249554e-08 -1.6697698585117
rs181119973_fw 0.590257547205863 0.439943968246828 0.201673392895366
rs181119973_rv 0.967636119481989 0.939749272587963 -0.0195280073543144
rs181121203_fw 0.0215373388554536 0.00786092925682486 -0.360052504607441
rs181121203_rv 0.00685070529556809 0.00204734966718106 -0.54727697816002
rs181121967_fw 0.556687747412258 0.40637226184419 0.221609538797838
rs181121967_rv 0.69874723887803 0.556189830714598 0.19208735394705
rs181122856_fw 0.0303581702058211 0.0117520136061554 0.598341798853821
rs181122856_rv 0.0082439397731645 0.00254099510488496 0.790491960539645
rs181125419_rv 0.859909664356608 0.765849122446228 0.131117733672894
rs181125578_fw 1.7149631099063e-10 1.744515433435e-12 2.25079706630125
rs181125578_rv 1.91568154360553e-09 3.18012814889406e-11 2.32210248374061
rs181125671_fw 1.48416194846783e-05 1.52625022171738e-06 1.51567838136179
rs181125671_rv 1.13417351539925e-09 1.7049951461873e-11 2.20154129172919
rs181126589_fw 0.351639366803417 0.223516469126573 -0.306195113749042
rs181126589_rv 0.0672134186154586 0.0300585090580568 -0.452260308434683
rs181126853_fw 1.23262591072342e-05 1.22296512599012e-06 1.12540703526246
rs181126853_rv 1.9741225379056e-05 2.14661781740412e-06 1.23004899214587
rs181126876_fw 0.0110695176802542 0.00358643284730266 -0.821589627089734
rs181126876_rv 0.00170669034968051 0.000405847084912523 -0.883381414170231
rs181127649_fw 0.0802236581455787 0.0370729940130402 0.616682728775085
rs181127649_rv 0.35888816699062 0.229352171585816 0.378127951628562
rs181129936_fw 0.108320241247286 0.0529782278069835 0.437778532189181
rs181129936_rv 0.0453250273599642 0.0188452173031753 0.434933071009224
rs181131558_fw 4.19586290764691e-07 2.14070775376608e-08 2.72997278990686
rs181131558_rv 2.32927180348241e-12 1.13216815601421e-14 3.25678434594882
rs1811322_fw 0.0292940597121354 0.0112777212010146 -1.00546328837557
rs1811322_rv 0.0292884086394456 0.0112748086082131 -0.957719134210355
rs181132715_fw 0.00481840461960079 0.00136131667866112 1.2263392449913
rs181132715_rv 0.0192565475596934 0.00688416363273955 1.07993369692285
rs181133229_fw 1.39571691240673e-05 1.42086978621161e-06 -0.780209369866221
rs181133229_rv 0.00016478885167523 2.63610484200698e-05 -0.708542087876674
rs181135225_rv 0.490698562715292 0.343951624718133 -0.433308467040883
rs181135575_fw 6.30345062678204e-05 8.51800659921029e-06 -1.24832151812785
rs181135575_rv 0.0486413674507838 0.0204947956494322 -0.795086420571779
rs181136049_fw 2.39829884107921e-08 6.75900938724394e-10 -1.60327013312229
rs181136049_rv 9.5810412268341e-10 1.39601060820436e-11 -1.36407638087226
rs181137573_fw 0.0605091917282219 0.0265130325944673 -0.788927015637789
rs181137573_rv 0.0129341015043102 0.00431248546299769 -1.05893167056649
rs181138331_rv 0.746842478365148 0.612545255819899 -0.253913990475409
rs181138370_fw 0.56250530211839 0.412198546565418 0.311611244458364
rs181138370_rv 0.29623243893784 0.179926997206719 0.479759701018336
rs181138395_fw 0.217302754071976 0.122578338775782 0.451133706086321
rs181138395_rv 0.10296852289589 0.0499154406879266 0.564309769815131
rs181138513_fw 0.0830563290028099 0.0386535268061954 -0.853527475940854
rs181138513_rv 0.134911311186953 0.0687443361304595 -0.763986669841134
rs181141555_fw 0.863341116368304 0.770980582897731 -0.136321980390002
rs181141555_rv 0.787282654959347 0.661865801528783 -0.193801268130057
rs181142708_fw 0.743150311026518 0.608209595154112 -0.123807958812547
rs181142766_fw 0.157307825215221 0.0827448527572213 0.416688939006424
rs181142766_rv 0.709512768067524 0.5688384983495 -0.153172491524932
rs181143003_fw 0.00342537030841872 0.000914712012056193 1.06878843011895
rs181143003_rv 0.00325196831010113 0.000860741792652399 0.942525386577019
rs181144143_fw 0.00783444373609658 0.00239348476194127 0.822139319478089
rs181144143_rv 0.0219894547067789 0.00805459997379308 0.674480468359294
rs181144774_fw 0.0216116352942071 0.00789256569979598 0.80373249737203
rs181144774_rv 0.00607551410852213 0.00178047534310781 0.919096396665231
rs181144916_fw 0.0166762556785707 0.005813681058975 -1.34265246310724
rs181144916_rv 0.199027740144573 0.110004844195298 0.655354927018318
rs1811452_fw 1.74302343638019e-10 1.78092208742383e-12 2.07290557831144
rs1811452_rv 4.35451507880572e-08 1.39909029451433e-09 1.97297459030004
rs181147531_fw 0.781250193015963 0.654531431713984 -0.116345831183924
rs181148169_fw 0.875548032501481 0.790073395166101 0.043238097541771
rs181148169_rv 0.785147135832311 0.659235999605143 0.0613563911683024
rs181149792_fw 0.106863875990126 0.05212434027031 0.504292651495031
rs181149792_rv 0.0532605413045887 0.0228245733667265 0.546772630499481
rs181150959_rv 0.264399051260851 0.156190805475752 0.652304695554462
rs181151377_fw 0.204530927485126 0.113766898876707 -0.667924777208929
rs181151377_rv 0.0503018268527086 0.0213244064944584 -0.823681047366466
rs1811513_fw 0.00216470666691679 0.000535537375407724 -1.28536829154047
rs1811513_rv 0.0056556945885575 0.00163843696534267 -1.2074928886442
rs181153514_fw 0.974496423347597 0.95152753209899 0.0141362544906659
rs181153514_rv 0.832169339803796 0.723446385527057 -0.106345001662502
rs181154249_fw 0.0216236181498221 0.00789864886179106 1.22233419137062
rs181154249_rv 0.171022074887393 0.0914938784340956 0.791956029698317
rs181154971_fw 4.71969324443418e-06 3.88978688090096e-07 1.10571369192303
rs181154971_rv 5.97708249751644e-06 5.16200128180045e-07 1.19753323514458
rs181155946_fw 0.628035367042583 0.478923713055445 -0.227859414840916
rs181155946_rv 0.349410224948197 0.221683512666182 -0.31941486556979
rs181157804_rv 0.634115868326423 0.485355512262206 -0.317282849312229
rs181159027_fw 0.528498386563075 0.379161931025832 0.145812385722493
rs181159027_rv 0.57526384640462 0.424895461435675 0.147652767622899
rs181159487_fw 0.0934578059116525 0.0444565393061339 -0.8927683582126
rs181159487_rv 0.0897327113117199 0.0423587133490388 -0.925681022718797
rs181159650_fw 8.59475217182988e-05 1.2244846646825e-05 1.12251600516765
rs181159650_rv 1.24101268013835e-05 1.23314718566166e-06 1.2292588081718
rs181159954_fw 0.116176656336941 0.0575262591323764 -0.542498409235267
rs181159954_rv 0.849776747528733 0.749426299536934 0.0954554499191372
rs1811602_fw 0.00448574828227079 0.00125330605223133 1.06465192407329
rs181163564_rv 0.805162898761794 0.685717183167558 0.190768401665398
rs181163997_fw 0.000934539704721239 0.000200889359794428 0.784280714432032
rs181163997_rv 0.0818203771565411 0.0379528366657534 0.522201027188516
rs181164176_rv 0.489289633330767 0.342737808948416 0.38498297151997
rs181166088_fw 0.011108549977717 0.00360233618965684 1.0459398169273
rs181166560_fw 0.0243296151402687 0.00906927890254467 -0.540308635850218
rs181166560_rv 0.0638679928313238 0.0282922992423132 -0.466587208852263
rs181167491_fw 0.143608496911301 0.0741785047763826 -0.620919459570818
rs181167491_rv 0.0175952941120029 0.00619259889289439 -0.922145297414616
rs1811679_fw 0.753243948441065 0.620174135508806 -0.0728951295301881
rs1811679_rv 0.223229925402339 0.126687111331896 -0.298083439785444
rs181169010_rv 0.781218451932133 0.654485182509099 0.115653759120897
rs181169692_rv 0.373689389539886 0.241499802277869 0.482628770740281
rs181169799_fw 0.45621318681477 0.31294170750641 -0.446598751092856
rs181169799_rv 0.00139844914319361 0.000322078286760733 -1.6990996274525
rs181171450_rv 0.515180256654081 0.366695257789633 0.433222935399554
rs181171925_fw 0.786822696113722 0.661257337723693 -0.165941662993734
rs181171925_rv 0.73948831018507 0.60370342004671 -0.197378000920616
rs181172183_rv 0.918729376174329 0.858387146994687 -0.0862977014152159
rs181172544_fw 0.0207789557302676 0.00753785489191085 0.862100507345762
rs181172544_rv 0.0310373804948449 0.0120653476368786 0.840001395967837
rs181177311_rv 0.946551366841012 0.903617525296505 0.0414996293551302
rs181179227_fw 0.612459513983024 0.462615909458364 0.272565399048989
rs181179227_rv 0.485017669904323 0.338963201506348 0.392529573644621
rs181179852_fw 0.117085788823438 0.0580648962211508 -0.336723866281019
rs181179852_rv 0.140687791162263 0.0723826881159059 -0.386171815959234
rs181180529_fw 0.863090778540977 0.770534726877022 -0.135958879932831
rs181180529_rv 0.970512092883404 0.94460535655339 0.0329112620627363
rs1811832_fw 0.352224089175403 0.22396766613362 -0.399798475759873
rs1811832_rv 0.997155921491065 0.992878515605517 0.00352625894284632
rs181183544_fw 0.00858729679335708 0.00266662752590017 0.744000408774719
rs181183544_rv 0.0667203480829694 0.0297921041816705 0.466327492840812
rs1811843_fw 9.96972728911436e-07 6.05230986075679e-08 1.7267922707799
rs1811843_rv 8.95485284186987e-07 5.31921943233137e-08 1.85474611373693
rs181184585_fw 0.913206304862401 0.84994072457108 0.0490407372969119
rs181184585_rv 0.705858719247022 0.564640294861659 0.20666959951475
rs181185378_fw 0.00144049585457706 0.00033323813001781 0.984609328196523
rs181185378_rv 0.0447016379728806 0.0185426701542595 0.698103992933918
rs181188888_fw 0.0308546957957167 0.0119793690472656 0.905357984173419
rs181188888_rv 0.00490259266728886 0.00138946968966118 1.20416248715965
rs181189962_fw 5.58742477523282e-05 7.39638127161707e-06 1.28254651205723
rs181189962_rv 3.60094983720767e-05 4.38504334425393e-06 1.73288662935022
rs181192980_fw 6.82283616153503e-05 9.34800574324353e-06 0.786634403559251
rs181192980_rv 0.000169274859576559 2.71994338601454e-05 0.862426090445818
rs181193375_fw 2.82081807258846e-05 3.27789036222838e-06 -0.760356779422981
rs181193375_rv 0.00396685524158328 0.00108619682950246 -0.584155558012716
rs181193900_fw 2.41065720032314e-06 1.74698700483541e-07 -1.53224518328269
rs181193900_rv 6.69140270181739e-06 5.90568810271821e-07 -1.73390866913606
rs181195_fw 0.00890806587914724 0.0027833687437709 -1.17935319370168
rs181195_rv 0.0158692786745079 0.00548441497857605 -1.05598179852342
rs181196233_fw 0.464644097634347 0.32056418392366 0.498379561504588
rs181196934_fw 0.955834156036886 0.919509991101841 0.0258489727734414
rs181196934_rv 0.914359542900332 0.851602503721207 0.0912153817742559
rs181197739_fw 0.367985889426954 0.236809576961953 0.38696918121677
rs181197739_rv 0.0602139225454319 0.0263632839563933 0.541427093537437
rs181198203_fw 0.0926386821978291 0.0439979414254711 0.516816648579496
rs181198203_rv 0.0139960311510037 0.00473316251043336 0.653851062192006
rs181198913_fw 8.63398248358201e-07 5.07297103250883e-08 1.18720450711
rs181198913_rv 0.00119927744420897 0.000269172001247823 0.89027935745908
rs181199527_fw 1.98540492075245e-08 5.36922703893493e-10 1.82747322666592
rs181199527_rv 7.52378950269284e-08 2.70500732300893e-09 1.81304671166092
rs1811_fw 0.000465898519511827 8.9131884755037e-05 1.3924044469512
rs1811_rv 0.00106848394114909 0.000235104544566039 1.35177943570787
rs181200371_rv 0.818475802162145 0.70475339765405 0.190151863146515
rs181200515_rv 0.560696421472696 0.410392447970283 -0.354579351735614
rs181200872_fw 0.895156725694637 0.821270357107495 -0.111760993969277
rs181200872_rv 0.930921776331029 0.877484481113543 -0.0748359240767075
rs181201844_fw 0.982286724517598 0.966290445757636 0.0200563821593823
rs181201844_rv 0.880047541294614 0.797036921985383 -0.120434887427089
rs181202077_fw 0.0122419770351691 0.00403698631456806 -1.36939690326185
rs181203870_fw 0.514131975527182 0.365705590179831 0.199991568148638
rs181203870_rv 0.857320330418588 0.761767175007223 -0.0655965762371273
rs181204259_fw 0.938802926129538 0.890111629471408 -0.0499744781757392
rs181204259_rv 0.928406568740469 0.873354672556359 0.0607068837094323
rs181204340_fw 0.3109890559461 0.191408039488082 0.317422173465276
rs181204340_rv 0.77530131224933 0.64723251168701 0.164214255563208
rs181204398_fw 0.197796577295869 0.10918383558396 -0.329184784971893
rs181204398_rv 0.0674081988940588 0.0301554992977436 -0.379810837305618
rs181204458_fw 0.890837519243391 0.814313820848442 -0.115001168452799
rs181204458_rv 0.553498751844725 0.403301542275889 -0.398772427971018
rs181206295_fw 0.835384199300802 0.728238397565979 -0.173880763416662
rs181207371_fw 0.000524332193774623 0.000102350978234899 1.11052133207306
rs181207371_rv 0.00237725174885856 0.000596859839462718 1.11779743086397
rs181210679_fw 0.00276710557895208 0.000713996769381258 -1.08175894535595
rs181210679_rv 0.147944894254941 0.0769356162473367 -0.800884570247718
rs181211826_fw 0.143675085887702 0.0742202849130239 -0.439988420549739
rs181211826_rv 0.0126172425204568 0.00418421410993946 -0.759406761002327
rs181213097_fw 0.418018925553093 0.279161705098312 -0.343948234061437
rs181213097_rv 0.184263797599137 0.100178062462324 -0.647494043675929
rs181215022_rv 0.288068390999646 0.173665553699793 -0.5101756247352
rs181215466_rv 0.501602393726221 0.353925200354957 0.285148870648486
rs181215917_fw 0.502739899818331 0.355016964847127 0.184919712503261
rs181215917_rv 0.000180561088022615 2.93142978975727e-05 -0.740997474801329
rs181219786_fw 4.00795297873585e-10 4.81829424771339e-12 -1.2992944379436
rs181219786_rv 1.85854165036954e-10 1.9282956495173e-12 -0.910189833156922
rs181222835_fw 0.973694403417939 0.950052621902254 0.0148610323017942
rs181222835_rv 0.485020919999831 0.338970942724981 0.193518850747935
rs181227546_fw 0.963440046160478 0.932180832284579 -0.0404091853475959
rs181227546_rv 0.89831247637697 0.826391852053029 -0.100263377251374
rs181228489_fw 0.239101287140559 0.137910900067709 -0.535001783632106
rs181228489_rv 0.945640703072607 0.902065640902421 0.0448133086746509
rs181229597_fw 0.60792842846545 0.45787969171208 -0.34195921043596
rs181229597_rv 0.75005392206883 0.616380359608824 -0.129321538267541
rs181231871_fw 0.00359191250769261 0.000967405846455239 1.43428578483376
rs181231871_rv 2.61585230930746e-05 2.99537141105454e-06 1.68545806443498
rs181233218_rv 0.427032028199154 0.287056712443824 0.371878643620716
rs181233823_fw 0.00954464547055148 0.00301391728139031 0.92323159633558
rs181233823_rv 0.0182464456561382 0.00646276297729083 0.915293831529814
rs181234789_fw 0.000113205092062792 1.6966975747863e-05 1.1559542259328
rs181234789_rv 6.71126953834992e-05 9.16865743273761e-06 1.21994737968401
rs1812350_fw 0.579265127099634 0.428804616370669 -0.21888454782745
rs1812350_rv 0.880221117848181 0.797293392991364 -0.0607132820996938
rs181235112_fw 0.0103612876784425 0.00332039821669324 -0.573130520651968
rs181235112_rv 0.169316498905234 0.0903904775484476 -0.328111490524467
rs181236595_fw 3.44337133900737e-10 3.9881161642464e-12 -1.1033743750428
rs181236595_rv 4.5907581857257e-05 5.86166593499486e-06 -1.03666726964908
rs181236810_fw 0.713588477007252 0.573577962718951 0.146723650265079
rs181236810_rv 0.423362218394805 0.283852068386954 0.537240195532281
rs181237562_fw 0.00661386550458822 0.00196561707915028 -1.14436114363897
rs181237562_rv 0.000772133260528778 0.000161102010251747 -1.20817906150085
rs181238024_fw 0.022981361050624 0.00848013052120644 0.763503237546265
rs181238024_rv 0.101425312452585 0.0490316892815729 0.695626164307619
rs181240127_fw 0.652075280115084 0.504837693746623 0.104722244940016
rs181240127_rv 0.69999636128291 0.55764751757748 0.0935262427304793
rs181241054_fw 0.00071866307518714 0.00014796004489147 1.14358940333273
rs181241054_rv 5.77512276267955e-05 7.69564806972004e-06 1.69622707467603
rs181241273_rv 0.797250620870301 0.675045974858769 -0.198233475275162
rs181242021_fw 0.103674354099762 0.0503277536564447 -0.572849420038982
rs181242021_rv 3.27511416247398e-06 2.5101132091498e-07 1.54755698876484
rs181242449_fw 0.856939535444303 0.761178826452777 0.141096837671554
rs181242449_rv 0.981778082643257 0.965322042113467 0.0205711402684663
rs181244251_fw 0.978751817452773 0.959326830129475 -0.0132509680121397
rs181244251_rv 0.348207949401481 0.220720455296024 0.44821230825902
rs181244953_fw 3.55992346493711e-05 4.32785715355716e-06 1.10357870923796
rs181244953_rv 3.52445291872189e-05 4.27360584875696e-06 1.08927283565609
rs181246712_fw 0.00538719027920867 0.00154868354618491 -1.1410936029436
rs181246712_rv 0.0168297628200975 0.00587734623046989 -1.07789708702349
rs181247087_rv 0.000816370494556825 0.000171961477099111 1.55433645836195
rs181248033_fw 0.113360027322081 0.0559155187095493 0.569651485921527
rs181248033_rv 0.0422435083972196 0.0173315007611292 0.752367141704821
rs181249140_fw 0.000107589182607789 1.60002994299092e-05 -0.835910024523822
rs181249140_rv 3.27424783398324e-05 3.91298316229705e-06 -0.935396734428418
rs181250655_fw 0.183566770738177 0.0996976735833165 0.455592588422094
rs181250655_rv 0.0489526822608793 0.0206466682140318 0.642910663624178
rs181252062_fw 0.72894845210541 0.591267688438622 0.15473014813164
rs181252062_rv 0.151897393263124 0.0793884517478596 -0.45781290886673
rs181254482_rv 0.600472027051786 0.450271568962762 -0.366560426593495
rs181255269_fw 0.00673444629100127 0.00200669365640603 0.95505792933852
rs181255269_rv 1.38080494496791e-05 1.40257467287599e-06 1.3891282182116
rs181258318_fw 0.213282815384213 0.119767133102063 -0.453157372486411
rs181258318_rv 0.176846246582301 0.0952758355707517 -0.467658737324912
rs181259648_fw 0.00450332152506254 0.00125894123606973 -0.745374671516348
rs181259648_rv 0.00685594105695277 0.00204915876299643 -0.791862072194504
rs181260368_fw 0.00864251389604817 0.00268860233018866 0.90687036859712
rs181260368_rv 0.000522389916943839 0.0001019070369823 1.16694511463477
rs181262127_fw 0.945471220058014 0.901530777777936 -0.0604954439809199
rs181262127_rv 0.557868990372349 0.407544276958933 -0.390943167128476
rs181262365_fw 0.388101732187055 0.25362819353094 -0.214049087870442
rs181262365_rv 0.430273477320609 0.289888215091692 -0.182078967969264
rs181262533_fw 0.447119686695755 0.304813075838578 -0.184318015498161
rs181262533_rv 0.755533378424881 0.623056012765484 0.0875730970989289
rs181263733_fw 4.03333826568812e-07 2.0291323081959e-08 -1.00062500561134
rs181263733_rv 0.000817984830216449 0.00017236609699335 -0.704544629771322
rs181265043_fw 0.941458850820576 0.894827588722011 0.0463570863045109
rs181265043_rv 0.607897565775374 0.45784959096793 0.235686628092275
rs181270088_fw 0.744095618005521 0.609285349789413 0.091736357852841
rs181270088_rv 0.501427544934357 0.353756590084847 0.16841125203271
rs181273497_fw 0.620828914403194 0.47144967792521 0.169925093962747
rs181273497_rv 0.0194760307603236 0.00697580675915595 0.82907220530672
rs1812737_fw 0.423531667919061 0.283999114069824 0.461660778156162
rs1812737_rv 0.532495580518274 0.382983418075073 0.351685502177615
rs181276030_fw 0.0659431110803245 0.0293796073883447 0.609322239718208
rs181276030_rv 0.00670647156539579 0.00199729904703821 0.696490870519327
rs181276158_fw 0.00185342461642116 0.000447031670328845 1.38241037363899
rs181276158_rv 0.00017490712380437 2.82740742580728e-05 1.67610443703037
rs181277617_fw 2.83218043321565e-05 3.29364902419251e-06 1.5932801716063
rs181277617_rv 4.32154019107756e-06 3.50559800099478e-07 1.53331218992083
rs181278425_rv 0.167083553069282 0.0888837319766229 -0.581779574869699
rs181280920_fw 0.557269259434487 0.406985293798696 0.414859641465142
rs181280920_rv 0.564714426671835 0.414428755427226 0.399664370990999
rs181282586_fw 0.0736561945381415 0.0335004773290694 0.957924008128501
rs181283348_rv 0.150038987086747 0.0782293451143719 0.856494406051854
rs181286819_rv 0.712815685302185 0.572707595046729 -0.260807195098562
rs181286929_fw 0.112714933713965 0.0555329819751188 0.865243199604427
rs181286929_rv 0.000761696538777593 0.000158612105424731 1.25626321287028
rs181289514_fw 0.000375593579372867 6.92674328252942e-05 -1.2357707093102
rs181289514_rv 0.0040798187510766 0.00112205137904305 -1.15872157094188
rs181291827_rv 0.89648870287346 0.823331536530169 -0.0973694151034237
rs1812923_fw 0.232885403457762 0.13347995827244 -0.723595974882335
rs1812923_rv 0.224754746215325 0.127738017902822 -0.702667330174038
rs181292807_fw 6.54632222721378e-08 2.29181741306222e-09 2.07731796655514
rs181292807_rv 5.76995554522971e-08 1.95732883887258e-09 2.04421134417692
rs181295820_fw 0.0259121850554866 0.00976703988981333 -0.382745566923128
rs181295820_rv 0.0232107455144791 0.00858094881022158 -0.43118582727112
rs1813007_rv 0.997150718585543 0.992838584011728 -0.00445164499161335
rs181302101_fw 0.104625958776099 0.0508781953990591 -0.585445282644092
rs181302101_rv 0.122410728245428 0.0612384958607809 -0.695228597367309
rs181303179_fw 0.968931656513031 0.94186512239648 -0.0343378276391307
rs181303179_rv 0.777639060410275 0.650002840575252 0.211796389995102
rs181306018_fw 0.423501593281828 0.28396461938565 -0.210505212013103
rs181306018_rv 0.0296026561087212 0.011415477523701 -0.607453502299431
rs181307279_fw 0.281139025176929 0.16850840073646 0.535854687519724
rs181307279_rv 0.000154842588387657 2.45049851457505e-05 1.5282017631647
rs181308725_rv 0.21681681746206 0.122240652690599 -0.337894577556302
rs181308913_fw 0.0134594975030298 0.00452318168184752 0.971884130156413
rs181308913_rv 0.00395579073260739 0.00108285488601339 1.24210444925834
rs181309948_fw 3.4963855401567e-06 2.71991919162767e-07 -1.48783838020484
rs181309948_rv 0.000100573689023869 1.47664297343214e-05 -1.16999881691156
rs181309991_fw 0.0346458214460053 0.0137400189120604 0.407383287152911
rs181309991_rv 0.00203504133997587 0.00049843273887581 0.616304602299594
rs1813116_fw 0.178688036911699 0.0964958120660038 -0.757680259420595
rs1813116_rv 0.0119176738891845 0.00391364518652069 -1.01618801199716
rs181312656_fw 0.00827721880849697 0.0025529327994585 -0.953674598945199
rs181312656_rv 0.17280980771194 0.0926742706995685 -0.498816471169166
rs181314164_fw 0.00980139594959823 0.00311190342124954 -1.11227847365214
rs181314164_rv 0.26304548253975 0.155207276778236 -0.473403460663839
rs181314443_fw 0.975179703013583 0.952525976867276 0.0298504813345466
rs181314443_rv 0.830283167115203 0.720870288103326 -0.174561112488521
rs181317007_fw 0.156701111624672 0.0823674002133069 -0.533042304180744
rs181317007_rv 0.0162428568076229 0.00563458899542675 -1.01423516815793
rs181317842_fw 0.0691700881882958 0.0310778635129658 0.719356682668592
rs181317842_rv 0.0245609887452335 0.0091729775382973 0.843399675891018
rs181319545_fw 0.211473072779061 0.11854817193366 0.531296026175134
rs181319545_rv 0.18744073617877 0.10222985030696 -0.566427338348066
rs181321647_fw 0.0908360609224914 0.0429809704092044 0.844682698266884
rs181321647_rv 0.0614959646633774 0.0270216897236915 0.905345158842219
rs181323442_fw 0.000224973024818789 3.80722799804983e-05 -1.22426873705913
rs181323442_rv 0.000705356717139545 0.000144759129584372 -1.27720120487981
rs181325342_fw 0.0152205654151616 0.00522331520190553 -0.830069749745179
rs181325342_rv 0.012758281358456 0.00424048254461855 -0.727426537148978
rs181325475_rv 0.00200259702032355 0.000489126427999963 1.41742331469254
rs181327620_fw 0.000136596949791272 2.11799831139503e-05 1.12915488806892
rs181327620_rv 6.62850480282714e-05 9.04138460733876e-06 1.13769550337184
rs181327895_fw 0.302394808375481 0.184706644839778 -0.625660301236968
rs181327895_rv 0.407332884363743 0.269990334554252 -0.500724523338697
rs181330133_fw 0.010748926914976 0.00346559310235755 0.948497449434822
rs181330133_rv 0.0224786764002862 0.0082649797757864 0.988782045610976
rs181330663_fw 0.00433842630442168 0.00120428122808818 1.20328815420111
rs181330663_rv 0.00363260295357103 0.000980334137934803 1.23133251229334
rs181334410_fw 0.319021900414474 0.197715722407044 0.319756849267188
rs181334410_rv 0.389019617065629 0.254372816865327 0.329513622407337
rs181335363_fw 0.470729635882689 0.325891254202882 -0.235465592421615
rs181335363_rv 0.414846648646356 0.276420960265036 -0.198033094863395
rs181337586_fw 0.206711522758479 0.115286805829324 -0.702660579381579
rs181337586_rv 0.199395217763191 0.11025517550238 -0.727646015513552
rs181337922_fw 0.021112956025746 0.00768068539650076 0.827140423535654
rs181337922_rv 0.0293531069077778 0.0113035479017736 0.699735701697426
rs181339305_fw 0.478525657821956 0.332855738551069 0.40528940561722
rs181339305_rv 0.683398957753666 0.53868758966112 -0.230568477048719
rs181341510_fw 0.0394456272249851 0.015979856337693 0.792972813893969
rs181341510_rv 0.0380370646183572 0.0153161470610615 0.870734314462128
rs181341609_fw 0.581952261583916 0.431459843327651 0.25918193601055
rs181341609_rv 0.000109515575879156 1.6327543228104e-05 1.32939518925917
rs181346276_fw 0.755320560258975 0.622812365615924 -0.110480510007897
rs181346276_rv 0.106859695510949 0.0521210960714603 0.430232112566506
rs181348_fw 0.934716879578365 0.883496772691509 -0.0379826959107085
rs181348_rv 0.38964866841538 0.254902787322259 -0.566885374840365
rs181349677_fw 0.000216408702216885 3.63300697085952e-05 -0.733457968684179
rs181349677_rv 0.00185980353633191 0.000448884825926735 -0.632288733915409
rs181350888_rv 0.637599535408772 0.488976374021133 -0.32656234309988
rs181352308_fw 5.48827531052453e-07 2.94430323576385e-08 -1.34309248084605
rs181352308_rv 1.21153600525424e-07 4.77799238809779e-09 -1.63928803568611
rs181352649_fw 0.00554157392561357 0.00160081441835745 -0.7673294542089
rs181352649_rv 0.936181755128571 0.885652096611279 -0.0375276940487294
rs181354260_fw 0.0146405957091914 0.0049871345339693 0.851880550158843
rs181354260_rv 0.0146735629415023 0.00499985373866102 0.7354050744034
rs181354696_fw 0.672167479526234 0.526275480801023 -0.306326260041121
rs181354696_rv 0.845313885959257 0.74238563322218 -0.156860692914209
rs181356716_fw 0.0968574624099223 0.0464101391969594 -0.29876929574124
rs181356716_rv 0.301002183377066 0.18360820886731 -0.200007396986012
rs181357186_fw 0.580223723195573 0.429730158036617 -0.366940687507164
rs181357186_rv 0.258415952052665 0.151796638221478 -0.665441960508954
rs181357280_fw 9.01249838118917e-09 2.08359140218308e-10 -1.30135157775526
rs181357280_rv 2.20241242581857e-07 9.82066052370376e-09 -1.10969160431161
rs181357481_fw 0.00111766562702528 0.000247949354361925 0.912452858454229
rs181357481_rv 0.00422015583432322 0.00116654907586494 0.859931868646604
rs181358322_fw 0.719534053029984 0.580166525955034 0.144016103680066
rs181358322_rv 0.862586793000157 0.769824984948077 0.0566770613014463
rs181358565_fw 1.63850851708338e-05 1.7164500197568e-06 1.28768158558086
rs181358565_rv 6.63990984450309e-08 2.32956959651853e-09 1.84188166822761
rs181359122_fw 0.404816137920258 0.26788390180536 -0.228892601308411
rs181359122_rv 0.136570954616081 0.0697902344203184 -0.335568845315541
rs181362425_fw 2.07112792276393e-09 3.50124137971753e-11 -1.32317477528711
rs181362425_rv 4.64212034647495e-08 1.50772584331557e-09 -1.1522784936278
rs181364335_fw 1.07876633795531e-16 1.64238379222265e-19 -1.29083118306563
rs181364335_rv 3.4575061313353e-12 1.80143431148154e-14 -1.28491337444009
rs181365706_rv 0.0266726188193517 0.0101002931558575 1.11718282767995
rs181367155_fw 0.413042583657481 0.274869517085938 0.390140972982939
rs181367155_rv 0.704850719213804 0.563405783868155 0.226296953433387
rs181367815_rv 0.89475230226332 0.820558343100996 0.112503785634008
rs181369059_fw 2.04657460946116e-05 2.23855638049935e-06 -1.49923457439033
rs181369059_rv 2.73562852524001e-05 3.16100345877042e-06 -1.52914253431114
rs181370473_fw 0.000318348795059444 5.70803353104712e-05 1.43246895630865
rs181370473_rv 1.09981815175999e-06 6.79200220930815e-08 2.09212480841517
rs181370861_fw 2.37308456077782e-06 1.71494111618823e-07 1.7158494499637
rs181370861_rv 6.0676601670289e-07 3.31602773924374e-08 1.66491219233216
rs181371827_fw 0.0712967133186772 0.0322239081070984 0.628755863784896
rs181371827_rv 0.00774062860811423 0.00236037144684681 0.915645191127012
rs181372469_rv 0.384554813269427 0.250771416276716 0.444745884348262
rs181372936_fw 0.00695632227213222 0.00208410386008508 -1.01800748320778
rs181372936_rv 0.0814884755214232 0.0377575278021607 -0.802154556787933
rs181373149_fw 0.000517202546570613 0.000100690945974473 -1.37883467362292
rs181373149_rv 0.000121048836605939 1.83746542393985e-05 -1.3742189022769
rs181373846_fw 0.00492175062638124 0.0013954543993352 1.35742127274071
rs181373846_rv 0.000322505866223406 5.7989371290441e-05 1.58659234306727
rs181374763_fw 0.859381857221258 0.765052603157579 0.103096004010833
rs181374763_rv 0.863679347068843 0.771527706160571 -0.107432732593002
rs181375215_fw 0.000106118910021914 1.57421524543064e-05 -0.683353911317735
rs181375215_rv 0.00259042645794497 0.000660811152096661 -0.501986843031603
rs181377087_fw 0.453408929300846 0.310424967170303 -0.224133338978312
rs181377087_rv 0.512179790062844 0.363737553185619 -0.198981084071471
rs181377101_fw 0.316738714904513 0.195925641831836 0.504628780763245
rs181377101_rv 0.758908158918377 0.627148515439619 0.19466097894296
rs181380408_fw 0.000355253143478079 6.48832174601621e-05 -0.680814592331233
rs181380408_rv 9.83952169921913e-07 5.96438888637933e-08 -1.04114602167441
rs181382879_fw 0.602575017784606 0.452517324548535 -0.152521979119759
rs181382879_rv 0.508385411677993 0.360161755415462 -0.180750501814286
rs181383512_fw 0.941123351768307 0.89433613574404 -0.0664844838052149
rs181383512_rv 0.610241839964075 0.460386011007722 0.36358259724061
rs181385203_fw 0.878337648397729 0.794408618998663 0.121577322536141
rs181385203_rv 0.880361639283808 0.797575085684726 -0.116939292241948
rs181389628_fw 6.74162575499041e-05 9.21849200190125e-06 0.966438644577548
rs181389628_rv 4.64796788605812e-05 5.94991468272349e-06 0.996128326410356
rs1813898_fw 0.000339945525189822 6.16082257059775e-05 -1.06187824121339
rs1813898_rv 0.000139527884524267 2.17194084952234e-05 -1.16168328035205
rs181390545_fw 0.350000465066806 0.222132986428237 -0.518486237420273
rs181390545_rv 0.237328130286744 0.136633898537738 -0.59894554110304
rs181391867_fw 0.0701717228529699 0.0316165268790808 -0.945678880317489
rs181391867_rv 0.0023177428260226 0.000579618675196806 -1.0775053445302
rs181392665_fw 0.785844279758696 0.660166977664934 0.20562687542672
rs181392665_rv 0.494505859043379 0.347412227027318 0.4533598589912
rs181393271_fw 0.730894589493917 0.593452680016275 0.26478583396507
rs181393271_rv 0.428191217106872 0.288050729561102 0.448631319678174
rs181393618_fw 0.796109344892978 0.67353068976537 0.082202909099158
rs181393618_rv 0.557109855006152 0.40679348364854 0.171479128561505
rs181394135_fw 0.963505017877136 0.932319757577297 -0.029054638295616
rs181394135_rv 0.199024451918779 0.110000782254685 -0.743127873572676
rs181396950_fw 5.57287889194286e-05 7.37649760406141e-06 -1.08043445797592
rs181396950_rv 4.72970480310109e-06 3.90070498297978e-07 -1.08516450482303
rs181399557_fw 0.925481009780878 0.868640410952988 0.082206272354866
rs181399557_rv 0.900426396882156 0.829273295982738 0.0774830131308102
rs181401392_fw 0.864681737398404 0.772969226794922 -0.0994635307137185
rs181401392_rv 0.909334657143336 0.843722929242724 -0.0685321358044238
rs181401690_fw 0.869735926997296 0.781047667264576 -0.10203190939424
rs181401690_rv 0.492074076859231 0.345182151398388 -0.459048209019806
rs181401813_fw 0.000169188625516388 2.71817615381006e-05 1.62142711856263
rs181401813_rv 0.0018110343263905 0.000434908031240518 1.5285073219558
rs181403454_fw 0.0540154514666231 0.0232004746093221 -0.401299476755752
rs181403454_rv 0.0449838926438487 0.0186810589895016 -0.388521995691292
rs181403500_fw 0.920607827416619 0.861138754479926 0.0456405560444229
rs181403500_rv 0.695892253546442 0.552844602845373 -0.291549004964792
rs181403644_fw 0.31096186723591 0.191370320902468 0.529021398243719
rs181403644_rv 0.153956179474765 0.0806554533710837 0.670492835162476
rs181406583_fw 0.00018598003052515 3.03933217062878e-05 1.30696070356107
rs181406583_rv 2.7866454280052e-09 4.98423363498766e-11 1.73578562424622
rs181407350_fw 0.125575942707558 0.0631859192956417 0.719148320932457
rs181407505_fw 0.0665703710609064 0.0297093704212519 0.92094816444414
rs181407505_rv 0.0948152694215531 0.0452423410377045 0.931274798901511
rs181408664_fw 0.000676042580059717 0.000137591803978006 1.45229454005593
rs181408664_rv 0.000656274047566398 0.000132865297973565 1.29088880385521
rs181408798_fw 0.0497485092634449 0.0210440368319487 0.785061457432539
rs181408798_rv 0.0676786856643487 0.0302940580194838 0.715184897141903
rs181408806_fw 0.00216644709480808 0.000536163405534592 -0.935984861586187
rs181408806_rv 0.000647902968202565 0.000130914803785697 -0.980915569734685
rs181409670_fw 0.04833564486911 0.020346628928911 -0.790495133241442
rs181409670_rv 0.0231335206789076 0.00854488680526277 -0.935062515129061
rs181410037_fw 0.000294864537333281 5.22410894251382e-05 -1.18983817386329
rs181410037_rv 3.14282909414218e-05 3.72757280574401e-06 -1.3177352108508
rs181410373_fw 0.518057369760143 0.369268946856842 -0.36163069196326
rs181410419_fw 0.428616982041697 0.28843865653636 0.532889791839585
rs181410419_rv 0.288288997064613 0.173857070078832 0.639411272847561
rs181411894_fw 0.0350909666868634 0.0139513819421991 0.423091294071135
rs181411894_rv 0.0942185928469476 0.0448960010325929 0.400660280169981
rs181414284_fw 0.982067174495189 0.965819739623026 0.0190118647763339
rs181414284_rv 0.932821700509242 0.880535789759012 0.0677282063335829
rs181414548_fw 0.702582917192013 0.560690833094727 -0.244038418262306
rs181414548_rv 0.9348952758271 0.883844179882368 -0.0535835744874487
rs181415441_fw 0.0128519729056262 0.00427843499866 -0.467661109184466
rs181415441_rv 0.0222691825329819 0.00817388898300436 -0.436812647299236
rs181416431_fw 3.57779696658147e-08 1.10514997873812e-09 -1.3680054454713
rs181416431_rv 3.44285254796586e-10 3.97615286815722e-12 -1.68352572837211
rs181416689_rv 0.257540350010799 0.151195168717432 0.421401291839329
rs181416821_fw 0.450664174762578 0.307915565544826 0.194453555654464
rs181416821_rv 0.172815072997493 0.0926830748316126 0.289080770129848
rs181417497_fw 4.44404710223672e-11 3.53064383088205e-13 -1.53135630952821
rs181417497_rv 8.06464992110191e-10 1.1395938234325e-11 -1.42247737821503
rs181418643_fw 0.00421867968618291 0.0011660934580064 0.739081436296476
rs181418643_rv 0.00347880070379989 0.000931844035509012 0.767011882494384
rs181419064_fw 0.978439660799325 0.958795574194725 -0.0116205370187958
rs181419064_rv 0.596636958224401 0.446380959553918 -0.167599311254062
rs181420320_rv 0.449838279727267 0.307128059511102 0.405098395014235
rs1814208_fw 0.231240814411982 0.132362626040853 -0.590457737251023
rs1814208_rv 0.10196688341892 0.0493436368583752 -0.786601882987578
rs181421874_fw 0.813596244789428 0.697340244759618 0.121419391332775
rs181421874_rv 0.00649847328244781 0.00192494698706214 0.694196191641452
rs181422823_rv 0.370656453469809 0.238971251222658 -0.471696301352931
rs181425497_fw 0.799256457350127 0.677667566785951 0.132771779734564
rs181425497_rv 0.0924269838233867 0.0438817619088411 0.55445771656026
rs181426221_fw 0.836851237123612 0.730253498002906 0.0949940410704444
rs181427906_fw 0.0147188060626773 0.00501866347532087 0.608713696271009
rs181427906_rv 0.0563850748294648 0.0244022572166607 0.577627843934696
rs181429880_fw 0.795659391441979 0.672952762765858 0.203700036332571
rs181429880_rv 0.941323857140693 0.894614355027071 -0.0541830827706713
rs181430671_fw 0.999580076568588 0.997404429749099 0.00111030581280216
rs181430671_rv 0.811462042117189 0.694279938980791 -0.163529115799425
rs181431613_fw 0.192925678889166 0.105931584420738 0.283895805557744
rs181431613_rv 0.28764258101453 0.173379653893727 0.252337392363703
rs181432036_fw 0.944155431782627 0.899126185560496 -0.0545823864660576
rs181432036_rv 0.86341071167704 0.771102727796014 -0.117817270646776
rs181433090_fw 0.0362441473862656 0.0144817948493113 -0.600679058873452
rs181433090_rv 0.504296888579373 0.356508872671041 -0.213955645093689
rs181434827_fw 0.0685021401993727 0.0307144091714032 -0.727247674994984
rs181434827_rv 0.167561562352966 0.0892227929415966 -0.505764185670159
rs181437630_rv 0.0119967029115478 0.00394473866374955 -1.41836596596673
rs181437817_rv 0.0137863346481155 0.00465136428261087 1.07372184896339
rs181438481_fw 0.000390738547814451 7.25584280078576e-05 1.51410366464115
rs181438481_rv 0.000486518728776679 9.37585834238692e-05 1.44139923929585
rs181438646_fw 0.79032180879352 0.666020850763776 0.129424852723331
rs181438646_rv 0.00866365437082573 0.00269586285862305 1.49663490004628
rs181438687_fw 0.626706163750828 0.477556712135507 -0.171690465986064
rs181438687_rv 0.993435226130228 0.986264997143362 0.003464049846955
rs181439856_fw 0.227976424914076 0.130026160609938 -0.288953008053998
rs181439856_rv 0.111024531990525 0.0545619364686834 -0.365307278990691
rs181439912_fw 0.395068828719826 0.259598073508992 -0.229602602727926
rs181439912_rv 0.794862005941931 0.672063212417498 -0.0983237719436473
rs181443061_rv 0.0701672327556981 0.0316121298871953 -0.705804569529351
rs181443657_fw 0.00787459229264597 0.00240797061096057 1.28359759549036
rs181443657_rv 0.0107076944997979 0.00345000487029981 1.20897741576495
rs181443806_fw 0.606158067905145 0.456006250403154 0.18750377812476
rs181443806_rv 0.0630578547076832 0.0278530651765589 0.493812482427161
rs181444272_fw 0.977447362930339 0.956780989685651 0.00837367521614596
rs181444272_rv 0.6875816795138 0.543563758783218 -0.143126005197958
rs181445112_fw 0.880040265556656 0.796984580272321 0.0906145407634286
rs181445112_rv 0.899024918857314 0.827519752817076 -0.0607768700215936
rs181446683_fw 1.87518941122209e-05 2.02064178367771e-06 -0.992617346417134
rs181446683_rv 0.000278824669461103 4.89024862353288e-05 -0.77803955376357
rs181450086_fw 0.51424927300123 0.365835420315214 -0.106832828898614
rs181450086_rv 0.773450052283441 0.644774574108817 0.0655303272364501
rs181452508_fw 0.197864855232294 0.109234450879743 -0.509573793484166
rs181452508_rv 0.0133788962565864 0.00449217203003593 -1.13817806164998
rs181454094_fw 0.455759151016583 0.31251242371942 -0.179690694307765
rs181454094_rv 0.618298563139624 0.468890820984347 0.135967579993584
rs1814541_fw 0.424114777163151 0.284500126028719 -0.502127694481039
rs1814541_rv 0.0121806632497551 0.00401347029691555 -1.04376743193052
rs181454484_fw 0.00706048437242782 0.00212024740469379 -0.896019909002794
rs181454484_rv 0.0367485389716198 0.0147131747402838 -0.677985969956479
rs1814565_fw 0.0923018053569513 0.0438088268930606 0.699884723385386
rs1814565_rv 7.62909490222534e-07 4.35004328600362e-08 1.20291105580345
rs181456657_fw 3.42344025700541e-09 6.40891242627772e-11 1.65877485643056
rs181456657_rv 9.40485418415812e-07 5.65105817994344e-08 1.51178510960236
rs181458163_fw 0.491497127389761 0.344694287497599 0.472836708433151
rs181458163_rv 0.904216052746564 0.835097238980449 0.0628432664579261
rs181459168_rv 0.486117776117713 0.33998421151791 -0.385647111551641
rs1814592_fw 0.192746149958995 0.105796055853643 -0.460754102782421
rs1814592_rv 0.437880970617429 0.296603716372639 -0.269274837678314
rs181459680_fw 0.918059942720962 0.857399156853923 0.0469106340833473
rs181459680_rv 0.0118798119209403 0.00389849837301922 1.31446456270544
rs181462236_fw 0.240659860312428 0.139062273577772 0.460083522333237
rs181462236_rv 0.529494871873908 0.38008955551643 0.25206117254599
rs181464068_fw 0.0451847330506664 0.0187766943730936 1.09866468514416
rs181464068_rv 0.0145133051835839 0.00493673663554738 1.03847310306777
rs181466574_fw 0.326672632912616 0.203684100149683 -0.483605818212118
rs181466574_rv 0.456380201682393 0.313107740542092 -0.371528620666511
rs181467830_fw 0.000114848139965402 1.72572696781285e-05 -0.654284574787512
rs181467830_rv 0.00183394809103726 0.000441486105549456 -0.665976076283137
rs181469040_fw 1.03182491039993e-13 3.37456270317552e-16 2.4826479818669
rs181469040_rv 3.45693231905987e-13 1.3099166131407e-15 2.61435870249745
rs181470078_fw 0.304874019873614 0.186661071577708 0.661723746496612
rs181470513_fw 0.0227413007836074 0.00837641673688878 -0.603711334125041
rs181470513_rv 0.0151544518821816 0.00519682588560921 -0.615622141223908
rs181471681_fw 0.0105261795154094 0.00338012490438658 -1.16952205049125
rs181471681_rv 0.00237914398151286 0.000597532994229606 -1.39758649172149
rs181472992_fw 0.00833159230506288 0.00257327362029453 -1.06604728629759
rs181472992_rv 0.022241683867589 0.00816203979893706 -0.923074974592915
rs181473965_fw 0.163179482064131 0.08639194896693 0.736417187570309
rs181473965_rv 0.696645721235618 0.553831462838141 0.20007251828979
rs181475136_fw 0.831224742332149 0.722193988790274 0.109580788904422
rs181475136_rv 0.64811205284336 0.500672992824907 -0.173061059754095
rs181475480_fw 0.12320820900242 0.0617333263912908 -0.464581578855923
rs181475480_rv 0.040626914213451 0.0165537081664109 -0.669132473460703
rs181476158_fw 0.00322502331074514 0.000852373311875486 -0.87889367560761
rs181476158_rv 0.00274265287637972 0.000706262808770013 -0.873240871181134
rs181479015_fw 0.002350817333968 0.000589295016458868 -0.900036845361066
rs181479015_rv 0.000156105360656616 2.47465546315939e-05 -0.85409236035603
rs181480141_fw 0.314426931599913 0.19408430704382 -0.553736522442642
rs181480141_rv 0.449118394881147 0.306530192825323 -0.423457752310234
rs181480677_fw 1.47897092874067e-10 1.46776256009991e-12 -1.76049057186305
rs181480677_rv 1.77293030805139e-08 4.67265667845103e-10 -1.66604829031705
rs181481181_fw 0.915186385723985 0.853069292930493 0.0628927828819402
rs181481181_rv 0.179948246194477 0.0973184110683886 0.414171974401483
rs181484776_fw 0.00252309428672225 0.000640917928205385 1.18577094548964
rs181485019_fw 0.734914093168219 0.598228293541164 -0.19587690549128
rs181485019_rv 0.438093223405364 0.296811716091896 -0.406199697245366
rs181485334_fw 1.17054531194796e-06 7.31458811519265e-08 1.93005406994476
rs181485334_rv 4.30947094764263e-06 3.49337752296726e-07 1.7552711796777
rs181485478_rv 0.275937107814404 0.164733880778274 0.476009083950691
rs181486469_rv 0.724249409902847 0.585708286540657 0.272380521368969
rs181486641_fw 0.0020157337053931 0.000492976375125798 1.32873173805611
rs181486641_rv 9.37617268835549e-05 1.36119035340581e-05 1.70650718349624
rs181486845_fw 0.955138192762721 0.918277820879443 0.017942403934623
rs181486845_rv 0.0801719926974456 0.0370435618098954 -0.357997363033903
rs181490363_fw 0.380065848709811 0.246915072927487 -0.50118016112684
rs181490363_rv 0.463756070296126 0.319805081496611 -0.419338960799687
rs181490435_fw 0.0178298926262788 0.00629028927990662 -0.595428970257204
rs181490435_rv 0.0638001170695648 0.0282543170020383 -0.471988444916155
rs181492306_fw 0.173489891308647 0.0931252070170705 -0.37700677100385
rs181492306_rv 0.219553462239799 0.124103131874522 -0.298201116332919
rs181493321_fw 2.63194228227862e-05 3.01744916564919e-06 -1.51334746346842
rs181493321_rv 1.99438252329546e-05 2.17314642052516e-06 -1.57377975140663
rs181494570_fw 0.0481249363061792 0.0202394794831518 0.876291225422457
rs181494570_rv 0.0875117112964003 0.0411523428959947 0.747603751755549
rs181496045_fw 0.142612733624037 0.0735821361425624 0.499267597283317
rs181496045_rv 0.0264677187245836 0.0100089717641729 0.752660383661435
rs181497280_fw 0.0659204382473304 0.029368019132562 0.595274336145424
rs181497280_rv 0.0013942306374005 0.000320931540283085 0.853281552420798
rs1814985_fw 0.302816346096445 0.185066576006615 0.276264468724656
rs1814985_rv 0.543737685102724 0.393748694467432 0.203082466373624
rs181500051_fw 4.0215648688926e-05 5.00382592007534e-06 1.50782651895514
rs181500051_rv 9.66051907488449e-09 2.26391179150239e-10 1.65120089438427
rs181500072_fw 0.00274737652210008 0.000707758050955567 -0.624786308717937
rs181500072_rv 2.77033756432992e-05 3.20735806516273e-06 -0.835077570983168
rs181505224_fw 0.00847389684936763 0.00262439276521714 0.904903551876204
rs181505224_rv 0.00036840178378589 6.76585962756363e-05 1.11320547035505
rs181505324_fw 0.627693743063937 0.478585332247684 -0.143677132569948
rs181505324_rv 0.779109633937617 0.651879577811975 -0.0772146606299155
rs181505399_fw 0.19744301596411 0.108941909498602 0.62183826376185
rs181505399_rv 0.200091462034035 0.110741706409941 0.69259840238711
rs1815070_fw 0.0915192689517868 0.0433754600885036 -0.634525410754946
rs1815070_rv 0.0999654624104981 0.0481992441796558 -0.689171091865418
rs181510835_fw 0.0245398841940201 0.009162604721847 -0.496915695583498
rs181510835_rv 0.00902130053689693 0.00282434504922406 -0.739746324194896
rs181511765_fw 0.017131409601291 0.00599962551604218 -0.947454438191301
rs181511765_rv 0.042295553005462 0.0173561923404203 -0.635603182346457
rs181512892_fw 6.80488722401118e-10 9.16302253864732e-12 2.63440887763993
rs181512892_rv 1.94024548091837e-09 3.23403421688623e-11 2.561259667562
rs181514232_fw 0.0837903412657151 0.0390527700269473 -0.327464804649501
rs181514232_rv 0.377641253558648 0.244807543949141 -0.206784650632319
rs181514433_fw 0.201021317423596 0.111408230356232 -0.740264940445382
rs181514433_rv 0.29706801197611 0.180651007583057 -0.607646325918071
rs181514492_fw 2.11452594011474e-10 2.22011869614627e-12 1.62065397391487
rs181514492_rv 2.19955091040058e-12 1.06415479583391e-14 1.49181198775728
rs181514555_fw 0.0703805887999562 0.0317249203168334 0.54045610949867
rs181514555_rv 0.370684256131511 0.238998920919229 0.297408691082447
rs181514782_fw 0.306898549518464 0.188243247132801 0.22239223626854
rs181514782_rv 0.837592651028019 0.731297201483424 0.0805278726843683
rs181515261_fw 0.722499863983521 0.583633421567977 -0.102571722192884
rs181515261_rv 0.63462365791207 0.485899470493761 -0.131889557091799
rs181516648_fw 0.992124900594552 0.98374121564182 -0.00594849182545369
rs181516648_rv 0.341420367416686 0.215282113666115 0.388885536717315
rs181517151_fw 0.271265639145752 0.161247525416518 -0.444251590258603
rs181517151_rv 0.135915415901751 0.0693755372510955 -0.577085006933764
rs181517684_fw 0.0381320826458704 0.0153608579045301 -0.570097246351521
rs181517684_rv 0.533818150297038 0.384193507709947 -0.245730841644587
rs181519345_fw 0.888758900119833 0.810800054879711 -0.0623974610468143
rs181519345_rv 0.289437302458886 0.174755213585391 -0.606114298852519
rs181521699_fw 0.00027172102218622 4.74574101249322e-05 0.879672871413242
rs181521699_rv 0.0169624662871663 0.00593108610647771 0.611130429347777
rs181523045_fw 0.038340021676158 0.0154614854194981 -0.826392029856706
rs181523045_rv 0.212307906228637 0.119114331772921 -0.629137288245953
rs181523312_fw 0.000797025585301325 0.000167113628675594 1.15780848234431
rs181523312_rv 0.0727990205150599 0.033027695284874 0.699621889499742
rs181524639_fw 0.511987723899876 0.363543347453512 -0.448288497828224
rs181524639_rv 0.504387220686556 0.356589796977846 -0.432634455809917
rs181528577_fw 6.97834748912886e-06 6.22072809558097e-07 -0.850815947043787
rs181528577_rv 5.65587775764361e-06 4.83291360066798e-07 -0.884142863219404
rs181528780_fw 0.0299488831020598 0.0115685802058345 0.615222909814992
rs181528780_rv 0.00926157148001337 0.00291231051038899 0.647435741406844
rs181528956_fw 0.379858415196215 0.246728904538366 0.164767042307356
rs181528956_rv 0.293426792041416 0.177825795636973 0.266792883887042
rs181530955_fw 0.0437763040951969 0.0180808300385972 0.501800539786534
rs181530955_rv 0.756038376162395 0.62363446124646 0.100376954693577
rs181531872_fw 0.000638387203698556 0.00012869687898452 1.15584448916164
rs181531872_rv 0.000213186192910168 3.57145535871587e-05 1.20120697166094
rs181532131_fw 0.000841513316671978 0.000177988341913828 1.17881357422916
rs181532131_rv 0.0846694932798837 0.03954177627902 0.852480134196989
rs181532954_fw 0.868771082035573 0.779122845362741 -0.0550216654262754
rs181532954_rv 0.419324431751929 0.280312556573973 0.20192940127194
rs181533284_fw 0.0175731044057056 0.00618304858753167 -0.501511679881608
rs181533284_rv 0.000380583910396749 7.03680215959344e-05 -0.759349149217542
rs181533462_rv 0.000221572985183846 3.73669525942714e-05 1.64374201398397
rs181536074_fw 0.168250813916452 0.0896891078736962 -0.757926168318534
rs181536074_rv 0.629926592072578 0.480948441558842 -0.288339046565069
rs181536776_fw 0.178634658157672 0.0964649717072129 -0.424847014377753
rs181536776_rv 0.905442042102619 0.837279063354037 -0.0608213653536242
rs181537927_fw 5.00462304692725e-08 1.64747549102091e-09 -1.30413242745897
rs181537927_rv 9.57839557079412e-06 9.07588411063382e-07 -1.19422388032132
rs181539381_fw 0.558699928203619 0.408389283499253 0.246626664871669
rs181539381_rv 0.975714966895847 0.953586642301527 0.0129884671711563
rs181541438_rv 0.152050574927877 0.0794839441946939 -0.873202606514093
rs181544142_fw 0.334977904375741 0.210120511765643 0.446370507999971
rs181544142_rv 0.997921323020811 0.99431723780512 -0.00234839632621414
rs181544469_fw 0.126104413792801 0.0635087153413152 -0.521859827796441
rs181544469_rv 0.358206039400571 0.22877094222531 -0.348277591239177
rs181544762_fw 0.962713089213686 0.930988896157452 0.0376517217193188
rs181545309_fw 0.59371991821005 0.443482103287672 -0.37950367155474
rs181545309_rv 0.784744319845711 0.658685382504924 -0.219121534280823
rs181546954_fw 0.666200858761034 0.519733137929809 0.27700160416713
rs181546954_rv 0.979645408918331 0.960980378209286 -0.0203971438165913
rs181547354_fw 0.0055888512085063 0.00161617334320325 0.816391042848865
rs181547354_rv 0.612197487450175 0.462344698913703 0.165282147485506
rs181548692_fw 8.73023611818019e-07 5.14232488781748e-08 -1.31023708147174
rs181548692_rv 3.63828803689582e-11 2.76958275995204e-13 -1.47015440269057
rs181548934_fw 0.709032618029917 0.568308770087968 0.223040406078309
rs181548934_rv 0.00553405717562955 0.00159826856516936 1.1999131242156
rs181549284_fw 0.000644716329126477 0.000130183846340092 0.987942974262928
rs181549284_rv 0.685293143483958 0.540826065588505 0.225077210660939
rs181550421_fw 0.150498069224796 0.0785196248708355 0.390729160909207
rs181550421_rv 0.444286709155785 0.302325601585065 0.161347741822343
rs181550576_fw 6.85433835938201e-07 3.8441249392375e-08 1.40867781313376
rs181550576_rv 9.77216400703607e-08 3.70070898768801e-09 1.35586802278457
rs181550669_fw 1.53871052414077e-05 1.59437841661464e-06 1.75191478607843
rs181550669_rv 0.000709982872811943 0.000145897504350743 1.38728076990214
rs181550745_fw 0.00321441967800693 0.000848882010103396 1.34474999548811
rs181550745_rv 0.789291280658204 0.66467510012734 -0.205271468589867
rs181550839_fw 0.000227610759014513 3.86239071058663e-05 -1.42000330397068
rs181550839_rv 2.22735139069362e-05 2.47522561844719e-06 -1.52671194891708
rs181553375_fw 0.00607130111960145 0.00177910375644763 0.794078340214963
rs181553375_rv 0.000280391616384474 4.92437143850981e-05 0.878247367925372
rs181555252_fw 0.266858813533299 0.157971918770034 -0.255411492863169
rs181555252_rv 0.093802285451141 0.0446447339960134 -0.427008673400327
rs181555503_fw 0.965014386097795 0.934933867296208 0.0315177195682329
rs181555503_rv 0.550459827478404 0.400274034824747 0.3005612509357
rs181555509_fw 0.343296321202393 0.216751486814746 0.412226707335993
rs181555509_rv 0.183461086993294 0.09963406831073 0.568046313125347
rs181556967_fw 0.63723447916423 0.488582022939605 -0.180538157131431
rs181556967_rv 0.730906523178365 0.593491176677445 -0.180670706873737
rs181557102_fw 0.430017152372115 0.289686424090449 0.284967223622523
rs181557102_rv 0.245367224223861 0.142507353477184 0.382268782046016
rs181558356_fw 0.772296999222985 0.643351480079441 0.210947082740259
rs181558356_rv 0.783576443051327 0.657227922856137 0.185235873878361
rs181558491_fw 0.517694294799947 0.36898095713818 -0.418388207320867
rs181558491_rv 0.844451477623845 0.741037789024092 -0.15568947263923
rs181559451_fw 0.00113117112686003 0.000251423806153964 0.786998938410234
rs181559451_rv 2.13013737632638e-05 2.34941622388939e-06 0.839195854897394
rs181560458_fw 0.00371793523610483 0.00100722032030078 -0.969807482660869
rs181560458_rv 0.00878225766109396 0.00273772065892231 -0.842078873330667
rs181561773_fw 0.0164356658825673 0.00571444851993357 0.776155050609969
rs181561773_rv 0.5092598644641 0.360965036780868 0.243759129709605
rs181561926_fw 5.70660625645791e-05 7.58954434121348e-06 -0.830052466916886
rs181561926_rv 0.000199191194172608 3.29431935959637e-05 -0.748537010229257
rs181562761_fw 0.36124639080546 0.231296776530094 0.490397424818655
rs181562761_rv 0.689401216203065 0.545413141905871 0.241621548906729
rs181562767_fw 0.756074621014333 0.623689938523033 0.192289257957932
rs181562767_rv 0.292177125643672 0.176854281674856 0.527121419977423
rs181564685_fw 0.702680712452151 0.560832273791768 -0.215579254735576
rs181564685_rv 0.433739095686944 0.292917699691236 -0.524408635165022
rs181565487_fw 0.00643125540609371 0.00190097442477576 0.874322929958586
rs181565487_rv 0.00236334084385831 0.000593020725548621 1.00925374292874
rs181565928_fw 0.530318241503393 0.380938970504315 0.417985336015005
rs181565928_rv 0.194516522014658 0.106997862535254 0.770729572304904
rs181566139_fw 0.315654232538466 0.195091060989242 -0.504698934658104
rs181566139_rv 0.454880185566218 0.311755442949637 -0.363815694374705
rs181572103_fw 0.82391785067434 0.712026625058357 0.0945369564761287
rs181572670_fw 0.986039161779582 0.973025467242783 0.00870127832285023
rs181572670_rv 0.300672253827265 0.18332218435264 0.63243425828321
rs181572857_fw 3.67692064794084e-06 2.88980286849284e-07 2.08194084745362
rs181572857_rv 3.43326229007789e-05 4.14134940620186e-06 2.0354957713404
rs181573686_fw 0.0120294701758922 0.00395727676189525 -0.856170922651029
rs181573686_rv 0.129450772379426 0.0654903650412875 -0.587695246815013
rs181573767_rv 0.243079110673259 0.140836834776735 0.552596101559465
rs181573811_fw 0.729448160451914 0.59187044668209 0.26013828129484
rs181573811_rv 0.543177922748832 0.39321470181309 -0.399672303098513
rs181574060_fw 0.604061619632366 0.454013563492632 0.317741251768952
rs181574060_rv 0.00167404421420966 0.000396894527193813 1.35234777238481
rs181574248_fw 0.779851184091009 0.652883926718009 -0.152115298923027
rs181574248_rv 0.27468047560682 0.163782322562746 -0.482684494822071
rs181575462_fw 0.358598251768185 0.229073883223081 0.3384578316123
rs181575462_rv 0.881083489173251 0.798889305863512 0.0686501581129091
rs1815820_fw 0.676979568575486 0.531631126829049 0.296627698017621
rs1815820_rv 0.539230651666336 0.389441632445934 0.408258747537325
rs181583383_fw 0.150156828810069 0.0783077209791593 0.518223031762736
rs181583383_rv 0.00330238014806562 0.000876133311341164 1.01640504446664
rs181584410_fw 0.382702938108796 0.249118193596353 -0.222014844233746
rs181584410_rv 0.210433115314873 0.117841785164148 -0.305033590860729
rs181585125_fw 1.47614305370731e-05 1.51561575255206e-06 1.62240195789045
rs181585125_rv 1.27049150486195e-05 1.26745397104032e-06 1.65501416695635
rs181586443_rv 0.618530255877635 0.469126270480392 -0.36212266964289
rs181587718_fw 0.199755693763079 0.110519194285696 0.341930978269178
rs181587718_rv 0.264227967204233 0.156065900784402 0.298681321124565
rs181590099_fw 0.0619776321374154 0.0272822640204319 0.62938874444167
rs181590099_rv 0.283520197635022 0.170264954486902 0.521219869397146
rs181592871_fw 0.789942440657071 0.665480537932198 0.163871610263338
rs181592871_rv 0.122441401348227 0.0612552215491776 0.660252306156537
rs181593320_fw 9.30066515323761e-07 5.56852572385178e-08 1.37282669378405
rs181593320_rv 5.18192708293661e-08 1.71519261868673e-09 1.51259351869155
rs181595425_fw 0.00230579366391299 0.000576049044768834 -1.06003495903059
rs181595425_rv 0.0141904155801774 0.00481125398907053 -0.871242363378818
rs181596781_fw 0.405175318773819 0.268212974347997 -0.451219253946222
rs181596781_rv 0.862586793000157 0.769818408546755 -0.135907381768434
rs181597225_rv 0.998414280242122 0.995240830724786 -0.00296858541113834
rs181597264_fw 0.420805959983759 0.281629678352869 0.333764484078447
rs181597264_rv 0.432083591111716 0.291468332758338 0.333702225898538
rs181598154_fw 6.74073141096825e-06 5.96670886465737e-07 -1.05270044513079
rs181598154_rv 2.201268727851e-05 2.44177183407868e-06 -0.902397296608949
rs181598158_rv 0.640258253708588 0.492094638379292 0.213693292149162
rs181601310_rv 0.563149697815742 0.412835877806009 -0.363550198114423
rs181601382_fw 0.000445953059809933 8.46485994305398e-05 -1.08025829859531
rs181601382_rv 8.04201482387228e-07 4.63264747838547e-08 -1.41875318702423
rs181602941_fw 0.962594825252618 0.930841962298541 -0.0291834867023027
rs181602941_rv 0.258557205305189 0.151897109526832 0.42146962609376
rs181604314_rv 0.794048629504023 0.67104416389067 0.108492883645836
rs181604734_fw 0.465444528250515 0.321289766152702 0.262021156113217
rs181604734_rv 0.950676334100619 0.910629574465113 -0.0362372844685868
rs181605883_fw 0.20212283867652 0.112130398323883 -0.534817396193698
rs181605883_rv 0.5337573660869 0.384123167945414 -0.323237955396403
rs181606959_fw 0.350218606523437 0.222303029909911 -0.404961989020578
rs181606959_rv 0.897783963856699 0.825594324936879 -0.0619206727367346
rs181607044_fw 0.83570218653762 0.728609937060593 -0.102411731968856
rs181607044_rv 0.45930765703171 0.315799913459178 -0.215626981998522
rs181607388_fw 0.0001261748374574 1.92884779009835e-05 -1.3710916717339
rs181609841_fw 6.34891363903594e-05 8.59122199576316e-06 1.62872312802855
rs181609841_rv 6.21678208252061e-05 8.38163454038861e-06 1.30433001508687
rs181610002_fw 0.0019572217100575 0.000476017721480286 -0.51529006931118
rs181610002_rv 0.0401460134835584 0.0163156564406689 -0.400640846412509
rs181612612_fw 0.141183789573841 0.0726917759487847 -0.36312177022327
rs181612612_rv 0.037603641991887 0.0151089696509265 -0.741309691163629
rs181614789_fw 0.00193512085081275 0.000469747793144898 1.54181415768378
rs181614789_rv 0.00169180570030827 0.000401754247466971 1.35415487791577
rs181614835_fw 0.362953179210902 0.232756333257947 0.304534150177931
rs181614835_rv 0.568848333071465 0.418431213061466 0.136647783343918
rs181617910_fw 4.88486714409566e-06 4.05185266280779e-07 1.5794535439093
rs181617910_rv 8.40536040465067e-05 1.19266786145925e-05 1.37345780049691
rs181619933_fw 1.19832893373701e-10 1.12573078514405e-12 -0.91871378811826
rs181619933_rv 1.01237934956195e-09 1.48879316112052e-11 -1.02148878732538
rs181621853_fw 0.000421450075112044 7.92547816953868e-05 1.0427711776526
rs181621853_rv 0.00027866928646245 4.88655406064833e-05 1.19898436741009
rs181622174_fw 1.40695359587701e-10 1.38359745534639e-12 -1.35619791799254
rs181622174_rv 7.21652256992403e-07 4.07654745046345e-08 -1.14204719898594
rs181623353_rv 0.110417910165413 0.0541953298247375 -0.952450262689851
rs181623934_fw 1.83750981542033e-05 1.97216493519434e-06 1.31879889263782
rs181623934_rv 8.92642671808339e-05 1.28120074929005e-05 1.474552218942
rs181625093_fw 0.896558821144297 0.823527375308799 -0.058126109522468
rs181625093_rv 0.532755063750411 0.383230126097527 0.329835452204665
rs181625364_fw 0.170104464703941 0.0908955447785337 0.447186692287517
rs181625364_rv 0.0857480857914494 0.0401692725515497 0.575702946769809
rs181627445_fw 0.0185651213388407 0.00659678188316708 -0.414533192781327
rs181627445_rv 0.0989351439813237 0.0475875454026912 -0.353433733882233
rs181628063_fw 3.72653744822988e-10 4.40433422697685e-12 1.93802843307472
rs181628063_rv 4.74484124537828e-10 5.90922152190839e-12 2.11151871561932
rs181628654_fw 0.737085414232088 0.600864521358996 -0.0683669745265564
rs181628654_rv 0.915028744889844 0.852803653184618 -0.0283215908559699
rs1816311_fw 0.617940625529961 0.468486968737337 -0.363283610553102
rs1816311_rv 0.0503081390249513 0.021327855041343 -1.00807537466171
rs1816371_fw 0.000265076448348679 4.61025914204407e-05 0.970272927800363
rs1816371_rv 1.85036727537791e-05 1.9894406448494e-06 1.0311329319867
rs181637456_fw 4.65794137047501e-05 5.96425774995187e-06 -0.781658647103038
rs181637456_rv 2.97805481902043e-06 2.2401237868624e-07 -0.927526844613478
rs181637842_fw 0.207496742135239 0.115819097259196 0.617873275920802
rs181637842_rv 0.0024682168064733 0.000624569748101406 1.21021412149637
rs181638181_fw 0.96623796613645 0.937078222391173 -0.0374580116575909
rs181638181_rv 0.824748698372794 0.713144588487203 -0.174292444296909
rs181641183_fw 0.0267553830828383 0.0101367635179984 0.717908347361398
rs181641183_rv 0.0387811530074976 0.0156710228544402 0.693235557855243
rs181641751_fw 1.78227456230696e-10 1.82906650543501e-12 1.56605150024624
rs181641751_rv 3.93069402150359e-05 4.86942896224571e-06 1.26297783061545
rs181643711_fw 0.00696452042899692 0.00208679564324724 1.03273395400115
rs181643711_rv 0.0264896116354641 0.0100193418964479 0.803264987821078
rs181644584_fw 2.30763028083091e-05 2.58187477626798e-06 -0.65290704043711
rs181644584_rv 0.00117077875715711 0.000261719665959724 -0.727184257721923
rs181644632_fw 0.384882961491238 0.251045530255979 -0.18872448894899
rs181644632_rv 0.379268117275031 0.246191509859183 -0.164253074696934
rs181645572_fw 0.079801108798759 0.0368442957666591 -0.592742379341065
rs181645572_rv 0.634580358238555 0.485854165021827 -0.192580859070582
rs181648679_fw 0.643174038992454 0.495344694949694 0.193617534910387
rs181648679_rv 0.800766960500043 0.679661690902756 0.1412220526984
rs181648905_fw 0.0138714074915013 0.00468413427596111 0.792521292610749
rs181648905_rv 0.84139073000335 0.736653373478438 0.0912630726617077
rs181649848_fw 0.792072945954156 0.668454470008428 -0.141555505213485
rs181649848_rv 0.612177710915816 0.462288340182176 0.266932873251597
rs181650985_fw 0.962034177122801 0.92994849203482 0.0177822071021375
rs181650985_rv 0.673229309032746 0.527342206305118 0.135909229454143
rs181653709_fw 0.904071058141611 0.834791915784543 -0.097782610976177
rs181653709_rv 0.873166516668797 0.786274966572826 -0.121716041762685
rs1816562_fw 0.787260999506086 0.661827678942414 -0.213629382584612
rs1816562_rv 0.849549257971188 0.749065761291268 -0.137460845025084
rs181658558_fw 0.00338235823171121 0.000901089955202475 -0.916696323555605
rs181658558_rv 0.00831620754608383 0.0025677793415213 -0.894732334318165
rs181658658_fw 0.447743400649627 0.305379661950651 -0.372602636797718
rs181658658_rv 0.380713344752001 0.247445413797506 -0.435269528936146
rs181658709_rv 0.324409956477463 0.201925734480565 0.523738487434098
rs181658951_fw 4.4330389298304e-07 2.28571070768502e-08 1.44106051792302
rs181658951_rv 3.46157686754778e-07 1.68175671524222e-08 1.27534521192284
rs181659586_fw 0.00247167766048659 0.000625612745984764 -0.910121190063035
rs181659586_rv 0.0102345678323095 0.00327286409974927 -0.80593089829803
rs181662957_rv 0.507910364437307 0.359699196539714 0.456687543387246
rs181664286_rv 0.0198176641650597 0.00712055070249036 -1.03953185468701
rs181669180_fw 0.41381568581783 0.275556669352215 0.421620236576785
rs181669180_rv 0.79383573435296 0.670756817943219 0.175740412037665
rs181670588_fw 6.350971316588e-11 5.28579126628693e-13 -1.36504905596264
rs181670588_rv 3.91841753042945e-05 4.84973356613555e-06 -1.17263969033991
rs181671999_fw 0.939996951347361 0.892102393581805 -0.036572998953236
rs181671999_rv 0.474777001621763 0.329466329928609 0.247416098861991
rs181672388_rv 0.93142430824254 0.878367828396218 0.0425014972502987
rs181678707_fw 0.0534506852832856 0.0229169089802864 -0.583251267785048
rs181678707_rv 0.0682934709276097 0.0306077547380699 -0.615098887782414
rs181682197_fw 0.448329755341734 0.30582508470944 0.242311151532436
rs181682197_rv 0.0256187391668741 0.00963707442766887 0.501268750301933
rs181683231_fw 0.388902131639155 0.254274066040144 0.521023397082586
rs181683729_rv 0.564804410123612 0.414526639823558 -0.256891705605404
rs181684196_fw 0.00109802545926908 0.000242771048868051 0.97862491859408
rs181684402_fw 0.658160349990394 0.511092626529666 0.173954140959589
rs181684402_rv 0.176234240581261 0.0948725806810097 0.657051207950646
rs181685204_fw 0.00186681094298265 0.000450786673483676 -0.599023544460124
rs181685204_rv 0.0345299277866522 0.0136826676350905 -0.706938908735873
rs181687088_fw 6.48416920018741e-06 5.69646315290733e-07 1.5273562866865
rs181687088_rv 0.0263115265366432 0.00993892752328656 0.741488579524696
rs181687511_fw 0.00446201512491827 0.00124558214980041 -1.14264244684816
rs181687511_rv 0.000959905527629904 0.000207359599216786 -1.38810266177181
rs181689346_fw 1.30334609972173e-09 2.02251469823292e-11 -1.17930563400668
rs181689346_rv 1.16149261408203e-14 2.99961440617991e-17 -1.19570754660187
rs181689844_fw 0.00317924191152915 0.000838014493844401 -1.08340592910503
rs181689844_rv 0.127722090007454 0.0644688887648142 -0.652213930876832
rs181691553_fw 0.824534605840661 0.712875778398688 -0.177275626535902
rs181691553_rv 0.340097994649579 0.214225836714607 -0.618892505601406
rs181692666_fw 0.0163825131977295 0.00569301201816624 0.882870443044623
rs181692666_rv 0.0553534110845447 0.0238793986175691 0.626008962509206
rs181693409_fw 0.0393185826570788 0.0159174399452911 -0.783389870405093
rs181693409_rv 0.216163361666757 0.121774724888798 -0.460118054903419
rs181694040_fw 0.0103186914899245 0.00330468111435055 0.784878486318811
rs181694040_rv 0.00566840454868001 0.00164269433065038 0.858116598822282
rs181695318_fw 0.807610769094318 0.689088962647723 0.118837359480325
rs181695318_rv 0.99173073997586 0.982917542764779 -0.00499593327470786
rs181695532_rv 0.956426557711881 0.920487216202769 0.0418285540286012
rs181695761_rv 0.155050063823316 0.0813509244103655 -0.832313122891149
rs181695807_fw 1.0615069538028e-12 4.57813746822957e-15 -1.72784506465456
rs181695807_rv 2.33684461925641e-12 1.13848438686256e-14 -1.67612152409776
rs181695893_fw 0.0868261780124291 0.0407722305379323 0.711119114855616
rs181695893_rv 0.594922117819937 0.444728973089727 0.249616544985736
rs181697698_fw 0.00592799236529479 0.00173115935469267 -0.855868535127949
rs181697698_rv 0.870729979764843 0.782706437512362 -0.0596902967771005
rs181697969_fw 0.000305815957027944 5.44745019990119e-05 1.00945114458054
rs181697969_rv 0.000387644418088106 7.18902043948436e-05 0.922045281881988
rs181698466_fw 0.00110524044124106 0.000244675544270593 1.1438193882861
rs181698466_rv 0.107561520304413 0.0525374075909469 0.599944150057584
rs181699122_fw 0.273965303587735 0.163226125366971 -0.664463900605881
rs181699122_rv 0.99047957086666 0.980502669299605 0.0106746873419738
rs181699542_fw 2.05250380768006e-06 1.43651193504855e-07 1.86048331173434
rs181699542_rv 9.20479665397864e-05 1.33125434597938e-05 1.76210572879073
rs181700022_fw 0.00808289847486371 0.00248239488230996 -0.786955442893289
rs181701137_rv 0.885870387217664 0.806401690743731 -0.121416109230603
rs181704431_fw 0.125495761544215 0.0631285912540566 -0.660139987838952
rs181704431_rv 0.0303760306200453 0.0117606404188106 -0.810854242823975
rs181705376_fw 0.00277924093732385 0.000717640349148649 0.850959180891082
rs181705376_rv 0.163940035557017 0.0868990160507365 0.51273677911688
rs181706735_fw 0.018612594666311 0.00661648024170303 0.687079569135898
rs181706735_rv 0.002917564128257 0.000759135235104042 0.821665824593969
rs181707527_fw 0.00650338342331502 0.00192669481381367 -0.685818480569256
rs181707527_rv 0.000378881052179662 7.00147162691259e-05 -0.622930289251681
rs181709626_fw 0.00274843163812928 0.000708119781736514 0.65950616931591
rs181709626_rv 1.60419164221242e-09 2.58524659049254e-11 2.12109721730906
rs181709845_fw 9.44118074106945e-05 1.37243797086324e-05 -1.23502976231977
rs181709845_rv 0.000388066077250033 7.19965156626703e-05 -1.20240363409092
rs181710582_fw 0.651876180148919 0.504573277071917 -0.260616900141085
rs181710582_rv 0.143562383005214 0.0741482093205612 -0.683173464315036
rs1817108_fw 0.804766580943873 0.685194668120216 0.168948968011911
rs1817108_rv 0.726904622540494 0.588913086190529 0.206622184659297
rs181711564_fw 0.416105794797993 0.277494587576513 -0.218868212563283
rs181711564_rv 0.917321324761635 0.85626450345679 -0.0299158524864057
rs181711834_fw 0.00738041349225588 0.00223355056911637 -1.10895958094645
rs181711834_rv 0.0038640858028839 0.00105409116165146 -1.0723448840069
rs181712919_fw 2.20729985791426e-07 9.85010548737677e-09 1.83114222053041
rs181712919_rv 2.25502239024281e-05 2.51182517011325e-06 1.73255858033021
rs181713761_fw 0.793809557157158 0.670707842743723 0.175717632219981
rs181713761_rv 0.695928347135404 0.552931521927818 0.245561743898678
rs181716801_fw 0.63876187431999 0.490309096600007 0.179232660195151
rs181716801_rv 0.979703516594302 0.961271724234094 0.0139385131425177
rs181717592_fw 0.806407375226025 0.687499755784936 -0.19346672710883
rs181717592_rv 0.815404107102008 0.700052822373034 -0.188147101254445
rs181718616_fw 0.00709031272910592 0.00213128378159497 -0.878327907009114
rs181718616_rv 0.0139188669412814 0.00470251506481085 -0.857451823115625
rs181719069_fw 0.0792683698178786 0.0365473741797222 -0.668826065684928
rs181719069_rv 0.130737464104806 0.0662681123878406 -0.331211497612137
rs181719436_fw 0.346668135896539 0.219485785034328 0.403465693056739
rs181719436_rv 0.777290476463409 0.649536152618478 -0.115917150456314
rs181720006_rv 0.478728166839372 0.333039791905227 0.432310681503102
rs181721692_fw 0.0359443909240476 0.0143405440017145 -0.577565790121395
rs181721692_rv 0.0212770359550438 0.00775021409590354 -0.602219989029929
rs181722762_fw 0.662453299267324 0.515703816256813 0.214689931187085
rs181722762_rv 0.227251863375711 0.129499985788244 0.499001362824692
rs181723411_fw 0.00291241452457993 0.000757565420983354 -0.651286460964687
rs181723411_rv 0.103183019224094 0.0500415301190111 -0.465532492779669
rs181724180_fw 0.000869530735974923 0.000184894916397591 -0.728134956933291
rs181724180_rv 0.092390961151197 0.0438594496424856 -0.554163266019178
rs181724734_fw 0.83750108914576 0.731188924545608 0.154977479466166
rs181724734_rv 0.588849664975609 0.43853601278864 -0.3632207978181
rs181724795_fw 5.75987677327947e-09 1.20105694625065e-10 -0.978386424814227
rs181724795_rv 0.000442482768558195 8.38886889010265e-05 -0.60399302903914
rs181725115_fw 0.670665058933797 0.524615096284803 0.244836014084401
rs181726859_rv 0.000614455803709274 0.000123103204539147 1.13841336625007
rs181728329_fw 0.0524237159830544 0.0224038785318685 1.13024758508399
rs181728329_rv 0.0637692184551086 0.0282355992306982 1.04024716139125
rs181729836_fw 0.000133196218564822 2.0541527075897e-05 -0.724369701743625
rs181729836_rv 5.74098511090635e-05 7.64562580912725e-06 -0.698247420671823
rs181730727_fw 0.953273323119134 0.914926089002773 -0.0201808443469931
rs181730727_rv 0.855150865354619 0.758270363458548 0.0750248877159326
rs181730794_fw 0.925266606889126 0.868261786050132 -0.0829197726319274
rs181730794_rv 0.824410414240432 0.712618437557672 0.185298720496634
rs181731870_fw 0.00377986156982506 0.00102719375054216 -1.30660844784196
rs181731870_rv 0.000778662691856148 0.000162745349920719 -1.26833256772329
rs181732209_fw 0.679736742725965 0.534679959685654 -0.252555772058894
rs181732209_rv 0.466699307187708 0.322366314799936 -0.378864498279719
rs181733845_fw 0.00130214037310907 0.000296458970727241 1.22147191909888
rs181733845_rv 0.0126141153334154 0.00418289253951356 1.2088455460453
rs181733878_rv 0.974276944597562 0.95122532706592 -0.0230070064498457
rs181735682_fw 1.33906364477279e-05 1.35020841392023e-06 1.20450078803912
rs181735682_rv 7.48414641786347e-05 1.04194996761689e-05 1.11819489263782
rs181738225_fw 4.70950806186155e-08 1.53625294990095e-09 2.30182939271784
rs181738225_rv 1.57018974972151e-07 6.53113980432114e-09 2.10392383953441
rs181740110_fw 0.000381350862831013 7.05528340935443e-05 -1.82950190785375
rs181740110_rv 0.113938996446751 0.0562385272137598 0.694731059250499
rs181744294_fw 4.60142750271514e-32 4.15141420309919e-36 -1.71040158526585
rs181744294_rv 4.07669605133203e-23 1.47120030722917e-26 -1.57362931956009
rs181744564_fw 0.000127638835856032 1.95606746261235e-05 -1.38570404377051
rs181744564_rv 2.77138728353187e-05 3.20919846482602e-06 -1.45612583008299
rs181745223_fw 0.00826708405088961 0.00254906109070927 1.31422541681354
rs181749772_fw 0.000473127164426219 9.07335735188995e-05 -1.21413591873968
rs181749772_rv 0.00304984596961071 0.000798713495875812 -1.2758621705084
rs181751614_fw 0.0298174689957718 0.0115114288178033 0.895642732144145
rs181751614_rv 0.911603836054202 0.847261035095286 0.0606440118636658
rs181751701_rv 0.804187543601113 0.684373829705923 -0.19448041971517
rs181752076_fw 0.211429462522645 0.118516571574883 -0.577115067184954
rs181752076_rv 0.0360807780647001 0.0144067578058324 -0.86556547453775
rs181752244_rv 0.815466580919794 0.700254924066632 0.150589574050938
rs181753164_fw 0.471019270076148 0.326120501026874 0.383748254493114
rs181753164_rv 0.302626304295704 0.184916302996998 0.528416021943399
rs181753939_fw 1.37105507980088e-07 5.55398530161129e-09 2.11172522727389
rs181753939_rv 1.69459167387398e-13 5.86701150170641e-16 2.44700920337244
rs181754281_fw 4.25975170823813e-05 5.35591526018888e-06 -1.20225868143982
rs181754281_rv 6.2336103373029e-06 5.43556873962762e-07 -1.33613150974704
rs181754990_fw 0.696393110622565 0.553497127135358 -0.151448274996582
rs181754990_rv 2.13760678559608e-06 1.514154211062e-07 -2.35692074203537
rs181756669_fw 0.486981888580926 0.340775286296085 0.433606878479505
rs181757508_fw 0.669843992001355 0.523684373182971 0.164733569139254
rs181757508_rv 0.000141324935678495 2.20517391064558e-05 1.98031925868014
rs181758617_fw 0.0157980561761535 0.00545534644661022 1.03481912546435
rs181758617_rv 0.0196375373113327 0.00704649903207309 1.05284811029375
rs181759642_fw 0.0746636565206256 0.03404794766181 -0.890259224638961
rs181759642_rv 0.252724830954547 0.147780981705885 -0.610024071464308
rs181760036_rv 0.853864927823744 0.756161535188956 0.0885352470663437
rs181760579_fw 0.0103433655036731 0.00331395495713812 -1.00819988357337
rs181760579_rv 0.0430898016790647 0.0177448032988173 -0.748769780065252
rs181760735_fw 0.0655997537987494 0.029204284326018 0.510298259391051
rs181760735_rv 0.662978087154026 0.516314223052468 0.258144413294925
rs181762926_fw 3.83535292548832e-05 4.72585100864821e-06 -1.48066856778787
rs181762926_rv 0.00114092360973341 0.000254041814220683 -1.26409215050209
rs181763126_rv 0.097216644510953 0.0466118463707052 -0.964479233962605
rs181763757_rv 0.808347175128011 0.690010443348682 -0.199136018624973
rs181764973_fw 0.764602008116048 0.634002131453113 0.0944455623019561
rs181764973_rv 0.400526561738314 0.264318080264807 0.253203707471063
rs181765201_fw 0.242203993139648 0.140192168304453 -0.40713835047057
rs181765201_rv 0.072805345073304 0.0330330278215126 -0.560049165689904
rs181766339_fw 0.00146937262368691 0.000341028606498969 1.26132064727651
rs181766339_rv 8.64890349295619e-05 1.23346753847803e-05 1.39412761382113
rs181767357_fw 0.0293895369707425 0.0113197047113155 -0.938303807458614
rs181767357_rv 0.303723211968809 0.18575439268631 -0.506629162789299
rs181767425_fw 0.281856696468878 0.16905934520924 0.432739484002029
rs181767425_rv 0.380243513829626 0.24706480116941 0.408813931281273
rs181768276_fw 0.947070287957966 0.904624955630921 0.0294482261027559
rs181768276_rv 7.71970251594314e-07 4.41911877153187e-08 -0.849889870440614
rs181772336_fw 1.52612422941253e-05 1.57806670194464e-06 -0.685287605346224
rs181772336_rv 1.22589582512708e-06 7.74488273660886e-08 -0.904768545223241
rs181772361_fw 0.0113749926606856 0.00370349194913832 -1.06521835843219
rs181772361_rv 0.0703234516998813 0.0316959927670229 -0.840364309632405
rs181772618_fw 0.0442277191332756 0.0183076780808697 -0.810132195569291
rs181772618_rv 0.109915268784852 0.0539035933070134 -0.669950610573896
rs181774330_rv 0.921560872246364 0.862560273728877 0.0687183811513029
rs181775855_fw 0.476667894853984 0.331224839964398 0.256568149987036
rs181775855_rv 0.059643784723849 0.0260753220701544 0.408662454936798
rs181776222_fw 0.936019123604855 0.885424351191488 -0.0671232032577903
rs181776222_rv 0.523431804184187 0.374274518590921 -0.412464845032542
rs181776361_fw 0.370983580445551 0.239253282111143 -0.322890982059725
rs181776361_rv 0.894604050660414 0.82027903215158 -0.0458087268814489
rs181777240_fw 0.967120673367344 0.93857778720032 -0.0264036816145286
rs181777240_rv 0.512305824900377 0.363857770666907 -0.410770916838846
rs181778125_fw 9.75620154982519e-05 1.42560338642508e-05 1.15127591066804
rs181778125_rv 0.0270179056074389 0.0102545066449201 0.749298567504986
rs181780866_fw 0.00383380748894939 0.0010444479374611 -0.537367342721115
rs181780866_rv 0.00755092170544496 0.00229349709370206 -0.53698284462161
rs181782757_fw 0.050007990350051 0.0211735383176461 0.648910147090958
rs181782757_rv 0.144917493892254 0.0750082697996988 0.675524326849973
rs181784890_fw 0.907071333510328 0.839784818423827 -0.05166871865978
rs181784890_rv 0.985572279486604 0.972256739171454 0.0173774847150878
rs181785308_fw 0.197126726720708 0.108734046042004 -0.66414801513627
rs181785308_rv 0.0545799602727503 0.0234813165769908 -0.5067848245796
rs181785447_fw 0.0435408259550959 0.0179658938565167 -0.463858212606583
rs181785447_rv 0.000324557184698913 5.84424008490565e-05 -0.575889224931877
rs181786423_fw 0.00252309428672225 0.000640892408539804 0.860842135738505
rs181786423_rv 0.00150659777545682 0.00035102749504847 0.780109645852413
rs181787236_fw 5.45028059370743e-08 1.8267586075084e-09 -1.32168592466558
rs181787236_rv 4.99145833513877e-06 4.15598349967628e-07 -1.15512680877314
rs181790055_fw 2.20388389420425e-09 3.78330896876015e-11 2.43713093378571
rs181790055_rv 1.38452728330448e-10 1.35685922184183e-12 2.40064879850611
rs181791350_fw 0.00211144102414618 0.000520145228837167 1.14044755977465
rs181791350_rv 0.019212800869621 0.00686700760060558 0.848713253415385
rs181791873_fw 0.00035851515830689 6.55558099150568e-05 1.35048321039034
rs181791873_rv 0.0639990910562374 0.0283648082654065 1.03644878320776
rs181792478_fw 0.0430805041904228 0.0177395169783574 -0.798331533201561
rs181792478_rv 0.0270942345232464 0.0102895880048981 -1.00973672553621
rs181792881_fw 0.336029942462638 0.210943372397604 0.362439941484249
rs181792881_rv 0.376811653537498 0.244133768221414 0.391463337500549
rs181793042_fw 0.00028041821291525 4.92515478160197e-05 -0.923428346695353
rs181793042_rv 9.74268285311847e-06 9.25242830951266e-07 -1.00464470431498
rs181793123_fw 0.324893153120284 0.202310767127048 0.37310038331531
rs181793123_rv 0.33259609551241 0.208292655810122 0.351449684949074
rs181793466_fw 0.000693903324041031 0.000142064247390844 1.26056370710608
rs181793466_rv 0.000581484473116666 0.000115369635685916 1.19831974054286
rs181793995_fw 0.00254221895415583 0.000646563986987124 0.944744018014311
rs181793995_rv 6.87351600035885e-05 9.42751957735975e-06 1.07127515124794
rs181796633_fw 0.0149556199849933 0.00511569503072933 0.748741984840746
rs181796633_rv 0.00584850150651629 0.00170359240134213 1.05840087276828
rs181796725_fw 0.0289366866903347 0.0111103666891368 -0.481949461491956
rs181796725_rv 0.000683335906091649 0.000139376727688262 -0.534893713657432
rs181796740_fw 0.0255458133028504 0.00960618457653199 1.27358639505441
rs181796740_rv 0.0372132817379817 0.0149273639721476 1.15536087057247
rs181798573_rv 0.0466904842894761 0.0195182306524777 1.15329021778209
rs181801467_fw 0.495516616271988 0.34840173852054 -0.318295881407358
rs181801467_rv 0.646539390772123 0.498947700633079 -0.237917878268872
rs181801890_fw 0.639271958789711 0.490895815865616 -0.338378406563349
rs181801890_rv 0.963602857536883 0.932577436228378 0.0399587771642055
rs181801994_fw 0.000125781477079089 1.92150384395676e-05 1.19500591454765
rs181801994_rv 0.000215119657112403 3.60797043099925e-05 1.18912979829607
rs181802290_fw 0.0242165612461963 0.00902065159573189 0.757530485209365
rs181802290_rv 0.0420378377206157 0.0172326538357678 0.65341877874939
rs181802336_fw 0.464242256349514 0.320239828741099 0.417195578032563
rs181802336_rv 0.239155837500818 0.137966637850921 -0.464184547363559
rs181802736_rv 0.517451248383995 0.368752451742108 -0.44448701112201
rs181806705_fw 0.0268178105910095 0.0101646494513853 -0.509128062077003
rs181806705_rv 0.18969589686873 0.103738873950723 -0.337458148739123
rs181807188_fw 0.176852693180512 0.0952832975911877 -0.468167603377241
rs181807188_rv 0.997638367570764 0.993711809127487 -0.00239587474486012
rs181807736_fw 5.44651058113666e-05 7.18036231205877e-06 1.03988481408526
rs181807736_rv 0.009393012438275 0.00295842118900322 0.915296043080789
rs181808091_fw 0.887725511182079 0.809242054033914 0.115471184652856
rs181808091_rv 0.40629718914493 0.269143479262721 0.546485745878832
rs181808748_fw 0.145453152237268 0.0753675402911121 -0.762698730167233
rs181808748_rv 0.0790592284110487 0.036431332687927 -0.778049060266918
rs181809424_fw 9.81435489427429e-06 9.33488239560508e-07 1.31895253674307
rs181809424_rv 0.000462977334781736 8.84633817124565e-05 1.05534787352381
rs181810243_fw 0.000103649809162309 1.53057402694342e-05 1.71879162071907
rs181810243_rv 0.000762155015171213 0.000158735739415845 1.7394492654048
rs181810609_fw 0.712791251692173 0.572679925490051 0.147449919376737
rs181810609_rv 0.00566717862881323 0.00164211629323341 1.34260069913556
rs181815183_fw 0.204118021766627 0.113467447772922 0.426752078994365
rs181815183_rv 0.0965164605602067 0.0462227987882278 0.425522274052109
rs181818748_rv 0.749314293863325 0.615400729098212 0.166362964464257
rs181819169_rv 0.160285348296357 0.0845894212251479 0.724802889038448
rs181821360_fw 0.455795021529835 0.312586171289738 -0.278355067920492
rs181821360_rv 0.435010298043136 0.294062720272052 -0.222410453951932
rs181821654_fw 0.318079033712967 0.1969520180667 -0.576044667662293
rs181821654_rv 0.145637058668921 0.075479256903971 -0.791598210949117
rs181822403_fw 0.0332361242188204 0.0130792200307139 -0.963241842491186
rs181822403_rv 0.0026134122829641 0.000667588434019981 -1.13099384608468
rs181822437_rv 0.00115198700250863 0.00025683001457724 1.48263237556186
rs181822602_fw 0.000557661182505053 0.000109781369562074 -1.49209948503379
rs181823324_fw 0.911181383775923 0.846637400563076 -0.0836642722753265
rs181823324_rv 0.791150334431926 0.667318961601937 -0.184410871946964
rs181824392_fw 0.0443939722599719 0.0183922028310087 -0.744371005771299
rs181824392_rv 0.0548911281689317 0.0236403520123978 -0.763071042712279
rs181825698_rv 0.195938289004565 0.107929390864299 -0.728658954251128
rs181826226_rv 0.0862839565056046 0.0404660152002459 0.844330355309105
rs181829465_fw 5.63269818148688e-11 4.62446350158162e-13 -1.2082468576768
rs181829465_rv 0.00153889620079985 0.000360062154236535 -0.946468593414507
rs181830327_fw 0.98144701892797 0.964541093981616 -0.0105915292110535
rs181830327_rv 0.0934115558795304 0.0444282181259396 0.411503138139477
rs181830750_fw 0.784751854004815 0.658700556452143 0.0899168591401836
rs181830750_rv 0.996897950471628 0.992412179515315 0.00189333751641612
rs181831781_fw 2.98536323054531e-05 3.5071419131846e-06 -1.67497483368825
rs181831781_rv 0.00103379437820662 0.000226282423838555 -1.37924375769459
rs181833955_fw 0.000376995896504222 6.9594075129439e-05 -0.881592375279325
rs181833955_rv 4.78621721992149e-05 6.16073523478094e-06 -0.857908094189784
rs181834369_fw 0.119122330929305 0.0592736769810403 0.348390604540046
rs181834369_rv 0.00178348701600147 0.00042732728642601 0.778653782285567
rs181834540_fw 0.853084565187876 0.754722775733698 -0.137898062722704
rs181834540_rv 0.861480286720252 0.76801853601824 -0.130095018885404
rs181837728_fw 0.00174871917357849 0.000417576910201089 -0.920949378894206
rs181837728_rv 0.3042453423714 0.186162932391793 -0.512861570462848
rs181838018_fw 0.380726757468522 0.247460370127445 0.579874964565821
rs181838018_rv 0.293378465646967 0.177786582591345 0.657751400795717
rs181838664_fw 6.10830373461873e-05 8.21471513390116e-06 -1.11067494306487
rs181838664_rv 0.000720007972044405 0.000148261295127648 -1.04281574019516
rs181839928_fw 0.000117334384459787 1.77076048001721e-05 1.11381803660218
rs181839928_rv 0.0402281088155143 0.0163540110359714 0.630591947656444
rs181843006_fw 0.00402089395102066 0.00110327947097417 0.927924374148479
rs181843006_rv 0.0242893868969575 0.00905154389912331 0.74560806116423
rs181843456_fw 0.886309526782653 0.807102528603819 -0.113344842480629
rs181843456_rv 0.894769825471468 0.82063284978874 -0.103902403769
rs181843654_fw 2.48693922815028e-05 2.82147787748014e-06 -1.10519591541053
rs181843654_rv 0.000352481032624196 6.42695928305214e-05 -1.17527553074354
rs181844010_fw 0.190664446915785 0.104410458919802 0.502752306963315
rs181844010_rv 0.892821612230182 0.817396148755621 -0.0742562869720884
rs181844374_fw 0.569037644634664 0.418608970105149 -0.164600980365645
rs181844374_rv 0.982744438483088 0.967283768917905 -0.00810259694134038
rs181846209_fw 0.00639201604497339 0.00188771792865525 -0.67484045357519
rs181846209_rv 0.246277321970227 0.143138586791196 -0.343019115116532
rs181847865_fw 6.90898480585066e-08 2.43643940453526e-09 -1.76330611537492
rs181847865_rv 3.74619815747291e-07 1.85256664116279e-08 -1.67418130939006
rs181848328_fw 0.974798695349113 0.951987579181108 -0.0187804847399097
rs181848328_rv 0.220892647162919 0.125048826247571 0.349537785123662
rs181850119_fw 0.210257282237144 0.117710719256986 0.381284490429532
rs181850119_rv 0.0504043676865162 0.021376608751569 0.544931978558721
rs181851663_fw 0.893468630246827 0.818441931617972 -0.0620107495977031
rs181851663_rv 0.724963378258036 0.586624089689504 0.14385628861379
rs181852883_fw 0.21474538937606 0.120777328960365 0.351541046223116
rs181852883_rv 0.805215241984521 0.685811425482644 0.0883891587365786
rs181854818_fw 0.00159844085721282 0.000376139783997234 -0.768542134801147
rs181854818_rv 0.0230170403338878 0.00849672491442583 -0.708828664103142
rs181856305_fw 0.140744497140776 0.0724197991084563 0.541498697665981
rs181856305_rv 0.240147013299479 0.138669371308904 0.470141743926182
rs181856373_fw 1.31184018020053e-08 3.25893060677229e-10 -1.22001279787381
rs181856373_rv 6.14499307581063e-08 2.11654720743271e-09 -1.19468674252706
rs181856728_fw 0.833958677406069 0.726011145809081 0.175078829274047
rs181856728_rv 0.482639609064337 0.336735181955683 0.453616137641766
rs181857296_fw 0.00228383652169167 0.000569903134196494 -0.550600977133179
rs181857296_rv 3.81724143756441e-07 1.89889164348347e-08 -0.92237762925016
rs181858008_fw 0.687821090686474 0.543868278062878 -0.17359374642033
rs181858008_rv 0.586066102704541 0.435729360868138 -0.241375338390022
rs181859866_fw 0.016835749231758 0.00587975327283789 1.09863523776638
rs181859866_rv 0.00203701577439645 0.000499100107300358 1.32527088106442
rs181860530_fw 3.30060690057536e-05 3.95006771347277e-06 1.84880184484184
rs181860530_rv 0.000169745457798239 2.72941936269318e-05 1.71226656340073
rs181861007_fw 0.999917103091631 0.998090296763807 0.000940371686366034
rs181861007_rv 0.926554522989606 0.870327192059807 0.0599702949499301
rs1818614_fw 0.126524546818013 0.0637459866597656 0.816275423557968
rs1818614_rv 0.0120626181916867 0.00396986992684437 1.10101289228907
rs181861501_rv 0.00563836544475054 0.001632757900001 1.37831116480811
rs181862253_fw 0.108699863871821 0.0532017799919351 -0.557857778853803
rs181862253_rv 0.316838968116674 0.196023387212206 -0.306279541639802
rs181863609_fw 0.696130648537078 0.553154044987983 0.170799429453916
rs181863609_rv 0.559760979940094 0.409482101876981 0.277095540359564
rs181864059_fw 4.63955315841475e-08 1.50513942376849e-09 1.55630003426925
rs181864059_rv 1.06091569441791e-05 1.02727153467523e-06 1.34059635606274
rs181864176_fw 0.0195582029761126 0.00701185574488699 -0.988935141190245
rs181864176_rv 0.0319162185230524 0.0124678127641196 -1.09673530813007
rs181864991_fw 7.46916185214472e-09 1.65687492818124e-10 -0.978327534868524
rs181864991_rv 1.07405517484726e-05 1.04302249984321e-06 -0.846404291712137
rs181866261_rv 0.85081902224433 0.7511090107225 0.10703788161508
rs181867418_fw 2.31021928645533e-06 1.65987088077487e-07 -1.22851273447426
rs181867418_rv 1.13362077956086e-06 7.04294126060174e-08 -1.17684244122669
rs181867912_rv 0.745847353830038 0.611426267562018 -0.244029458153287
rs181868250_fw 0.0209704715558878 0.00761891816632623 -1.20054566012919
rs181868250_rv 0.485754253420907 0.339636840917571 -0.405981692562481
rs181869888_fw 0.809780481062255 0.692087140765617 0.102343232961197
rs181869888_rv 0.607350637927254 0.457218480845791 0.22912918981132
rs181871382_fw 0.0165697005432194 0.00576833821351316 0.940563156411776
rs181871382_rv 0.000198669389020687 3.28204183483094e-05 1.28636261458134
rs181873227_rv 0.00188537447004682 0.000456034730620311 -1.17997955612435
rs181873283_rv 0.450441020136297 0.30772661844997 0.469316845177531
rs181873921_rv 0.998414280242122 0.995225101190571 -0.00152552055822262
rs181876232_fw 0.532068167991805 0.382520002270272 0.33470620571406
rs181876232_rv 0.457364025167174 0.313961227895659 0.307996036523853
rs181878495_fw 0.635853673307911 0.487216279989542 -0.270134965680751
rs181878495_rv 0.326061892867238 0.203226076248349 -0.399758427379885
rs181879638_fw 0.553642522423969 0.403456249030043 0.258020070912838
rs181879638_rv 0.853864927823744 0.75610559707654 0.0773207411496589
rs181880266_fw 0.0392571922351245 0.0158893520989559 1.21085459483844
rs181880266_rv 0.380284650721568 0.24709581870234 0.525559882383073
rs181881482_fw 0.0577870926072447 0.0251119326910666 0.668296125804246
rs181881482_rv 0.077558379345596 0.0356321415754792 0.647857478618881
rs181883921_fw 0.877346609195389 0.792977986218473 -0.0669762121333473
rs181883921_rv 0.428306926442191 0.288138229464273 0.487295399743766
rs181885597_fw 0.0414032397554697 0.0169241905920331 -1.02133700420284
rs181885597_rv 0.103422006246116 0.0501842595492558 -0.826273824600553
rs181885612_fw 0.00202399846069359 0.000495294372503048 1.0890909426132
rs181885612_rv 0.431770287728929 0.291203427094696 0.223992488940407
rs181886320_fw 0.000564255830223713 0.000111302313316977 -1.00566982145307
rs181886320_rv 0.0112592594133628 0.00365882758927336 -0.595097850646738
rs181888930_rv 0.719418464150385 0.580024646117999 -0.269972065335558
rs181889133_fw 0.712258255298591 0.572002691019352 -0.106420120166942
rs181889133_rv 0.880455130993169 0.797803239636403 -0.0649265881751686
rs181891917_fw 0.104907190648399 0.0510421658036797 0.758017730112379
rs181891917_rv 0.235451816709848 0.135293645072672 0.550461269387191
rs181892022_fw 0.0120917742309869 0.00398070744774993 -1.18790824050674
rs181892207_fw 0.000103176134063184 1.52158791152281e-05 -1.38296722431305
rs181892207_rv 7.79123589607436e-06 7.08637647756222e-07 -1.53458180395073
rs181893315_fw 1.44521861292251e-07 5.90656831156528e-09 -1.00492708711766
rs181893315_rv 4.25796448777881e-06 3.44630989061345e-07 -0.878431526249037
rs181893815_fw 0.573379959406013 0.423070761954814 -0.275274959562787
rs181893815_rv 2.9271322087363e-08 8.59930914353804e-10 -1.42102424923835
rs181894936_fw 0.0787544192968265 0.0362739984766441 -0.638873136699611
rs181894936_rv 0.00943276322520665 0.0029734820199271 -1.11716764250267
rs181895965_fw 0.0010568199480189 0.000232097073120264 -1.44406565281628
rs181895965_rv 0.0569250526347041 0.0246787359412587 -0.952956130779828
rs181896157_fw 0.00955770705810949 0.00301901183000934 1.28604281769276
rs181896157_rv 0.00134946311319924 0.000308846134284389 1.39960230661451
rs181896856_fw 0.000138098809499187 2.14440015787881e-05 1.28876886732061
rs181896856_rv 0.00210959135696748 0.000519570615806713 1.09567011303183
rs181897708_fw 0.825490715283115 0.714130647435129 0.0937458009583754
rs181897708_rv 0.361865223125531 0.231805625270394 0.574297840210247
rs181898259_fw 0.213764646149597 0.12009314792255 -0.305745243856165
rs181898259_rv 0.0166455823963559 0.00579963537684291 -0.44548250815378
rs181900083_fw 0.000956035798678929 0.000206351149753203 1.33138196200304
rs181900083_rv 0.0201223189199951 0.00724949928069926 0.958802268427697
rs181900171_fw 0.52702794848459 0.377719608829667 -0.439242023550667
rs181900418_fw 0.22315941036839 0.126633536850917 -0.313190188794946
rs181900418_rv 0.00377048942165987 0.00102417908934161 -0.978709023078633
rs181904015_rv 0.0205973942634651 0.00745805369921817 1.34429855112029
rs181904476_fw 0.55046024196996 0.400280544052497 0.422557368326845
rs181904476_rv 0.924100963877228 0.866540869863578 0.0482359485366971
rs181905811_fw 0.555434315757906 0.405150346707206 -0.370070903087275
rs181905811_rv 0.609479971743659 0.45940570136461 -0.342871671057513
rs181905950_fw 0.930787048950257 0.877304828168052 0.0693072703482273
rs181905950_rv 0.648545819799084 0.501103163928801 -0.312803051982872
rs181906302_fw 0.198208009230563 0.109473534509956 0.369247145283423
rs181906302_rv 0.0169460797861897 0.00592420975383542 0.703003546808711
rs181907148_fw 1.08673298561739e-06 6.68178031124368e-08 -0.989605107861283
rs181907148_rv 1.69322017422933e-05 1.78846762809364e-06 -0.8407073154022
rs181908333_fw 0.000105096730497027 1.55668131805751e-05 -1.59894663813042
rs181908333_rv 3.18506087548146e-05 3.78807876137084e-06 -1.65056337074963
rs181915768_fw 6.63395866433509e-06 5.84601148086368e-07 1.64357971569781
rs181915768_rv 3.85214121983651e-07 1.92146569552248e-08 1.84946741294814
rs181915855_fw 0.589178969128658 0.438887568204791 0.384234767039282
rs181916622_fw 0.00976935054743149 0.00309897478570634 -0.846284668341519
rs181916622_rv 0.000107157596790232 1.5922822258527e-05 -1.07727575051081
rs181917217_fw 0.363300740196802 0.233044772897804 0.259208749983267
rs181917217_rv 0.0253448053274261 0.0095163067097993 0.617565094030419
rs181921728_fw 0.113948330598361 0.0562481096470234 -0.671465801273847
rs181922958_rv 0.857575960722598 0.762119957335598 0.078595916444798
rs181925159_rv 0.844902308263066 0.741623977795011 0.0850461020136236
rs181927021_fw 0.323605878120792 0.201286564053504 -0.382395064016771
rs181927021_rv 0.885645833587174 0.806054549712523 -0.0961196728027092
rs181927185_rv 0.00181865974266333 0.0004370058545756 1.60102908024725
rs181928019_fw 1.60480009707115e-07 6.71960936422126e-09 -2.46749475250467
rs181928019_rv 0.399399139024131 0.263337743382357 -0.275219451366582
rs181931009_fw 0.665045447243714 0.518494246874463 0.322224153732412
rs181931009_rv 0.23078084696847 0.132020787678449 0.752325895936643
rs181935258_fw 0.88561104055335 0.805950790875284 0.0634035271290878
rs181935258_rv 0.00412387045955377 0.00113574793049399 1.29244420749323
rs181937252_fw 0.000134536169903675 2.07876225172575e-05 -1.60614041508612
rs181937252_rv 0.0485899502103112 0.020471212558156 -0.93237357647013
rs181941309_fw 0.000112140670800967 1.67846781720321e-05 -1.28584469365144
rs181941309_rv 0.00200550390054244 0.000490067422827427 -1.01284984756132
rs181942406_fw 0.00632373357123628 0.00186494922448282 -0.669483142585624
rs181942406_rv 0.00319849783783743 0.000843991929918352 -0.748981850605992
rs181942865_fw 0.000677671279597303 0.000137984425220242 1.45695977612932
rs181942865_rv 1.91663943168768e-06 1.32629235303541e-07 1.80445155240433
rs181944772_fw 0.00145184609187423 0.000336322295349024 1.68137231105944
rs181944772_rv 0.00983606125150737 0.00312479526180714 1.42082123974576
rs1819454_fw 0.0179018745847928 0.0063191162317757 1.14880900641648
rs1819454_rv 0.0142986428776342 0.00485243099821555 1.04350356560175
rs181946284_fw 0.103628453115981 0.0503019654346136 0.927647022631966
rs181946763_fw 0.585404464611153 0.434974294313472 0.15381711477598
rs181946763_rv 0.250516080791112 0.146201243513841 0.273512763109407
rs1819471_fw 0.000366701593320084 6.72801811363727e-05 1.54905192084768
rs1819471_rv 0.00182412842125474 0.000438525640065492 1.38204899339753
rs181948815_fw 0.000302142367342284 5.37213163514801e-05 -1.43473947210482
rs181948815_rv 2.81582648819176e-05 3.27050218805113e-06 -1.40874864136018
rs181950602_fw 0.0003049567155659 5.42767376969171e-05 1.60691784976347
rs181954962_fw 0.000838072127314906 0.000177128177305222 -0.749750037873248
rs181954962_rv 0.00171161546515096 0.000407269202219643 -0.735721189292879
rs181956028_fw 0.0279970255772129 0.010691168385398 0.774978801813498
rs181956028_rv 0.0862155113569795 0.0404281054021924 0.638521661962455
rs181956180_fw 0.867047989192857 0.776590336855895 -0.109194652386599
rs181956180_rv 0.0880860258051616 0.0414661549210468 -0.77463591932283
rs181957405_fw 0.158613391438387 0.0835514356357771 0.576869761894179
rs181957405_rv 0.0502691948096464 0.0213069853939073 0.757158565665832
rs181958164_fw 5.53130593319697e-05 7.31086538445829e-06 1.79229497868282
rs181958164_rv 0.0132939730091906 0.00445789191148608 1.05284497546921
rs181959152_fw 0.00125234468028493 0.000283201185594928 -0.656347888617298
rs181959152_rv 0.0239896371906444 0.00892333773298248 -0.587265216363349
rs181959305_fw 3.07603159186343e-06 2.3301272332356e-07 1.81775766795011
rs181959305_rv 9.03020950487176e-08 3.35862853517086e-09 2.06694548043769
rs181959707_fw 0.226961724606126 0.129283615006489 0.662805743162084
rs181959707_rv 0.318518528956866 0.197336255060307 0.397195940136072
rs181961047_fw 0.479377494791545 0.333659105732865 0.186524501163279
rs181961047_rv 0.365970120579956 0.235198701523479 0.282205193609524
rs181961943_fw 1.17169591682913e-09 1.77197336754315e-11 2.16598867658205
rs181961943_rv 1.75041641974661e-07 7.43490175373009e-09 2.09232706346112
rs181963229_fw 0.12824177621611 0.0647708417232945 -0.684010017147095
rs181963229_rv 0.319722761263779 0.198258255459321 -0.542047217031089
rs181963697_rv 0.801465737518644 0.680520985694652 -0.157322502392211
rs181963928_fw 0.909420117608772 0.843905876129643 -0.085536031405476
rs181963928_rv 0.784629436018235 0.658562407249832 0.220767361427752
rs181965618_fw 0.850037598145436 0.749803103308185 0.158361050540158
rs181965618_rv 0.983167679891407 0.968221473281726 -0.0194506593783208
rs1819663_fw 0.00255389856814604 0.000650024097623692 1.11842077963979
rs1819663_rv 0.00344565425238934 0.000920983528463096 1.45999182772902
rs181967151_fw 0.000328980443324786 5.93168004316659e-05 -1.03254029848401
rs181967151_rv 0.000534326050659916 0.000104591046342748 -0.912907633590787
rs181971839_fw 0.956527825380383 0.920800423746724 -0.0500035310088748
rs181972819_fw 0.3289146268981 0.205493745664109 -0.535712579693843
rs181972819_rv 0.424175755146776 0.284564948872432 -0.465901049425196
rs181972854_fw 0.0131093883224491 0.00438275686596675 1.01353228254056
rs181972854_rv 0.00615467913767092 0.00180756218539366 1.26613457774188
rs181973142_fw 0.000584215366938687 0.000116022574067053 0.994644320971888
rs181973142_rv 4.31786094121411e-05 5.44407313726698e-06 1.1034025240569
rs181975622_fw 0.0195705144705744 0.00701753829564477 0.634495188359703
rs181975622_rv 0.184220081512443 0.100150140398196 0.430056044191982
rs181976793_fw 0.00187061329176288 0.000451907738519207 1.55713125308614
rs181976793_rv 0.00307652036976173 0.000806809417611414 1.56328221922604
rs181976824_fw 0.169120260805514 0.0902571059872263 -0.511089284840436
rs181976824_rv 0.783674649246685 0.657345645318364 0.125657995015351
rs181978841_fw 0.00364472471064879 0.000984016482913794 0.792389776184964
rs181978841_rv 0.166120693075345 0.0882609853410957 0.433221165920123
rs181978983_fw 0.000144447174456371 2.26171121679026e-05 1.70785088716108
rs181978983_rv 3.73879992271729e-05 4.58697124988796e-06 1.85728468981269
rs181980324_fw 1.00460790211372e-05 9.58798420977013e-07 2.03375183065881
rs181980324_rv 2.04482505276868e-05 2.23584220582848e-06 1.89822676247646
rs181984597_fw 4.17998999513109e-08 1.3307596260663e-09 -0.901477242294109
rs181984597_rv 0.999244936042252 0.996720371341436 -0.000919797450975579
rs181984804_fw 0.205277588582897 0.114292612643649 0.720242892276155
rs181985712_fw 0.0157672679812549 0.00544222532292366 1.10706769622613
rs181985712_rv 0.0324057639768911 0.0126890171761282 0.927060087956417
rs181987133_fw 8.62024155199574e-08 3.18087224356393e-09 -1.60569534983389
rs181987133_rv 1.93755004231536e-07 8.43220589734636e-09 -1.66378549656819
rs181988468_fw 0.855236721233662 0.75857003490498 -0.144726683797961
rs181988468_rv 0.774464353440399 0.646131158384549 -0.215461452996644
rs181989679_fw 0.0135671151211249 0.00456454963696001 -0.65052270313397
rs181989679_rv 0.023744158366988 0.00881167695983485 -0.370069061330081
rs181990141_fw 0.460827905767073 0.317146595875086 -0.403790688506381
rs181990141_rv 0.738811779141393 0.602984126403629 -0.220312059561091
rs181992875_fw 0.27817780709314 0.166366466166956 -0.314008753504418
rs181992875_rv 0.876439072356302 0.791683286477386 0.0479349932214379
rs181996765_fw 0.179801161048864 0.0972185883535703 0.4467205845707
rs181996765_rv 0.486447721186293 0.340302745405857 0.310945783795857
rs1819977_fw 0.888173270684937 0.809795024529334 0.120191631256314
rs181998417_fw 0.841975287077964 0.737459521279661 0.0868849965118722
rs181998417_rv 0.232613905476689 0.133295490854853 0.746531309055696
rs181998421_fw 0.017434196867234 0.00612405169098856 0.626489184555314
rs181998421_rv 0.0261651159650561 0.00987536015881601 0.653946191271052
rs182000466_fw 0.236902521575972 0.136311012937822 0.499848334344771
rs182000466_rv 0.410531518781348 0.272689190778404 0.235175985985113
rs182002073_fw 0.602272581741888 0.452179886061941 -0.339746309100882
rs182002073_rv 0.715266730010933 0.57541831185779 -0.281022381726214
rs182002801_fw 0.756767926088251 0.624859261959552 -0.207421943358595
rs182002801_rv 0.893883213338932 0.81919469015655 -0.107139141956736
rs182004960_fw 0.902897140733226 0.832933609359422 -0.0598228890141997
rs182004960_rv 0.733965027773755 0.597145353455454 0.11565007305781
rs182004972_fw 0.22952402014648 0.131110730201862 0.608487845961589
rs182004972_rv 0.352321493483342 0.22404709913545 0.470215288176579
rs182005907_fw 0.513947693223623 0.365516548377857 0.320667974438979
rs182005907_rv 0.304450216935153 0.186325698524345 0.496673511237585
rs1820083_fw 0.951729342829367 0.912209906701866 -0.0282003356164148
rs182008441_fw 0.339535586713019 0.213791167594596 0.549584220102015
rs182008441_rv 0.0739086527634273 0.0336369721098077 1.066209944104
rs182008836_fw 0.00246245408462509 0.000622750505770904 -1.1632986436423
rs182008836_rv 0.0166325268929376 0.00579414872477042 -0.890618903887591
rs182009787_fw 0.950553650978485 0.910364801764321 -0.0208784338243073
rs182009787_rv 0.729810159529188 0.592221783978288 0.102741761646138
rs182010111_fw 0.766450278365432 0.636216311113853 0.121392442123664
rs182010618_fw 0.00270192369948406 0.000694037758290648 1.33773587215754
rs182010618_rv 0.00113450233790845 0.000252356145264642 1.56609010331504
rs182011643_fw 0.0874674550293141 0.0411236715104216 -0.271798848168975
rs182011643_rv 0.0326838718921603 0.0128211363214645 -0.343815650460643
rs182012198_fw 0.00974008630893815 0.00308795781330126 0.932968136765073
rs182012198_rv 0.00515454121028255 0.00147168801674399 0.859843427674997
rs182012804_fw 0.863050453174595 0.770459793653552 -0.0810632748271341
rs182012804_rv 0.426412881891314 0.286527412731529 -0.335761161252487
rs182012893_fw 0.550363469214959 0.400185346457774 0.343995044916185
rs182012893_rv 0.48225367562565 0.33636258431545 0.421212657709597
rs182013325_fw 0.3738935069164 0.241665447513303 0.586773235510291
rs182013325_rv 0.253586492788543 0.148399231970524 0.657062294534233
rs182013546_fw 1.15616352926289e-05 1.13618831130422e-06 1.20622522713864
rs182013546_rv 1.02609414719959e-05 9.84296826064565e-07 1.32272534133731
rs182014031_fw 0.266570667908906 0.157759258163295 -0.523676110067299
rs182014031_rv 0.0249175634954605 0.00933059791482397 -1.05425786765845
rs182015402_rv 0.912827527284178 0.849368573794293 -0.0908820767946713
rs182017054_fw 0.543915139916266 0.393926270811785 0.168708402501799
rs182017054_rv 0.315271753200585 0.194794225263899 0.254586270548385
rs182017143_fw 8.20125209234e-10 1.16352119408198e-11 2.17400217259529
rs182017143_rv 0.0192579215076965 0.00688487199697185 1.02293532539574
rs182017400_fw 0.945724500433866 0.902273637706566 -0.0252566864996627
rs182017400_rv 0.227794281998652 0.129896586013396 -0.347657473784124
rs182017588_fw 0.0133071365160087 0.00446297515393341 0.835143997903333
rs182017588_rv 0.0475392579143328 0.0199398072246044 0.658059579610434
rs1820202_fw 0.910133984869875 0.845008577368078 -0.0980711589646894
rs182021390_fw 0.83891695889471 0.733267084300958 -0.055744010736153
rs182021390_rv 0.556226212618755 0.40588480114914 0.169067713102517
rs182023931_fw 0.0102964963207086 0.00329624731675593 0.924979455770051
rs182023931_rv 0.0990352001313103 0.0476501914742221 0.691318119169071
rs182025115_fw 1.08305185075901e-08 2.593061032977e-10 1.8441303289188
rs182025115_rv 4.94227629714693e-09 9.94341044987157e-11 1.92584502693273
rs182025987_fw 0.224924664024499 0.127859443959975 -0.326995454995798
rs182025987_rv 0.472472617231364 0.32741981523198 -0.248562538090041
rs182026433_fw 0.959002347409287 0.924729088218787 -0.0242657344984528
rs182030059_fw 7.3319493103384e-12 4.25006985915953e-14 -1.55757868607251
rs182030059_rv 1.09874961032176e-14 2.81279503725008e-17 -1.56191887303347
rs182032127_fw 6.12217273632886e-08 2.10601863379504e-09 1.83546946999029
rs182032127_rv 1.99560544148886e-05 2.17492906290017e-06 1.47855660806019
rs182035948_fw 1 1 0
rs182035948_rv 0.604199335924173 0.45415114059322 0.191988973263339
rs182036198_fw 0.872369810881468 0.784977386778481 0.0917492489179035
rs182036198_rv 0.739283389903119 0.603485755308862 0.129997828970148
rs182036392_rv 0.00980301657066646 0.00311274962292138 -1.13649235301589
rs182038342_fw 0.343673173751149 0.217063064957744 -0.238013674727655
rs182038342_rv 0.0364029824035962 0.0145538854338448 -0.458783621472272
rs182039784_fw 0.767166492269244 0.637182851662817 -0.130768636269465
rs182039784_rv 0.616138940490638 0.466669381341255 -0.196443897845206
rs182040789_fw 7.79800874254412e-07 4.47098029221111e-08 -1.02746010364153
rs182040789_rv 1.35417808488334e-07 5.47340113702396e-09 -1.0210203598949
rs182041082_fw 0.101581775992164 0.049126345406351 -0.435775925438216
rs182041082_rv 0.17200772145684 0.0921278725544672 -0.439512020659437
rs182041472_fw 0.0126015413635443 0.0041779210494816 0.469329287839044
rs182041472_rv 0.105755485821203 0.0515145333259113 0.328060256253096
rs182042907_fw 2.21323725934993e-07 9.87909720374752e-09 1.86144565685358
rs182042907_rv 4.64189091275885e-05 5.94108850244724e-06 1.60642582300048
rs182047295_fw 0.0329403636700563 0.0129351256652761 0.944688363592069
rs182047295_rv 0.0360730341419572 0.0144020384641552 0.912915599791246
rs182047309_fw 0.859898827487274 0.765762278613622 -0.0776663846655207
rs182047309_rv 0.0127156544339155 0.00422229936340905 -0.933766799103121
rs182047320_rv 0.237782441405526 0.136951766792467 0.730988944778175
rs182047358_fw 0.924762214886348 0.867552931553707 -0.0792463319648893
rs182047358_rv 0.880786184786326 0.798393983797193 -0.121239686381887
rs182049439_fw 0.433807849524626 0.29297178642382 0.507596642527054
rs182049439_rv 0.541504067431904 0.391648777027814 0.387163743503191
rs182053515_fw 0.804742502454336 0.685127942273609 0.178238541675661
rs182053515_rv 0.943908371273744 0.898635429386483 -0.0635984947657023
rs182054896_fw 0.829242943367758 0.719490200863202 -0.114421459502803
rs182054896_rv 0.702835180252612 0.561018969441085 0.219039089023469
rs182055855_fw 2.14539309371559e-06 1.52087930655632e-07 -1.20414824642475
rs182055855_rv 2.38166626237148e-06 1.7219485754312e-07 -1.38931103378093
rs182057880_fw 0.0613540303678507 0.0269482522187013 -0.36728403537401
rs182057880_rv 0.0167131203860328 0.00582938681093493 -0.416449342691392
rs182059249_rv 0.636013805102959 0.487367669942438 0.197829267898357
rs182059826_fw 0.925053046145056 0.868022975277931 -0.0639167526689352
rs182059826_rv 0.705510003664115 0.564172493456955 0.246589865742421
rs182061021_fw 0.00118119175717422 0.000264406748332632 -0.919082066325904
rs182061021_rv 0.0130891108800734 0.00437376348087983 -0.830697302596553
rs182061405_fw 0.0082112676040507 0.0025283318228234 -0.96442936146928
rs182061405_rv 0.00252597249128611 0.000641833794221033 -1.31021753936583
rs182061807_fw 0.000243749289549679 4.18518013960873e-05 1.58998047847961
rs182061807_rv 0.000179128685564151 2.90514438277929e-05 1.35231623860155
rs182063387_fw 0.304651053066829 0.186479894524859 -0.439612302261375
rs182063387_rv 0.445101699447502 0.30303077063725 -0.438274752211948
rs182065335_fw 0.000564373547292991 0.000111335217928089 0.727658673016613
rs182065335_rv 0.0870705844678657 0.0409056568901384 0.395652830681776
rs182067500_fw 0.37318048460246 0.241095164442227 0.527627540452048
rs182067500_rv 0.934474692133123 0.883046546860549 0.0727548690974151
rs182069232_fw 0.487726606849866 0.341422925692346 -0.200203902832565
rs182069232_rv 0.439407946104994 0.297975000081642 -0.268112662139697
rs182070580_rv 0.284018442377896 0.170643175320713 0.68134724997498
rs182071144_fw 0.824317755244738 0.712514919929615 -0.0961312906203819
rs182071144_rv 0.000357505768939254 6.53591440395417e-05 -1.33668919746304
rs182072333_fw 0.361882579717342 0.231824905925928 0.595826775422138
rs182072979_fw 0.320652051432845 0.199016779626383 0.453494797315582
rs182072979_rv 0.892337239153549 0.816540098169873 -0.0601105865138433
rs182074547_fw 0.22714284306781 0.12941496272362 0.445150533346376
rs182074547_rv 0.399772215037278 0.2636530054158 0.305474700410299
rs182075261_fw 0.358854776237701 0.229322738807169 -0.588747873411396
rs182075261_rv 0.883549798231558 0.802789568230354 -0.105585647026427
rs182075516_fw 0.924263410428827 0.866727390896702 -0.0442408637840816
rs182075516_rv 0.457967512898963 0.314584098821227 -0.259064264772242
rs182075662_fw 0.425524294238528 0.285800758612299 0.405231918280723
rs182075662_rv 0.304524773661372 0.186385426246729 0.49422778127336
rs1820787_rv 0.0411233765857878 0.0167917053415015 1.06325344808763
rs1820788_fw 0.0462721523999622 0.0193162440594213 0.728184821033313
rs1820788_rv 0.00102861027544764 0.00022484609537398 1.44538896163853
rs182080569_fw 0.0207643683025809 0.00753068973568544 -0.499392766137479
rs182080569_rv 0.0181976552346042 0.00644236766376306 -0.433572874395038
rs182081306_fw 4.93208923190189e-05 6.38370490284847e-06 -0.95296518521825
rs182081306_rv 2.32952353892604e-05 2.61346311859846e-06 -0.936773337093521
rs182084248_fw 0.81528606705401 0.699831953647329 -0.101222079714372
rs182084248_rv 0.00957412621353793 0.00302527790483038 -0.759895978298875
rs182084438_fw 0.859081387768717 0.764620413270059 0.109527469524706
rs182084438_rv 0.985447208162065 0.972000721953224 0.00755304417266314
rs182085178_fw 0.0985750199519582 0.0473841373514323 0.504106820416088
rs182085178_rv 0.0672143308077872 0.0300596750103032 0.567761799081299
rs182086845_fw 0.00217574699856464 0.000539025212108666 -0.661311352562243
rs182086845_rv 0.000644104593363876 0.000130038348412127 -0.745233308688467
rs182088117_fw 0.069506657119082 0.0312544058248838 0.395476993790616
rs182088117_rv 0.166228417110588 0.0883239306164267 0.315356109513505
rs182089165_fw 0.456857516198653 0.31351764613637 -0.139742578537813
rs182089165_rv 0.881538256306298 0.799609837298943 -0.0434091494408161
rs182090717_fw 0.360887033248725 0.231012144693148 -0.429787916252928
rs182090717_rv 0.242600163333809 0.140481669373659 -0.650481032323222
rs182091287_rv 0.350705516310807 0.222700168196168 0.573479655075632
rs182091825_fw 0.145001652100148 0.0750698173376208 -0.829037406603104
rs182091825_rv 0.233086856118154 0.133629594659222 -0.728833682684578
rs182094818_fw 0.0147910730071007 0.00504806751188525 0.993693765318843
rs182094818_rv 0.0579425961130914 0.025191097784597 0.831563955260518
rs182097055_rv 0.0850601771652211 0.0397713637780995 -0.586554131160976
rs182097121_fw 0.764622245541081 0.634060789616578 -0.107364444151498
rs182097121_rv 0.00505651428305526 0.00143942319484032 -0.514189906675308
rs182097761_fw 0.000941398646916644 0.000202597329248357 1.12309593598563
rs182097761_rv 1.87482539050205e-05 2.020038093294e-06 1.19174354077982
rs182099391_fw 0.901523243995682 0.830944319872869 -0.0765081438720424
rs182099391_rv 0.0934052764472658 0.0444220713760561 0.603024914679675
rs182100138_fw 0.698526241253758 0.55592998107773 0.151063650455899
rs182100138_rv 0.394195639893961 0.258859819507685 0.315963251612637
rs182101238_fw 0.00046209476264206 8.82634765751147e-05 -1.43310032159413
rs182101238_rv 1.85635973421374e-06 1.27683350087622e-07 -1.4961455629045
rs182101239_fw 0.0149064516221064 0.00509484199421665 0.715760372742104
rs182101239_rv 0.000162378668452122 2.58990606721215e-05 0.956492885168397
rs182104752_fw 0.979645408918331 0.96098393017855 0.0106562555574017
rs182104752_rv 0.832859291496936 0.72443526567138 -0.0791036659893951
rs182106071_fw 0.00352935856204938 0.000948332022503029 1.11812414702671
rs182106071_rv 0.00130731137888572 0.000297842661451747 1.18911101134737
rs182107439_fw 0.0125480540136634 0.00415688251817217 0.650072696563278
rs182107439_rv 0.0075134585934291 0.00228038292393006 0.738003817512742
rs182108396_rv 0.0694534150874572 0.0312278758359102 0.837421474488258
rs182109551_fw 0.00293199984978903 0.000763308472493498 1.35848134137415
rs182109551_rv 0.00128253953535545 0.000290998431430625 1.34234015786532
rs182110652_fw 0.197594447937064 0.109038834428641 0.27789524448444
rs182110652_rv 0.022098552593885 0.00809954618483021 0.528718457789784
rs182111221_fw 0.655886081912046 0.50862838619569 0.191400436101991
rs182111221_rv 0.396083976338546 0.260466130732102 0.317799463513832
rs182112057_fw 0.720272530317877 0.580973161605981 -0.248255179655469
rs182112057_rv 0.828151282544602 0.718005138782563 -0.157691187205637
rs182112840_fw 0.000239050035715026 4.09074481452974e-05 1.34012723215148
rs182112840_rv 1.63175493651771e-06 1.09584769114974e-07 1.57756892434781
rs1821138_fw 0.349981051056399 0.222112771203975 -0.546384511295418
rs1821138_rv 0.705638968647023 0.564394990226372 -0.237339454395361
rs182114175_fw 0.0100247392256912 0.00319423247567077 0.654588359603071
rs182114175_rv 0.0753864334071162 0.0344387590722603 0.450036279003604
rs182116988_fw 0.000681437377413785 0.000138916697156848 0.999376941012756
rs182116988_rv 2.63289341799544e-06 1.94010799273528e-07 1.30374677546471
rs182119440_fw 0.0116380623380172 0.00380528623879164 1.1666935181232
rs182119440_rv 0.0069744271385858 0.00209015728505931 1.32894837214711
rs182121010_fw 0.0973423897121721 0.046690798890722 0.724728137914551
rs182121010_rv 0.0706643653985029 0.0318751498467309 0.752658820811855
rs182121219_rv 0.00245782579493895 0.000621358273695714 -1.18736041074829
rs182122386_fw 0.838192231934744 0.732236612034928 0.0905945297084555
rs182122386_rv 0.609591581870606 0.459608633889875 0.19285111951753
rs182125973_rv 0.00205401586021588 0.000503844494040459 1.0280777661938
rs182127003_fw 5.53917183125997e-05 7.32688406812164e-06 1.47537016085332
rs182127003_rv 4.84895788404496e-05 6.25696681130937e-06 1.3478586564189
rs182127113_fw 0.000127097935343542 1.94677480809724e-05 -0.635835064943774
rs182127113_rv 8.89901439590883e-06 8.31873988718967e-07 -0.77415758675591
rs182127420_rv 0.00139844914319361 0.000322091831146732 -1.34260051245302
rs182128397_fw 0.0529815451165237 0.0226811107522469 0.795685779720973
rs182128397_rv 0.319629728124759 0.198177701834002 0.480144501602254
rs182130801_fw 0.0226075958186938 0.00831773509099903 -0.652183552825505
rs182130801_rv 0.00130916689507252 0.000298319726066954 -0.855247619331754
rs182132577_fw 0.00273932420311974 0.000705318691490158 0.985034462064468
rs182132577_rv 0.0018553795771266 0.000447645666419906 0.979185747217948
rs182134338_rv 0.0476758742837976 0.0200124471841983 0.748567550967996
rs182135319_fw 0.000580520803182626 0.000115152251073385 -1.23132980241425
rs182135319_rv 0.0268203702612032 0.010165922100314 -0.895357867466613
rs182137589_fw 0.571530667650747 0.421169505399536 -0.219600790151174
rs182137589_rv 0.0953438309203258 0.0455407864353965 -0.580563233645179
rs182140926_fw 0.018612594666311 0.00661679923387452 -0.389976373643661
rs182140926_rv 0.0687825242749266 0.0308744741133914 -0.407198899969395
rs182142794_rv 0.961601834532511 0.929176835826582 0.0406508266121547
rs182142936_fw 0.00766418168222441 0.0023323928939781 -0.871825031234289
rs182142936_rv 0.00127851497060953 0.000289796918917821 -0.972768621087178
rs182144551_rv 0.232823745732939 0.133439367352645 0.512658951175759
rs182145947_fw 0.431328979528791 0.290857147712294 0.343034585553351
rs182145947_rv 0.845124770744217 0.741960666481402 -0.110481620553712
rs182147772_fw 0.000494387039801695 9.55577800789568e-05 1.22622953134174
rs182147772_rv 0.00688714418982379 0.00205988306408242 0.914288532296861
rs182148816_fw 0.805398152500165 0.686069507211446 -0.128553210108133
rs182148816_rv 0.44998247211245 0.307267104654646 0.281029177043689
rs182149979_fw 0.000659324204747286 0.000133609218638398 1.03691113445408
rs182149979_rv 0.050903514287265 0.0216347972634445 0.820520533230118
rs182150208_rv 0.597714679606676 0.447462509139807 -0.229369981909704
rs182150748_fw 0.0147720831369138 0.00503958732153079 0.616837508098908
rs182150748_rv 0.00701769819940605 0.00210542025891825 0.647131258621916
rs182151452_fw 0.594544471542811 0.444379616970085 -0.144994204276105
rs182151452_rv 0.0174517523861543 0.00613129784019605 -0.405800811748515
rs182152032_fw 1.28166544267514e-05 1.28134745458715e-06 1.7196393375155
rs182152032_rv 0.00253068119306816 0.000643201484664573 1.33145361153305
rs182154248_fw 0.467741879007593 0.323276356177602 -0.187237860505285
rs182154248_rv 0.520986124391385 0.371991096327948 -0.182508996760161
rs182155804_fw 0.121274430134432 0.0605565222737985 0.670973548569554
rs182155804_rv 0.0225488873415356 0.00829460942920209 0.968904781753375
rs182161867_rv 1 0.998266466075722 -0.00103356941732358
rs182162416_rv 0.679593492900101 0.534557548524858 0.19949917567381
rs182164048_fw 2.20666925129873e-09 3.79507692194894e-11 2.25852898448458
rs182164048_rv 3.76820652680146e-10 4.47483024260414e-12 2.3219587103849
rs182164341_fw 1.90065137001043e-05 2.05365174757195e-06 -1.23341940735973
rs182164341_rv 4.6677215432233e-12 2.50567874252784e-14 -1.22557600102503
rs182167419_fw 0.07598830797721 0.0347758469472925 1.06077383742057
rs182168258_fw 0.966438550907643 0.937408034317203 -0.0188877146266865
rs182168258_rv 0.239740701630121 0.138368928500838 -0.408990025790673
rs182170120_fw 0.000374974428666662 6.91150202284551e-05 1.84272944226425
rs182170120_rv 0.000827611865992113 0.000174679860190921 1.53159702934376
rs182171401_fw 0.347929337646252 0.2205006885868 0.39709201300081
rs182171401_rv 0.490777218997775 0.344012293021548 -0.287418099056345
rs182172699_fw 0.593809619779656 0.443583068085477 -0.336420528113531
rs182172699_rv 0.897087969684603 0.824500713372707 -0.0644460035037523
rs182173943_rv 0.300630943159621 0.183293606550417 -0.513474445570623
rs182174616_fw 0.00279721794663638 0.000722932195992714 -0.974002608674374
rs182174616_rv 8.38494557354796e-05 1.18844726597292e-05 -1.30268969387943
rs182174976_fw 7.70887174310765e-10 1.07031244372467e-11 -1.7161585441267
rs182174976_rv 2.54449180044949e-09 4.48511444887061e-11 -1.36803895482857
rs182176960_fw 0.343109203824879 0.216621735809818 0.582376532387766
rs182178907_fw 0.130827860115866 0.0663272109742505 -0.431988571412612
rs182178907_rv 0.887725511182079 0.809238559932499 -0.0446635926982253
rs182180127_fw 0.815194309825729 0.699732251372042 -0.190585617147944
rs182180127_rv 0.379342683829861 0.246257024870289 0.568980868198362
rs182181019_rv 0.566302987756089 0.415894722862508 0.3553413699099
rs182185397_fw 0.934716879578365 0.883484138435613 0.0404623077446826
rs182185397_rv 0.750725276063815 0.617277252112419 -0.163199399374474
rs182186010_fw 0.94581008517254 0.902376547338471 0.0538044324980905
rs182186010_rv 0.96355441764157 0.93241194971214 0.0307132320797983
rs182187116_fw 0.000588540761894179 0.000117021854089771 -1.00242732653335
rs182187116_rv 0.000161496502219226 2.57365016336598e-05 -1.23869919329219
rs182187912_rv 0.500616858702424 0.352987051793708 0.417800692182005
rs182188435_fw 0.957140875681145 0.921757577791362 -0.039907856626169
rs182188435_rv 0.749646983948162 0.615809229043758 0.207463536305263
rs182188949_fw 0.0391158219373005 0.015825515517871 -0.450494654251085
rs182188949_rv 0.013023119772017 0.00434715944302521 -0.39740956833117
rs182189272_fw 0.204869603320591 0.1140076977609 -0.281891201264993
rs182189272_rv 0.904231538917734 0.835143566658536 -0.0692963893824252
rs182190509_fw 0.944543158345792 0.899932156596061 0.017988878025618
rs182190509_rv 0.873812772489119 0.787310511156235 -0.0462969627457392
rs182192344_fw 0.0032562802396437 0.000862176870560658 0.994313090900508
rs182192344_rv 0.010075504531979 0.0032131351176843 0.966584851353597
rs182192667_fw 0.199885026361167 0.11061167401791 0.318583051634705
rs182192667_rv 0.535294650601452 0.385650185519674 0.207645652986155
rs182193039_fw 1.31564042121517e-05 1.32239321197817e-06 1.16621445447738
rs182193039_rv 0.000147217794751521 2.31223185166054e-05 1.05845014766318
rs182194080_fw 0.0223510206505666 0.00820896889127349 -0.517493889953944
rs182194080_rv 0.0781235387486008 0.035922625466852 -0.576849295159731
rs182197463_fw 0.939467313871563 0.89129249119728 0.0686962122126428
rs182197463_rv 0.76273214056848 0.631719590145158 0.216031078995494
rs182198056_fw 5.43896198549145e-05 7.16979730336629e-06 1.63377648321671
rs182198056_rv 4.93552720380827e-06 4.10273491285533e-07 1.92163449293923
rs182199098_fw 0.00286967778586982 0.000744701320942918 -0.621266978366161
rs182199098_rv 0.00242739822410784 0.000612023435767537 -0.716045715990078
rs182200836_fw 0.309341389915038 0.190132342698479 0.558660352312532
rs182200836_rv 0.00986513133077202 0.00313558802583091 1.10646447432624
rs182201279_fw 0.866821617422981 0.776234930224384 0.0742858892943729
rs182201279_rv 0.672029097234298 0.526136818704883 -0.260131966951315
rs182202773_fw 0.719403729572485 0.579989552527745 0.230843955404249
rs182202773_rv 0.975939910754251 0.954125663831717 -0.0202942562104526
rs182203165_fw 0.003134527487018 0.000824496110465624 1.34132523197241
rs182203165_rv 0.00552380934087692 0.00159487286567497 1.25136352804576
rs182203410_fw 0.164729961203095 0.0873771765069737 0.565024036120954
rs182203410_rv 0.0438169783658972 0.0181035594033405 0.943123407843062
rs182203953_fw 0.000191033489730495 3.13592055724139e-05 1.47488597039057
rs182203953_rv 3.01591619160859e-05 3.54779657554462e-06 1.79449151133487
rs182204199_fw 0.129292455343595 0.0653942318849792 -0.51989570929383
rs182204199_rv 0.063379231141206 0.0280207506138206 -0.53514895768642
rs182207310_fw 0.0330470482395949 0.0129854079414698 0.655693817002439
rs182207310_rv 0.227056723760017 0.129355653579312 0.390398863831104
rs182208150_fw 0.00398775250633997 0.00109286329006414 -1.02233844552556
rs182208150_rv 0.0229449721157102 0.00846385660561131 -0.783234677968209
rs182211439_fw 0.00300349455712758 0.000784914960442048 -1.23049032747516
rs182213048_fw 0.00213334759044178 0.000526167356132281 -1.16448323028132
rs182213048_rv 0.00491959770707208 0.00139478850545597 -1.13199995271428
rs182213147_fw 3.34137861333512e-06 2.57107387662233e-07 -1.52303124920249
rs182213147_rv 0.0114850777815092 0.00374477364691214 -0.558403042123314
rs182214339_fw 0.74198755384985 0.606680593978052 -0.253165928504913
rs182214339_rv 0.882296460988945 0.800954283429122 0.123065627321165
rs182214907_fw 4.38893268621626e-05 5.55496566417867e-06 1.13390972567849
rs182214907_rv 0.813119807589292 0.696642816024884 0.134158092423542
rs182216691_fw 0.862885888572488 0.770264227987039 -0.141649803831852
rs182216691_rv 0.101328120600364 0.0489751059262269 -0.812080101405582
rs182219894_fw 0.0679997308846431 0.0304502580355348 -0.821820827196851
rs182219894_rv 0.161974256389041 0.0856322774570764 -0.626266908082579
rs182221_fw 0.00533018437312612 0.00152923008900587 0.652909787323958
rs182221_rv 0.0010229931777007 0.000223479420638141 0.947621779548447
rs182223248_fw 0.612886946911469 0.463038189591902 -0.134234771202028
rs182223248_rv 0.0973874068454401 0.0467156864643945 -0.392863292876245
rs182223473_fw 0.132339069407622 0.0671888822363511 -0.613818199463271
rs182223473_rv 7.45817818674217e-05 1.03791409717158e-05 -0.942148722695138
rs182223964_fw 1.7807284085966e-11 1.17651830948396e-13 2.54120018294314
rs182223964_rv 1.35267167990475e-07 5.46426150015655e-09 2.06089400824583
rs182226482_fw 0.148841724026013 0.0774775290494032 -0.698067937934987
rs182226482_rv 0.00385301517003167 0.00105062974437729 -1.10457182545363
rs182228381_fw 0.0409155380835236 0.0166939197528397 0.753600530941237
rs182228381_rv 0.0665879859986764 0.0297216639424818 0.555759739219599
rs182231752_rv 0.806472922273705 0.687618593647935 0.117781483241822
rs182232291_fw 0.000275687462863293 4.82652040496409e-05 0.996109876004176
rs182232291_rv 2.03944371072159e-05 2.22891656899618e-06 1.16546656380404
rs182235678_fw 0.92741467369567 0.871687262689308 -0.0418075931478068
rs182235678_rv 0.00953199697510627 0.00300938577361625 -0.902604167695164
rs182236074_fw 0.980853832973963 0.963249665028074 -0.0215097034137241
rs182236074_rv 0.807207493519188 0.688618852030618 -0.200824181720106
rs1822366_fw 0.385076219954594 0.251195008467538 0.485803444585932
rs1822366_rv 0.414410281409479 0.27608346449819 0.487006096793998
rs182236706_rv 0.00449986045943898 0.00125777067718327 -1.00233405331891
rs182236982_fw 0.0172006344635108 0.00602833044503931 0.623099750989273
rs182236982_rv 0.107497450253173 0.0525001916072846 0.469282729014254
rs182238643_fw 0.444236424457872 0.302276354498491 -0.260289550572848
rs182238643_rv 0.338160254726951 0.212650599555999 -0.320544132952178
rs182239947_fw 0.00270030426291812 0.000693530418663133 0.966262797892422
rs182239947_rv 0.00117842456502714 0.000263747450351054 0.93406159917406
rs182240233_fw 0.354892213618774 0.226138125382172 -0.258641196694535
rs182240233_rv 0.0435102050231743 0.0179498241829748 -0.367413290667756
rs182242655_rv 0.912799390899244 0.84926272201303 0.0513339425689874
rs182242724_fw 1.72174225574059e-06 1.16929040329189e-07 -1.05059046512583
rs182242724_rv 0.0003481880073851 6.33376100586618e-05 -0.895226552658854
rs182243977_fw 0.142436153319697 0.0734572953278344 0.8633231343637
rs182243977_rv 0.808384296353899 0.690091882150461 0.103193287350469
rs182244396_fw 0.190172593738322 0.10407677315199 0.334080975060844
rs182244396_rv 0.0378901925789161 0.0152437604887704 -0.633730945869956
rs182248558_rv 0.360957290955859 0.231088251444849 0.517714507711461
rs182250775_rv 0.0288694190335145 0.0110822599522036 1.02860804643509
rs182251089_fw 0.00363391478661763 0.000980729145147808 -0.43887437259392
rs182251089_rv 0.0019306779865952 0.000468516881490838 -0.48980116831913
rs182252387_fw 0.0160792518854465 0.00556768032626701 0.980619475312111
rs182252387_rv 0.00768736180768209 0.00234083426751651 0.964332078306764
rs182252923_fw 0.169371854891888 0.0904276700005837 0.804078803446831
rs182253402_fw 0.599395129315589 0.449140765655957 0.199873082928311
rs182253402_rv 0.46718130944154 0.322804624325308 0.279101330667885
rs182254003_fw 0.0185255411648067 0.00658062855928684 0.65529173787302
rs182254003_rv 0.000792543876163679 0.000166039872648555 0.867481822828261
rs182256218_fw 0.00113162814270597 0.000251601958154188 0.972117985337746
rs182256218_rv 0.00240521698983446 0.000605644227591842 0.943192224474754
rs182257179_fw 0.18617647636685 0.101404787070211 0.267497566861062
rs182257179_rv 0.607108926221111 0.456961204820568 0.114425094455971
rs1822575_rv 0.759701636627424 0.628146046082765 -0.239112186035239
rs182261800_fw 0.844642643294181 0.741310324248087 0.11075040083156
rs182261800_rv 0.0207775838858702 0.00753688859717852 1.05709079805825
rs182263037_fw 0.000259873399698484 4.50716462238698e-05 1.56962626447246
rs182263037_rv 0.000106010144118859 1.57212355102287e-05 1.73495339585164
rs182263973_fw 0.955138192762721 0.918276374583595 0.032394800817292
rs182263973_rv 0.99624138770991 0.991331636193882 0.00392781084061152
rs182267645_fw 0.366859711526701 0.235931770000921 0.255841528082106
rs182267645_rv 0.563438679623572 0.413155746885198 0.195509188004077
rs182267706_fw 0.256824332111091 0.150699508571727 -0.26422556514568
rs182267706_rv 0.513949096546882 0.365535375875715 -0.134996457303615
rs182269971_fw 0.0251907959365195 0.00944789747264262 -0.935042826550325
rs182269971_rv 0.00796209401354517 0.00243787049426822 -0.989810135679682
rs182271917_fw 1.1830376579535e-05 1.16513305969279e-06 -0.856154654422692
rs182271917_rv 2.98904430509851e-06 2.25041273241132e-07 -0.900945249180488
rs182272447_fw 6.19738845986193e-07 3.3981079361973e-08 -1.2794192012428
rs182272447_rv 1.00879870559133e-06 6.1400291118689e-08 -1.44617292406159
rs182273280_fw 0.532191675646974 0.382650808288394 -0.431344833186163
rs182273280_rv 0.688737885308234 0.544756310741756 -0.289971545620008
rs182274584_rv 0.268310728622363 0.158994803720025 0.569132499121918
rs182274722_fw 0.474258210173862 0.328999518251813 -0.432438837324108
rs182277244_fw 0.361866386298462 0.231810451336516 0.338230940286137
rs182277244_rv 0.755622076722169 0.623188809238192 0.133592260073544
rs182280947_fw 6.31321373099006e-06 5.51671448693146e-07 -1.15964415059322
rs182280947_rv 0.00232192962081098 0.000580770446814853 -1.1320907851947
rs182281805_rv 0.885647898056561 0.806074224249535 -0.0815423504970254
rs182282192_fw 1.38702752818371e-06 8.99271614436139e-08 -1.70316199609167
rs182282192_rv 2.09366871706881e-07 9.23677375177417e-09 -1.77354277702041
rs182282899_fw 0.983038169677006 0.96789437975709 -0.0111303064155971
rs182282899_rv 0.0300607446275927 0.011617891988312 -0.584487506943679
rs182285967_fw 0.00945471607097295 0.00298114857709686 -0.452680377300513
rs182285967_rv 0.00160774629812924 0.00037872839989313 -0.65572203955368
rs182286083_fw 8.32522691494746e-05 1.17848078577703e-05 1.15311179648192
rs182286083_rv 0.000795616773734561 0.000166746460247689 1.00927168547265
rs182287340_fw 1.23250148874231e-05 1.22254075015946e-06 -1.33200797623857
rs182287340_rv 0.22068225654354 0.124890348676785 -0.618305989699781
rs182287674_fw 1.11026712204264e-06 6.86779949071172e-08 -0.995639134408667
rs182287674_rv 5.72331990716039e-06 4.89959867999532e-07 -0.962864485668718
rs182289323_fw 0.409168866438227 0.271562578477491 0.256853897197351
rs182289323_rv 0.712506798196532 0.572330856585443 0.117308391166898
rs182293749_rv 0.644622837051578 0.496821649527945 0.234798925366773
rs182295310_rv 0.0136731170438947 0.00460588987566177 -1.39746258406179
rs182296896_fw 2.84523978704944e-05 3.31172408901765e-06 1.00281607653013
rs182296896_rv 0.000199923479775618 3.30928372214308e-05 1.00145867087941
rs182297483_fw 0.445101699447502 0.303029760558673 0.243163246887857
rs182297483_rv 0.773460739292818 0.644809390007477 0.137635667381327
rs182301306_fw 0.744266017875721 0.609508812478361 -0.150585762119366
rs182301306_rv 0.975537534383014 0.953182199329488 0.0160595291165396
rs182302617_rv 0.726578048987235 0.588492821615202 0.216556347285832
rs1823035_fw 0.642713247670676 0.494857018655495 -0.233771233983114
rs1823035_rv 0.553420946138108 0.403201175828825 0.337604840306052
rs182304028_rv 0.142088652119561 0.0732341461425289 0.810963526412209
rs182306150_fw 1.6268790258383e-05 1.70114831373745e-06 1.68524030760889
rs182306150_rv 0.0108925687919485 0.00351952125200873 1.25879710760379
rs182306614_fw 0.141019053946654 0.0725896979693824 0.86460726345949
rs182306614_rv 0.00766962044908686 0.00233430752300564 1.36478846142081
rs182307635_fw 0.671540458661055 0.525549780413027 0.238738287354795
rs182307664_rv 0.696499330284841 0.553652244163404 0.151568589166456
rs182308085_fw 0.304019566259354 0.186000783444266 0.626153356769038
rs182311658_fw 0.312378930083372 0.192570027236866 0.440141126218512
rs182312599_fw 0.0280191378606386 0.0107011922905583 1.02519531572452
rs182312599_rv 0.155787957568337 0.0818048412159073 0.618020766119306
rs182313133_fw 0.283762323039232 0.170455162133308 -0.461393895733548
rs182313133_rv 0.468568888897613 0.324002219110518 -0.248429571146623
rs182313470_fw 0.00578695957348179 0.00168253343517609 -0.957732018883053
rs182313470_rv 0.102053378551261 0.0493955346227722 -0.572856238588171
rs182314310_fw 3.28223885377927e-09 6.0853490116532e-11 -1.64201340083935
rs182314310_rv 3.51239805716956e-07 1.71278523087347e-08 -1.70087259352311
rs182314454_fw 0.778186338044821 0.650673099786761 -0.196910192087286
rs182314454_rv 0.73828791142055 0.602309945229426 -0.217441549285187
rs182315424_fw 0.780568050635764 0.653639474285653 0.143854871205935
rs182315424_rv 0.975819206712518 0.95379856623264 -0.0189057652401059
rs182319197_fw 0.690854379645114 0.547096781303506 -0.187508981734342
rs182321000_fw 0.638808189025797 0.490359055781192 -0.171423673565215
rs182321000_rv 0.675131900456288 0.52951014016976 0.156202538685918
rs182321485_fw 0.663404123545083 0.516769466582863 0.14579130365267
rs182321485_rv 0.902219244941172 0.831850376549649 -0.0498569160293777
rs182321846_fw 0.00199308368730043 0.000486245707860092 -1.44798342318952
rs182321846_rv 4.97554571715027e-09 1.00327902181801e-10 -1.88292744572547
rs182322184_fw 0.0802891946787946 0.0371076752111869 0.587691913897528
rs182322184_rv 0.146537663678689 0.0760732618202037 0.542083410267469
rs182324798_fw 0.00774776610799005 0.00236331069128881 -1.10868864906074
rs182324798_rv 0.325174595437818 0.202530027030402 -0.46810507667258
rs182327242_fw 2.12125824790765e-07 9.39437605956032e-09 2.01538028439686
rs182327242_rv 8.90308161567817e-07 5.28228892774301e-08 2.05444111879368
rs182328395_fw 0.25493179473243 0.149364754733557 -0.684086087619522
rs182328395_rv 0.280227599584687 0.167842022441613 -0.629924498240987
rs182329037_fw 0.0756275588621689 0.0345737188824951 -0.736823905064024
rs182329037_rv 0.0174297680473985 0.00612180503505254 -0.838845769371338
rs182329670_fw 0.0100827920293631 0.00321602768592653 1.09411263277612
rs182329670_rv 0.732686712222874 0.595597154724569 0.228494664861126
rs1823301_fw 0.789962530289905 0.665544852147861 -0.143144907966291
rs1823301_rv 0.00182441448007545 0.000438635559147515 -0.889042619050628
rs182330862_fw 0.0176314464991127 0.0062087459055259 -0.766958013735369
rs182330862_rv 0.0564116596700684 0.0244192536220215 -0.755632821305874
rs182333848_fw 1.26153988839952e-07 5.01360809130266e-09 -1.59706481892938
rs182333848_rv 8.92140907910025e-18 1.07654137886111e-20 -1.8499736985231
rs182334296_fw 0.0780544114135231 0.0358881986797336 -0.487453264044001
rs182334296_rv 0.113257853366397 0.0558510708470817 -0.546157582997111
rs182337160_fw 0.356485434414902 0.227378464449184 0.48933428499345
rs182337160_rv 0.0539107400917337 0.0231500276352506 0.931647941315617
rs182337527_fw 7.960319688018e-05 1.11838757074757e-05 1.38248569728381
rs182337527_rv 0.0203904834722611 0.00736703715942834 0.908744140623944
rs182337998_fw 0.151056499563079 0.0788535642793192 -0.647299380561497
rs182337998_rv 0.124418193695002 0.062481303740058 -0.511616846501246
rs182338127_fw 0.981783861230786 0.965350395061336 0.0141064394543096
rs182338127_rv 0.392689977069587 0.257547797573742 0.48954416661846
rs182341893_fw 0.391460221042136 0.256476373620353 0.490013437481021
rs182341893_rv 0.0317833688616071 0.012404804555694 1.09760068203437
rs182344143_fw 0.136628762936602 0.0698290205197113 0.5015527480627
rs182344443_fw 0.964600864019758 0.934108781071065 0.0215923679366402
rs182344443_rv 0.413201422145307 0.275011986106964 -0.442042369675994
rs182344598_fw 0.707310597950086 0.566242527705282 -0.265822386275715
rs182344598_rv 0.880494146559616 0.797868382017004 -0.119796643226934
rs182347946_fw 0.46310352117726 0.319203628099433 -0.329795634203169
rs182347946_rv 0.499611635082401 0.352097964272085 -0.307157525757652
rs182349228_fw 0.029062548719732 0.0111660983386345 1.04981338050856
rs182350175_fw 0.535414762489688 0.385777349957892 -0.303391196379896
rs182350804_fw 0.84534068060794 0.742437765296657 -0.0841734234476224
rs182350804_rv 0.312466693168699 0.192638225318627 -0.555617488795219
rs182352291_fw 0.742169815283239 0.606896577343329 -0.243298063192925
rs182352291_rv 0.99047957086666 0.980515796764203 -0.0112967578342514
rs182352386_rv 0.0466707469763691 0.0195052689935635 0.857269255214733
rs1823526_fw 0.00058405186196548 0.000115977819215628 1.60745188054359
rs1823526_rv 5.00187906299358e-05 6.49095795492006e-06 1.86785347912306
rs182354342_fw 7.7205169452735e-06 7.0116071544893e-07 -1.67796496593877
rs182354342_rv 0.00056697456606119 0.000111947296808455 -1.29108265730698
rs182354976_fw 0.509087061047111 0.360808105732426 -0.179763407819537
rs182354976_rv 0.513938932380699 0.365496094470768 -0.216758624569872
rs182356751_fw 4.22033503131952e-07 2.15652494890256e-08 1.47504669811172
rs182356751_rv 4.58213615071712e-05 5.84910671801325e-06 1.3038501399251
rs182360038_fw 0.0124859378667081 0.00413236217266198 0.76137731173181
rs182360038_rv 2.73623643409417e-05 3.16232305311677e-06 1.32844352540444
rs182360553_fw 0.000160656882746652 2.55755205346867e-05 -0.968121476457613
rs182360553_rv 0.00012867655350267 1.97472769314365e-05 -0.80747624346901
rs182362295_fw 0.904580150758942 0.835693798986625 0.0933956941021578
rs182362295_rv 0.434416587649667 0.293541802172107 0.489004225456782
rs182363373_fw 0.39048953343979 0.255611404716022 0.262490855571784
rs182363373_rv 0.461594204588948 0.317835345491055 0.194551647304002
rs182366_fw 0.126045584336296 0.0634716260928811 0.81361792110452
rs182366_rv 0.000544750114019771 0.000106944807660323 1.2305699620226
rs182369283_fw 0.000413275405603449 7.73855063901239e-05 -1.0508053363562
rs182369283_rv 0.000824604532311763 0.000173891196202834 -0.858714772711872
rs182371513_fw 0.014741075880855 0.00502734657741942 -0.72994962078894
rs182371513_rv 0.000853080112919268 0.000180896623096592 -1.02869085818661
rs182373606_fw 0.445464807007647 0.303368629641376 -0.494548590687428
rs182373606_rv 0.760819970788125 0.629585440168766 -0.228177029662677
rs182374496_fw 0.258788613118328 0.152068078835827 0.635865418393825
rs182374496_rv 0.333449828982289 0.208960428730517 0.568617691414645
rs182374523_fw 0.0278226769618256 0.0106132944811638 0.773256655917127
rs182374523_rv 0.417208588613241 0.278455867594154 0.412656578567702
rs182375357_fw 0.000199713060433463 3.30475204770413e-05 -1.47965796206999
rs182375357_rv 1.81798733515837e-05 1.94649627390761e-06 -1.35331597846799
rs182376294_fw 0.543294895828232 0.393336142496899 -0.274901991113421
rs182376294_rv 0.301428378673711 0.183939570214211 -0.448046785396099
rs182378203_fw 0.0181484744623633 0.00642028481831779 -1.13251436535462
rs182378203_rv 0.0139590155263502 0.00471796841533648 -1.04106586206544
rs182379102_fw 0.00135453230685667 0.000310235436439372 0.978286567735222
rs182379102_rv 0.000280539272833096 4.92791378749583e-05 1.11768536430742
rs182381013_fw 0.000922682489448894 0.000197955517855419 1.31436016913288
rs182381013_rv 0.00113699238426889 0.000252999782727461 1.4104156026425
rs182386890_fw 0.93643675109162 0.886104543002227 -0.0700950868271647
rs182386890_rv 0.00497716559216297 0.00141296225924213 1.4547654310541
rs182387910_fw 0.000335734897144286 6.07656234692873e-05 -0.940385631327239
rs182387910_rv 0.00346301221813488 0.000926660241149939 -0.888741581607188
rs182390463_fw 0.29822328008258 0.181522973383899 -0.202715196123421
rs182390463_rv 0.288720483244395 0.174211709846492 -0.219326509871264
rs182390991_fw 0.00203386488849351 0.000498029911627791 -1.04330685298081
rs182390991_rv 5.39308077405334e-05 7.09106919260735e-06 -1.01268400530016
rs182392500_fw 0.000117642057011161 1.7765977822046e-05 1.77015745822695
rs182392500_rv 5.11542101858767e-09 1.03725268308154e-10 2.28841500955657
rs182393623_rv 0.432595547350518 0.291931021013231 0.361159060019087
rs182394141_fw 0.237301246595927 0.13661039262656 -0.692321922285481
rs182394141_rv 0.0975217716105089 0.0467944372347971 -0.832505915422377
rs182394242_fw 0.27296613867461 0.162505272962975 0.248125887960588
rs182394242_rv 0.927997749066445 0.872730212379821 0.0326581919558824
rs182394365_fw 0.291348644305142 0.176198376031978 -0.454653715480136
rs182394365_rv 0.112028122036618 0.0551347352679315 -0.626133097418497
rs182395139_fw 2.3068390620421e-05 2.58046921873823e-06 1.27857917925194
rs182395139_rv 6.94342595806082e-06 6.18214858567419e-07 1.26846826830282
rs182395266_fw 0.0143108130196125 0.00485865917037434 1.11828235793894
rs182395266_rv 0.0618067866596111 0.0271889359350353 0.927028915462457
rs182399485_fw 0.727418162010802 0.589452190241837 -0.243851934918592
rs182399485_rv 0.606968213880603 0.456821067414176 -0.362349965111443
rs182400080_rv 0.0518190724495077 0.0220975571379154 1.06271911164808
rs182400971_fw 0.000305490923249815 5.43927548655745e-05 -0.775001707514104
rs182400971_rv 0.000125318007906826 1.91286904210899e-05 -0.789659405825899
rs182401208_fw 0.159958232722926 0.0843969451229487 0.351152245497068
rs182401208_rv 0.851862500784792 0.752630855876777 0.064081705450359
rs182402674_fw 0.00905645060076071 0.0028374944806741 0.748001586479455
rs182402674_rv 0.00300172402505985 0.000784418408389197 0.888087180345844
rs182403527_fw 0.483289316010031 0.337346537965095 0.300550477502024
rs182403914_fw 0.00430226549290498 0.00119283648889242 1.4558377006023
rs182403914_rv 0.00323558722305564 0.000855749183001407 1.57711431584002
rs182407300_fw 0.935410370895489 0.884553128495552 -0.0720156008813069
rs182407300_rv 0.909315080331956 0.843674000518657 -0.0986200831996409
rs182411089_rv 0.111091988061696 0.0546037856956641 -0.475806885223393
rs182413694_fw 0.0511815431551762 0.0217754747504531 0.496872309233665
rs182413694_rv 0.118586985378653 0.0589570537613276 0.391113413338309
rs182415546_fw 0.34283595339173 0.216418288649202 0.501800460416174
rs182415679_fw 0.000962062857776006 0.000207879875890792 0.782468694703038
rs182415679_rv 0.0477129760959415 0.0200312495615709 0.488573011998431
rs182417590_fw 0.00910085184276575 0.00285386916207985 1.18789944402183
rs182417590_rv 0.0235769656995894 0.00873952640720638 0.992290992833517
rs182419799_fw 0.637310139119049 0.48865570922687 0.218846726785637
rs182420067_fw 0.935637979115787 0.884916085331847 -0.0667675690859307
rs182420067_rv 0.891241348828913 0.814884611250549 -0.103332996670795
rs182421015_fw 0.0346448651425928 0.0137385095255361 0.644948814980012
rs182421015_rv 0.0354117258963696 0.014098876432757 0.676656396344458
rs182421667_fw 0.11201783190071 0.0551258811197591 0.810841727940682
rs182421667_rv 0.0200980153843574 0.00723938347365995 1.12948641318025
rs1824219_fw 0.000261164757069949 4.53339040601392e-05 -0.789577765037879
rs1824219_rv 3.44090154063002e-06 2.66783179491061e-07 -0.815828678308973
rs182422133_fw 0.805515367608252 0.686299581893022 -0.121040509212516
rs182422133_rv 0.486425551549163 0.340276264915583 0.274496718655229
rs182422577_rv 0.0995759818325635 0.0479732716515598 -0.544360595682524
rs182422782_fw 3.61062434708643e-07 1.77284067961254e-08 -1.05992752072809
rs182422782_rv 5.65296394356356e-08 1.90766962417685e-09 -1.42074004909284
rs182423023_fw 0.000235957584899851 4.02930998573794e-05 1.30189167743507
rs182423023_rv 1.70492377033261e-05 1.80294458165023e-06 1.22366078084264
rs182426998_fw 0.00394220699909657 0.00107830753422432 1.17745354155176
rs182426998_rv 0.00586713482944907 0.00170988021317465 1.15834452090404
rs182427226_fw 0.00259290487149328 0.000661568651793586 -0.84333521198565
rs182427226_rv 0.0143661743981826 0.00488215332139608 -0.502308643828049
rs182429653_fw 0.000106285032583576 1.57739876037515e-05 -0.793171781754302
rs182429653_rv 0.00531096419898688 0.00152293719198439 -0.624131023413407
rs182429809_fw 0.578954844598108 0.428470461046399 -0.13341974038527
rs182429809_rv 0.956195870063327 0.920008098857306 -0.0172664350168079
rs182440210_fw 0.064030399347689 0.0283815727169971 -0.821316829006731
rs182440210_rv 0.08754925050144 0.0411749638404632 -0.776548707492348
rs182441129_fw 0.196774286799754 0.108488602186331 -0.749089539220555
rs182441129_rv 0.321455518687427 0.19966262345756 -0.587707703454904
rs182441366_rv 0.957272503440391 0.92190764603371 0.0490104505595615
rs182442895_fw 0.724955412446543 0.586606266273902 -0.220325258104134
rs182442895_rv 0.806087903599912 0.687071848190303 -0.16354759007944
rs182443656_rv 0.0720084062282346 0.0325918596125493 1.0061370743982
rs182444771_fw 0.0700411507700599 0.0315371592570982 1.03435883568234
rs182444771_rv 0.510116966243402 0.361777721263989 0.232791262943019
rs182445269_fw 0.000216348447192543 3.6315074521989e-05 1.93605830115184
rs182445269_rv 0.00473299118847779 0.00133419622594721 1.39219982087527
rs182447033_fw 0.521344314345928 0.372346799751078 -0.417223734342157
rs182447033_rv 0.171967250692918 0.092100884098437 -0.771239966605449
rs182447501_fw 0.853659158199569 0.755702848037617 -0.0575911783219318
rs182447501_rv 0.896756013541707 0.823951221256806 -0.0603489079756291
rs182447697_rv 0.532432897246708 0.382920321219969 0.422322462367255
rs182448215_fw 0.00161811706296174 0.000381664092067901 1.00931111364113
rs182448215_rv 0.105941738830708 0.0516184013492639 -0.700911512005957
rs182449703_rv 0.979986071205115 0.961676880347601 0.0215663154387365
rs182450829_fw 0.000270123101498169 4.71107483444939e-05 -0.864512065518117
rs182450829_rv 0.139724394553584 0.0717677431857851 -0.538675138986196
rs182455877_rv 0.0447348263135325 0.0185596780648887 -0.650980706035198
rs182456297_fw 0.75610949173185 0.623749151714654 -0.175797331818153
rs182456297_rv 0.804766580943873 0.685202401300304 -0.171634609535541
rs182457442_fw 0.249320885498172 0.1453715763942 0.302144678717469
rs182457442_rv 0.126128132531069 0.0635263502229571 0.38697265755212
rs182457993_fw 0.000108731250638236 1.61909896407803e-05 1.59487681211937
rs182457993_rv 0.0188796141194784 0.00672875817640152 1.09799604937429
rs182459560_fw 0.0374390793749294 0.0150293381160906 -0.465001414167075
rs182459560_rv 0.0147013092753375 0.0050116291137552 -0.506576553363479
rs1824600_fw 0.892833236563129 0.817416860008435 0.0457493486996334
rs1824600_rv 0.557947150912315 0.407625093946247 -0.183314908259167
rs182460612_fw 0.685644435656769 0.541219287140923 -0.201527523574111
rs182460612_rv 0.881570707935346 0.799848053442061 -0.0932459158466414
rs182461026_fw 0.00716212372389683 0.00215626189702668 0.690598966651936
rs182461026_rv 0.0431860352295892 0.0177922055595386 0.578547681838522
rs182462343_fw 0.0566188819275933 0.0245204608420182 -0.708482002815099
rs182462343_rv 0.670114291398914 0.523993701100902 -0.230389354274969
rs182463490_rv 0.0107197420144395 0.00345449102380242 0.977709036212007
rs182464562_rv 0.328085560629609 0.204794476056126 0.515067099561458
rs182464642_fw 0.0400141584338153 0.0162534955619492 1.10683610625534
rs182464642_rv 0.709296377559169 0.568607133394488 0.255834894143264
rs182465021_fw 0.0190835491919542 0.00681177164690705 0.718868136158664
rs182465317_rv 0.00110639700375544 0.000244981491020101 1.26230870433761
rs182468001_fw 1.56280669967251e-07 6.49465748860203e-09 1.47767278034919
rs182468001_rv 1.659781323222e-08 4.30518883459333e-10 1.44401695820247
rs182468364_fw 3.58640979662541e-07 1.75777437930057e-08 -1.65845793387837
rs182468364_rv 2.36239299674609e-05 2.65806510832458e-06 -1.68406122152433
rs182468951_fw 0.00701207546752693 0.00210357519297731 -1.11238400813014
rs182468951_rv 0.000320129289764901 5.74537341812368e-05 -1.40133278880837
rs182471226_fw 0.19270549307982 0.105762873581542 0.617005944814459
rs182471226_rv 0.0791716626237219 0.0364893935865467 0.847065442153669
rs182471422_fw 0.00168488075183778 0.000399843757453564 0.899894677932551
rs182471422_rv 0.0392160513792369 0.015870931295057 0.649439049414882
rs182471731_fw 0.247985169933878 0.144369027904261 0.334779407382964
rs182471731_rv 0.42398935656362 0.284382521896667 0.256184914091089
rs182474797_fw 0.0911535699597312 0.0431764377918471 0.975050205161345
rs182474797_rv 0.0979874260254777 0.047052131594402 0.995850040998776
rs182475291_fw 0.465357114857423 0.321184186684719 0.23193512209435
rs182475291_rv 0.277807862477888 0.16607942518442 0.302000355344601
rs1824797_fw 0.213314582252398 0.119789007385803 -0.474694887903129
rs1824797_rv 0.029244408528564 0.0112522637380182 -0.867825158856764
rs1824798_fw 0.0429277449905841 0.0176644751216386 0.525184034754593
rs1824798_rv 0.00586266800486788 0.00170831396505973 0.665008243523376
rs182480114_fw 5.0241780850343e-06 4.18889261352609e-07 -1.27939439377767
rs182480114_rv 1.499903485315e-06 9.88692695740052e-08 -1.26425612099391
rs182481181_fw 0.0959107276569512 0.0458569921705172 0.513602272270358
rs182481181_rv 0.135379098437842 0.0690285002894954 0.432802966903865
rs182481707_fw 0.94220738748162 0.89602419708153 -0.0258471012209028
rs182481707_rv 0.770702260623272 0.641459126386127 -0.0968258776814167
rs182481934_rv 0.740371772407703 0.604787430850657 0.189686598279832
rs182482216_fw 0.000179676897452919 2.91563852332319e-05 -0.60330629190753
rs182482216_rv 0.0216412898059545 0.00790559206282118 -0.406345814845658
rs182489544_fw 0.000209628009901585 3.50191685162417e-05 -0.879303415354839
rs182489544_rv 0.00022524150615822 3.81329561806117e-05 -0.966472788455065
rs182494692_rv 0.884889770228609 0.80500499701181 0.0996304757927943
rs182496287_rv 0.98144701892797 0.964435654972688 0.0114010434160444
rs182496565_fw 4.18885291804128e-09 8.12053203504259e-11 2.25052283504142
rs182496565_rv 1.1888812626931e-07 4.66735303375695e-09 1.92060360038295
rs182496941_fw 0.777690775645449 0.650089919739801 -0.106685569882679
rs182496941_rv 0.763816262779718 0.632961733188791 -0.109955681286053
rs182497035_fw 0.0398605080308915 0.0161744512299205 -1.00351747401407
rs182497411_fw 0.512305824900377 0.363852385429774 -0.444090608420995
rs182497411_rv 0.470073709392551 0.325359796105404 -0.456212926842301
rs182497933_fw 0.893530964787353 0.818564518179173 0.0626641208132401
rs182497933_rv 0.277757594819805 0.16604310928149 0.520864403890883
rs1824980_fw 0.921001802813322 0.861825496084989 -0.0450626669392924
rs1824980_rv 0.000976571535979751 0.000211568823719583 1.31168113432564
rs182498749_fw 0.939048656565708 0.890524647358923 0.025467927861883
rs182498749_rv 0.96898402735804 0.941940465601171 -0.0136121180918045
rs182502590_fw 0.0777779597956263 0.0357409162733714 -0.541440348194926
rs182502590_rv 0.525987904845057 0.376760666007689 -0.234250530647082
rs182503151_fw 0.780587210477486 0.653664321621202 -0.216174402037629
rs182503151_rv 0.189476590028073 0.103599672780823 0.728729148095953
rs182504033_fw 0.09485140968209 0.0452638645874418 0.502407991516551
rs182504033_rv 0.043424930023236 0.0179072987101864 0.674790952027925
rs182504086_fw 0.494704484689674 0.347629876860944 0.463150209732987
rs182504086_rv 0.847906644740339 0.746211778640404 0.159331331726736
rs182504280_fw 0.88983632913141 0.812376262930905 0.0664809316127739
rs182504280_rv 0.0927146328837314 0.0440402870924617 0.474078774571172
rs182504691_fw 0.352543275076968 0.224208012804667 -0.552084262227309
rs182504691_rv 0.433328684938954 0.292567233285877 -0.506500134852159
rs182505704_fw 0.0077140724165923 0.00235096865962187 -1.26371912984338
rs182505704_rv 0.000138424411610731 2.15070497875433e-05 -1.49376253990581
rs182507396_fw 0.188258839062026 0.102769667924573 0.445727624727751
rs182507396_rv 0.0143648657565125 0.00488138459688779 0.642452923025975
rs182507726_fw 0.000842337559778905 0.000178200675341624 -0.957263810944339
rs182507726_rv 0.000527321601316365 0.000103023721368693 -1.01491312490723
rs182510294_fw 9.13139443875514e-06 8.5864271506609e-07 2.25144334544537
rs182510294_rv 0.000126757003438368 1.94012320762532e-05 1.71454166187339
rs182510396_fw 0.000649426050142285 0.000131266500098116 -1.12426011438139
rs182510396_rv 0.00647822398478972 0.00191836436972898 -0.710117899388863
rs182511796_rv 0.649286328763486 0.501851059121967 0.279666906453068
rs182513698_rv 0.242653597681671 0.140531767134434 0.713710292728677
rs182514276_fw 0.479986369803575 0.334310246741573 -0.210268294932041
rs182514276_rv 0.00693486389719458 0.00207641571908097 -0.685652005743249
rs182515927_fw 0.000336402643424197 6.08978621463959e-05 0.958448029700639
rs182515927_rv 3.2666465546143e-05 3.90242545031457e-06 1.03722759557897
rs182516265_fw 0.537223275178612 0.387452433240303 0.303514234147509
rs182516265_rv 0.368209352301657 0.237003211640846 0.407256468848703
rs182518228_fw 0.169166348023536 0.0902912409696173 -0.780124258297289
rs182518228_rv 0.626864388106229 0.477755044977208 -0.293386744901798
rs182519700_fw 0.153151534455999 0.0801648245245483 0.537993376200404
rs182519700_rv 0.0687336874103935 0.0308433684205441 0.40561994016791
rs182521704_fw 0.00020683341287812 3.44304534625689e-05 1.18529136470137
rs182521704_rv 0.000152691930004617 2.41026360550638e-05 1.14160219379276
rs182521856_fw 0.0854428505138072 0.0399983391017247 0.989248287669669
rs182521856_rv 0.00131615373193638 0.000300154059536466 1.49048075453418
rs182523690_fw 0.375893368258346 0.243407403825627 0.318656216444086
rs182523690_rv 0.569366147154464 0.418925954187123 0.254111158193749
rs182524045_fw 0.524842648785985 0.375678243328521 -0.302077817125531
rs182524045_rv 0.0103036523371402 0.00329913949336978 0.956862271882372
rs182524511_fw 0.024189197224437 0.00900847911339073 0.500156406987535
rs182524511_rv 0.178587150884591 0.0964332751207272 0.323535016889748
rs182529681_fw 0.000690445168148025 0.000141146016363894 1.26459253854496
rs182529681_rv 0.000179232244436144 2.90722817994977e-05 1.26048883666352
rs182530037_fw 0.000409431082980122 7.65419082175725e-05 0.781889236417475
rs182530037_rv 0.125744403064068 0.0632933726763641 0.401799858701829
rs182530179_fw 0.114896891852941 0.0567979785894288 0.338414642112532
rs182530179_rv 0.3150556097072 0.194603829836623 0.230008522572867
rs182530711_fw 0.00143922308663826 0.000332895000755038 0.932703328945384
rs182530711_rv 0.00146124300384876 0.000338878125351248 0.956228756212092
rs182530718_fw 0.13557621421556 0.0691488842488376 0.604119136667239
rs182530718_rv 0.623220304547593 0.473782938577604 0.261054651709056
rs182531023_fw 0.492220515581927 0.345318181988909 0.298113471210357
rs182531023_rv 0.587155365161922 0.436830560264029 0.211775823413669
rs182533042_fw 0.964903332781328 0.934656697117695 0.0335703127039253
rs182533042_rv 0.644230679502887 0.496381365989221 -0.291325856087923
rs182535205_rv 0.963097207965535 0.931627558263063 0.033562308024446
rs182535456_fw 0.0105052944764077 0.00337235212097332 -0.5099646961857
rs182535456_rv 0.237275804580226 0.136593070198058 -0.291503677849168
rs182535469_fw 3.78442355587277e-07 1.87872524505503e-08 -1.48820827203664
rs182535469_rv 1.08104408915314e-08 2.58653982925451e-10 -1.4985776592106
rs182540627_fw 0.0800182357741888 0.0369616893616361 -0.835962052448103
rs182540627_rv 0.837147450735206 0.730694969883315 -0.0884433268024105
rs182540900_fw 0.898452491344201 0.826614389534945 -0.109711587224854
rs182542989_fw 0.175816563559799 0.0945922139767608 0.442213678444655
rs182542989_rv 0.0311303288029639 0.0121077993025602 0.623364152654385
rs182544489_fw 0.270234090245213 0.16045453865268 -0.303407249492379
rs182544489_rv 0.83399451190222 0.726074026849097 -0.0878343711611814
rs182544686_fw 0.000922778012506356 0.000197986418350025 -0.89811735885
rs182544686_rv 0.000590929983901375 0.000117643529026197 -0.994645537408087
rs182545128_fw 0.629002499668667 0.47996603108943 0.348209075591201
rs182545900_fw 0.158994000874715 0.0837877872031144 0.452508444228922
rs182545900_rv 0.319975372201206 0.198465417445125 0.356945250797018
rs182548494_fw 0.435353823914814 0.294361675757992 -0.486230815559679
rs182548494_rv 0.343597475795919 0.216988129845046 -0.501508411581701
rs182549352_fw 4.24532116148149e-07 2.17216507010573e-08 1.84121309890115
rs182551130_fw 0.990756078916824 0.98101539325651 -0.0113823383718324
rs182551130_rv 0.868771082035573 0.779188959184801 0.125665303780083
rs182551297_fw 0.0222291044972179 0.0081561700967271 1.22060586719538
rs182551297_rv 0.0222354919461137 0.00815951678584665 1.23213286109909
rs182553742_fw 0.852232352718983 0.75320955036803 0.082280012594678
rs182553742_rv 0.0217395877412972 0.00794861031848381 0.741939874344588
rs182556467_rv 0.955975338280319 0.91968639714161 -0.0258235101253031
rs182558257_rv 0.96930277466564 0.942531950784864 0.0348832015379758
rs182561294_fw 0.939164773843834 0.890719496015865 -0.0199690044498809
rs182561294_rv 0.31902405271181 0.197720654105357 0.275703496543922
rs182561628_fw 0.977818052563771 0.957748257637909 -0.0186134528747421
rs182561628_rv 0.348171916255023 0.22069368825593 0.459047623798085
rs182563080_fw 0.0859061455352011 0.0402539735991926 0.494762196038966
rs182563080_rv 0.33854156290929 0.212974377523558 0.297162703402993
rs182563776_fw 0.00351500695992702 0.000943517021495132 0.81386830069554
rs182563776_rv 0.43972805532602 0.298246624677661 0.173362262486601
rs1825641_fw 0.354235131932995 0.225611569333227 -0.388722317135267
rs1825641_rv 0.024713183976725 0.00924068846910294 -1.11823163112632
rs182564609_fw 0.509493104576227 0.36118851050699 -0.361323781183936
rs182564609_rv 0.533309934450066 0.383713466573211 -0.325938187739064
rs182565506_fw 0.815916151454411 0.700924901175565 -0.114414486583001
rs182567033_fw 0.000354014947214774 6.46331195919791e-05 1.52900929850959
rs182567033_rv 0.000222757380713842 3.76119124870043e-05 1.70627123746942
rs182568371_fw 0.652014265325247 0.504724278083163 0.199680350899957
rs182568371_rv 0.931499940396043 0.878481172361277 0.0338499384047991
rs182569635_fw 0.379836310919163 0.246705979957229 0.562342679080388
rs182569635_rv 0.00401149562607479 0.00110036548305009 1.31046102983983
rs182571480_fw 0.87863431905441 0.794947186845046 0.121230504802463
rs182571480_rv 0.963576967667433 0.932528216747856 -0.0249678646175551
rs182572397_fw 1.05863101894713e-10 9.70298135348325e-13 3.2122172584981
rs182572397_rv 5.51715060441154e-09 1.14111040785036e-10 2.64195540996041
rs182574157_fw 0.738714311345878 0.602872417699617 -0.25959480048456
rs182574893_fw 0.0618204353274981 0.0271984259179488 -0.951503878961521
rs182574893_rv 0.0927513773995312 0.0440587870742247 -0.92433903096709
rs182575265_fw 0.939487265203216 0.89137498994961 -0.0347693718305404
rs182575265_rv 0.353815571827111 0.225224647597678 0.599560243064154
rs182576113_fw 0.568592128627682 0.418178632132514 -0.347612940118015
rs182576113_rv 0.817248567244854 0.702865551888631 0.187009587885208
rs182577609_fw 0.605948007288459 0.45577988815092 0.273095171129728
rs182577609_rv 0.00885661470969992 0.00276409639430977 1.18472522183441
rs182578695_fw 0.000163013215697647 2.60370373277447e-05 -0.956992887196455
rs182578695_rv 0.0290101948990327 0.0111434979300789 -0.698219725682803
rs182578922_rv 0.98307795924709 0.968042469121897 0.0188950496100562
rs182579524_fw 0.0407305934918624 0.0166042211018568 -0.817189093115021
rs182579524_rv 0.0454489393653209 0.0189085778186869 -0.817781219915208
rs182580256_rv 0.589029711792892 0.438723242008317 -0.362037311300672
rs182580364_fw 7.38090044336576e-07 4.18854779761554e-08 -1.50317066420375
rs182580364_rv 1.04542024657383e-06 6.39475755302291e-08 -1.48823223303509
rs182580406_fw 0.467896264688844 0.323403626757496 0.3228693450765
rs182580406_rv 0.877394869875863 0.793097701864792 0.0672552203490674
rs182580921_fw 0.334810618148532 0.210000475342463 -0.464567131681766
rs182580921_rv 0.114666962970208 0.0566687979438883 -0.705904085367902
rs182581435_fw 0.434211789480392 0.293364242331072 0.194055471242553
rs182581435_rv 0.663922632601091 0.517341824923001 0.105454367949557
rs182583053_fw 0.830980606026475 0.721812530980609 -0.178527414374571
rs182583103_fw 0.390181950843839 0.255326458157183 0.567292584618819
rs182584958_fw 0.192387679884937 0.105532036602347 0.545270623724548
rs182584958_rv 0.872603007626155 0.785397738021247 -0.0845596959775268
rs182585513_fw 0.563156917851902 0.412847958414203 -0.405484710681585
rs182585513_rv 0.428572754448503 0.288394393779183 -0.49560382107254
rs182585769_fw 0.53757839992317 0.387803111555907 0.258566318736234
rs182585769_rv 0.824886622558094 0.713356875649837 -0.0959493234202499
rs182589093_fw 0.000107293850513075 1.59466985735273e-05 -0.956065055319573
rs182589093_rv 0.00151162974328691 0.000352404480030076 -0.789418703692977
rs182589305_fw 0.473652499937692 0.328451129653879 -0.357836004005194
rs182589305_rv 0.370346425760563 0.238687837037514 -0.497199613425703
rs182590489_fw 0.183240909707376 0.0994690313498603 0.65374222170907
rs182590489_rv 0.00432053590705513 0.00119848079583343 1.32148199611791
rs182593604_fw 0.824742316134341 0.713129768840809 -0.0950881023888657
rs182593604_rv 0.542113423581149 0.392156751197551 -0.417924357284624
rs182594696_fw 1.74379106159019e-05 1.85520454660775e-06 1.48648207537489
rs182594696_rv 3.5994794215061e-06 2.81919710645524e-07 1.52495850420171
rs182596335_fw 0.815194309825729 0.699734803588119 0.0991654369184813
rs182596335_rv 0.804187543601113 0.684369159612553 0.10475843295265
rs182597698_fw 0.817112433974864 0.702650298329589 0.0559734226055719
rs182597698_rv 0.80686640527787 0.688218252471134 -0.0678568104184085
rs182597886_fw 8.36468679372435e-06 7.73152437763497e-07 -1.71524900155842
rs182597886_rv 4.86181443168133e-05 6.2768463115626e-06 -1.55367111329872
rs182599097_rv 0.118267994405934 0.0587538729427082 0.498858509993471
rs182601107_fw 0.00013395704399184 2.06830328547037e-05 -1.68556454226415
rs182601107_rv 0.000125781477079089 1.92146282325322e-05 -1.59849878454216
rs182603422_fw 0.695249272788245 0.552133238682735 0.169118161904164
rs182603422_rv 0.89888802061838 0.827267621650034 0.0533090193600933
rs182606041_fw 1.51339629579526e-05 1.56200411619431e-06 2.03948091295125
rs182606041_rv 9.26604021874077e-07 5.54361504876621e-08 1.82520808547975
rs182606346_rv 0.227520382076429 0.1296991091278 0.763109065989175
rs182606725_fw 0.67110933864595 0.525076152418351 -0.225437443090681
rs182606725_rv 0.903676170719807 0.834090496621165 -0.0733215475771381
rs182607521_fw 0.179039377950376 0.0967218887806397 0.455597522391693
rs182607521_rv 0.0571742128022025 0.0248087772875883 0.559365910493821
rs182608258_fw 0.00581533955925242 0.00169229319274348 -0.753860505420997
rs182608258_rv 1.72141388061172e-07 7.2877432648597e-09 -0.938025210995235
rs182609761_fw 1.45732338221769e-08 3.66812480057805e-10 2.38083057703731
rs182609761_rv 1.07707359468199e-14 2.73301108358274e-17 2.62522851310776
rs182611450_fw 0.000249989914842774 4.30783776028237e-05 1.58619121390071
rs182611450_rv 1.29386866981051e-05 1.29675781177891e-06 1.69242865207872
rs182612047_fw 0.0464207920446191 0.019385099113815 0.962657617110224
rs182612047_rv 0.045313412270464 0.0188383438959129 0.959225332378089
rs182613532_rv 0.388008489513927 0.253549755462773 0.568653119387855
rs182614055_fw 0.000560584297999062 0.000110450088967331 -0.978974285520129
rs182614055_rv 0.00159734567988548 0.000375850384631979 -1.00821320887348
rs182614135_fw 0.136942911882123 0.0700235538574445 0.721545962983041
rs182614135_rv 0.0642556515539012 0.028499532208176 0.857213971831807
rs182614229_fw 0.426022682131285 0.286188347015002 -0.444297287231023
rs182614229_rv 0.0934398276605796 0.0444448260018976 -0.816375381641727
rs182615306_fw 0.888280095905416 0.809983376622528 0.0899621319679237
rs182615306_rv 0.428919830488181 0.288692390588887 -0.317984778570436
rs182615951_fw 0.0119439537580023 0.00392443040350275 -0.625682878987216
rs182615951_rv 0.00505616705277218 0.00143922504979597 -0.741795979684732
rs182616048_fw 0.0195010394176883 0.00698784313489746 -0.454926947842198
rs182616048_rv 0.0438483223390355 0.0181189820780472 -0.435019972650041
rs182617054_fw 8.922825732438e-05 1.28020452747538e-05 1.24811036135917
rs182617054_rv 0.0124973010097091 0.00413654574877033 0.933883981104732
rs182617516_fw 0.710010708069324 0.569316936061406 0.277438487523993
rs182617516_rv 0.701353724899471 0.559229150492984 0.150842030936841
rs182618134_fw 0.551904462543138 0.401623277410243 0.0942848035163341
rs182618134_rv 0.438002884981825 0.29671099439607 0.162608822945998
rs182618597_fw 8.61021623317603e-05 1.22701060455214e-05 1.19432557604072
rs182618597_rv 0.0034326091176157 0.000917070890431207 1.09531445466874
rs182621599_fw 2.06442995507172e-05 2.26204455109582e-06 1.34704669013411
rs182621599_rv 5.70459033738511e-05 7.5849332458691e-06 1.28149811810024
rs182622368_fw 0.000567783445409456 0.000112151829735955 0.850201863324331
rs182622368_rv 0.000591762155117258 0.000117842567383848 0.938518033552836
rs182622419_fw 8.8032238413586e-05 1.25964570663973e-05 -1.83705417312793
rs182622419_rv 0.000610838372138998 0.000122247583814267 -1.29315609380193
rs182623404_fw 0.337150395025876 0.211821640505363 -0.458327342333897
rs182623404_rv 9.35068324543025e-07 5.60752275100773e-08 -1.4838015179553
rs182626030_fw 0.0405600822883145 0.0165214454638627 -0.757248869062745
rs182626030_rv 1.40995474659384e-05 1.43774932545804e-06 -1.25831272327388
rs182627311_rv 0.0624235885243669 0.0275186989739433 1.05930262113388
rs182628626_fw 0.525771386868574 0.376520525628133 -0.142406869289657
rs182628626_rv 0.876466578063211 0.791727900986615 -0.0470068513433567
rs182628710_fw 0.763310976189348 0.632362237356432 0.210280139621227
rs182628710_rv 0.524763544282766 0.375593683479002 0.437269825193584
rs182628726_fw 0.141209752911435 0.072707782035942 0.633763450167667
rs182628726_rv 0.744217561486949 0.609435557924168 0.162531967284468
rs182629233_fw 0.00143660542759535 0.000332159920567483 1.40290301249169
rs182629233_rv 7.84157618040613e-05 1.0988747926936e-05 1.4882269181901
rs182629977_fw 0.00873328173722857 0.00272087740518626 0.399698363688769
rs182629977_rv 3.0479851377077e-08 9.07465802457181e-10 1.78999075157815
rs182630055_rv 0.036212000349125 0.0144660962690258 0.874794006447869
rs182630733_rv 0.550486865010877 0.400312319893894 0.372078522607534
rs182634400_fw 0.802272146465395 0.681649223309265 -0.201730254470616
rs182634400_rv 0.961091741158082 0.928345566735215 0.0290082502728383
rs182634425_rv 0.871381393910504 0.783547501602085 -0.137544401408101
rs182635342_fw 0.000296212208438025 5.25232830349047e-05 1.44314389381798
rs182636545_fw 0.0543389506990501 0.0233614836537936 -0.468822342048191
rs182636545_rv 0.00297279682593623 0.000775775119840252 -0.610796845397313
rs182636601_fw 0.756260443280137 0.624138433448333 0.238397108552214
rs182636601_rv 0.0797001374927755 0.0367850936826657 0.910772684126296
rs182639136_fw 1.15177789489225e-05 1.13109909652671e-06 -1.37939819197327
rs182639136_rv 0.00042771759799709 8.06022313980894e-05 -1.0114818778808
rs182640045_fw 0.0100151566249512 0.00319038850127433 0.879091685789714
rs182640361_fw 3.52036471650513e-07 1.71825813030429e-08 1.48145447508826
rs182640361_rv 3.84307335893093e-06 3.0485585085168e-07 1.4123691708028
rs182642368_fw 1.13560275623578e-07 4.40560877918792e-09 -0.978771382137648
rs182642368_rv 0.00370735736508243 0.00100368572837163 -0.638026860928117
rs182642790_fw 0.554634913127388 0.404434281801441 -0.168524560211635
rs182642790_rv 0.585404464611153 0.434985351203083 -0.170300613790265
rs182642811_fw 0.454274612172229 0.31120720848762 -0.420697290734949
rs182642811_rv 0.290854369279127 0.175791746809756 -0.4937257947869
rs182644313_fw 1.37146873145551e-07 5.55720763275852e-09 2.18628156213545
rs182644313_rv 5.67301681256716e-06 4.85077741258619e-07 2.01177209736632
rs182644765_fw 0.244105074496228 0.141603627096907 -0.731171208244953
rs182644765_rv 0.557183232670279 0.406872197521576 -0.403106480666821
rs182645101_fw 0.000715139671645884 0.000147089468281731 -0.813628110399514
rs182645101_rv 0.00753463279782801 0.00228761485229978 -0.80827234809842
rs182645342_fw 0.904058012791402 0.834758997172682 -0.0937793604175894
rs182645342_rv 0.95311442453521 0.914698341067049 0.0482282999158043
rs182645981_fw 0.116195371993904 0.0575394575993811 -0.645034375229573
rs182645981_rv 0.115997443932371 0.0574270546642361 -0.647083852218288
rs182646467_fw 0.213186388763264 0.119703368708659 0.780630153919691
rs182646467_rv 0.0865577304552134 0.0406198154964627 1.02138954176202
rs182649917_fw 0.22353983563746 0.126896489426385 0.546329030684497
rs182649917_rv 0.338086233078991 0.212577361952883 0.493672592578195
rs182650481_fw 0.845252314434417 0.742209963986059 0.146467247606074
rs182650481_rv 0.930120922991125 0.876079252618851 0.0679654207953315
rs182652691_fw 0.000218592345901118 3.67607481739159e-05 1.16621211367818
rs182652691_rv 0.741605278279507 0.606234213746936 0.116606385368681
rs182654815_fw 0.0135722923218822 0.00456736289792678 -0.423267242089222
rs182654815_rv 0.0764594832156522 0.0350401932902659 -0.391361604697244
rs182654950_fw 0.15294002527267 0.0800213423913471 0.872179743382881
rs182654950_rv 0.816792715390903 0.70228587845225 0.0975473570394399
rs182655524_fw 0.37118118186591 0.239418392466852 0.562812095633204
rs182655524_rv 0.927819990724339 0.87235311857832 0.0744130745456656
rs182656242_fw 0.156733988247564 0.0823883432075747 -0.763075516595113
rs182656242_rv 0.0499865727274986 0.0211624485619493 -0.831100582881598
rs182656367_fw 0.000870542805966593 0.000185149390762856 1.08572478775441
rs182659756_fw 0.469443184908565 0.324775144593568 -0.255371251851183
rs182659756_rv 0.931702335129684 0.878756105578998 0.0531453042426423
rs182660395_fw 0.0314698992107188 0.0122647146441269 0.774331740845138
rs182660395_rv 0.000163494502636184 2.61251124525867e-05 1.32935629804761
rs182661926_fw 0.864731558231297 0.773057035578075 0.0742018109541104
rs182661926_rv 0.103683319362926 0.0503332750507095 0.957832096764393
rs182663042_fw 0.000253367553386651 4.37590114966149e-05 1.59554653340781
rs182663042_rv 0.00199339494933632 0.000486389087015526 1.34359259533138
rs182665342_fw 0.945461122454139 0.901457174732556 -0.0530387470228912
rs182665342_rv 0.676274073968153 0.530787288567841 -0.287266268684816
rs182665858_fw 0.0142879543802905 0.00484799805394939 -0.960294831977354
rs182666128_fw 0.000257335641973024 4.45531484072747e-05 1.09961596387468
rs182666128_rv 0.000759301982171837 0.00015805661298863 0.861553131542603
rs182666265_fw 0.0499865727274986 0.0211627788564939 1.14822988523953
rs182666265_rv 2.90610341253363e-06 2.17715231070247e-07 2.04313865451603
rs182666_fw 0.834913935924521 0.72747928945485 -0.0702234423907968
rs182666_rv 0.750236461515927 0.616691122417143 0.121884872855512
rs182667134_fw 0.165610185205778 0.0879411897848165 0.745395790061619
rs182667134_rv 0.0205435931953274 0.00743486612720196 1.07338716370712
rs182668878_fw 0.4832630362403 0.337314786950166 -0.427704613433293
rs182668878_rv 0.804513403680281 0.684841671966291 -0.184691132615577
rs182668_fw 0.00986002135683558 0.00313329666403051 0.687526415815647
rs182668_rv 1.63052866016683e-07 6.8478084744466e-09 1.68317192333491
rs182672826_fw 0.0371917585386829 0.0149174720789742 -0.466178393648758
rs182672826_rv 0.00674847771385375 0.0020116357241585 -0.600282077447051
rs182673948_fw 0.550352438121242 0.400158705600312 0.148705454864244
rs182673948_rv 0.547539080314456 0.397409189709921 0.157214918016592
rs182674881_rv 0.802616205245509 0.682267863064404 0.110411442228226
rs182675170_fw 0.0423335440245234 0.0173765563183483 0.514141886706637
rs182675170_rv 0.0639211972124527 0.0283209138723118 0.509398012254736
[truncated: 5,791,467 more chars]
