# Supplementary material for: High-throughput characterization of genetic effects on DNA–protein binding and gene transcription
Source: Genome Res. 2018 Nov;28(11):1701–8. doi: 10.1101/gr.237354.118 (PMC6211638; doi:10.1101/gr.237354.118)
Supplement: Supplemental Material [file supp_gr.237354.118_Supplemental_Table_S11.txt]

#Table S11: BiT-BUNDLE-seq results. DeltaAST results for BiT-BUNDLE-seq. Columns are identifier, z score, p-value, adjusted p-value, rsID.
identifier	z_all	p_all	padj	rsID
rs10005641_rv	0	1	1	rs10005641
rs10043_fw	0.385816713511218	0.699632416293557	1	rs10043
rs10068432_fw	-1.63105544067144	0.102878621761424	0.607192131016008	rs10068432
rs10068432_rv	-1.76155547347924	0.0781444325930677	0.546292111454251	rs10068432
rs1008766_rv	-1.54784045093946	0.121660714722747	0.646071459863093	rs1008766
rs1012631_rv	0	1	1	rs1012631
rs10416239_rv	0	1	1	rs10416239
rs1046040_fw	0	1	1	rs1046040
rs10481043_rv	-0.840098816504454	0.400852983629539	0.915678638279625	rs10481043
rs1048646_rv	1.32215928759768	0.186115114821953	0.748183754462964	rs1048646
rs10500286_fw	-0.272977771328882	0.784870302782191	1	rs10500286
rs10500286_rv	0.783353856615123	0.433419345021749	0.9308167566086	rs10500286
rs1059384_rv	0	1	1	rs1059384
rs10773138_fw	1.92667845033732	0.0540197150862559	0.468679661722653	rs10773138
rs10773138_rv	1.64114095856109	0.100768158207401	0.602289615888316	rs10773138
rs10773139_fw	-9.5930846196233	8.54901517326204e-22	3.2210551919058e-18	rs10773139
rs10773139_rv	0	1	1	rs10773139
rs10781369_fw	-2.10752332601582	0.0350722419380766	0.385023983184717	rs10781369
rs10786583_rv	0.230359578548322	0.817812368186471	1	rs10786583
rs10819277_fw	0.454202275209224	0.649683245607463	0.990099002819687	rs10819277
rs10819277_rv	1.24564539342581	0.212894609344347	0.779203581527851	rs10819277
rs10819278_rv	0	1	1	rs10819278
rs10866275_rv	0	1	1	rs10866275
rs10951154_fw	0	1	1	rs10951154
rs10987750_rv	0	1	1	rs10987750
rs11073821_rv	0	1	1	rs11073821
rs11076202_rv	0	1	1	rs11076202
rs11080368_rv	0	1	1	rs11080368
rs11083748_fw	0	1	1	rs11083748
rs1109895_fw	-0.22674237624299	0.820624073687878	1	rs1109895
rs1109895_rv	-1.28882703972958	0.197458223352833	0.761696898076579	rs1109895
rs1109896_fw	-0.416003729764775	0.677407273970623	0.9956069681809	rs1109896
rs11121541_fw	-0.38652399464488	0.699108635591929	1	rs11121541
rs111251056_fw	0	1	1	rs111251056
rs11132303_fw	-0.356835408011071	0.721215027184539	1	rs11132303
rs111343213_rv	0	1	1	rs111343213
rs11149810_rv	0	1	1	rs11149810
rs111544178_fw	0.270229619724441	0.786983606812764	1	rs111544178
rs111544178_rv	-0.369561112864286	0.711709530270991	1	rs111544178
rs11156882_fw	-0.989691471315988	0.322324944919185	0.872676622690811	rs11156882
rs111685844_rv	0	1	1	rs111685844
rs111711955_fw	-3.02019433166159	0.00252612546906772	0.0846027487651545	rs111711955
rs111711955_rv	-1.70583523848502	0.0880387601834619	0.572321562066838	rs111711955
rs111767053_rv	0	1	1	rs111767053
rs111859634_fw	0	1	1	rs111859634
rs11195352_fw	0	1	1	rs11195352
rs112272383_rv	0	1	1	rs112272383
rs112302062_rv	0	1	1	rs112302062
rs112505924_fw	0	1	1	rs112505924
rs112589566_rv	-1.44978158474149	0.147119436391032	0.691791281319468	rs112589566
rs112591832_rv	1.55336048012755	0.120337038773196	0.643533916705754	rs112591832
rs112608531_fw	0	1	1	rs112608531
rs112751561_fw	0	1	1	rs112751561
rs113234443_fw	-0.629752051440826	0.528856821201306	0.962190947855082	rs113234443
rs113234443_rv	-2.50322881797211	0.0123065950799555	0.225541570926478	rs113234443
rs113362476_rv	1.33029987351651	0.183419488846627	0.744720596346508	rs113362476
rs113377917_fw	0	1	1	rs113377917
rs113443567_fw	0	1	1	rs113443567
rs113579010_fw	-2.15461676438751	0.0311918360691556	0.363330487836569	rs113579010
rs113579010_rv	-0.364437222416791	0.715531544274675	1	rs113579010
rs1136267_rv	0.442933860706786	0.657813574692091	0.991621797594239	rs1136267
rs113750313_rv	0	1	1	rs113750313
rs1139057_fw	0	1	1	rs1139057
rs113941333_rv	0	1	1	rs113941333
rs113965271_fw	-0.15681777624037	0.875388462774054	1	rs113965271
rs113965271_rv	0.833912736506231	0.404330159529421	0.9175298360705	rs113965271
rs114000233_rv	0	1	1	rs114000233
rs114007624_rv	0	1	1	rs114007624
rs114035235_rv	-2.32225080992769	0.0202194345339171	0.291186906699154	rs114035235
rs114105224_fw	-0.0543065501264072	0.956690931010287	1	rs114105224
rs114105224_rv	0.927562453968918	0.353634581319085	0.890759775196315	rs114105224
rs114127141_fw	0	1	1	rs114127141
rs114185324_rv	0.0303492175696489	0.975788544686836	1	rs114185324
rs114211152_fw	0.417229724066574	0.676510385681739	0.99543154992633	rs114211152
rs114430703_rv	0	1	1	rs114430703
rs114450384_fw	0	1	1	rs114450384
rs114516278_rv	0	1	1	rs114516278
rs114548836_fw	0	1	1	rs114548836
rs114581938_rv	0	1	1	rs114581938
rs114691522_fw	0	1	1	rs114691522
rs114725400_rv	0	1	1	rs114725400
rs114813684_rv	0	1	1	rs114813684
rs115043882_fw	-0.288213976699593	0.773182950659373	1	rs115043882
rs115043882_rv	-0.277588671825794	0.78132812908986	1	rs115043882
rs115044970_fw	0	1	1	rs115044970
rs115078023_rv	0	1	1	rs115078023
rs115137751_rv	-0.264779634845388	0.791179226165392	1	rs115137751
rs115259337_fw	0.272942923303921	0.784897090712776	1	rs115259337
rs115259337_rv	-0.361582478756416	0.717664059904273	1	rs115259337
rs115264623_rv	-0.807671040020827	0.419279979197157	0.92559476185406	rs115264623
rs115359202_fw	0.577592884377857	0.563539012116075	0.971657521395904	rs115359202
rs115359202_rv	-2.26313369845133	0.0236274487974233	0.317370125513339	rs115359202
rs115361538_fw	0.711219682995636	0.476948113249091	0.947333479232555	rs115361538
rs115368478_rv	0	1	1	rs115368478
rs11538946_rv	0	1	1	rs11538946
rs11538963_rv	0	1	1	rs11538963
rs115462491_fw	0.491554498389731	0.623034316588682	0.984781085701009	rs115462491
rs115462491_rv	-1.97980828594666	0.0477250749677719	0.444816738980511	rs115462491
rs115544389_rv	0	1	1	rs115544389
rs115558355_rv	0	1	1	rs115558355
rs115600509_fw	-0.495744497950881	0.620074687922696	0.984200272596543	rs115600509
rs115621215_fw	0	1	1	rs115621215
rs115626671_rv	-0.151497390059958	0.879583369506936	1	rs115626671
rs115681222_rv	0	1	1	rs115681222
rs115742683_rv	0	1	1	rs115742683
rs115927183_fw	-1.76123793830653	0.0781981393097076	0.546456332706308	rs115927183
rs11598689_rv	0	1	1	rs11598689
rs116109761_fw	0.00494449438914502	0.996054880340995	1	rs116109761
rs116175140_rv	-0.501649627989448	0.615914003245346	0.983492298257518	rs116175140
rs116263029_fw	0.205110427348574	0.837485849784973	1	rs116263029
rs116372990_rv	0	1	1	rs116372990
rs116395375_rv	0	1	1	rs116395375
rs11640439_rv	0	1	1	rs11640439
rs11640851_fw	0	1	1	rs11640851
rs11641471_rv	0	1	1	rs11641471
rs11642934_fw	-0.298855044546239	0.765050649558042	1	rs11642934
rs11642934_rv	2.1770881458192	0.0294739913481805	0.35410185741412	rs11642934
rs11645008_fw	0	1	1	rs11645008
rs11647319_fw	0	1	1	rs11647319
rs11647796_rv	0	1	1	rs11647796
rs11648751_fw	-0.223237957041592	0.823350311791901	1	rs11648751
rs11648751_rv	1.43959236207341	0.149982761814873	0.696499828896919	rs11648751
rs116488534_fw	0.0971641382776677	0.922596046761425	1	rs116488534
rs116488534_rv	-0.329855187863863	0.741509384978845	1	rs116488534
rs11657699_fw	2.52903422760822	0.0114376872480697	0.217145561010697	rs11657699
rs116625590_fw	-0.275149673981684	0.783201249472198	1	rs116625590
rs116660503_fw	-0.0629745441443997	0.949786774906189	1	rs116660503
rs11672890_rv	0	1	1	rs11672890
rs11673006_rv	0	1	1	rs11673006
rs116767727_fw	0	1	1	rs116767727
rs1167741_fw	-2.60908649713599	0.00907842915772394	0.188588567658246	rs1167741
rs116822000_fw	0	1	1	rs116822000
rs117062406_rv	1.58284605164699	0.113456557441843	0.631349086968376	rs117062406
rs117120614_rv	0	1	1	rs117120614
rs117309752_rv	1.46625533480063	0.14257873872347	0.683751857647883	rs117309752
rs117409822_rv	0	1	1	rs117409822
rs11743481_fw	-1.00977021157048	0.312605394959043	0.86562247339359	rs11743481
rs11754038_rv	1.21135311239111	0.225760101156843	0.793426408602495	rs11754038
rs117558553_fw	0.446300171970341	0.655380432057074	0.991204304605702	rs117558553
rs117558553_rv	0.227305057996439	0.82018654032981	1	rs117558553
rs11760731_fw	0	1	1	rs11760731
rs117708391_rv	0	1	1	rs117708391
rs117765771_fw	-0.89412620667326	0.371254369050495	0.900599170382499	rs117765771
rs117765771_rv	6.00478826798757	1.91581747900314e-09	7.40340646821958e-07	rs117765771
rs117871153_rv	0.246471543313736	0.805317230231696	1	rs117871153
rs117896577_fw	0.123901952543186	0.901392906956815	1	rs117896577
rs117896577_rv	4.02492800795338	5.6992748254418e-05	0.00536277445749636	rs117896577
rs117918544_rv	0	1	1	rs117918544
rs117989615_rv	0	1	1	rs117989615
rs118156404_fw	-0.030391640667583	0.975754711558786	1	rs118156404
rs118156404_rv	0.138722397735764	0.889669518392301	1	rs118156404
rs11823810_rv	0	1	1	rs11823810
rs11857503_fw	-0.538714743899031	0.590083698722063	0.978629403646383	rs11857503
rs11857503_rv	0.00124636697190619	0.999005543293491	1	rs11857503
rs11860407_fw	-1.87903776950877	0.0602393362232211	0.490881221918382	rs11860407
rs11880651_fw	0.145929904480504	0.883976723926342	1	rs11880651
rs11880651_rv	-0.466235728644742	0.641046777768337	0.987981124242687	rs11880651
rs11895880_rv	0	1	1	rs11895880
rs12051120_rv	-0.861858009582124	0.388765658248813	0.910361596561197	rs12051120
rs12051311_rv	0	1	1	rs12051311
rs12294108_fw	0.22640050415393	0.820889935851468	1	rs12294108
rs12328733_fw	2.00632196330588	0.0448219081881972	0.432973600024134	rs12328733
rs12361349_fw	0	1	1	rs12361349
rs12411520_fw	-0.140371239966941	0.888366680026773	1	rs12411520
rs12411520_rv	0.0807700918602414	0.935624793572657	1	rs12411520
rs12439276_rv	0	1	1	rs12439276
rs12443592_rv	0	1	1	rs12443592
rs12444402_rv	1.93457713970216	0.053042207534707	0.464202043508822	rs12444402
rs12445598_rv	-0.132297613886632	0.894748894630261	1	rs12445598
rs12446371_fw	0	1	1	rs12446371
rs12447493_rv	0	1	1	rs12447493
rs12447611_rv	1.33178444136717	0.182931032011743	0.744122169816868	rs12447611
rs12450385_fw	0	1	1	rs12450385
rs12454777_rv	0	1	1	rs12454777
rs12470189_rv	0	1	1	rs12470189
rs12596338_fw	0.26210718369785	0.793238808556618	1	rs12596338
rs12596338_rv	0	1	1	rs12596338
rs12596509_rv	-1.67599249905149	0.0937396618673763	0.586487798454883	rs12596509
rs12596635_rv	-0.594039570017092	0.552485647247133	0.968931307344103	rs12596635
rs12597428_fw	-0.33083009177459	0.740772829621887	1	rs12597428
rs12597428_rv	3.24237325822943	0.00118538659730357	0.0500652818532335	rs12597428
rs12597736_rv	-0.641303086308427	0.521325784414437	0.960505211986905	rs12597736
rs12631540_fw	-0.0142045288373314	0.988666806862323	1	rs12631540
rs1263793_fw	0	1	1	rs1263793
rs12702081_rv	0	1	1	rs12702081
rs12712982_fw	0	1	1	rs12712982
rs12718597_rv	0.351577281685767	0.725155305360677	1	rs12718597
rs12797496_fw	-0.468833380037758	0.639188738315275	0.987645444516821	rs12797496
rs12797496_rv	-2.15846640223486	0.0308915878713715	0.361792866838058	rs12797496
rs12805083_rv	1.91881596860131	0.0550076282040213	0.472062236687561	rs12805083
rs12923830_rv	0.626428801531965	0.53103372320997	0.962599086999795	rs12923830
rs12924788_fw	0	1	1	rs12924788
rs12925167_fw	0	1	1	rs12925167
rs12928134_rv	0	1	1	rs12928134
rs12932175_rv	0	1	1	rs12932175
rs12937368_rv	-0.895581554694961	0.370476290691926	0.900359048076989	rs12937368
rs12941490_rv	-1.46153618015215	0.143868354075584	0.686188078782569	rs12941490
rs1295695_rv	0.779411623853214	0.435737278752301	0.931450950815141	rs1295695
rs13014417_fw	-0.560442871390411	0.575177396318603	0.974901429044162	rs13014417
rs13051364_rv	0	1	1	rs13051364
rs13109112_fw	0	1	1	rs13109112
rs13176438_fw	-0.254330641688041	0.799240129245342	1	rs13176438
rs13176438_rv	-1.90722785247526	0.0564910882296997	0.477743073959282	rs13176438
rs1322816_rv	0	1	1	rs1322816
rs13233227_fw	-1.75634503732165	0.0790295115537932	0.54816153564151	rs13233227
rs13258937_fw	-0.0148052114278566	0.988187581919624	1	rs13258937
rs13277542_rv	0	1	1	rs13277542
rs13317050_fw	0	1	1	rs13317050
rs13330423_fw	0.0213889672128081	0.982935374442639	1	rs13330423
rs13330846_rv	0	1	1	rs13330846
rs135623_rv	0	1	1	rs135623
rs1360294_fw	0	1	1	rs1360294
rs137894760_rv	0	1	1	rs137894760
rs137970696_fw	-1.71901498633171	0.085611643147781	0.565935672023504	rs137970696
rs138030865_fw	0.265292065795465	0.790784476183768	1	rs138030865
rs138030865_rv	-1.19419603793228	0.23240129258775	0.800504819972822	rs138030865
rs138082947_rv	0	1	1	rs138082947
rs138155344_rv	0	1	1	rs138155344
rs138235369_rv	0	1	1	rs138235369
rs138319775_rv	0	1	1	rs138319775
rs138525190_rv	0	1	1	rs138525190
rs138574940_rv	0.797347114609259	0.425249464524954	0.927427603051007	rs138574940
rs138743509_fw	0.036112914781301	0.971192324539326	1	rs138743509
rs138743509_rv	-1.94383769223609	0.0519150268723269	0.460306733064911	rs138743509
rs138767597_rv	0	1	1	rs138767597
rs138788538_fw	-0.727745533998638	0.466769371237884	0.943281794206341	rs138788538
rs138891513_rv	0	1	1	rs138891513
rs138941683_fw	0	1	1	rs138941683
rs139360501_fw	0	1	1	rs139360501
rs139454895_fw	-0.683767828851285	0.494121784424072	0.953692695531175	rs139454895
rs139644863_fw	0	1	1	rs139644863
rs139740342_rv	0	1	1	rs139740342
rs140300884_rv	0	1	1	rs140300884
rs140308494_rv	0	1	1	rs140308494
rs140337729_fw	0.390156998307696	0.696420457241168	1	rs140337729
rs140337729_rv	1.29578719532099	0.195048810746376	0.758764627255403	rs140337729
rs140342450_rv	0.250238745644077	0.802402723488587	1	rs140342450
rs140374173_rv	0	1	1	rs140374173
rs140418500_fw	0	1	1	rs140418500
rs140608076_fw	0.137172771558162	0.890894232588133	1	rs140608076
rs140854646_fw	-0.0921770763593535	0.926557350907424	1	rs140854646
rs140979166_fw	0	1	1	rs140979166
rs141017439_fw	0	1	1	rs141017439
rs141091433_rv	0	1	1	rs141091433
rs141213505_rv	0	1	1	rs141213505
rs141430605_fw	0.51525595500278	0.60637417279044	0.982435534478414	rs141430605
rs141839515_fw	1.42295849796736	0.154748186603586	0.703497034931168	rs141839515
rs141839515_rv	0.23975211439053	0.810522431480632	1	rs141839515
rs141996491_rv	0	1	1	rs141996491
rs142001016_rv	0	1	1	rs142001016
rs142181213_rv	-0.0354487071488928	0.971721946407578	1	rs142181213
rs142199229_fw	0	1	1	rs142199229
rs142205212_fw	0	1	1	rs142205212
rs142442396_rv	0	1	1	rs142442396
rs142541707_rv	0	1	1	rs142541707
rs142722298_rv	0	1	1	rs142722298
rs142772474_rv	0	1	1	rs142772474
rs142863655_fw	0	1	1	rs142863655
rs143126604_rv	1.34056816620754	0.18006069865882	0.739949821830703	rs143126604
rs143150082_rv	1.2874846602566	0.197925412870256	0.762473462328875	rs143150082
rs143177445_fw	0.11181590253798	0.910969378196461	1	rs143177445
rs143329377_fw	0.0470552415612544	0.962469199853992	1	rs143329377
rs143658413_fw	0.29887577933527	0.765034828192133	1	rs143658413
rs143739712_rv	-0.277268987770069	0.781573570545238	1	rs143739712
rs143778450_rv	1.32185671680128	0.186215867759689	0.748305388000902	rs143778450
rs143957785_rv	1.00966070856854	0.312657873164859	0.86562247339359	rs143957785
rs144001348_rv	-0.660522984219148	0.508918273861338	0.957524158353658	rs144001348
rs144544713_rv	0	1	1	rs144544713
rs144842905_fw	-0.610259552266852	0.541689886136077	0.965232043172071	rs144842905
rs144909987_rv	0	1	1	rs144909987
rs144981798_rv	0	1	1	rs144981798
rs145091858_rv	2.52796482916199	0.0114725844112405	0.21751456532685	rs145091858
rs145414968_fw	0.098816797509712	0.921283731286431	1	rs145414968
rs145414968_rv	0.674440239523057	0.500031467189369	0.956207291540943	rs145414968
rs145537279_fw	0	1	1	rs145537279
rs145585669_fw	1.08696122092572	0.277053948170247	0.838896887575795	rs145585669
rs145704024_rv	-1.99092443742496	0.0464891951286012	0.439736961013634	rs145704024
rs145722591_rv	0	1	1	rs145722591
rs145756018_rv	0	1	1	rs145756018
rs145910031_fw	-0.0615486511957082	0.950922269768362	1	rs145910031
rs145910031_rv	2.15734166157382	0.0309790531325285	0.362254216806158	rs145910031
rs1459772_rv	0	1	1	rs1459772
rs146066932_rv	1.08991675227613	0.275749816477846	0.838147887017778	rs146066932
rs146121273_fw	-0.603047165696185	0.546477312787577	0.967324214272868	rs146121273
rs146121273_rv	-1.54665258306432	0.121947042753619	0.646873014461005	rs146121273
rs146276923_fw	1.19556308192769	0.231867105505224	0.800147060479531	rs146276923
rs146393341_fw	-0.625224675309466	0.531823609117102	0.962746279706576	rs146393341
rs146401079_rv	0	1	1	rs146401079
rs146507936_fw	0	1	1	rs146507936
rs146607980_rv	0	1	1	rs146607980
rs146647137_rv	0	1	1	rs146647137
rs146659427_fw	0.321376486808319	0.747925099620281	1	rs146659427
rs146659427_rv	4.03911413164913	5.3653454994293e-05	0.00509628920306086	rs146659427
rs146829417_rv	0.957828233930923	0.338149379570032	0.883411662724472	rs146829417
rs146909557_rv	0	1	1	rs146909557
rs147028840_fw	0.2803763469677	0.779188781978202	1	rs147028840
rs147045287_rv	0	1	1	rs147045287
rs147115897_rv	0	1	1	rs147115897
rs147227725_rv	0.180840498333358	0.856492774072465	1	rs147227725
rs147315491_fw	-1.19346400258029	0.232687702030797	0.800708506881682	rs147315491
rs147416598_fw	0.549761723939414	0.582482814906107	0.976756439883165	rs147416598
rs147601002_fw	0	1	1	rs147601002
rs147619433_fw	-0.667183698042516	0.504654802748605	0.956866713395537	rs147619433
rs1477404_fw	0	1	1	rs1477404
rs147820470_fw	-0.0618756566250508	0.950661853541846	1	rs147820470
rs147820470_rv	-1.1190009253061	0.263139744284656	0.82846152498216	rs147820470
rs1478478_fw	0.480415026185477	0.630932311815599	0.986537532238962	rs1478478
rs147883297_rv	0	1	1	rs147883297
rs148093371_rv	0	1	1	rs148093371
rs148129102_fw	0.488927820394444	0.624892798838517	0.985224330086337	rs148129102
rs148133518_fw	0.0956888065387328	0.923767731191722	1	rs148133518
rs148133518_rv	0.233178949666953	0.815622451083573	1	rs148133518
rs148145388_rv	0	1	1	rs148145388
rs148240217_fw	-0.802916153177657	0.422023198959162	0.926753844020622	rs148240217
rs148256875_fw	0	1	1	rs148256875
rs148288316_fw	0	1	1	rs148288316
rs148318860_rv	0	1	1	rs148318860
rs148694017_rv	0	1	1	rs148694017
rs148825190_rv	0.451041374536677	0.651959729426876	0.990329528489564	rs148825190
rs148932605_fw	-0.577911228090598	0.563324054347833	0.971561956261558	rs148932605
rs149055758_fw	0	1	1	rs149055758
rs149080673_rv	0	1	1	rs149080673
rs149128356_fw	0	1	1	rs149128356
rs149210127_fw	0.173505447939567	0.862254145990852	1	rs149210127
rs149210127_rv	0.0212461365042424	0.983049310968229	1	rs149210127
rs149287402_rv	0	1	1	rs149287402
rs149334592_rv	0	1	1	rs149334592
rs149605547_rv	0	1	1	rs149605547
rs149797458_fw	-0.714508327938814	0.474912908374833	0.946611507852104	rs149797458
rs149797458_rv	-0.968706931246556	0.332691433310023	0.880309227984661	rs149797458
rs149843472_rv	0.591067347120401	0.554475297221146	0.969500667632627	rs149843472
rs149954828_rv	0	1	1	rs149954828
rs150009463_fw	-0.471626870419635	0.637193143706112	0.987500551902786	rs150009463
rs150081722_rv	1.30565657393895	0.191669372016088	0.754174968505125	rs150081722
rs150110293_fw	1.80875391472261	0.0704892428486907	0.523798990001075	rs150110293
rs150222626_rv	0	1	1	rs150222626
rs150391289_rv	0	1	1	rs150391289
rs150457372_fw	0.607542271863704	0.543491098226323	0.965876460206231	rs150457372
rs150491905_fw	-1.57071636480843	0.116248546245335	0.638124709820163	rs150491905
rs150491905_rv	0.091322892372103	0.927236028507988	1	rs150491905
rs150590041_fw	0.0555810868305051	0.955675531733263	1	rs150590041
rs150649418_rv	0	1	1	rs150649418
rs150731931_rv	-1.83309865733734	0.0667879007659971	0.512853491394876	rs150731931
rs150810483_rv	0	1	1	rs150810483
rs150884204_rv	0	1	1	rs150884204
rs151092283_rv	1.32499840208368	0.185171681300847	0.746814792083778	rs151092283
rs151151190_fw	-0.0295850544080073	0.976397984951588	1	rs151151190
rs151183121_fw	0.323845710062104	0.746054847793802	1	rs151183121
rs151183121_rv	-2.93358034261682	0.00335076919934947	0.102191114880396	rs151183121
rs1541703_fw	0.232615486314792	0.816060000815818	1	rs1541703
rs1541703_rv	2.63502948838549	0.00841299739171493	0.179471492359378	rs1541703
rs1571736_fw	0	1	1	rs1571736
rs1585789_rv	0	1	1	rs1585789
rs1596929_fw	-0.333798690374019	0.738531471732389	1	rs1596929
rs1596929_rv	-1.10671779961805	0.268415957209258	0.832306753239696	rs1596929
rs1651672_fw	0	1	1	rs1651672
rs1667309_fw	-0.734102940370502	0.462886001624586	0.941282036136207	rs1667309
rs1684032_rv	0.304114305921907	0.76104080815999	1	rs1684032
rs16853998_fw	-0.299752132745898	0.764366229750997	1	rs16853998
rs16853998_rv	-1.36558861580801	0.172068121738512	0.729564963488849	rs16853998
rs16854890_fw	0	1	1	rs16854890
rs16899117_fw	0	1	1	rs16899117
rs16899119_fw	0.179215790251291	0.85776826562078	1	rs16899119
rs16899119_rv	1.25757843075881	0.208544257962131	0.774996315856065	rs16899119
rs16958708_fw	0	1	1	rs16958708
rs16959681_fw	0.217574228598869	0.827760866049871	1	rs16959681
rs16959681_rv	-1.96413085388422	0.0495149189708779	0.451555879290781	rs16959681
rs16966328_rv	0	1	1	rs16966328
rs16979527_fw	1.86411530856992	0.0623055131852271	0.498366946951556	rs16979527
rs16979527_rv	-0.0343565235911704	0.972592852135563	1	rs16979527
rs1697953_fw	0.895763804893803	0.370378924958648	0.900331291084172	rs1697953
rs1697953_rv	1.32066050810863	0.186614587570948	0.748634978644662	rs1697953
rs1697955_fw	1.23448962593168	0.217020510054109	0.783592742459384	rs1697955
rs1697955_rv	0.0746462376805376	0.940496184370126	1	rs1697955
rs16979555_fw	-0.904310970160173	0.365830531430325	0.897341177281355	rs16979555
rs16979555_rv	1.5711993779126	0.116136344547086	0.638054869191007	rs16979555
rs16980629_fw	-0.28080602093104	0.778859185329466	1	rs16980629
rs16980629_rv	0.599431312700444	0.548885301346147	0.96789155407055	rs16980629
rs16981103_fw	0.576697657749644	0.564143714975074	0.971669812110635	rs16981103
rs16981103_rv	-1.00850905597661	0.313210142429064	0.865840709378848	rs16981103
rs16981238_rv	0.680850307599124	0.495966213886177	0.954428837713213	rs16981238
rs16981474_fw	-1.08174467712819	0.279365995131414	0.840887739689542	rs16981474
rs16981474_rv	-0.300455837319979	0.763829477808011	1	rs16981474
rs16981486_fw	-1.77936069690905	0.075180645742513	0.537613663403292	rs16981486
rs16981486_rv	0.194254928884077	0.845976274884118	1	rs16981486
rs1698204_fw	-0.469962944943533	0.638381491804836	0.987500551902786	rs1698204
rs1698204_rv	0.345656722974872	0.729600711694383	1	rs1698204
rs16982252_fw	1.42650007441539	0.153724045443846	0.701801254993524	rs16982252
rs16982252_rv	0.588014321496598	0.556522680038436	0.969665963794053	rs16982252
rs16982293_fw	-0.634148016231731	0.525984229172068	0.96172756756013	rs16982293
rs16982293_rv	0.155898091268446	0.876113349861182	1	rs16982293
rs1698231_fw	-0.165811689041429	0.868305146939994	1	rs1698231
rs1698231_rv	-1.21435085459126	0.224613773762213	0.792405005704661	rs1698231
rs1698233_fw	-2.3343055233438	0.0195797297329936	0.286945958371594	rs1698233
rs1698233_rv	0.775228441194633	0.438204685009738	0.932072802121425	rs1698233
rs16982846_fw	0.185715114539387	0.852668174833162	1	rs16982846
rs16982846_rv	-1.90834878789901	0.0563461511864402	0.477163988311017	rs16982846
rs16983165_fw	-0.5108048106819	0.609487740263195	0.98288250541971	rs16983165
rs16983165_rv	0.058821220224259	0.953094506427724	1	rs16983165
rs16983290_fw	0.328344331118692	0.742651329017987	1	rs16983290
rs16983290_rv	-0.128595715340415	0.897677556820984	1	rs16983290
rs16983613_fw	-1.92189402368974	0.054619093977726	0.470379637336177	rs16983613
rs16983613_rv	0.387536166490738	0.698359315603597	1	rs16983613
rs16984003_fw	-1.64737220047308	0.0994815657589532	0.599350806118145	rs16984003
rs16984003_rv	-0.519059779710097	0.603719054683817	0.982032745701465	rs16984003
rs16984564_fw	-0.330654604976232	0.740905395168265	1	rs16984564
rs16984564_rv	-2.5167472079942	0.0118443776757965	0.221334923684971	rs16984564
rs16985114_fw	-0.0494751523761593	0.960540638475062	1	rs16985114
rs16985114_rv	0.906081138235112	0.364892907956901	0.897088336230954	rs16985114
rs16988063_fw	1.58647888952	0.112630717226828	0.630127156836794	rs16988063
rs16988063_rv	0.77766104855391	0.436768860869682	0.931684687800814	rs16988063
rs16989236_rv	0	1	1	rs16989236
rs16989330_fw	-0.69194968433295	0.488968927519058	0.952331953250293	rs16989330
rs16989330_rv	0.33987794374537	0.733948447266394	1	rs16989330
rs1699011_rv	0.530405391197232	0.5958308889053	0.980162997556606	rs1699011
rs16990150_fw	-0.563139942713229	0.573339594605094	0.974330654280129	rs16990150
rs16990150_rv	0.284667283194124	0.775899058220107	1	rs16990150
rs16990292_fw	-0.276470238292087	0.782186915545333	1	rs16990292
rs16990292_rv	0.32116277336269	0.748087041521528	1	rs16990292
rs16993498_fw	1.94695245017169	0.051540435596523	0.458945881757872	rs16993498
rs16993498_rv	-0.885058744857206	0.376124948567103	0.903569771353168	rs16993498
rs16993706_fw	-1.14171523929832	0.253572404255276	0.820488159864744	rs16993706
rs16993706_rv	1.05943675185653	0.289400919520103	0.848920657772563	rs16993706
rs16993769_rv	-0.349560750663879	0.7266683711256	1	rs16993769
rs1699379_fw	0.465708960386787	0.641423837735533	0.987981124242687	rs1699379
rs1699379_rv	1.42857111934198	0.153127539952756	0.701021210288117	rs1699379
rs1699380_fw	2.6274948116945	0.00860161535491724	0.181816192165439	rs1699380
rs1699385_fw	-0.0108328390802937	0.991356813995395	1	rs1699385
rs1699385_rv	0.464771265263294	0.642095267425985	0.988250652452787	rs1699385
rs1699387_fw	-0.544864012963727	0.585847048595569	0.977183665379945	rs1699387
rs1699387_rv	0.363761022501101	0.716036470995229	1	rs1699387
rs1699389_fw	0.670548028373055	0.502508500347118	0.956447707639423	rs1699389
rs1699389_rv	1.15251685492723	0.249108747687469	0.816712832474167	rs1699389
rs16994188_fw	-1.08811477829641	0.276544440442557	0.838435449154654	rs16994188
rs16994188_rv	1.45810071538881	0.144812784245799	0.687854578625777	rs16994188
rs16996504_fw	-0.0401021930575526	0.968011653402682	1	rs16996504
rs16996504_rv	-1.74747170557655	0.080555548753678	0.552260995562051	rs16996504
rs16996809_fw	-1.03072476658415	0.302669907179791	0.858184780717414	rs16996809
rs16996809_rv	0.871969561236938	0.383224983264323	0.907217035953581	rs16996809
rs16997679_fw	-1.36457180397607	0.172387671832777	0.730064050821969	rs16997679
rs16997679_rv	-0.766848037292881	0.443171871539283	0.933827181241814	rs16997679
rs16998094_fw	0.106223839976917	0.915404756386899	1	rs16998094
rs16998094_rv	-0.355400930582201	0.7222892518061	1	rs16998094
rs16999328_fw	-1.82212205669558	0.0684364676898893	0.518077524263368	rs16999328
rs16999328_rv	-1.02929443492661	0.303341337597512	0.858837553101702	rs16999328
rs17000960_fw	1.22856486695211	0.21923499474515	0.786250085063552	rs17000960
rs17000960_rv	-1.00960001994685	0.312686960071811	0.86562247339359	rs17000960
rs170021_fw	-0.2098667772188	0.83377165270585	1	rs170021
rs170021_rv	0.381909927173338	0.702528176612579	1	rs170021
rs17002253_fw	-2.15408644754477	0.0312333931495496	0.36349709432331	rs17002253
rs17002253_rv	1.56286202408813	0.11808505165873	0.640818512950387	rs17002253
rs17002325_fw	-0.0651901087694028	0.948022636436422	1	rs17002325
rs17002325_rv	0.713687305086157	0.475420558120137	0.946863467827322	rs17002325
rs17003296_fw	-1.35059159252414	0.176826295487957	0.735199160755656	rs17003296
rs17003296_rv	0.388438507885347	0.697691551838219	1	rs17003296
rs17004534_fw	0.459694700930224	0.645735373629606	0.989281689435885	rs17004534
rs17004534_rv	-0.0262069814257482	0.979092247423757	1	rs17004534
rs17004570_fw	5.52797627327596	3.23945848996844e-08	9.01755142583998e-06	rs17004570
rs17004570_rv	4.0129320055336	5.99691914742947e-05	0.0055732519098197	rs17004570
rs17004659_fw	-0.678619422155742	0.497379033394458	0.955044353581042	rs17004659
rs17004659_rv	-0.658396771062248	0.510283209686011	0.957852654227022	rs17004659
rs1700510_fw	1.08857540210151	0.276341168886398	0.838385912823074	rs1700510
rs1700510_rv	-1.34949776216235	0.1771771386464	0.735669939353446	rs1700510
rs17005956_fw	1.23329643586382	0.217465187154267	0.784352718823014	rs17005956
rs17005956_rv	-2.4810108794386	0.0131010374359631	0.232836951883726	rs17005956
rs170069_fw	0.26550185990064	0.790622877262634	1	rs170069
rs170069_rv	3.27134701900304	0.00107036480964002	0.046803098779743	rs170069
rs17007610_fw	1.09695739396296	0.272660017448836	0.83585542634701	rs17007610
rs17007610_rv	-0.270210511007489	0.786998306758779	1	rs17007610
rs17009534_fw	-0.814638096065014	0.415279497215694	0.923906204489357	rs17009534
rs17009534_rv	-0.299425728544077	0.764615233605397	1	rs17009534
rs17009783_fw	-0.287033040871724	0.774087021237287	1	rs17009783
rs17009783_rv	-0.315420355435742	0.752442513653304	1	rs17009783
rs17010197_fw	-0.236709084857179	0.81288248654312	1	rs17010197
rs17010197_rv	-0.150366347453804	0.88047559021041	1	rs17010197
rs17010252_fw	-1.00071099927565	0.316966548164215	0.86828318273112	rs17010252
rs17010252_rv	-0.804798239803039	0.420936117584069	0.926162527318742	rs17010252
rs17011821_fw	0	1	1	rs17011821
rs17013217_fw	0.831913062283434	0.405458018282158	0.918320520004568	rs17013217
rs17013217_rv	0.630491613067834	0.528372988355771	0.962190947855082	rs17013217
rs17014493_fw	2.717548712216	0.00657674735348233	0.154341720681001	rs17014493
rs17014493_rv	0.109337019339454	0.912935185403133	1	rs17014493
rs170159_fw	0	1	1	rs170159
rs17016206_fw	0.688986733595338	0.490831616113231	0.95297676211309	rs17016206
rs17016206_rv	-2.4674744029631	0.0136069949540654	0.237993447914182	rs17016206
rs17017848_fw	-0.0937580750892392	0.925301336154538	1	rs17017848
rs17017848_rv	-0.87198758319993	0.383215151420255	0.907217035953581	rs17017848
rs17018009_fw	-1.8041646283495	0.0712055026129295	0.525258617158518	rs17018009
rs17018009_rv	-0.829901668760208	0.406594381322622	0.919088734575503	rs17018009
rs17019087_fw	-0.0720310717149771	0.942577180415469	1	rs17019087
rs17019087_rv	0.479994832751601	0.631231067286779	0.986625928928808	rs17019087
rs17019221_fw	0	1	1	rs17019221
rs17019573_fw	-0.638293247803168	0.523282806554669	0.96112540949013	rs17019573
rs17019573_rv	-0.525301406476252	0.599373679823564	0.981172077186871	rs17019573
rs17019818_rv	0.666212030799037	0.5052755841492	0.957046547039655	rs17019818
rs17019870_fw	1.5651248146415	0.117553646183507	0.639924053739183	rs17019870
rs17019870_rv	-0.00907529430927711	0.992759062181129	1	rs17019870
rs17020400_fw	1.50726431125606	0.131742921568516	0.665767253442298	rs17020400
rs17020400_rv	0.654999363981627	0.512468163553861	0.958358008227799	rs17020400
rs17020459_fw	0.208269191495643	0.835018785810959	1	rs17020459
rs17020459_rv	0.176718652358264	0.859729389002687	1	rs17020459
rs17020672_fw	0.488332383669048	0.625314427120033	0.985230464662424	rs17020672
rs17020672_rv	-0.746353265690685	0.455454042572917	0.938803290783443	rs17020672
rs17020908_fw	-1.36339517714826	0.172758000247397	0.730436694011203	rs17020908
rs17020908_rv	-0.0663732218762017	0.947080689026331	1	rs17020908
rs17020909_fw	-1.13360771598793	0.256959134982479	0.824104051429753	rs17020909
rs17020909_rv	-0.583116165389704	0.559815102133026	0.970266500274876	rs17020909
rs17021397_fw	-1.45704909172903	0.145102829509018	0.688133260825244	rs17021397
rs17021397_rv	2.28426910900429	0.0223557201985404	0.307641952726986	rs17021397
rs17021612_fw	0.200878859377684	0.840793298537167	1	rs17021612
rs17021612_rv	-1.84581422215623	0.0649191848338398	0.506966772354542	rs17021612
rs17021732_fw	-0.347554405501103	0.728174852999093	1	rs17021732
rs17021732_rv	-1.10445896615963	0.269394094117874	0.833084721955572	rs17021732
rs17021737_fw	-1.04707348967521	0.29506568512011	0.852717019047993	rs17021737
rs17021737_rv	0.209936735813183	0.833717050033173	1	rs17021737
rs17022096_fw	-1.01519502126342	0.310012873410267	0.863969676426075	rs17022096
rs17022096_rv	-0.801491345039035	0.422847252606461	0.926802155836513	rs17022096
rs17022433_fw	0.790151138596046	0.429439507514307	0.928946068584869	rs17022433
rs17022433_rv	0.870032648210306	0.384282562577495	0.907630327974412	rs17022433
rs17022502_rv	1.30716594892535	0.191156357341462	0.753552867487388	rs17022502
rs17022564_fw	0.706173893053579	0.480080003609922	0.948309546210642	rs17022564
rs17022564_rv	0.060125157067192	0.95205595376266	1	rs17022564
rs17022749_fw	0.222036344113844	0.824285590884492	1	rs17022749
rs17022749_rv	-1.16778135569487	0.242894970499422	0.810888196489166	rs17022749
rs17023174_rv	0	1	1	rs17023174
rs17023546_fw	-1.23881815490379	0.215412848948669	0.78169552360705	rs17023546
rs17023546_rv	1.35020755906571	0.176949414174992	0.735332156534365	rs17023546
rs17024319_fw	-1.77800863974523	0.075402435916818	0.538622430847037	rs17024319
rs17024319_rv	-1.58078870236109	0.113926358574883	0.632880791765362	rs17024319
rs17024838_rv	2.07816923297262	0.0376937747974775	0.398291073853801	rs17024838
rs17025653_fw	1.19087623835321	0.233702173987028	0.802036612936939	rs17025653
rs17025653_rv	-1.05192855953357	0.292832327667681	0.851330544618353	rs17025653
rs17026212_fw	-0.763462608574068	0.445187553673305	0.934553090084019	rs17026212
rs17026212_rv	0.481786254979398	0.629957794565137	0.986537532238962	rs17026212
rs17026396_fw	-0.169535579971713	0.865375388626978	1	rs17026396
rs17026396_rv	-2.18037899557402	0.0292293797970782	0.353307832847292	rs17026396
rs17026666_rv	1.1419778623001	0.253463221686285	0.820488159864744	rs17026666
rs17027173_fw	-0.618645463336378	0.536149944723385	0.964141621060462	rs17027173
rs17027173_rv	-1.9795183362028	0.0477576772683549	0.444816738980511	rs17027173
rs17027750_rv	0	1	1	rs17027750
rs17028343_fw	-3.22248673502414	0.00127083049967129	0.0523535848579846	rs17028343
rs17028343_rv	-1.84824446390774	0.0645669857617707	0.505763535559068	rs17028343
rs17028773_fw	-0.239115795651554	0.811015793844361	1	rs17028773
rs17028773_rv	0.325428411710967	0.74485685529949	1	rs17028773
rs17029573_rv	1.22088378299204	0.222130025452839	0.789426385218681	rs17029573
rs17029857_fw	-0.418300714756976	0.675727267126085	0.995394941145267	rs17029857
rs17029857_rv	-0.322015839566476	0.747440694893022	1	rs17029857
rs17030373_fw	-1.33426396643086	0.182117362403819	0.742979680249391	rs17030373
rs17030373_rv	-0.562547859147019	0.573742805522395	0.974529996705791	rs17030373
rs17030376_fw	-0.949164091260735	0.342537161629294	0.884927384384812	rs17030376
rs17030376_rv	-0.074760862218462	0.940404982059187	1	rs17030376
rs17030418_fw	0.243995643714506	0.807234193789785	1	rs17030418
rs17030418_rv	-0.493088811276799	0.621949836254723	0.984423413058153	rs17030418
rs17030569_fw	1.47071475890069	0.141368273132738	0.681527983336162	rs17030569
rs17030569_rv	0.924707346297672	0.355118157079326	0.891620691834475	rs17030569
rs17030829_fw	3.83334632949409	0.000126411782047925	0.00994857424148451	rs17030829
rs17030829_rv	-0.236252676357204	0.813236606344368	1	rs17030829
rs17030845_fw	0.792792138552351	0.427898937513676	0.928487258246517	rs17030845
rs17030845_rv	0.172744213606682	0.862852488745737	1	rs17030845
rs17030952_fw	0	1	1	rs17030952
rs17031795_fw	1.03408661627117	0.301095672483424	0.856764857785577	rs17031795
rs17031795_rv	1.27686747474122	0.201649038782873	0.767502145844771	rs17031795
rs17032343_fw	-1.09693120429919	0.272671466765748	0.83585542634701	rs17032343
rs17032343_rv	-3.22014284775356	0.00128126734492449	0.052624641306671	rs17032343
rs17032866_fw	-0.877315667955915	0.380315204373443	0.905644912534567	rs17032866
rs17032866_rv	0.553346295631766	0.580026305610379	0.975768804588711	rs17032866
rs17033311_fw	-0.694377610274435	0.487445431098961	0.951816887797792	rs17033311
rs17033311_rv	0.271028907419542	0.786368799151208	1	rs17033311
rs17034040_fw	-1.06735882564935	0.285809833838895	0.845789906259217	rs17034040
rs17034040_rv	-1.10241739670643	0.270280251800268	0.833771664813939	rs17034040
rs17034079_fw	-1.11587055491484	0.264477547350847	0.829505374344793	rs17034079
rs17034079_rv	-0.354796841363175	0.722741794869028	1	rs17034079
rs17034136_fw	-0.348506225630316	0.727460039162108	1	rs17034136
rs17034136_rv	-0.151418178266847	0.87964585060672	1	rs17034136
rs17035189_rv	-1.45233410911969	0.146408727712767	0.690741725773187	rs17035189
rs170358_fw	0.179778044342031	0.857326820844836	1	rs170358
rs170358_rv	0.216014323642102	0.828976582490295	1	rs170358
rs170359_rv	-3.51481308965791	0.000440063596889029	0.0252655179760555	rs170359
rs17035926_fw	-0.0749329673920831	0.940268046097956	1	rs17035926
rs17035926_rv	-2.37501213312173	0.0175483733450551	0.271717330154102	rs17035926
rs170360_fw	1.85405458188304	0.0637313515781932	0.502729023931964	rs170360
rs170360_rv	-0.16904363336304	0.865762320772754	1	rs170360
rs17036040_fw	0.133033580779177	0.894166822904901	1	rs17036040
rs17036040_rv	0.527913240207032	0.59755955464012	0.980662863026569	rs17036040
rs170361_fw	0.919567814494551	0.357798652431854	0.892754570266355	rs170361
rs170361_rv	1.84123331684652	0.0655873749403758	0.509869666984046	rs170361
rs1703617_fw	-0.610495534847164	0.541533600354713	0.965181171678879	rs1703617
rs1703617_rv	-0.10768992047529	0.914241665308406	1	rs1703617
rs170362_fw	-1.04197872090648	0.297421544634584	0.854394834332768	rs170362
rs170362_rv	0.660325760388367	0.509044802383108	0.957524158353658	rs170362
rs170363_rv	0	1	1	rs170363
rs170364_fw	-1.87973311052287	0.0601444606502152	0.490629048151227	rs170364
rs170364_rv	-0.493221378345807	0.621856173897474	0.984423413058153	rs170364
rs170365_fw	0.695147090606511	0.486963126112282	0.951504749767234	rs170365
rs170365_rv	-0.23397707498057	0.815002776237861	1	rs170365
rs170366_fw	-1.18884749191414	0.234499685645403	0.803009067198171	rs170366
rs170366_rv	0.208570894156351	0.834783233939122	1	rs170366
rs17036634_fw	0.148579703916203	0.881885289152829	1	rs17036634
rs17036634_rv	-1.53685508362337	0.124328800841883	0.651663028998738	rs17036634
rs170367_rv	-0.323754727913486	0.746123733498285	1	rs170367
rs17036850_fw	0.00240560097862344	0.998080609970929	1	rs17036850
rs17036850_rv	-0.887521860150152	0.374798002288765	0.902665640946142	rs17036850
rs17036899_fw	1.16786781683085	0.242860087606554	0.810888196489166	rs17036899
rs17036899_rv	-0.0082380097657314	0.993427093541099	1	rs17036899
rs17037220_fw	-1.70272240441736	0.0886200300478825	0.573461774517663	rs17037220
rs17037220_rv	-0.346099282055842	0.729268102963867	1	rs17037220
rs17037265_fw	0.129707078928558	0.896798181710758	1	rs17037265
rs17037265_rv	1.50077662665903	0.133413346054823	0.668399611305877	rs17037265
rs17038068_rv	0.514586200684842	0.606842209967493	0.982471912763638	rs17038068
rs17040934_fw	-0.446804761288521	0.655016033227581	0.991157648863011	rs17040934
rs17040934_rv	-1.2150614795612	0.224342643888899	0.792128384080344	rs17040934
rs1704157_fw	1.94679144967973	0.0515597424643063	0.458982208316338	rs1704157
rs1704157_rv	0.485943510865244	0.627007217704653	0.985871728621778	rs1704157
rs17041819_fw	-0.0262838086162952	0.97903096930304	1	rs17041819
rs17041819_rv	-1.12473124097722	0.260702939011688	0.826618183073422	rs17041819
rs17045278_fw	0	1	1	rs17045278
rs17046778_fw	0.843252993799687	0.399086966041104	0.91511577975544	rs17046778
rs17046778_rv	0.0952876124213784	0.924086381737643	1	rs17046778
rs17046801_fw	-1.45489679029683	0.145697836552478	0.68945902810688	rs17046801
rs17046801_rv	-0.780735429587696	0.434958118091242	0.931328258883331	rs17046801
rs17047906_rv	-0.348760828292014	0.727268873552682	1	rs17047906
rs1704949_rv	0	1	1	rs1704949
rs17050272_fw	-1.70715768668317	0.0877927473528298	0.571618282044127	rs17050272
rs17050272_rv	-0.385756147225376	0.699677275617622	1	rs17050272
rs17051687_fw	-1.88976136646224	0.0587898826486575	0.485520858804913	rs17051687
rs17051687_rv	-1.76479909848083	0.0775975362345497	0.545029685399738	rs17051687
rs17052412_fw	-0.312036369770359	0.755012883197701	1	rs17052412
rs17052412_rv	-0.315248989445032	0.75257261220254	1	rs17052412
rs17053196_fw	0.575492085720768	0.56495854163411	0.971991260698635	rs17053196
rs17053196_rv	0.271979274282513	0.785637955569443	1	rs17053196
rs17055585_fw	0.0672760187329731	0.946361967905278	1	rs17055585
rs17055585_rv	0.655774540393043	0.511969199909749	0.958291199236922	rs17055585
rs170568_fw	0.206679815832611	0.836259921682993	1	rs170568
rs170568_rv	0.604677192491715	0.54539350533008	0.96655988460788	rs170568
rs17056989_fw	0.0400704015247225	0.968036999003642	1	rs17056989
rs17056989_rv	0.299745308326149	0.764371435644338	1	rs17056989
rs17057_fw	-0.909225222131875	0.363231253135827	0.896187734129379	rs17057
rs17057_rv	3.02355952788601	0.00249819874872906	0.0842603953944701	rs17057
rs17057245_fw	-3.88640434572086	0.000101739989465074	0.00840945181660765	rs17057245
rs17057245_rv	-11.7683159498671	5.68480030357335e-32	5.04388442694624e-28	rs17057245
rs17057266_fw	0.0964473468227312	0.923165290036216	1	rs17057266
rs17057266_rv	0.261967539611633	0.793346468092425	1	rs17057266
rs17057438_fw	-0.121824255595702	0.903038203837508	1	rs17057438
rs17057438_rv	0.411608433357788	0.680626449288858	0.996594329136313	rs17057438
rs17058979_fw	1.78223980500166	0.0747101342120883	0.536169729862087	rs17058979
rs17058979_rv	1.67252644468012	0.09442055769014	0.587788525091135	rs17058979
rs17059029_fw	-1.08450500008725	0.278140951229861	0.839730373658355	rs17059029
rs17059029_rv	-0.257219085065325	0.797009651796137	1	rs17059029
rs17059257_fw	-0.0393962576997946	0.968574463517964	1	rs17059257
rs17059257_rv	-0.482144866568497	0.629703039355822	0.986478262111353	rs17059257
rs17060705_fw	1.10948120193018	0.267222649414598	0.831448752272445	rs17060705
rs17060705_rv	-0.956248851552574	0.338946524416823	0.883706092809608	rs17060705
rs17060780_rv	1.98289441850576	0.0473792242588216	0.443418933225854	rs17060780
rs17061898_fw	1.14709424141651	0.251342673606495	0.818168854297885	rs17061898
rs17061898_rv	0.211473432641082	0.832517861107599	1	rs17061898
rs17061901_fw	-0.241504112442834	0.809164429533177	1	rs17061901
rs17061901_rv	0.463979691449644	0.642662295869461	0.988332461805195	rs17061901
rs17062688_fw	-0.402631800212947	0.687219112100458	0.998429354298433	rs17062688
rs17062688_rv	0.0134641479829879	0.989257488773936	1	rs17062688
rs17063905_fw	0.475659542255795	0.634316948472661	0.987190445883584	rs17063905
rs17063905_rv	0.612519543328085	0.540194071773626	0.96513509813425	rs17063905
rs1706475_fw	-0.483374117047551	0.628830122657203	0.986199671691761	rs1706475
rs1706475_rv	-1.71710387542967	0.085960194236822	0.566795721456823	rs1706475
rs17065069_fw	-0.213774753818217	0.830722713381874	1	rs17065069
rs17065069_rv	0.401145988568065	0.688312643651155	0.998632096215617	rs17065069
rs17065199_fw	-0.829596276314937	0.406767082814341	0.919088734575503	rs17065199
rs17065199_rv	-0.538859392274206	0.589983878709198	0.97860278157874	rs17065199
rs17065556_fw	-0.911451736923156	0.362057404212908	0.895572956937512	rs17065556
rs17065556_rv	-1.6360281422206	0.101833697675331	0.605083380578176	rs17065556
rs17065933_fw	-1.57617686375031	0.114985048929249	0.635573735232911	rs17065933
rs17065933_rv	0.228931144691344	0.818922433339419	1	rs17065933
rs17067569_fw	0.0119377952615243	0.990475243701695	1	rs17067569
rs1706763_fw	1.21938773524326	0.222697062779409	0.789977660650102	rs1706763
rs1706763_rv	-1.43302128265596	0.151851755275659	0.699566072817457	rs1706763
rs17068454_fw	-0.439371688154371	0.660392237473022	0.99231925056195	rs17068454
rs17068454_rv	2.14746827435304	0.0317560202947223	0.366172142532718	rs17068454
rs17069928_fw	-0.288974338912074	0.772601014792999	1	rs17069928
rs17069928_rv	-1.88414246606159	0.0595457073812897	0.48821109218066	rs17069928
rs17070003_fw	0.149312292883615	0.881307215688793	1	rs17070003
rs17070003_rv	-0.855932647234921	0.392035035461226	0.912464068936837	rs17070003
rs17070160_fw	-1.59114271442002	0.111577461507445	0.628081644314755	rs17070160
rs17070160_rv	-0.597849686724141	0.549940233835067	0.968221916779318	rs17070160
rs17070512_fw	-0.0649449365656094	0.948217841885682	1	rs17070512
rs17070512_rv	-0.470372303184524	0.638089048589544	0.987500551902786	rs17070512
rs17070986_fw	1.75171325608924	0.0798231263247521	0.550242873993142	rs17070986
rs17070986_rv	-0.841530326620663	0.400050902917038	0.915292338235572	rs17070986
rs17071550_fw	-1.91028809321655	0.0560961299869133	0.476275740493697	rs17071550
rs17071550_rv	0.659713234472783	0.509437872111757	0.957542851100163	rs17071550
rs17072124_rv	0	1	1	rs17072124
rs17072141_fw	-1.88004603757258	0.0601018038651772	0.49059087527645	rs17072141
rs17072141_rv	0.366856795898029	0.713725839729076	1	rs17072141
rs17072606_fw	1.76314972184369	0.0778752410477938	0.545619098557245	rs17072606
rs17072606_rv	0.386219493030889	0.699334118299111	1	rs17072606
rs17073051_rv	0	1	1	rs17073051
rs17074191_fw	1.53189841724202	0.125547504162854	0.654133666421299	rs17074191
rs17074796_rv	0.819394050540231	0.412561628239263	0.92255610153044	rs17074796
rs17075243_fw	-1.11714108283603	0.263934007068043	0.829157018164824	rs17075243
rs17075243_rv	-1.82287815591847	0.0683218470377505	0.51779220029245	rs17075243
rs17076757_fw	-0.527310301937711	0.597978121385685	0.980662863026569	rs17076757
rs17076757_rv	0.795264863724416	0.426459447672472	0.927869406707189	rs17076757
rs17077850_fw	0.511993381918064	0.60865564135906	0.982758806508971	rs17077850
rs17077850_rv	0.853284879512792	0.393501343077749	0.912916654671947	rs17077850
rs17077951_fw	1.13230061541712	0.257508071474393	0.824441473758351	rs17077951
rs17077951_rv	2.32401782894678	0.0201245384990927	0.290792907746163	rs17077951
rs17077990_fw	-0.776112914058573	0.437682319283316	0.931805191262088	rs17077990
rs17077990_rv	-0.179702448369024	0.857386171216526	1	rs17077990
rs17079437_fw	1.98963516663518	0.0466311393346937	0.440151636016296	rs17079437
rs17079437_rv	-1.11482382546876	0.26492592450936	0.829795346369359	rs17079437
rs17079659_fw	-1.05742420524038	0.290318029409665	0.849436765250701	rs17079659
rs17079659_rv	-0.508742063761728	0.610933034013658	0.98288250541971	rs17079659
rs17080061_rv	0	1	1	rs17080061
rs17080178_rv	0	1	1	rs17080178
rs17080436_fw	-1.05048981902651	0.293492969369779	0.851679698185973	rs17080436
rs17080436_rv	0.244751019274548	0.806649221476428	1	rs17080436
rs17080746_fw	-2.74083365007702	0.006128352572067	0.148132159765231	rs17080746
rs17080746_rv	-0.0581618688772665	0.953619693508301	1	rs17080746
rs17081072_fw	0.287584413345951	0.773664877417588	1	rs17081072
rs17081072_rv	-1.21874241516834	0.222941973872882	0.790299538571845	rs17081072
rs17082355_fw	0.35377689460463	0.723506090544783	1	rs17082355
rs17082355_rv	-2.36235583326038	0.01815920286151	0.276961593852191	rs17082355
rs17082782_fw	-1.94523639774163	0.0517465330370281	0.459480386762991	rs17082782
rs17082923_fw	-1.29494210194623	0.195340203202487	0.758918720291649	rs17082923
rs17082923_rv	-0.649666000715936	0.515907990102293	0.959486929381163	rs17082923
rs17084536_fw	-0.583516818410361	0.559545438508916	0.970266500274876	rs17084536
rs17084536_rv	0.669134880950434	0.503409441123622	0.956541469423126	rs17084536
rs17085635_fw	-0.962586404685779	0.335755122876871	0.882063694799347	rs17085635
rs17085635_rv	0.39030205899574	0.696313200941185	1	rs17085635
rs1708618_fw	0.32560729667802	0.744721490863575	1	rs1708618
rs1708618_rv	-0.898973435366709	0.368666810458154	0.899327488808654	rs1708618
rs1708622_fw	2.72079521922479	0.0065125091376022	0.153522982140606	rs1708622
rs1708622_rv	1.37543174809544	0.168997631929217	0.725413845447364	rs1708622
rs17086793_fw	0.465359851430792	0.641673780405178	0.988046918672235	rs17086793
rs17086793_rv	-0.763695535626902	0.445048701832202	0.934553090084019	rs17086793
rs17088182_fw	-0.525192431118931	0.599449426022282	0.981229486726758	rs17088182
rs17088182_rv	0.591690373318529	0.554057944078548	0.969500667632627	rs17088182
rs17088625_fw	0.305100893285483	0.760289310875028	1	rs17088625
rs17088625_rv	0.567811177039055	0.570163189552065	0.973823607430062	rs17088625
rs17089226_fw	-0.0597232546949975	0.952376050223121	1	rs17089226
rs17089226_rv	-0.744270331399686	0.456712946376182	0.939517235510049	rs17089226
rs17089262_fw	0	1	1	rs17089262
rs17089742_fw	0	1	1	rs17089742
rs17091005_fw	2.83346213335054	0.0046046763105197	0.12438310593408	rs17091005
rs17091005_rv	0.540293027204556	0.58899496631156	0.978315218744863	rs17091005
rs17092066_fw	-1.05839912860212	0.289873516557125	0.849167507068633	rs17092066
rs17092066_rv	-0.023977056389972	0.980870909793716	1	rs17092066
rs17092089_fw	-3.26061309859309	0.00111171621132778	0.0481686339054442	rs17092089
rs17092089_rv	-4.41358819541572	1.01671270970166e-05	0.00129854891931472	rs17092089
rs170923_fw	-0.629770354933744	0.52884484404766	0.962190947855082	rs170923
rs170923_rv	-0.0246996549335467	0.98029453032075	1	rs170923
rs17092644_fw	0	1	1	rs17092644
rs17092810_fw	0	1	1	rs17092810
rs17093026_fw	0.329942591556143	0.74144334042742	1	rs17093026
rs1709419_fw	0.285802363796754	0.775029497566102	1	rs1709419
rs1709419_rv	-0.592469915077605	0.553535960858942	0.969341895547832	rs1709419
rs17094818_fw	2.54931797213337	0.0107933840131054	0.210663186438391	rs17094818
rs17094818_rv	0.599879224320384	0.548586729272181	0.967837354036997	rs17094818
rs17094939_fw	0.866276129812683	0.386338753185174	0.908713915831453	rs17094939
rs17094939_rv	1.73329199855443	0.0830437822235033	0.559061722107096	rs17094939
rs17095376_fw	-0.112022060141123	0.910805915197857	1	rs17095376
rs17095376_rv	-0.647696461240162	0.51718129350864	0.960203407686094	rs17095376
rs17095402_fw	-0.557412809938038	0.577245415267273	0.975665221656699	rs17095402
rs17095402_rv	0.843658830217824	0.398860079545051	0.914985233710435	rs17095402
rs17096014_fw	1.10151603245773	0.270672130668366	0.834081890381014	rs17096014
rs17096014_rv	-1.50065461489363	0.133444917479804	0.668399611305877	rs17096014
rs17096048_fw	-1.77642455623452	0.07566296662797	0.53931253803079	rs17096048
rs17096048_rv	-0.656657076167082	0.511401440155996	0.958291199236922	rs17096048
rs17096211_fw	-1.26378440308394	0.20630742081045	0.77274272364368	rs17096211
rs17096211_rv	-0.851433858725155	0.394528390006889	0.913094590605074	rs17096211
rs17096228_fw	-1.45846915983441	0.144711269799527	0.687837674843293	rs17096228
rs17096228_rv	-1.36734157798493	0.171518265072858	0.728812196397305	rs17096228
rs17096909_fw	-1.34064720661806	0.180035022743373	0.739949821830703	rs17096909
rs17096909_rv	-0.207933877121226	0.835280597117815	1	rs17096909
rs17096929_fw	0.0924423436302994	0.9263465980847	1	rs17096929
rs17096929_rv	-0.356890451683592	0.721173818048188	1	rs17096929
rs17097524_fw	-1.39569343237899	0.162806832892913	0.717060575284914	rs17097524
rs17097524_rv	-1.00095697038525	0.316847611822884	0.868241679549672	rs17097524
rs17099022_fw	-0.0854222327545114	0.931925718578801	1	rs17099022
rs17099022_rv	-1.71715818750357	0.0859502729194145	0.566795721456823	rs17099022
rs17099058_fw	0.213632304206008	0.830833805792824	1	rs17099058
rs17099058_rv	0.113862346013773	0.909346914916255	1	rs17099058
rs17099269_fw	-2.7460424169656	0.00603189643870084	0.146584323398539	rs17099269
rs17099269_rv	0.090080381039442	0.928223339491044	1	rs17099269
rs17099698_fw	0.704533186310224	0.481100790584081	0.949087133045302	rs17099698
rs17099698_rv	1.09928139185131	0.271645346345857	0.835134195378588	rs17099698
rs17100901_fw	1.15872638197561	0.246567733577736	0.814318629302023	rs17100901
rs17100901_rv	1.47144372040322	0.141171157104641	0.681228616913615	rs17100901
rs17101018_fw	0.571400942769962	0.56772789017303	0.972722250161746	rs17101018
rs17101018_rv	-1.34912133030225	0.17729799800873	0.735853981086175	rs17101018
rs17101201_fw	2.83623399587176	0.00456489871254841	0.12381178602935	rs17101201
rs17101201_rv	2.31979418998055	0.0203520135355888	0.292072873507245	rs17101201
rs171015_fw	-2.4699798568781	0.0135120660380012	0.236929631655188	rs171015
rs171015_rv	0.306133306004696	0.759503149966972	1	rs171015
rs17101584_fw	-1.82075695718118	0.0686438098752606	0.51856139555322	rs17101584
rs17101584_rv	0.425484017106671	0.670483870442235	0.994688407919099	rs17101584
rs17101592_fw	-0.215390101939471	0.829463186420662	1	rs17101592
rs17101592_rv	0.128453916402213	0.897789765400727	1	rs17101592
rs17101605_fw	-0.0443597218082846	0.964617667364797	1	rs17101605
rs17101605_rv	0.402458460968585	0.687346653112971	0.998452603854287	rs17101605
rs17101653_fw	0.279383682048561	0.779950392548456	1	rs17101653
rs17101653_rv	-0.701028935404299	0.483284957659606	0.949779092133171	rs17101653
rs17102646_fw	-0.0651461367312422	0.948057646625678	1	rs17102646
rs17102646_rv	0.383402877698001	0.701421069966812	1	rs17102646
rs17102973_fw	-0.372507480578812	0.709515043417962	1	rs17102973
rs17102973_rv	0.896209700195392	0.370140775920113	0.900297221490496	rs17102973
rs17103145_fw	-0.0487810787230107	0.96109376121225	1	rs17103145
rs17103145_rv	-0.511657586555828	0.608890674825453	0.982836845530918	rs17103145
rs17104309_rv	-1.10200739777601	0.270458455471311	0.833981195981934	rs17104309
rs17105354_fw	-0.744293137133165	0.456699152248517	0.939517235510049	rs17105354
rs17105354_rv	1.14817471597881	0.250896444796404	0.81763445861543	rs17105354
rs171057_fw	-2.17643589816617	0.0295226819772093	0.354342718406043	rs171057
rs171057_rv	-1.07434061548864	0.282670047693006	0.843199927416303	rs171057
rs17105997_fw	-1.22290029996871	0.221367355262877	0.788519535044561	rs17105997
rs17106039_fw	1.48194826418194	0.138354061425883	0.676259695053885	rs17106039
rs17106039_rv	0.67847944888553	0.497467749855751	0.955115264946625	rs17106039
rs17106636_fw	-1.52745226975433	0.126648587349982	0.656567100839598	rs17106636
rs17106636_rv	0.398526879415406	0.690241848769186	0.998825888078157	rs17106636
rs17106760_rv	0	1	1	rs17106760
rs17107814_fw	1.02319848471708	0.306214009238631	0.860921278006957	rs17107814
rs17107814_rv	-1.00593657267472	0.314446081979225	0.866549885991937	rs17107814
rs17108418_fw	-0.0766473775828306	0.938904067921217	1	rs17108418
rs17108418_rv	-1.16934164961559	0.242266008912408	0.810275586787468	rs17108418
rs17108666_fw	0.482224023827815	0.629646812515672	0.986453657004294	rs17108666
rs17108666_rv	-0.141810238274244	0.887229896830527	1	rs17108666
rs17109146_fw	1.80132115878142	0.071652274747946	0.526624855950408	rs17109146
rs17109542_fw	-0.41893200265387	0.675265827686925	0.995327126171858	rs17109542
rs17109542_rv	1.18502402950314	0.236007946218902	0.804361449863304	rs17109542
rs17109597_fw	-0.0254789276903118	0.979672956297874	1	rs17109597
rs17109597_rv	1.18450023355812	0.236215103887711	0.804547259964486	rs17109597
rs17109802_fw	-2.27689008359736	0.0227927902054265	0.310786310112487	rs17109802
rs17109802_rv	-1.28390135644158	0.199176472591388	0.763996090026974	rs17109802
rs17110873_fw	-3.94243015777593	8.06601428976411e-05	0.00711587715284107	rs17110873
rs17111145_fw	0.387490060641716	0.698393441798196	1	rs17111145
rs17111145_rv	-1.0157258350589	0.309759961815661	0.863894303915624	rs17111145
rs17111244_fw	0.0487091256612028	0.961151103284055	1	rs17111244
rs17111244_rv	-0.629412632526721	0.529078949860762	0.962190947855082	rs17111244
rs17111872_fw	-0.469464018152731	0.63873799836279	0.987500551902786	rs17111872
rs17111872_rv	-0.384629226412795	0.700512137371537	1	rs17111872
rs1711203_rv	1.3303309663421	0.183409248697391	0.744720596346508	rs1711203
rs17112431_fw	0.0569684266696853	0.954570346147213	1	rs17112431
rs17112431_rv	-0.239331585965415	0.810848474902012	1	rs17112431
rs17112489_fw	-1.07068447016679	0.284311327906777	0.844408748330404	rs17112489
rs17112489_rv	-2.63773489821172	0.00834617998579729	0.178720831319902	rs17112489
rs1711354_fw	-0.841929218591153	0.39982757419633	0.915232141022842	rs1711354
rs1711354_rv	-1.45707426155732	0.145095882298119	0.688133260825244	rs1711354
rs17114075_fw	-1.43028843868645	0.152634251617121	0.700468735427645	rs17114075
rs17114075_rv	0.166429362006511	0.867819068625393	1	rs17114075
rs1711442_fw	-0.540155862929987	0.589089548267117	0.978343513590258	rs1711442
rs1711442_rv	-0.203072937431498	0.83907802380677	1	rs1711442
rs17115937_fw	0.0750338138600303	0.940187808144868	1	rs17115937
rs17115937_rv	0.176112335670611	0.860205689930471	1	rs17115937
rs17117901_fw	0.878399038038127	0.379727206237249	0.905040300515053	rs17117901
rs17117901_rv	-1.58576686207706	0.112792205454272	0.630215645116622	rs17117901
rs17117905_fw	0	1	1	rs17117905
rs17118664_fw	0.536406881207492	0.59167737668701	0.979088646116697	rs17118664
rs17118664_rv	0.150277834497373	0.880545419896615	1	rs17118664
rs17118938_fw	1.58818335508676	0.112244883824778	0.629448425720269	rs17118938
rs17118938_rv	1.07531652091881	0.282233042047234	0.842889591690332	rs17118938
rs17118945_fw	0.37630131036916	0.706692905248728	1	rs17118945
rs17118945_rv	1.13574319637366	0.256064056493217	0.822969735981107	rs17118945
rs17119227_fw	-3.01003204864288	0.00261220125068495	0.086429165859655	rs17119227
rs17121264_fw	0.820948394365495	0.411675663674156	0.921843888427073	rs17121264
rs17121264_rv	1.55288161018014	0.120451420944599	0.643807789947767	rs17121264
rs17121678_rv	0	1	1	rs17121678
rs17121831_fw	0.0246186624491138	0.980359133328908	1	rs17121831
rs17121831_rv	0.0326516851384385	0.973952353000081	1	rs17121831
rs17122577_rv	-0.858587975138997	0.390567874667497	0.91137276078466	rs17122577
rs17122581_fw	0.901744880530725	0.367192405951286	0.898390797845234	rs17122581
rs17122581_rv	2.36051182226568	0.0182497366197893	0.277705284845696	rs17122581
rs17122776_fw	-0.992963947297187	0.320727524316241	0.87158878949999	rs17122776
rs17122776_rv	0.163069896495869	0.870463401618018	1	rs17122776
rs17123239_fw	0.0272170974787222	0.978286578941535	1	rs17123239
rs17123239_rv	-0.85752710976766	0.391153638975562	0.911774262315473	rs17123239
rs17123288_fw	0.864755427687372	0.387173040022838	0.909336768108192	rs17123288
rs17123307_fw	-1.75743010624883	0.078844525475259	0.54775950298609	rs17123307
rs17123307_rv	-1.4360232538056	0.150995724458101	0.698147438928461	rs17123307
rs17125245_fw	0.173492069733357	0.862264660800629	1	rs17125245
rs17125245_rv	-0.642887209357217	0.520297289516762	0.96031174326454	rs17125245
rs17125346_fw	0.682329440197505	0.495030661321294	0.953831843303886	rs17125346
rs17125346_rv	1.10597268232413	0.268738343473145	0.832471487474927	rs17125346
rs17125369_fw	-1.83526394619425	0.0664665903647177	0.51255855806543	rs17125369
rs17125369_rv	1.66602428973951	0.095708576613825	0.591076611725293	rs17125369
rs17125449_fw	0.542576336633403	0.587421535239852	0.977831569408442	rs17125449
rs17125449_rv	-0.873953512878639	0.382143570479722	0.906640985050095	rs17125449
rs17125756_fw	0.526343632276713	0.598649472397382	0.980927720635771	rs17125756
rs17125756_rv	0.150061801492184	0.880715856662976	1	rs17125756
rs17126514_fw	-2.13983444293493	0.0323681486267468	0.369981318129466	rs17126514
rs17126514_rv	0.308295502339269	0.757857488102493	1	rs17126514
rs17126725_rv	0	1	1	rs17126725
rs171271_fw	0.124495310950484	0.900923112818079	1	rs171271
rs171271_rv	2.66130589618757	0.00778382057432753	0.171213758028251	rs171271
rs17127103_fw	-0.871419007363791	0.383525411225467	0.907467065323655	rs17127103
rs17127103_rv	1.78356788421902	0.0744939080886661	0.535305001030814	rs17127103
rs17127327_fw	0.227033203865541	0.820397923271142	1	rs17127327
rs17127327_rv	0.500270981392762	0.616884284074785	0.983529781201403	rs17127327
rs17127754_fw	0.0270772133512614	0.97839814920761	1	rs17127754
rs17127754_rv	0.139002225632905	0.889448390322623	1	rs17127754
rs17127975_fw	-1.51519436012568	0.129723190926548	0.661743720033221	rs17127975
rs17127975_rv	-0.497909614003219	0.618547750717595	0.983987455032092	rs17127975
rs17127983_fw	1.96681138438006	0.0492049596256132	0.4506019913185	rs17127983
rs17127983_rv	-2.03092577182839	0.042262524995345	0.422174051422406	rs17127983
rs17128911_fw	-0.0344481127427438	0.972519817797183	1	rs17128911
rs17128911_rv	1.60941813165223	0.107524943214366	0.618042875356103	rs17128911
rs17129464_fw	3.0737169387276	0.00211409917531809	0.0746464396826683	rs17129464
rs17129464_rv	2.5637807780649	0.0103538917706665	0.205205617810174	rs17129464
rs17129983_fw	2.22640261452987	0.0259872255192215	0.333639482541568	rs17129983
rs17129983_rv	0.385715796854378	0.699707162304203	1	rs17129983
rs17130872_fw	-2.30842310522935	0.0209756151218323	0.297006931701769	rs17130872
rs17130872_rv	-1.32400697103034	0.185500729552877	0.747327682636376	rs17130872
rs17132133_fw	0.00366011278238021	0.997079659040498	1	rs17132133
rs17132133_rv	0.191931216621158	0.847796084672183	1	rs17132133
rs17132517_fw	1.44489825748642	0.148486465858254	0.693903729286741	rs17132517
rs17132517_rv	2.23837254274854	0.0251967710323579	0.328637417766045	rs17132517
rs17134162_fw	1.79152031491535	0.0732098375915776	0.53164760510618	rs17134162
rs17135066_fw	4.44572254574924	8.75969451043194e-06	0.0011497031360109	rs17135066
rs17135066_rv	-0.53495176447998	0.59268321218607	0.979185712295579	rs17135066
rs17135743_fw	-1.31456662021706	0.188655594580046	0.750903446420668	rs17135743
rs17135743_rv	-0.465359077953116	0.641674334217434	0.988046918672235	rs17135743
rs17135745_fw	-0.0107689722928104	0.991407769346766	1	rs17135745
rs17135745_rv	-0.399765396505026	0.689329319809698	0.998632096215617	rs17135745
rs17135748_fw	0.247798959238803	0.804289960228608	1	rs17135748
rs17135748_rv	2.25725761897645	0.0239919819179027	0.319843573184177	rs17135748
rs17135750_fw	0.802032544283368	0.422534133066305	0.926802155836513	rs17135750
rs17135750_rv	-0.397021499454723	0.691351606517661	0.999114879006778	rs17135750
rs17135942_fw	-0.753192905386338	0.451334002012012	0.937417104208794	rs17135942
rs17135942_rv	1.1957347721597	0.231800077377642	0.800147060479531	rs17135942
rs17136307_fw	-0.409788272200236	0.681961270033799	0.997290030704809	rs17136307
rs17136307_rv	-2.2898430844855	0.0220304145691612	0.305741383655476	rs17136307
rs17136317_fw	-0.827799509571674	0.407784052493169	0.919754874417643	rs17136317
rs17136317_rv	1.62574345840533	0.10400424095591	0.609995178217228	rs17136317
rs17136352_fw	2.35674427513844	0.0184359377899751	0.278578715836492	rs17136352
rs17136352_rv	-1.9917975961244	0.0463932701207854	0.439698586465415	rs17136352
rs1713672_fw	1.42841499626725	0.153172445308853	0.70102387642479	rs1713672
rs1713672_rv	-0.484559109089534	0.627989125651817	0.986051097842095	rs1713672
rs1713675_fw	-0.00411122467492095	0.996719726546514	1	rs1713675
rs1713675_rv	1.35850626761505	0.174303095160576	0.732379149806712	rs1713675
rs1713676_fw	0.179379948155001	0.857639375073254	1	rs1713676
rs1713676_rv	0.0879595936981634	0.929908791174855	1	rs1713676
rs17136795_fw	1.09814855599267	0.272139625644253	0.835507952129662	rs17136795
rs17136795_rv	-1.04540732579974	0.295834752315127	0.853390713776235	rs17136795
rs17137294_fw	0.454582427765985	0.649409679014829	0.990037453963348	rs17137294
rs17137294_rv	1.87385263096401	0.0609507398925347	0.493158909497575	rs17137294
rs17138298_fw	1.75892449213405	0.0785903345251766	0.547287741833375	rs17138298
rs17138298_rv	-0.0744890089137601	0.940621286487043	1	rs17138298
rs17138327_fw	-2.95771627648817	0.0030992724583763	0.0967153314703595	rs17138327
rs17138399_fw	0.340698420385045	0.733330627954944	1	rs17138399
rs17138399_rv	-0.0735083038733357	0.941401636418327	1	rs17138399
rs1713893_fw	0	1	1	rs1713893
rs17139190_fw	-1.25060654229425	0.211078062529753	0.777872416518747	rs17139190
rs17139190_rv	0.485580881511458	0.62726435429823	0.985933211656767	rs17139190
rs17139607_fw	0.600515025198315	0.548163050408367	0.967694043617651	rs17139607
rs17139607_rv	1.26257296333669	0.206742689403543	0.772947265835007	rs17139607
rs17140677_fw	3.19942808797315	0.00137700534998268	0.0552741427628787	rs17140677
rs17140677_rv	0.830357078629071	0.406336925258626	0.918936301374599	rs17140677
rs17142075_fw	0.737377213654108	0.46089298843667	0.940607115934967	rs17142075
rs17142075_rv	0.740132812858073	0.459219410294075	0.939828317835687	rs17142075
rs17142385_fw	-2.73757772426181	0.00618934925987263	0.148888762408292	rs17142385
rs17142385_rv	-0.41695604317098	0.676710559928504	0.99543154992633	rs17142385
rs17142723_fw	0.368975428823406	0.7121460395234	1	rs17142723
rs17142723_rv	-0.902704709811243	0.366682636133806	0.898104577512953	rs17142723
rs17143507_fw	0.660538158246302	0.50890853967985	0.957524158353658	rs17143507
rs17143507_rv	0.461573429254707	0.644387252610361	0.988709674555889	rs17143507
rs17143763_fw	-0.193884078256812	0.846266650849399	1	rs17143763
rs17143763_rv	-1.59221812962191	0.111335701014226	0.627691024098981	rs17143763
rs17145194_fw	-0.0575476879536309	0.954108919528968	1	rs17145194
rs17145194_rv	0.447075868921564	0.654820281583405	0.991157648863011	rs17145194
rs17146216_fw	-1.48008352980496	0.138850956394697	0.677466213474774	rs17146216
rs17146216_rv	-0.443679231165907	0.657274513206814	0.991421126811779	rs17146216
rs17149106_fw	-0.589669064785082	0.555412538868752	0.969514009608435	rs17149106
rs17149106_rv	-0.513769653053168	0.6074130473665	0.982471912763638	rs17149106
rs17149279_fw	-1.82855168946472	0.0674667955469857	0.514961800804569	rs17149279
rs17149279_rv	-0.274585877378342	0.78363441764487	1	rs17149279
rs17149626_fw	-0.635080000146166	0.525376240219677	0.961414674438324	rs17149626
rs17149626_rv	-0.936884948293682	0.348817742419512	0.888154256307364	rs17149626
rs17149793_fw	-1.64000944935012	0.101003202233855	0.602967243340115	rs17149793
rs17149793_rv	-0.2683215006123	0.788451857732479	1	rs17149793
rs17150232_fw	0.429536526729528	0.667532817840048	0.99392976366494	rs17150232
rs17150232_rv	-2.04485381965748	0.0408692719139994	0.414777468191547	rs17150232
rs17151801_fw	-0.898925291221561	0.368692455575669	0.899327488808654	rs17151801
rs17151801_rv	-3.03922356713985	0.00237188765251853	0.0814276054922705	rs17151801
rs17151957_fw	1.11126624771045	0.266453763106315	0.830966597533036	rs17151957
rs17152637_fw	-0.189453332910381	0.849737527616716	1	rs17152637
rs17152637_rv	-0.97116872734878	0.331464264000919	0.879256872790259	rs17152637
rs1715394_fw	0.770771966929663	0.440842106117015	0.93295913897149	rs1715394
rs1715394_rv	0.441912101946736	0.658552812939895	0.991814086409554	rs1715394
rs1715461_fw	-0.294587660717168	0.768308889413418	1	rs1715461
rs1715461_rv	0	1	1	rs1715461
rs17154862_fw	-0.237336759935273	0.812395546334812	1	rs17154862
rs17154862_rv	-1.23500914805568	0.216827099524618	0.783300998825979	rs17154862
rs17155933_fw	-1.52315516249148	0.127719890732325	0.658163044543253	rs17155933
rs17155933_rv	-0.700108494448985	0.483859551382214	0.949988517599718	rs17155933
rs17156933_rv	0	1	1	rs17156933
rs171571_fw	2.37738956396152	0.0174356631126953	0.271267782839365	rs171571
rs171571_rv	0.379077390554903	0.704630395270987	1	rs171571
rs17157921_fw	-1.46139838878819	0.14390614262088	0.686248129715426	rs17157921
rs17157921_rv	-1.5612137932847	0.118473315591534	0.64142418076925	rs17157921
rs17158884_fw	-1.09502630820367	0.273505110975007	0.836629278522543	rs17158884
rs17158884_rv	1.56914268231479	0.11661469626281	0.638877731737936	rs17158884
rs17159262_fw	1.28817017601677	0.197686731276431	0.76191374829096	rs17159262
rs17159262_rv	1.19514476838316	0.232030473354982	0.800346365723112	rs17159262
rs17159302_fw	-1.49102942014129	0.135953770959415	0.671668398198496	rs17159302
rs17159302_rv	1.73511118949016	0.0827211127555509	0.558011140770865	rs17159302
rs17159303_fw	-0.865917250922438	0.38653554214527	0.908886462512842	rs17159303
rs17159303_rv	1.2313078772095	0.218207736844474	0.785199355460271	rs17159303
rs17159310_fw	1.01460047057157	0.310296314955148	0.864123369959338	rs17159310
rs17159310_rv	0.816458359465775	0.414238030147603	0.923481131756835	rs17159310
rs171597_fw	1.37948126977455	0.167746417261406	0.724074539466319	rs171597
rs171597_rv	0.796811708401161	0.425560394142102	0.927535294226307	rs171597
rs17160491_fw	0.254515978676709	0.799096961245602	1	rs17160491
rs17160491_rv	0.481916914647446	0.629864969735871	0.986537532238962	rs17160491
rs17160495_fw	2.63501354975095	0.00841339245293108	0.179471492359378	rs17160495
rs17160495_rv	-2.21224422288811	0.0269497947497648	0.340500508598886	rs17160495
rs17160520_fw	-0.172244557549857	0.863245269451727	1	rs17160520
rs17160520_rv	2.2189743915723	0.0264884667850178	0.337343259762401	rs17160520
rs17160676_fw	-0.189572619159782	0.849644044848279	1	rs17160676
rs17160676_rv	-0.268741915529008	0.788128293994109	1	rs17160676
rs17162105_fw	-0.699340632312118	0.484339179769193	0.950160569495579	rs17162105
rs17162105_rv	-0.175421949056129	0.860748095136904	1	rs17162105
rs17162832_fw	1.84583697939116	0.0649158794398157	0.506966772354542	rs17162832
rs17162832_rv	1.77283421455403	0.0762561821203754	0.541100088373709	rs17162832
rs17163610_rv	0.780550278316222	0.435067045336937	0.931328258883331	rs17163610
rs17163720_fw	-1.53662631760901	0.124384844016539	0.651705807105266	rs17163720
rs17163720_rv	1.9328136358556	0.0532591599416899	0.465168644702598	rs17163720
rs17163746_fw	0.704721969910134	0.480983276285087	0.949087133045302	rs17163746
rs17163746_rv	-0.62636469217137	0.531075762833436	0.962611189962387	rs17163746
rs17163749_fw	-2.23723070197425	0.0252712657164206	0.329102533222506	rs17163749
rs17163749_rv	-0.670821152291111	0.502334470757457	0.956447707639423	rs17163749
rs17163751_fw	-0.663066792196244	0.507287777604194	0.957166926184199	rs17163751
rs17163751_rv	-0.773524010586063	0.439212324472993	0.932524387245712	rs17163751
rs17163765_rv	1.59688583945926	0.110291156849151	0.625273941162553	rs17163765
rs17163868_fw	1.15590025771618	0.247721957227795	0.815245685638191	rs17163868
rs17163868_rv	0.180972843314119	0.856388891927108	1	rs17163868
rs17164465_fw	-1.03674162457326	0.299856287531821	0.855958417448911	rs17164465
rs17164465_rv	-0.494481263515125	0.620966335478894	0.984368559767754	rs17164465
rs17164572_fw	-0.168700413815297	0.866032293268363	1	rs17164572
rs17164572_rv	0.817564260829308	0.413606041845276	0.922996469482513	rs17164572
rs1716505_fw	-1.19749056330594	0.231115403526992	0.799390124469856	rs1716505
rs1716505_rv	-0.986185209564916	0.324042235825344	0.874178809452228	rs1716505
rs17168376_fw	0.535906260006952	0.592023337819247	0.979156711940131	rs17168376
rs17168376_rv	-1.45098170396696	0.146784954934437	0.691330363726618	rs17168376
rs17168445_fw	1.40000646448325	0.161511382654915	0.714628988575043	rs17168445
rs17168445_rv	1.61783078506352	0.105699069972515	0.614325526203528	rs17168445
rs17171195_fw	0.640365370611299	0.521935090764987	0.960684386042882	rs17171195
rs17171358_fw	0.565384947513048	0.57181196064073	0.973996514305682	rs17171358
rs17171358_rv	-0.0716287497219663	0.942897359864953	1	rs17171358
rs17171677_fw	0.807497573450413	0.419379871970464	0.92559476185406	rs17171677
rs17171677_rv	-1.06634193479125	0.286269099515714	0.846236408491772	rs17171677
rs17171769_fw	1.35187442521524	0.176415490206898	0.73504678059763	rs17171769
rs17171769_rv	0.73002788802574	0.465373138085161	0.942863020610169	rs17171769
rs17173652_fw	-2.56964178851206	0.0101803721746097	0.202813468662977	rs17173652
rs17173652_rv	-2.68133858834696	0.00733282802968462	0.165109140291898	rs17173652
rs1717446_fw	1.59094238944265	0.111622541628908	0.62821808360837	rs1717446
rs1717446_rv	1.06551701650824	0.286642029300814	0.846496161401625	rs1717446
rs17175078_fw	0.848147467251322	0.396355849200353	0.913879362701574	rs17175078
rs17175078_rv	0.583381519205436	0.559636495978342	0.970266500274876	rs17175078
rs17175134_fw	0.317603900314866	0.750785415201228	1	rs17175134
rs17175134_rv	-0.639497624899129	0.522499258258278	0.960901320464979	rs17175134
rs17175271_rv	0	1	1	rs17175271
rs17175772_fw	-0.921707029789403	0.356681412760699	0.892087437898285	rs17175772
rs17175772_rv	1.96110379762761	0.0498669158277762	0.453192535742964	rs17175772
rs17176110_rv	0	1	1	rs17176110
rs17176131_fw	4.35450251097571	1.3336945205299e-05	0.0016101556837575	rs17176131
rs17176131_rv	-1.96934274385589	0.0489137458769622	0.449316780238743	rs17176131
rs17176261_fw	0.274534748913145	0.783673703257282	1	rs17176261
rs17176261_rv	-0.453956013889799	0.649860486176487	0.990099002819687	rs17176261
rs17176433_fw	-1.09438599483681	0.273785723713477	0.83689753459095	rs17176433
rs17176433_rv	-0.169179548327644	0.86565541597354	1	rs17176433
rs17176520_fw	-1.70291692388825	0.0885836164049065	0.573349230336416	rs17176520
rs17176520_rv	1.16392130155125	0.244455906154498	0.812339959308079	rs17176520
rs17178611_fw	-0.556990731008052	0.577533762109885	0.975732159652005	rs17178611
rs17178611_rv	1.58979829073102	0.11188027929668	0.628846726484432	rs17178611
rs17179001_rv	-0.875842093855466	0.3811158828379	0.906222151751227	rs17179001
rs17180252_fw	0.585587104179598	0.558153016500983	0.969955727972026	rs17180252
rs1718067_fw	-0.515337817062143	0.606316977083924	0.982435534478414	rs1718067
rs1718067_rv	-0.463295183179404	0.643152797950755	0.988356253775726	rs1718067
rs1718188_fw	-0.897856913752198	0.369261837679499	0.899512195195292	rs1718188
rs1718188_rv	0.903262655774993	0.366386511330634	0.897832954244019	rs1718188
rs1718240_fw	-0.269636634234271	0.787439813796136	1	rs1718240
rs1718240_rv	-0.154461560290741	0.877245817879625	1	rs1718240
rs17182538_fw	1.20002001483854	0.230131567331689	0.798353913751236	rs17182538
rs17182538_rv	-0.557948735239544	0.576879391047466	0.975430492097118	rs17182538
rs17182671_fw	0	1	1	rs17182671
rs1718303_fw	-2.43420185794857	0.0149246693709789	0.250268008432176	rs1718303
rs1718303_rv	-0.0194516972665591	0.984480769740487	1	rs1718303
rs17183123_fw	0.510339030840823	0.609813962832383	0.98288250541971	rs17183123
rs17183123_rv	0.0440122127073223	0.964894668968846	1	rs17183123
rs17184689_fw	-0.827713345047365	0.40783285964411	0.919760109038813	rs17184689
rs17184689_rv	-1.79462928991802	0.0727127832866114	0.529867526913943	rs17184689
rs17184766_fw	0.733728024271627	0.463114515045089	0.941365668692784	rs17184766
rs17184766_rv	0.66768315855483	0.504335862590984	0.956864180547172	rs17184766
rs17185024_fw	-0.166189653583563	0.868007701468981	1	rs17185024
rs17185024_rv	0.537819579371276	0.590701613399958	0.978758824592381	rs17185024
rs17185052_fw	1.57072572736704	0.116246370557298	0.638124709820163	rs17185052
rs17185052_rv	-0.446394678980094	0.655312175763458	0.991204304605702	rs17185052
rs17187075_fw	-0.883074082642834	0.377196246173647	0.903782676612511	rs17187075
rs17187075_rv	1.74674239977463	0.0806820320546726	0.552524117038559	rs17187075
rs17189362_fw	-1.69035599562341	0.0909598683264983	0.579765775237325	rs17189362
rs17189362_rv	-1.98680813636989	0.0469436626346963	0.441719837399068	rs17189362
rs17190117_fw	1.39433233624769	0.163217270481459	0.717889240748887	rs17190117
rs17190117_rv	0.168059797231398	0.866536236600586	1	rs17190117
rs1719130_fw	-0.0918741213978982	0.926798052615376	1	rs1719130
rs1719130_rv	-0.366863462258601	0.713720866896862	1	rs1719130
rs17191414_fw	3.09263626850067	0.00198387128282874	0.0713862095587233	rs17191414
rs17191414_rv	1.45809967508429	0.144813070949509	0.687854578625777	rs17191414
rs17191421_fw	2.84160939142568	0.00448864497761762	0.122592968652725	rs17191421
rs17192134_fw	0.50272310936291	0.615158959791049	0.983492298257518	rs17192134
rs17192134_rv	-1.97429045776364	0.0483487252990276	0.447111399635017	rs17192134
rs1719262_fw	0.669998160502197	0.502858962823875	0.956447707639423	rs1719262
rs1719262_rv	0.444863680448108	0.65641827103939	0.991204304605702	rs1719262
rs1719271_fw	3.15042201860937	0.00163034773455002	0.0619957208765432	rs1719271
rs17194529_fw	1.0862512485573	0.277367849326708	0.839206058262384	rs17194529
rs17194529_rv	0.288233774252547	0.773167797175139	1	rs17194529
rs17194995_fw	-0.375544994460155	0.707255190157519	1	rs17194995
rs17194995_rv	1.24896813285081	0.211676729647866	0.778058467779687	rs17194995
rs17196752_fw	0.733511059040807	0.463246785264198	0.941528709273793	rs17196752
rs17196752_rv	1.53247658930952	0.125404870304944	0.653789905198464	rs17196752
rs17196820_fw	0.642522396445912	0.520534052261501	0.960321269918735	rs17196820
rs17196820_rv	0.575396802687581	0.565022966021777	0.971991260698635	rs17196820
rs17198873_fw	-0.677592855154319	0.498029877511538	0.955564608903302	rs17198873
rs17198873_rv	1.60244054395746	0.109058225291178	0.622621319539118	rs17198873
rs17201487_fw	0.764841831647192	0.444365734870881	0.934403049333094	rs17201487
rs17201487_rv	1.12517766420198	0.260513756006902	0.82650974014521	rs17201487
rs17203108_fw	1.1410388588949	0.253853752586278	0.820494671743459	rs17203108
rs17203108_rv	1.81380613688328	0.0697075773762911	0.521494818333724	rs17203108
rs17204908_fw	-1.21032520953483	0.226154127936157	0.793474301507581	rs17204908
rs17204908_rv	-0.474200231172028	0.635357128544241	0.987190445883584	rs17204908
rs17207330_fw	-0.915569172863936	0.35989290617805	0.894365988691952	rs17207330
rs17207330_rv	-0.935656809325547	0.349449914937808	0.88852314995369	rs17207330
rs172081_fw	0	1	1	rs172081
rs1720837_fw	0.188754803515565	0.850284996548252	1	rs1720837
rs17209882_fw	0.107238006154983	0.914600164710508	1	rs17209882
rs17209882_rv	-0.676961230089371	0.498430553266285	0.955757891191424	rs17209882
rs1721015_rv	0	1	1	rs1721015
rs172113_fw	1.23843403158611	0.215555168514405	0.78190262587451	rs172113
rs172113_rv	-0.350137462630229	0.726235537080623	1	rs172113
rs17212998_fw	-1.46959130595428	0.141672476347759	0.682139499717081	rs17212998
rs17212998_rv	-0.631915936620718	0.527441809123995	0.962190947855082	rs17212998
rs17213695_fw	0.634356731032357	0.525848040755987	0.96172756756013	rs17213695
rs17213695_rv	0.699184616035247	0.484436663439385	0.950201343926425	rs17213695
rs1721505_fw	-0.225004117536509	0.821976071061183	1	rs1721505
rs1721505_rv	0	1	1	rs1721505
rs17216483_fw	-1.1186179209878	0.263303174756348	0.828506388519124	rs17216483
rs17216483_rv	3.16752496272594	0.00153742510365239	0.0595739646091014	rs17216483
rs17218781_fw	0.34488441254961	0.730181269466476	1	rs17218781
rs17218781_rv	0.939164805097717	0.347646135874388	0.887839598727834	rs17218781
rs1722207_fw	0.260723425533416	0.794305799727451	1	rs1722207
rs1722207_rv	-1.9932686495452	0.0462320373941509	0.439606757999973	rs1722207
rs17224094_fw	-1.14326267246343	0.252929548103295	0.819646191111975	rs17224094
rs17224094_rv	-0.00634395472430742	0.994938290423125	1	rs17224094
rs17224206_fw	-1.68679175791227	0.0916434008527709	0.581526945555112	rs17224206
rs17224206_rv	1.00049092659923	0.317072986450213	0.868365347807445	rs17224206
rs17224237_fw	-0.589860212612253	0.55528437052636	0.969514009608435	rs17224237
rs17224237_rv	-0.0851127614522921	0.932171744951222	1	rs17224237
rs17226013_fw	0.742406238719168	0.457841240780648	0.939610661527493	rs17226013
rs17226013_rv	1.01860347984933	0.308391251573144	0.862728395602321	rs17226013
rs17226075_fw	0.171707958410684	0.863667128838927	1	rs17226075
rs17226075_rv	0.657910864262047	0.510595409138482	0.958061762220609	rs17226075
rs17226159_fw	0.0416211212871337	0.966800735477445	1	rs17226159
rs17226159_rv	-0.984052501244554	0.325089699554448	0.874767480193737	rs17226159
rs17228658_rv	-0.718866623444579	0.472223103011385	0.945677915650953	rs17228658
rs1722926_rv	1.99846851307741	0.0456658902751125	0.437249448752364	rs1722926
rs17229476_fw	-1.55895724492404	0.119006499915984	0.642119563303467	rs17229476
rs17229476_rv	0.143778004524316	0.885675772236668	1	rs17229476
rs17229765_fw	-1.7865677963084	0.0740073705137914	0.533795205079373	rs17229765
rs17229765_rv	1.15379300855756	0.248585041205729	0.816362844963474	rs17229765
rs17231506_fw	1.04601781515566	0.295552807286738	0.853255160963878	rs17231506
rs17231506_rv	1.99252845888426	0.0463131058713001	0.439696081947824	rs17231506
rs1723156_fw	-0.581801935302867	0.560700100336463	0.970667903530747	rs1723156
rs1723156_rv	-0.330613097237425	0.740936751905966	1	rs1723156
rs1723167_rv	-0.318154178177289	0.750367988714424	1	rs1723167
rs1723170_fw	-0.102630059536518	0.918256584743069	1	rs1723170
rs1723170_rv	1.06267583163029	0.287928984692997	0.847700279020933	rs1723170
rs17231712_fw	0	1	1	rs17231712
rs1723175_rv	1.04920529774512	0.29408364090841	0.852058399554068	rs1723175
rs17232098_rv	0	1	1	rs17232098
rs17233364_fw	-0.608406430607555	0.542917947514163	0.965550267316496	rs17233364
rs17233364_rv	-0.388519999483951	0.69763125675799	1	rs17233364
rs172336_fw	0.373656771763664	0.708659690516629	1	rs172336
rs172336_rv	-0.259163288721876	0.795509254978799	1	rs172336
rs172337_fw	1.92100580917779	0.0547309751254147	0.470894686649928	rs172337
rs172337_rv	-1.06565053548433	0.286581645681404	0.846490918733755	rs172337
rs17234953_fw	-1.09240969182184	0.274653064940514	0.837383223531164	rs17234953
rs17234953_rv	0.487637868487279	0.62580636768799	0.985307516663837	rs17234953
rs17235990_fw	0.116853062018284	0.906976494323212	1	rs17235990
rs17235990_rv	0.131294451480411	0.89554238087457	1	rs17235990
rs172366_fw	-0.508143922015547	0.611352414779968	0.9828996474001	rs172366
rs172366_rv	0.093930613704279	0.925164275120252	1	rs172366
rs17238344_fw	-0.633849648817488	0.526178948084919	0.961862666808375	rs17238344
rs17238344_rv	0.877193300174127	0.380381654523746	0.905644912534567	rs17238344
rs17240890_fw	2.28392769105872	0.0223757809108521	0.307641952726986	rs17240890
rs17240890_rv	-0.17695833310813	0.859541118354099	1	rs17240890
rs17240911_fw	0.542251912223662	0.58764497786454	0.977941085602424	rs17240911
rs17240911_rv	1.0064205713746	0.314213302117245	0.866277998025978	rs17240911
rs17240918_fw	-0.0536372849949163	0.957224150124927	1	rs17240918
rs17240918_rv	1.27553677903064	0.20211931486664	0.768167732498418	rs17240918
rs17240931_fw	0.738948114449791	0.459938504293539	0.940299771410269	rs17240931
rs17240931_rv	0.418958103418544	0.675246751977261	0.995327126171858	rs17240931
rs17240952_fw	-1.29209065224983	0.196325752724372	0.760353113865051	rs17240952
rs17240952_rv	-0.53033440602706	0.595880095788538	0.980162997556606	rs17240952
rs17240973_fw	-1.16485029046558	0.244079598016013	0.812072971994724	rs17240973
rs17240973_rv	1.12452282165012	0.260791294446727	0.826706770565234	rs17240973
rs17240980_fw	1.42969695680533	0.152804014075395	0.700646811864595	rs17240980
rs17240980_rv	1.96796809788965	0.0490717084757615	0.449981481805255	rs17240980
rs17241022_fw	1.09803794159595	0.272187921922646	0.835562624584838	rs17241022
rs17241022_rv	1.50845980390363	0.131436886907249	0.665287718102052	rs17241022
rs17243143_fw	5.00389677216019	5.61828506624473e-07	0.000113559128266131	rs17243143
rs17243143_rv	0.0672279519242591	0.946400233038579	1	rs17243143
rs17245920_rv	0	1	1	rs17245920
rs17247678_fw	1.27018124112345	0.204020078099683	0.770404990541435	rs17247678
rs17247678_rv	0.802441323012982	0.422297717624923	0.926802155836513	rs17247678
rs17247945_fw	-0.925804786371967	0.354547439324633	0.891234422310413	rs17247945
rs17247945_rv	0.203329084281929	0.838877824333905	1	rs17247945
rs17249141_fw	1.38117167608574	0.167226181358028	0.723461598388234	rs17249141
rs17249141_rv	-1.58478635073484	0.113014884607779	0.630492529795176	rs17249141
rs17250008_fw	1.74750127899251	0.0805504232439695	0.552260995562051	rs17250008
rs17250008_rv	0.400023755951827	0.689139019647061	0.998632096215617	rs17250008
rs17250351_fw	-1.81108924689448	0.0701270377878264	0.523080715912067	rs17250351
rs17250351_rv	0.25727252774161	0.7969683985191	1	rs17250351
rs17253315_fw	0.213869859605557	0.830648544959836	1	rs17253315
rs17253315_rv	1.06882541183638	0.285148346442592	0.845312904008116	rs17253315
rs1725460_rv	0	1	1	rs1725460
rs17255842_fw	0.535312848435219	0.592433543234892	0.979161211535111	rs17255842
rs17255842_rv	1.6932548512263	0.0904069679565646	0.578540389782753	rs17255842
rs17256246_rv	-0.0177429928001098	0.985843882743082	1	rs17256246
rs17257176_fw	-0.313010280703619	0.754272851475991	1	rs17257176
rs17257176_rv	3.18767347238571	0.00143422398145865	0.0566336846058429	rs17257176
rs1725831_fw	2.14589006748941	0.0318817504361538	0.366803279467182	rs1725831
rs17258759_fw	0.598067347751182	0.549794996327918	0.968177633201919	rs17258759
rs17258759_rv	-0.12599744750264	0.899733945071506	1	rs17258759
rs17259991_fw	1.45138233415917	0.146673426138576	0.691128883799272	rs17259991
rs17259991_rv	0.242693727413178	0.808242667005925	1	rs17259991
rs17260469_fw	1.87930752823676	0.0602025143631545	0.490836945613795	rs17260469
rs17260469_rv	-1.24216984147079	0.214173904344198	0.780450915745655	rs17260469
rs1726113_fw	1.6126586219817	0.106818694859391	0.616769784358069	rs1726113
rs1726113_rv	0.513999026325256	0.607252671412079	0.982471912763638	rs1726113
rs17261567_fw	0.0383681508339516	0.969394154227971	1	rs17261567
rs17261567_rv	-0.1619260330846	0.871364101915497	1	rs17261567
rs17265251_fw	0.659856418889824	0.509345973670569	0.957524158353658	rs17265251
rs17265251_rv	0.0424344117598017	0.96615239642801	1	rs17265251
rs1726623_fw	1.17883315244852	0.238464620334856	0.806362796469505	rs1726623
rs1726623_rv	0.782391937934907	0.433984270350483	0.931065069888081	rs1726623
rs1726626_fw	0.396955566389409	0.691400227188436	0.999114879006778	rs1726626
rs1726626_rv	0.0986207666775573	0.921439380975705	1	rs1726626
rs1726627_fw	-1.35244707748661	0.176232337918063	0.73488480772397	rs1726627
rs1726627_rv	0.920079482624136	0.357531225305621	0.892604046921207	rs1726627
rs1726628_fw	0.26068711245724	0.794333805283766	1	rs1726628
rs1726628_rv	-3.45071061144688	0.00055911273196469	0.0299693704212443	rs1726628
rs1726702_fw	0.183015930426325	0.854785519055731	1	rs1726702
rs1726702_rv	-0.384622930362889	0.700516802719749	1	rs1726702
rs1726735_fw	0.0349391368154384	0.972128272986436	1	rs1726735
rs1726735_rv	-0.908913330647968	0.36339587654412	0.896187734129379	rs1726735
rs1726744_fw	0.852405133155371	0.393989272111126	0.912933984158696	rs1726744
rs1726744_rv	0.13284433189028	0.894316493266131	1	rs1726744
rs1726746_fw	-0.47763968296919	0.632906681534875	0.986975621568594	rs1726746
rs1726746_rv	0.19707533323261	0.843768586103841	1	rs1726746
rs1726752_fw	1.99698999169807	0.0458262702168659	0.437857809660853	rs1726752
rs1726752_rv	0.289335137786828	0.772324925571311	1	rs1726752
rs1726807_fw	-0.392866608950348	0.694418004915218	0.99977004222149	rs1726807
rs1726807_rv	1.99218019136343	0.046351290830751	0.439698586465415	rs1726807
rs17268179_fw	-0.777395257630293	0.436925609529559	0.93171313852357	rs17268179
rs17268179_rv	1.90769935635106	0.0564300849704602	0.477606408043695	rs17268179
rs17270146_fw	1.86106320904433	0.0627352509761234	0.499987362532636	rs17270146
rs17270146_rv	0.973979627283819	0.330066654807241	0.878353145602228	rs17270146
rs17270501_fw	-1.01041546143119	0.31229628332055	0.865453848451456	rs17270501
rs17270501_rv	-0.504670789374596	0.613790080803428	0.983492298257518	rs17270501
rs17270624_rv	2.02407843486595	0.0429620820991816	0.425461530599124	rs17270624
rs17271931_fw	0.396665532951924	0.691614120117052	0.999114879006778	rs17271931
rs17271931_rv	-2.25079844897447	0.0243983058313456	0.322583523570313	rs17271931
rs1727322_fw	0.762427029317543	0.445805179272662	0.935069067252046	rs1727322
rs1727322_rv	0.879049456753407	0.379374460740436	0.904658213154058	rs1727322
rs1727324_fw	0.603485937142557	0.546185468023676	0.967110519718595	rs1727324
rs1727324_rv	0.872820423726806	0.382760965583053	0.906975403653462	rs1727324
rs17276513_fw	-0.0149587859862863	0.988065060719016	1	rs17276513
rs17276513_rv	-0.768765179312585	0.442032723514537	0.933123567742827	rs17276513
rs17277015_fw	1.62506097628506	0.104149566858508	0.610283676615145	rs17277015
rs17277015_rv	0.348516563922403	0.727452276438669	1	rs17277015
rs17277375_fw	0	1	1	rs17277375
rs172780_rv	0	1	1	rs172780
rs172781_rv	0.439136679882061	0.660562502676384	0.992341715266138	rs172781
rs172782_rv	-1.65216790461456	0.0985003272977176	0.59744757256438	rs172782
rs17280260_fw	0.535318977488921	0.592429305760412	0.979161211535111	rs17280260
rs17280260_rv	1.1533361676023	0.248772430517145	0.816566212218798	rs17280260
rs17281013_fw	-0.178429520422621	0.858385667328703	1	rs17281013
rs17281013_rv	0.520185456929535	0.602934320624505	0.981916954107005	rs17281013
rs17281761_rv	-1.52733293900672	0.126678242731001	0.656597889326696	rs17281761
rs1728182_fw	0.418777781323622	0.675378544401038	0.995347509639587	rs1728182
rs1728182_rv	-0.961218353340485	0.336442390093863	0.882496300693824	rs1728182
rs17282015_fw	0.122153496936174	0.90277745463395	1	rs17282015
rs17282015_rv	0.337475979487896	0.735758116773051	1	rs17282015
rs17282194_fw	-1.30484091294135	0.191947024521217	0.754521024141694	rs17282194
rs17282194_rv	-0.760639506729208	0.446872415951285	0.935664419305905	rs17282194
rs17283052_fw	1.7119521048468	0.0869054952553333	0.569173643744544	rs17283052
rs17283052_rv	-0.395297084667373	0.69262365068844	0.999237164555161	rs17283052
rs17285449_fw	-2.40442272251801	0.0161980305074723	0.260858968240195	rs17285449
rs17285449_rv	-0.407444412573554	0.683681613194106	0.997703113996618	rs17285449
rs1728645_fw	-0.610472021464073	0.541549171712353	0.965181171678879	rs1728645
rs1728645_rv	3.21134412751301	0.00132115621151544	0.0537896765342168	rs1728645
rs1728653_fw	-0.450160782691001	0.652594511779837	0.990505378899411	rs1728653
rs1728653_rv	-0.274280689106222	0.783868923534226	1	rs1728653
rs17287030_fw	2.45083352279166	0.0142525854437718	0.244412649881031	rs17287030
rs17287030_rv	0.723967634882691	0.469085605122573	0.944269605058075	rs17287030
rs17288042_fw	-0.418718546972227	0.675421839319362	0.995357971028584	rs17288042
rs17288042_rv	-1.96375173515898	0.049558889753214	0.451689565296633	rs17288042
rs17289784_fw	0.469296320521927	0.638857844929738	0.987500551902786	rs17289784
rs17289784_rv	1.85857490688283	0.06308741664376	0.501119355009543	rs17289784
rs17290922_fw	0.808898423459167	0.418573575828257	0.925205916765649	rs17290922
rs17290922_rv	-2.41836483242812	0.0155904366279139	0.255697433473287	rs17290922
rs17292205_fw	-0.0988073108323696	0.92129126369735	1	rs17292205
rs17293632_fw	0.417254317900017	0.676492398508001	0.99543154992633	rs17293632
rs17293632_rv	0.784710816002424	0.432623139777855	0.930273558383249	rs17293632
rs17294094_fw	0.45662742328015	0.647938864732292	0.989822638443099	rs17294094
rs17294094_rv	0.135465787322123	0.892243612637262	1	rs17294094
rs17295938_fw	0.704507863304077	0.481116554876025	0.949087133045302	rs17295938
rs17295938_rv	0.500720477902099	0.616567858285337	0.983492298257518	rs17295938
rs1729652_rv	0	1	1	rs1729652
rs1729653_fw	3.70640481474431	0.000210222192530257	0.0144779527659871	rs1729653
rs1729653_rv	0.434892751804235	0.663640275982934	0.992778000579046	rs1729653
rs1729654_fw	6.08275120290202	1.1813759551875e-09	4.7904530100352e-07	rs1729654
rs1729654_rv	-0.149601866358304	0.88107873561594	1	rs1729654
rs1729673_rv	1.0065469171919	0.314152554575711	0.866263446282535	rs1729673
rs17301517_fw	-0.849829793463952	0.395419722779643	0.913663571025222	rs17301517
rs17301517_rv	0.216227567534997	0.82881036600588	1	rs17301517
rs17302432_fw	0.75680346735093	0.449167615208709	0.936466632225	rs17302432
rs17302432_rv	-0.271606668755489	0.785924471237949	1	rs17302432
rs173026_fw	-0.0909321642994152	0.92754649264055	1	rs173026
rs173026_rv	0.881046081468279	0.378292878848481	0.90441477018256	rs173026
rs17303157_fw	1.93877897273612	0.0525282575935871	0.462504403228599	rs17303157
rs17303157_rv	1.76785136922247	0.0770857545419645	0.543470796835466	rs17303157
rs17308336_fw	-0.402809096116149	0.687088669032229	0.998401121596697	rs17308336
rs17308336_rv	-0.720797118768869	0.471034348385921	0.945089873800755	rs17308336
rs1730851_rv	0.196564787408478	0.844168128533173	1	rs1730851
rs1730859_fw	0.00249175085575756	0.998011872520146	1	rs1730859
rs1730859_rv	-0.170367244664444	0.864721330501661	1	rs1730859
rs1730862_rv	0.170051089811711	0.864969957853585	1	rs1730862
rs1730864_rv	0	1	1	rs1730864
rs1730865_fw	0.518772653176053	0.60391929027491	0.98215901842378	rs1730865
rs1730865_rv	0.474649211140795	0.63503702404373	0.987190445883584	rs1730865
rs173093_fw	-0.311964424922502	0.755067559825954	1	rs173093
rs173093_rv	0.180430122892956	0.856814907725782	1	rs173093
rs1730997_fw	0.657739852746345	0.510705309312303	0.958061762220609	rs1730997
rs1730997_rv	0.317038826877441	0.751214141154796	1	rs1730997
rs17310296_fw	1.26186842960015	0.206996133769113	0.773247597944052	rs17310296
rs17310296_rv	1.5679199135057	0.116899823807099	0.639216431903633	rs17310296
rs17312055_fw	0.246212508979581	0.805517732801777	1	rs17312055
rs17312055_rv	-1.46240478198373	0.14363031980244	0.685790471497433	rs17312055
rs17312754_fw	-0.348864976664521	0.727190679783402	1	rs17312754
rs17312754_rv	0.55836915039076	0.576592334100398	0.975412346163744	rs17312754
rs17312971_fw	-0.043219657069186	0.965526435653087	1	rs17312971
rs17312971_rv	-2.73720386472048	0.00619638803856007	0.148940612646154	rs17312971
rs1731353_fw	-0.723471419990701	0.469390306665017	0.944559507581179	rs1731353
rs1731353_rv	1.60113929493575	0.109346070582509	0.62324158704658	rs1731353
rs17313981_rv	-2.08741764501057	0.0368503983349814	0.394067421929875	rs17313981
rs17315740_fw	0.829743095755088	0.4066840499665	0.919088734575503	rs17315740
rs17315740_rv	0.0193437821223441	0.984566857370172	1	rs17315740
rs17317684_rv	0	1	1	rs17317684
rs17322327_fw	0.107051570571815	0.914748067380751	1	rs17322327
rs17322327_rv	0.155719061054819	0.87625447190467	1	rs17322327
rs17322629_fw	0.998279219509861	0.318143981362438	0.869230494883377	rs17322629
rs17322629_rv	1.52540672501555	0.127157682422944	0.657430752965625	rs17322629
rs17322664_fw	0	1	1	rs17322664
rs17322692_rv	0	1	1	rs17322692
rs17325376_fw	0.602719758336552	0.546695135079097	0.967379240746232	rs17325376
rs17325376_rv	-0.453188687664795	0.650412877506378	0.990158824818878	rs17325376
rs17325839_fw	0.506713406139922	0.612355922709283	0.983183881928233	rs17325839
rs17325839_rv	0.360471779338687	0.718494356939581	1	rs17325839
rs17326497_fw	-1.94979269537623	0.0512008325541483	0.4573179064146	rs17326497
rs17326497_rv	0.218182978050723	0.827286547157736	1	rs17326497
rs17326539_rv	-0.578874827531152	0.562673636457537	0.971547039840546	rs17326539
rs17327001_fw	0.303999045811238	0.761128618110165	1	rs17327001
rs17327001_rv	1.57545928275435e-05	0.999987429653622	1	rs17327001
rs1732792_fw	-0.802641514382135	0.422181966080314	0.926773667334174	rs1732792
rs1732792_rv	0.274781695712093	0.78348396168508	1	rs1732792
rs17330399_fw	0	1	1	rs17330399
rs17331024_fw	0.853814001723533	0.393208055169734	0.912872644881851	rs17331024
rs17337746_fw	1.01526448928042	0.309979766918834	0.863942845927429	rs17337746
rs17337746_rv	0.540700086850128	0.588714318623819	0.978236818452957	rs17337746
rs17337773_fw	1.15454205555483	0.248278007037873	0.81588788982835	rs17337773
rs17337773_rv	-0.0166974611516823	0.986677972587116	1	rs17337773
rs17337965_fw	1.0837701053672	0.278466743114101	0.83999164979962	rs17337965
rs17337965_rv	-0.000973053512586511	0.99922361574799	1	rs17337965
rs17340157_fw	-0.545105432245314	0.585681006781072	0.977183665379945	rs17340157
rs17340157_rv	1.70376841818774	0.0884243603392332	0.572891681857399	rs17340157
rs17341514_fw	1.04475206582443	0.296137574241032	0.853607991084747	rs17341514
rs17341514_rv	-1.28050165624697	0.200368762624905	0.765981975912787	rs17341514
rs1734192_rv	-2.33501139221248	0.0195428256142328	0.286834495380026	rs1734192
rs1734195_fw	-0.162708007284867	0.870748342108959	1	rs1734195
rs1734195_rv	-1.55233954511782	0.120581000484087	0.644005525354322	rs1734195
rs1734196_fw	-1.53227077640302	0.125455629441534	0.653884162186276	rs1734196
rs1734196_rv	-2.72092854806541	0.00650988308312843	0.153522982140606	rs1734196
rs1734197_fw	1.42468054949812	0.154249564069048	0.702396691727123	rs1734197
rs1734197_rv	2.75059328711056	0.00594874508142197	0.145481137364888	rs1734197
rs1734198_fw	0.336881924757979	0.736205911650387	1	rs1734198
rs1734198_rv	-1.00001317178703	0.317304133531194	0.868580755377353	rs1734198
rs17342123_fw	1.86018319129176	0.0628596123286388	0.500320685188759	rs17342123
rs17342123_rv	-1.31073849529697	0.189946128244854	0.752544190004782	rs17342123
rs17342773_fw	-1.73768533552096	0.0822662740511606	0.557145753246723	rs17342773
rs17342773_rv	-0.219453206112529	0.826297027487123	1	rs17342773
rs17342912_fw	0.598364638815114	0.549596655058525	0.968045559813025	rs17342912
rs17342912_rv	0.813014545258841	0.416209718832541	0.924174992074831	rs17342912
rs17343114_fw	4.13505399460045	3.54871188657304e-05	0.00363827461513893	rs17343114
rs17343114_rv	1.55318985291306	0.120377784783252	0.643566369091308	rs17343114
rs17343135_rv	1.29704048628619	0.194617256848294	0.758379527163218	rs17343135
rs17343667_fw	0.243568202297096	0.807565257578147	1	rs17343667
rs17343667_rv	-1.56479154628149	0.117631794588893	0.639931571666113	rs17343667
rs17344332_fw	0.706533886802038	0.479856186912527	0.948187138252689	rs17344332
rs17344332_rv	-1.16275210759522	0.244930093452579	0.812712778164644	rs17344332
rs17344537_fw	1.92085636992823	0.0547498175410105	0.470922381904634	rs17344537
rs17344537_rv	-0.505295310418964	0.61335143611401	0.983255329280865	rs17344537
rs17346125_fw	-0.841817031917024	0.399890376872379	0.915232141022842	rs17346125
rs17346125_rv	-0.606757723985822	0.544011707950559	0.966130982060938	rs17346125
rs17347262_fw	-0.702088107693506	0.482624218288746	0.949473932119472	rs17347262
rs17347262_rv	-0.381282367485286	0.702993735973978	1	rs17347262
rs17347451_fw	0.403643399039051	0.686474967029339	0.99836250331465	rs17347451
rs17347451_rv	-0.712354346065748	0.476245378663467	0.947086979763617	rs17347451
rs17347617_fw	-0.400597154635586	0.688716740887563	0.998632096215617	rs17347617
rs17347617_rv	-0.773859858024349	0.43901367018951	0.93248122551437	rs17347617
rs1734960_fw	-0.288637888309935	0.772858498256008	1	rs1734960
rs1734960_rv	0.428419142438613	0.668345990443957	0.994256058762609	rs1734960
rs173511_fw	0.257760904675579	0.79659143865448	1	rs173511
rs173511_rv	-0.842403907157437	0.399561906750258	0.915172366489023	rs173511
rs173512_fw	-0.113880597478724	0.909332446463034	1	rs173512
rs173512_rv	-2.14251007825874	0.032152458554368	0.368774507513607	rs173512
rs173513_rv	-0.196095499590034	0.844535418685508	1	rs173513
rs1735153_fw	-0.397719038281259	0.690837302151418	0.999044022243328	rs1735153
rs1735153_rv	0.173466699305304	0.862284601151182	1	rs1735153
rs1735154_rv	-1.42168708713638	0.155117110399124	0.703972100546514	rs1735154
rs1735159_fw	0.847907766950887	0.396489338673489	0.913963111524649	rs1735159
rs1735159_rv	1.77311155663103	0.0762102233863719	0.540956761752488	rs1735159
rs1735163_fw	-0.268731023187106	0.788136676601133	1	rs1735163
rs1735163_rv	-0.244050218031321	0.807191927136535	1	rs1735163
rs1735167_fw	1.01669881113246	0.309296731488463	0.863576672727288	rs1735167
rs1735167_rv	-0.496693239046921	0.619405390874316	0.98411867065641	rs1735167
rs1735169_fw	0.320603688072762	0.748510742365361	1	rs1735169
rs1735169_rv	0.206524233372148	0.836381437244343	1	rs1735169
rs1735173_fw	-0.835913435905573	0.403203603198186	0.916894744810642	rs1735173
rs1735173_rv	-0.642818960280638	0.520341578789924	0.96031174326454	rs1735173
rs17351767_fw	-0.0899280551105526	0.928344386716316	1	rs17351767
rs17351767_rv	-0.633340471420265	0.526511329705271	0.961943626735054	rs17351767
rs1735188_rv	0	1	1	rs1735188
rs1735192_fw	-0.224124146562835	0.822660704120211	1	rs1735192
rs1735192_rv	0.139270448975127	0.889236440579847	1	rs1735192
rs1735196_fw	0.806485790971664	0.41996279766797	0.925918824330717	rs1735196
rs1735196_rv	0.368358033845183	0.712606285018683	1	rs1735196
rs173537_fw	1.92233923383225	0.05456308629329	0.470358435741869	rs173537
rs173537_rv	0.716592006113697	0.47362587839379	0.946118710151949	rs173537
rs173538_fw	-0.618657658548214	0.536141909079165	0.964141621060462	rs173538
rs173538_rv	0.273739569660605	0.784284766582708	1	rs173538
rs17353994_fw	1.3106502671339	0.189975948116	0.752559798806652	rs17353994
rs17353994_rv	-0.10931245923984	0.912954664771193	1	rs17353994
rs1735402_rv	0.678679048688434	0.49734124405986	0.955044353581042	rs1735402
rs1735412_fw	1.59733156376707	0.110191818551317	0.625101704210969	rs1735412
rs1735412_rv	-0.857136351149787	0.391369533466701	0.911985556629732	rs1735412
rs1735428_rv	0	1	1	rs1735428
rs17355274_fw	0	1	1	rs17355274
rs17355274_rv	-0.149802187640334	0.880920683348473	1	rs17355274
rs17355357_fw	0.318021710320331	0.750468468714508	1	rs17355357
rs17355357_rv	-0.231789010651795	0.816701892869773	1	rs17355357
rs17356504_rv	0.286970795412469	0.774134682033884	1	rs17356504
rs17357120_fw	-2.59595988257595	0.00943270779409341	0.193810960006519	rs17357120
rs17357120_rv	-0.95781174462483	0.338157695817575	0.883411662724472	rs17357120
rs17357872_fw	-1.01425027628182	0.310463343937172	0.864123369959338	rs17357872
rs17357872_rv	0.338316092629495	0.735124997815659	1	rs17357872
rs17358840_fw	-1.59279476610289	0.111206239671122	0.627319739769238	rs17358840
rs17358840_rv	-0.173035804587481	0.862623284104146	1	rs17358840
rs17358923_fw	-0.010176283805524	0.991880640401218	1	rs17358923
rs17358923_rv	-0.308897746941456	0.75739931073518	1	rs17358923
rs1736088_fw	-0.15953834424536	0.8732447508269	1	rs1736088
rs1736088_rv	-0.631886175005287	0.527461257793574	0.962190947855082	rs1736088
rs17361490_fw	-0.00352431931577321	0.997188005851822	1	rs17361490
rs17361490_rv	2.19997307374077	0.027808805479748	0.345894759343026	rs17361490
rs1736176_fw	0.21075323100768	0.833079835018238	1	rs1736176
rs1736176_rv	-0.969508839210754	0.332291372147174	0.879830800353344	rs1736176
rs1736177_fw	0.162108905199685	0.871220093620837	1	rs1736177
rs1736177_rv	-0.127130202109431	0.898837347570686	1	rs1736177
rs1736180_fw	0.0136550814789525	0.989105159890075	1	rs1736180
rs1736180_rv	-0.884669191533146	0.376335076654485	0.903569771353168	rs1736180
rs1736184_fw	-1.38616832486349	0.165695511114892	0.721335305724747	rs1736184
rs1736184_rv	-3.25235167955435	0.00114454312881295	0.04890734724409	rs1736184
rs1736189_fw	0.516303277453034	0.60564260751874	0.982224809062471	rs1736189
rs1736189_rv	0.325920950684443	0.744484164086053	1	rs1736189
rs1736194_fw	0.438054812199352	0.661346550216273	0.992546363731742	rs1736194
rs1736194_rv	0.807249869570459	0.41952253943275	0.92564588123724	rs1736194
rs17362605_fw	0.752870656177134	0.451527642909887	0.937514594591842	rs17362605
rs17362605_rv	-0.946998964226167	0.343639306729767	0.885551360228566	rs17362605
rs17363069_fw	-0.913189320272352	0.361142979809642	0.895250477974256	rs17363069
rs17363069_rv	-0.207264594837193	0.835803222974288	1	rs17363069
rs17364616_fw	-0.14170104441604	0.887316149942328	1	rs17364616
rs17364616_rv	0.143553041574064	0.885853423863001	1	rs17364616
rs1736556_fw	-1.32669782976466	0.1846086591676	0.746256290671559	rs1736556
rs17365591_fw	-1.05134055432982	0.293102207508514	0.851346685882741	rs17365591
rs1736564_fw	-1.22435685585332	0.220817637390256	0.788220259795656	rs1736564
rs1736564_rv	-1.75500172535907	0.07925901263723	0.548716085466585	rs1736564
rs1736565_rv	-0.398971690696771	0.689914063656428	0.998714085961232	rs1736565
rs1736567_fw	-2.36950288792748	0.0178120159866869	0.274262161508001	rs1736567
rs1736567_rv	-0.722937700661603	0.469718159988381	0.944774432414518	rs1736567
rs1736568_fw	-0.0646968146670008	0.948415399038512	1	rs1736568
rs1736568_rv	1.74868107946846	0.0803461623648387	0.551653805209837	rs1736568
rs17366643_fw	1.24002227639031	0.214967154792864	0.781266879527633	rs17366643
rs17366643_rv	2.40283496511578	0.0162685275811282	0.261528511120196	rs17366643
rs17367381_fw	-0.983828294615589	0.325199944798037	0.874851198899466	rs17367381
rs17367381_rv	-0.158913854211145	0.873736745321994	1	rs17367381
rs17369468_fw	-1.80195693758221	0.0715521809465235	0.526330229746224	rs17369468
rs17369468_rv	-1.39171126792543	0.164009848792659	0.719160115809684	rs17369468
rs17369578_fw	-2.35154406210137	0.0186956752246576	0.280360717722203	rs17369578
rs17369578_rv	0.543291635419897	0.586929022506726	0.977649230740199	rs17369578
rs17369768_fw	1.02185256215218	0.306850687476274	0.861631148649517	rs17369768
rs17369768_rv	1.29966454480031	0.193715967212622	0.757124981001257	rs17369768
rs17369876_rv	0	1	1	rs17369876
rs17370142_fw	0.0250887803992188	0.979984149311316	1	rs17370142
rs17370142_rv	-0.200863019594854	0.840805684437507	1	rs17370142
rs17370313_fw	-0.989177476792401	0.32257631617893	0.872854584887664	rs17370313
rs17370313_rv	-0.898761645783817	0.368779633486192	0.899327488808654	rs17370313
rs17370337_fw	-5.03249089792545	4.84147600429435e-07	9.97255829531483e-05	rs17370337
rs17370337_rv	-0.919141449134309	0.358021591569423	0.892793018566451	rs17370337
rs17371550_fw	-0.738017974312801	0.460503526643196	0.94057705688571	rs17371550
rs17371550_rv	0.415009214068085	0.678135157960421	0.995770143058156	rs17371550
rs17371640_fw	1.26870022830787	0.204548001016048	0.770846323812342	rs17371640
rs17371640_rv	-1.38127774694183	0.167193577679494	0.723461598388234	rs17371640
rs17371903_fw	1.07729481836026	0.28134857646417	0.842508407303674	rs17371903
rs17371903_rv	-0.0181071947263815	0.985553338331716	1	rs17371903
rs17372662_fw	0.290665633961035	0.771307057408287	1	rs17372662
rs17372662_rv	0.688414173368059	0.491192000936209	0.953007919340309	rs17372662
rs17372800_fw	0.336287558782048	0.736654030838012	1	rs17372800
rs17373080_fw	0.437988580094758	0.661394561806897	0.992546363731742	rs17373080
rs17373080_rv	-0.716403801079069	0.473742048552531	0.946118710151949	rs17373080
rs17373793_fw	0.0968526251264023	0.922843431528689	1	rs17373793
rs17373793_rv	1.74011861212521	0.0818381927497041	0.555931154563083	rs17373793
rs17374832_fw	-0.995991582777249	0.31925423493413	0.870514834247616	rs17374832
rs17374832_rv	0.872803365803862	0.38277026473428	0.906975403653462	rs17374832
rs17375948_fw	-0.165560333707564	0.868502965516107	1	rs17375948
rs17375948_rv	-1.19223777984663	0.233168023604403	0.801414224158514	rs17375948
rs17376171_fw	-1.4728585752387	0.140789173969517	0.680438366935731	rs17376171
rs17376171_rv	1.50087590389637	0.133387661618392	0.668387049180133	rs17376171
rs1737896_fw	-0.591162094575142	0.554411817828927	0.969500667632627	rs1737896
rs1737896_rv	-1.23997677400735	0.21498398497674	0.78129337776331	rs1737896
rs1737939_fw	-1.40008847377248	0.161486826200862	0.714628988575043	rs1737939
rs1737939_rv	3.56703988475817	0.000361036545871885	0.0217212845622163	rs1737939
rs1737947_rv	0.905742779060805	0.365072014060048	0.897260326793703	rs1737947
rs17380771_rv	0	1	1	rs17380771
rs17381047_fw	0.667117162556967	0.504697298292528	0.956866713395537	rs17381047
rs17381047_rv	-1.07478772902196	0.282469775557262	0.842889591690332	rs17381047
rs17382723_fw	-0.299170750480089	0.764809765560798	1	rs17382723
rs17382723_rv	-0.968634847428967	0.33272741019242	0.880309227984661	rs17382723
rs17385236_rv	-2.78289041438254	0.00538770004311762	0.137004545584633	rs17385236
rs17386017_fw	0.787153568620827	0.431191973955385	0.929861810476238	rs17386017
rs17386017_rv	-0.175085789758822	0.861012223928241	1	rs17386017
rs17386162_fw	-0.831720560392845	0.405566692547639	0.918464308671548	rs17386162
rs17386162_rv	-2.88077856660331	0.00396694229947571	0.113046777327568	rs17386162
rs17387035_fw	1.05320381305456	0.292247591269539	0.851186288148271	rs17387035
rs17387035_rv	0.786148334758425	0.431780590099692	0.929900037618136	rs17387035
rs1738818_fw	2.31731970498643	0.0204863226778347	0.293487993419816	rs1738818
rs1738818_rv	0.578571047181667	0.562878645365433	0.971547039840546	rs1738818
rs17389180_fw	0.475832348214922	0.634193822144608	0.987190445883584	rs17389180
rs17389180_rv	1.22453816350842	0.220749278738434	0.788181089757627	rs17389180
rs17389408_fw	-1.46954020381738	0.141686325488744	0.682139499717081	rs17389408
rs17389408_rv	0.73707039876111	0.461079539273725	0.940659523483457	rs17389408
rs17391761_fw	-0.916478358458262	0.35941605324843	0.893893812306033	rs17391761
rs17391761_rv	-1.53038751755987	0.125920836852065	0.655215796758905	rs17391761
rs17394246_fw	0.752535779951099	0.451728921217855	0.937548243706437	rs17394246
rs17394246_rv	-0.00724870722309791	0.994216419069466	1	rs17394246
rs1739647_fw	-0.149824141931207	0.880903361835394	1	rs1739647
rs1739647_rv	-0.28764155795268	0.773621129979731	1	rs1739647
rs1739652_fw	1.59365351725503	0.111013660702351	0.626719658489227	rs1739652
rs1739652_rv	-0.284300765909408	0.776179899240045	1	rs1739652
rs1739653_fw	1.55931650622597	0.118921486868806	0.642010047690577	rs1739653
rs1739653_rv	-0.828714132283747	0.407266186970704	0.919399146769845	rs1739653
rs17396537_fw	-0.891304440848861	0.372765866916194	0.901493040618431	rs17396537
rs17396537_rv	-1.13318683424385	0.257135801850769	0.824257289408025	rs17396537
rs17396612_fw	-0.990037160747601	0.322155955899479	0.872585726169425	rs17396612
rs17396612_rv	1.39736283085777	0.16230449047494	0.716333817573978	rs17396612
rs17397112_fw	0.94194537938776	0.346220605189357	0.886808263641316	rs17397112
rs17397112_rv	-1.10833576500112	0.267716834981516	0.83180699019172	rs17397112
rs1739839_fw	1.39318589184883	0.163563584894169	0.718593988912563	rs1739839
rs1739839_rv	1.27062648942244	0.203861558575959	0.77034623049685	rs1739839
rs17401719_fw	-0.487349768832377	0.626010483997769	0.985311005102993	rs17401719
rs17401719_rv	-2.30387025641758	0.0212299278057021	0.298696111730455	rs17401719
rs17403003_fw	-0.0635271243761002	0.949346760732526	1	rs17403003
rs17403003_rv	0.424651953982655	0.671090413388397	0.994688407919099	rs17403003
rs17403531_fw	0.132382439243755	0.894681803877175	1	rs17403531
rs17403531_rv	-0.287508931113865	0.773722664449825	1	rs17403531
rs1740428_fw	-0.0438779788316201	0.965001668738379	1	rs1740428
rs1740428_rv	-0.708971886049693	0.47834192342774	0.947984775393713	rs1740428
rs17404569_fw	-1.13596993742532	0.255969146196309	0.82289057216821	rs17404569
rs17404569_rv	-0.845812470728752	0.397657367428793	0.914371283810101	rs17404569
rs17405109_fw	-0.927445871521156	0.353695083256634	0.890759775196315	rs17405109
rs17405109_rv	3.15064769456372	0.00162908866390557	0.0619955785177236	rs17405109
rs17406815_fw	0.0704784817906938	0.943812826997417	1	rs17406815
rs17406815_rv	0.619095875899142	0.535853200027836	0.964141621060462	rs17406815
rs17406878_fw	-1.28322541325621	0.199413115006654	0.764202845295461	rs17406878
rs17406878_rv	0.453804793420019	0.649969333235969	0.990099002819687	rs17406878
rs17407766_fw	0	1	1	rs17407766
rs17409154_fw	-0.807461299179308	0.41940076270699	0.92559476185406	rs17409154
rs17409154_rv	1.01539705267462	0.309916597434743	0.863942845927429	rs17409154
rs17409194_fw	2.59266912480941	0.00952343438626673	0.194699846378814	rs17409194
rs17409194_rv	0.809398054101934	0.418286221134752	0.925084986238439	rs17409194
rs17409803_rv	0	1	1	rs17409803
rs17411006_fw	-1.85331732131064	0.0638368899168885	0.50308718329625	rs17411006
rs17411006_rv	-0.698597162758879	0.484803817342846	0.950378339504271	rs17411006
rs17412654_fw	1.00376587757587	0.315491475192471	0.867460508720166	rs17412654
rs17412654_rv	0.264710336609613	0.791232614012698	1	rs17412654
rs1741344_fw	-0.0994831850694154	0.920754638036908	1	rs1741344
rs1741344_rv	-1.89307069439161	0.0583484687730905	0.484110328418243	rs1741344
rs17415452_fw	0.712194787783522	0.47634416411861	0.947137107006222	rs17415452
rs17415452_rv	2.53474977059423	0.0112527674796855	0.215755857104051	rs17415452
rs17416806_fw	1.63285517540213	0.102499459452441	0.606327261706329	rs17416806
rs17416806_rv	1.82240649400784	0.0683933299609197	0.517888944592045	rs17416806
rs17420882_rv	0	1	1	rs17420882
rs1742418_fw	0.151729595912728	0.879400213260502	1	rs1742418
rs1742418_rv	3.39255103229497	0.00069245032071142	0.0347285150863288	rs1742418
rs17425881_rv	-0.446655855178718	0.655123560083002	0.991157648863011	rs17425881
rs17426269_fw	-2.3271080353722	0.0199595159546356	0.289565087391927	rs17426269
rs17426269_rv	1.50198626415125	0.133100656268205	0.667911206643104	rs17426269
rs1742757_fw	1.03541452295873	0.300475366210865	0.856231225064874	rs1742757
rs1742757_rv	1.44613797718999	0.148138505698105	0.69332322218011	rs1742757
rs17428388_fw	-1.61834360622635	0.105588568068396	0.614055685648775	rs17428388
rs17428388_rv	-0.176794516091849	0.859669796727547	1	rs17428388
rs17428945_rv	0	1	1	rs17428945
rs174310_fw	-1.26785435615247	0.204849966660905	0.771052409477148	rs174310
rs174310_rv	-1.1529650803403	0.248924717640887	0.816688046765779	rs174310
rs17431446_fw	0.216776122269042	0.828382821164789	1	rs17431446
rs17431446_rv	-1.62355344009668	0.104471149250032	0.611192637181469	rs17431446
rs17434151_fw	2.11917102252845	0.0340760162593286	0.380273706808102	rs17434151
rs17434151_rv	-0.408167601164913	0.683150632430795	0.997635359380292	rs17434151
rs1743788_fw	-2.40498408660298	0.0161731700331404	0.260733395295778	rs1743788
rs1743788_rv	-1.6122579940001	0.10690581002889	0.616806940856999	rs1743788
rs17439106_fw	0.884012030134238	0.376689718762388	0.903569771353168	rs17439106
rs17439106_rv	-0.214006638147263	0.830541880609269	1	rs17439106
rs17443848_fw	-0.709478369719763	0.47802766973968	0.947961226854786	rs17443848
rs17443848_rv	-0.690422297580026	0.48992865858829	0.952779061126202	rs17443848
rs17444075_fw	-0.27843827992456	0.78067593770357	1	rs17444075
rs17444075_rv	-0.509478634447467	0.610416770581147	0.98288250541971	rs17444075
rs17444576_fw	0.51056667315003	0.609654517173661	0.98288250541971	rs17444576
rs17444576_rv	-1.07838075440747	0.280863872113511	0.841825056681545	rs17444576
rs17445836_rv	1.32122930493701	0.186424917852256	0.748455830825403	rs17445836
rs174472_fw	0.546252482160879	0.584892394747105	0.977183665379945	rs174472
rs174472_rv	0.326186920476356	0.744282936648523	1	rs174472
rs1744773_fw	0.261382271768844	0.793797727045156	1	rs1744773
rs1744773_rv	0.595212336813672	0.55170154485223	0.968829782912876	rs1744773
rs17448506_fw	-0.566316244305425	0.571178819613209	0.973917795210929	rs17448506
rs17448506_rv	0.679358681650306	0.496910623118016	0.954882650665469	rs17448506
rs17453522_rv	0	1	1	rs17453522
rs17453555_fw	-0.131398526125271	0.895460054536834	1	rs17453555
rs17453555_rv	0.501311231470911	0.616152102035624	0.983492298257518	rs17453555
rs17454012_fw	-1.50465667951908	0.132412366030807	0.666892339809504	rs17454012
rs17454012_rv	2.47257627847874	0.0134143083440157	0.236268454677826	rs17454012
rs174546_fw	-0.549187688208856	0.582876652668612	0.976800982119978	rs174546
rs174546_rv	-0.333355263156499	0.738866128529127	1	rs174546
rs174548_fw	0.0124246183842797	0.990086843868844	1	rs174548
rs174548_rv	0.559018948319322	0.576148788529082	0.975301518271062	rs174548
rs174560_fw	0.166593181260068	0.867690159287264	1	rs174560
rs174560_rv	0.501033772514528	0.616347354756486	0.983492298257518	rs174560
rs17458706_fw	-7.50320808811179	6.22745735461489e-14	6.57588502244632e-11	rs17458706
rs17458706_rv	-0.968461155252847	0.332814109913054	0.880384200549992	rs17458706
rs17458741_fw	-0.627684509686644	0.530210634863386	0.962435094351984	rs17458741
rs17458741_rv	-1.53682862236266	0.12433528232273	0.651663028998738	rs17458741
rs17461546_fw	-1.01725438163865	0.309032431844672	0.863412398561587	rs17461546
rs17461546_rv	0.864816455250975	0.387139537963507	0.909336768108192	rs17461546
rs17462179_fw	-1.82716097231779	0.0676755699544629	0.515902131908807	rs17462179
rs17462179_rv	-0.416707797782166	0.676892150028322	0.995494187310293	rs17462179
rs17462267_fw	-0.253853874021235	0.799608450857024	1	rs17462267
rs17462267_rv	2.75443189019775	0.0058794125857314	0.145101463558228	rs17462267
rs17464525_fw	-1.07333186762899	0.283122241839297	0.843478748460757	rs17464525
rs17464525_rv	-2.30164277834754	0.021355325602907	0.299623998908994	rs17464525
rs1746471_fw	-1.43633490896479	0.150907065170658	0.698140018748505	rs1746471
rs1746471_rv	1.33210825940942	0.182824616657785	0.743950885118697	rs1746471
rs174649_fw	0.477615777909328	0.632923698906271	0.986975621568594	rs174649
rs174649_rv	0.383526997973479	0.701329056308443	1	rs174649
rs17466257_fw	-0.0471316429158887	0.962408307952966	1	rs17466257
rs17466257_rv	-0.924698976177533	0.355122512141633	0.891620691834475	rs17466257
rs1746817_fw	-0.0746710790390628	0.940476418995782	1	rs1746817
rs1746817_rv	-0.136124367320649	0.891722964487167	1	rs1746817
rs17470089_fw	0.906361853831584	0.364744356413529	0.896981537633119	rs17470089
rs17470089_rv	0.00956779928705963	0.992366117139319	1	rs17470089
rs17470440_fw	1.13292428138364	0.25724605219467	0.824356441907617	rs17470440
rs17471649_fw	1.88490125584345	0.0594431705403144	0.488109627104451	rs17471649
rs174721_fw	-3.14853983451933	0.00164088357732891	0.0621871493560535	rs174721
rs174721_rv	-0.0474712215106575	0.962137666375921	1	rs174721
rs17472161_fw	1.10558296203725	0.268907067705581	0.832658113471741	rs17472161
rs17472161_rv	-0.980010823027416	0.327080776231951	0.875819812559328	rs17472161
rs174722_rv	0	1	1	rs174722
rs17472506_fw	-0.146662437989216	0.883398468071513	1	rs17472506
rs17472506_rv	-0.164208981660726	0.869566630743612	1	rs17472506
rs17475228_fw	0	1	1	rs17475228
rs17475228_rv	2.42635696361353	0.0152512609567121	0.253089909306789	rs17475228
rs174760_fw	-0.499912136447963	0.617136946231204	0.983529781201403	rs174760
rs174760_rv	-1.89638701162482	0.0579088880809587	0.48242406620576	rs174760
rs17476364_fw	-1.78783010213607	0.073803422709369	0.533088003734929	rs17476364
rs17476364_rv	-1.04755936545486	0.294841667257519	0.852558837276887	rs17476364
rs17476385_fw	-0.0942756575054528	0.924890186273713	1	rs17476385
rs17476385_rv	-3.35969896393301	0.000780274439124676	0.0377310676108492	rs17476385
rs17477420_fw	0.0376933688576732	0.969932163126291	1	rs17477420
rs17477420_rv	0.029081051505699	0.976799948114304	1	rs17477420
rs17477830_fw	-3.43882813250027	0.000584238019174378	0.0309310931626829	rs17477830
rs17477830_rv	-0.000931505378548017	0.999256766347636	1	rs17477830
rs1747838_rv	0	1	1	rs1747838
rs17478818_fw	-0.267408960404211	0.789154301163294	1	rs17478818
rs17478818_rv	0.679104655582224	0.497071552831601	0.955003446996778	rs17478818
rs17479749_fw	-0.724253363102548	0.468910202905991	0.944147717835161	rs17479749
rs17479749_rv	-0.489377863237749	0.624574205281274	0.985112389525132	rs17479749
rs17479856_fw	0.16976692429328	0.865193439879201	1	rs17479856
rs17479856_rv	1.44981027368524	0.147111433792201	0.691791281319468	rs17479856
rs17480169_fw	0.000349367686079458	0.999721244922904	1	rs17480169
rs17480169_rv	-1.50698917551419	0.131813431792739	0.665767253442298	rs17480169
rs1748032_fw	0.287853566011058	0.773458832069075	1	rs1748032
rs1748032_rv	-0.224789602518532	0.822142955083916	1	rs1748032
rs17481063_fw	0.393147023756128	0.694210894631732	0.999743876140239	rs17481063
rs17481063_rv	0.335455229962622	0.737281711416047	1	rs17481063
rs17484359_fw	-0.348671124979612	0.727336224362501	1	rs17484359
rs17484359_rv	-2.16259122937314	0.0305726334357101	0.360015750886511	rs17484359
rs17485664_fw	1.81356121085948	0.069745306814342	0.521653359304689	rs17485664
rs17485664_rv	-1.42991792824384	0.152740575796723	0.700555294148782	rs17485664
rs17485793_fw	-0.787699774700141	0.430872337395434	0.929726823235247	rs17485793
rs17485793_rv	0.291146319148371	0.770939415990627	1	rs17485793
rs17486173_fw	0.312331354052348	0.754788713950192	1	rs17486173
rs17486173_rv	0.649696889487214	0.515888033532819	0.959486929381163	rs17486173
rs17487788_fw	0.834888182979815	0.403780668823768	0.917199747547453	rs17487788
rs17487788_rv	1.50667158400393	0.131894858698346	0.665776738453536	rs17487788
rs17491_fw	-0.488523399184683	0.625179155818598	0.985230464662424	rs17491
rs17491_rv	-0.370049366343702	0.71134570803809	1	rs17491
rs17491771_fw	2.35910231376248	0.0183192042345801	0.278121947638089	rs17491771
rs17491771_rv	0.00405423485542968	0.996765197464631	1	rs17491771
rs17493567_fw	-0.628087960727731	0.529946319426703	0.962435094351984	rs17493567
rs17493567_rv	0.332886387362261	0.739220045308657	1	rs17493567
rs1749440_rv	0	1	1	rs1749440
rs1749555_fw	0.122473565049856	0.902523980401273	1	rs1749555
rs1749555_rv	0.377546686699182	0.705767375959986	1	rs1749555
rs1749556_fw	0	1	1	rs1749556
rs1749558_rv	0	1	1	rs1749558
rs1749559_fw	-1.0474979819596	0.2948699624377	0.852558837276887	rs1749559
rs1749560_fw	0.702565231722807	0.4823267362814	0.949361612736086	rs1749560
rs1749560_rv	0.680394584687336	0.496254649002582	0.954530963850479	rs1749560
rs1749561_fw	-0.687885774439651	0.491524715511971	0.953083919522052	rs1749561
rs1749561_rv	0.363747851814154	0.716046306941644	1	rs1749561
rs17496425_fw	-0.540144677653359	0.589097261410579	0.978343513590258	rs17496425
rs17496425_rv	-0.889514512430437	0.373726627273651	0.901766570547741	rs17496425
rs17497903_fw	-0.277207377565169	0.781620875056337	1	rs17497903
rs17497903_rv	-0.347752248298636	0.7280262542088	1	rs17497903
rs1749862_fw	-0.565541913843013	0.571705223890533	0.973996514305682	rs1749862
rs1749862_rv	0.974398643151329	0.329858642925765	0.878140478853157	rs1749862
rs17499330_rv	-0.0103990957771943	0.991702871576897	1	rs17499330
rs17500924_fw	-1.48090381179904	0.138632207143423	0.67697004316675	rs17500924
rs17500924_rv	1.96846355242758	0.0490147257873738	0.449787456266396	rs17500924
rs17501542_fw	1.31894956301493	0.18718597486618	0.749456673156928	rs17501542
rs17501542_rv	0.119300129332044	0.905037581039916	1	rs17501542
rs17501976_fw	0.419512070961408	0.674841934737344	0.995284221203427	rs17501976
rs17501976_rv	0.495605621580746	0.620172685805871	0.984217611517957	rs17501976
rs17507300_fw	-1.12197434679734	0.261873347390345	0.827485736140034	rs17507300
rs17507300_rv	0.43804380516315	0.661354529110007	0.992546363731742	rs17507300
rs1750792_fw	0.0274279293068711	0.978118422259097	1	rs1750792
rs1750792_rv	-0.216816453979897	0.828351388539942	1	rs1750792
rs17511102_fw	-0.702009181827815	0.482673437375988	0.949488588118376	rs17511102
rs17511102_rv	-0.143107379815169	0.886205376685904	1	rs17511102
rs17516397_fw	1.05445642046962	0.291674002742796	0.850611583578548	rs17516397
rs17516397_rv	1.67903078944246	0.0931460433112863	0.584536289137378	rs17516397
rs17518077_fw	-0.304364064834874	0.760850541985817	1	rs17518077
rs17518077_rv	-0.113823458766125	0.909377742039183	1	rs17518077
rs17519859_fw	-2.03804438257964	0.041545494496171	0.418444295534724	rs17519859
rs17519859_rv	0.591816918291499	0.553973192851822	0.969500667632627	rs17519859
rs175207_fw	1.31415953649056	0.188792522188676	0.751100031300683	rs175207
rs175207_rv	0.674196780067879	0.500186216481895	0.956225521686863	rs175207
rs17522399_rv	0.297053577254224	0.766425605424546	1	rs17522399
rs17523023_rv	-2.39258085139345	0.0167303415241594	0.265353071170141	rs17523023
rs17523134_fw	0.118399349945274	0.905751240825208	1	rs17523134
rs17523134_rv	1.30443869420883	0.192084049357336	0.754749720650233	rs17523134
rs17523190_rv	0.142187152393849	0.886932179586995	1	rs17523190
rs1752405_fw	-1.61380884457685	0.10656889551823	0.616111434443544	rs1752405
rs1752405_rv	0.209849082052306	0.833785463907752	1	rs1752405
rs1752408_fw	0.21762893516411	0.827718237801197	1	rs1752408
rs1752408_rv	1.61742907586048	0.105785693703995	0.614379200424301	rs1752408
rs1752409_fw	-0.150716542979127	0.880199322897709	1	rs1752409
rs1752409_rv	1.32560443412638	0.184970756724631	0.746460559480413	rs1752409
rs1752436_fw	0.0672614832653473	0.946373539320024	1	rs1752436
rs1752436_rv	1.49734340401418	0.134303926504467	0.669417200865004	rs1752436
rs17524376_rv	-1.41067314524564	0.158341012904845	0.709521527895616	rs17524376
rs17525614_fw	0.724058260498094	0.469029968137638	0.94422066652153	rs17525614
rs17525614_rv	-1.1408146319249	0.253947070354036	0.820571360458475	rs17525614
rs17525727_rv	0	1	1	rs17525727
rs1752664_fw	0.274966110949146	0.783342274635	1	rs1752664
rs1752664_rv	-0.0642752695500753	0.94875104476755	1	rs1752664
rs17529507_fw	-0.250701083140111	0.802045223194311	1	rs17529507
rs17529507_rv	-0.086765469968018	0.930857935053185	1	rs17529507
rs17530504_fw	-0.165481728142083	0.868564830389541	1	rs17530504
rs17530504_rv	-0.132409669248009	0.894660267063117	1	rs17530504
rs17534709_fw	1.08353916829168	0.278569175223812	0.83999164979962	rs17534709
rs17534709_rv	-0.182980686525646	0.854813172684002	1	rs17534709
rs17537402_fw	-0.790569175602353	0.42919544021207	0.928946068584869	rs17537402
rs17537402_rv	-0.336787941029892	0.736276764233391	1	rs17537402
rs17537465_fw	-1.46319338624657	0.143414470017931	0.685445312217322	rs17537465
rs17537465_rv	1.44667602754688	0.147987681605483	0.693215456351154	rs17537465
rs17538405_fw	0.288957780468799	0.77261368627675	1	rs17538405
rs17538405_rv	-0.00938364132047822	0.99251304734087	1	rs17538405
rs17538412_fw	0.575661412771082	0.564844062061355	0.971961734651952	rs17538412
rs17538412_rv	1.19982900907952	0.23020575536124	0.798365637581326	rs17538412
rs17538964_fw	-0.340889421584731	0.733186828722613	1	rs17538964
rs17538964_rv	0.229210890935575	0.818705008157468	1	rs17538964
rs17540424_fw	-1.50275265449811	0.132902839079841	0.667728007926675	rs17540424
rs17540424_rv	2.38396888873204	0.0171270502322759	0.268643650356249	rs17540424
rs17540449_fw	-1.50831777318699	0.131473216536034	0.665319664138306	rs17540449
rs17540449_rv	-1.02091107714757	0.307296570508944	0.861930296974055	rs17540449
rs17540470_fw	1.52172644427941	0.128077638695726	0.658416631989749	rs17540470
rs17540470_rv	-1.3849024971938	0.166082283354913	0.721638390084872	rs17540470
rs17540750_fw	0.262411177586823	0.793004456077269	1	rs17540750
rs17540750_rv	-0.956923384691651	0.338605927079423	0.883554729500188	rs17540750
rs17541429_fw	0.0951499725414722	0.924195705748088	1	rs17541429
rs17541429_rv	-0.740044670306631	0.459272889792909	0.939873952348283	rs17541429
rs17541517_fw	0.10031621642987	0.920093283584543	1	rs17541517
rs17541517_rv	-0.74650695355148	0.455361232668734	0.938803290783443	rs17541517
rs17543373_fw	-0.839765136741145	0.401040084432309	0.915861467695625	rs17543373
rs17543373_rv	-0.0282594350688046	0.977455233793634	1	rs17543373
rs17545254_fw	0.335381130396108	0.737337600308226	1	rs17545254
rs17545254_rv	1.66427955125962	0.0960565769229904	0.591690192427679	rs17545254
rs1754616_rv	3.01257394716719	0.00259042315938693	0.0860233582852453	rs1754616
rs17546208_fw	-1.26671673535091	0.205256593821051	0.771516904099211	rs17546208
rs17546424_fw	-0.500829803573612	0.616490908581168	0.983492298257518	rs17546424
rs17546424_rv	-1.84558953284673	0.0649518274782211	0.507011281065333	rs17546424
rs17546439_fw	0.301571102543903	0.762979039757496	1	rs17546439
rs17546439_rv	-0.0122505277797118	0.990225737502935	1	rs17546439
rs17546494_fw	-0.563609650685057	0.573019817493973	0.974240651808049	rs17546494
rs17546494_rv	0.289410808132512	0.77226702503557	1	rs17546494
rs17547209_fw	-0.660150387090216	0.509157326584719	0.957524158353658	rs17547209
rs17547209_rv	-0.467376660677128	0.640230417818355	0.987831167441986	rs17547209
rs17548087_fw	-0.372877731504189	0.709239446403665	1	rs17548087
rs17548087_rv	-0.184090438201384	0.853942507498824	1	rs17548087
rs17549955_fw	-0.408405046683534	0.682976328938904	0.997635359380292	rs17549955
rs17549955_rv	0.0748717798105992	0.940316729965652	1	rs17549955
rs17551204_fw	-0.0219906557587198	0.982455409361249	1	rs17551204
rs17551204_rv	0	1	1	rs17551204
rs17551549_fw	-3.61639152756965	0.000298738418578228	0.0189494787950187	rs17551549
rs17551549_rv	0.910930924752503	0.362331770296052	0.895670887524192	rs17551549
rs17552387_fw	0.655929280915256	0.51186962726793	0.958291199236922	rs17552387
rs17552387_rv	0.857829165391837	0.390986802534286	0.91166590241787	rs17552387
rs17552724_fw	-1.2170431760982	0.223587788881695	0.791070846410076	rs17552724
rs17552724_rv	0.551181858024484	0.581509015275229	0.97621601693921	rs17552724
rs1755279_fw	-1.43440312792557	0.15145725555808	0.698892146788897	rs1755279
rs1755279_rv	-0.63983416082525	0.522280421222311	0.960883044480057	rs1755279
rs17554931_fw	-1.01375671881315	0.310698852295442	0.864367096247124	rs17554931
rs17554931_rv	-0.538554485251242	0.590194300269612	0.978671224978422	rs17554931
rs17555357_fw	-1.06472485721136	0.287000458034433	0.846896730786504	rs17555357
rs17555357_rv	-0.660033043502225	0.509232624646273	0.957524158353658	rs17555357
rs1755592_fw	-1.55489801509386	0.119970360189948	0.643297855072343	rs1755592
rs1755592_rv	0.848142066408057	0.396358856639624	0.913879362701574	rs1755592
rs1755639_fw	-1.32626299739044	0.184752598818351	0.74635252933111	rs1755639
rs1755639_rv	-0.176736894841341	0.859715059143671	1	rs1755639
rs1755685_fw	0.0367048720524469	0.970720323926392	1	rs1755685
rs1755685_rv	-1.58905156174964	0.112048752245308	0.629225247560479	rs1755685
rs1755700_fw	-4.41000392929563	1.03368743503353e-05	0.00131097082749428	rs1755700
rs1755700_rv	-0.090862795586899	0.927601612683658	1	rs1755700
rs17557029_fw	-1.17997167760528	0.238011479658159	0.806211064827295	rs17557029
rs17557029_rv	1.11863578495976	0.263295550524514	0.828506388519124	rs17557029
rs1756012_fw	1.3968520542556	0.16245806506405	0.716571532680442	rs1756012
rs1756012_rv	0.0206052659813749	0.983560539713206	1	rs1756012
rs17561236_fw	-0.65643685674728	0.511543082630672	0.958291199236922	rs17561236
rs17561236_rv	1.24535615101875	0.213000863899379	0.77925379774913	rs17561236
rs17565229_fw	0.305053603794783	0.76032532678089	1	rs17565229
rs17565229_rv	-1.6648566777615	0.0959413530853086	0.591449972461002	rs17565229
rs17566088_fw	1.57057871011816	0.116280538380931	0.638124709820163	rs17566088
rs17566088_rv	0.786771230001809	0.431415798036075	0.929900037618136	rs17566088
rs17566403_fw	-0.550092913529355	0.58225564695721	0.976756439883165	rs17566403
rs17566403_rv	3.149606435825	0.0016349054295322	0.0620907007017549	rs17566403
rs1757139_fw	-0.945280518754777	0.344515681478379	0.88571832727934	rs1757139
rs1757139_rv	2.4161167135967	0.0156870321379749	0.256512760959949	rs1757139
rs175714_rv	-1.53048045652399	0.125897847353412	0.655215796758905	rs175714
rs175716_fw	-0.58462723139972	0.558798393201373	0.970161729199512	rs175716
rs175716_rv	-0.516120257744412	0.605770420127383	0.982224809062471	rs175716
rs1757183_fw	-0.71794568643357	0.472790776591419	0.945888937149429	rs1757183
rs1757183_rv	-0.10480793609214	0.916528212645156	1	rs1757183
rs17576249_fw	0.867999741890379	0.385394473943068	0.908405515115856	rs17576249
rs17576249_rv	-0.577996111735296	0.563266744363358	0.971561956261558	rs17576249
rs17576822_fw	-0.259137569429304	0.795529098361154	1	rs17576822
rs17576822_rv	0.091378392564531	0.927191930144828	1	rs17576822
rs17577025_fw	-0.0626149357520082	0.950073135745864	1	rs17577025
rs17577025_rv	0.785365042257229	0.432239570744862	0.929947547565426	rs17577025
rs17579044_fw	-1.69620191261037	0.0898476483859635	0.57706963938839	rs17579044
rs17579044_rv	0.155328053422306	0.87656270057172	1	rs17579044
rs1757925_fw	0.050632380304411	0.959618460156369	1	rs1757925
rs1757925_rv	-0.224779713821113	0.822150648285335	1	rs1757925
rs1757927_rv	0	1	1	rs1757927
rs17589360_fw	-0.504034623640657	0.614237046533804	0.983492298257518	rs17589360
rs17589360_rv	-0.468149666647047	0.639677563675344	0.987662446220198	rs17589360
rs17590091_fw	-0.184775320005802	0.853405266296444	1	rs17590091
rs17590091_rv	-0.858332321477745	0.390708986875634	0.911489663507549	rs17590091
rs17591516_rv	1.17568636288407	0.239720230052385	0.807537255555291	rs17591516
rs17592922_rv	0	1	1	rs17592922
rs17593451_rv	1.55836372108544	0.119147051532278	0.642353182755271	rs17593451
rs1759627_fw	-1.02631118139031	0.304744928464257	0.859781751000245	rs1759627
rs1759627_rv	1.50684482603292	0.131850436552161	0.665775495625739	rs1759627
rs17596576_fw	0.313243438350613	0.754095718761402	1	rs17596576
rs17596576_rv	2.05511738145064	0.0398676684749039	0.409109599354478	rs17596576
rs17597395_fw	0.452493534832948	0.650913477726473	0.990248702124855	rs17597395
rs17597395_rv	1.30420764735969	0.192162793168175	0.754800988375859	rs17597395
rs17598291_fw	-2.49782670508265	0.0124957262740793	0.227443346227837	rs17598291
rs17598291_rv	-3.81178242171237	0.000137968297866244	0.0106144888123843	rs17598291
rs17598603_fw	-0.493920579961362	0.621362269677779	0.984423413058153	rs17598603
rs17598603_rv	-0.384255327023017	0.700789214929672	1	rs17598603
rs175990_fw	0.44534650206346	0.656069367104025	0.991204304605702	rs175990
rs175990_rv	-0.207608527716905	0.835534645289646	1	rs175990
rs17599164_fw	2.57408706009426	0.0100504979854734	0.201202989269409	rs17599164
rs17599164_rv	-0.146882165743868	0.883225028908529	1	rs17599164
rs17599522_fw	1.28864449507118	0.19752170707669	0.76173892104235	rs17599522
rs17599522_rv	0.839089856585828	0.401418887716153	0.916015911200662	rs17599522
rs1760058_fw	-2.68670436175782	0.00721607903870894	0.163211896736942	rs1760058
rs1760058_rv	-0.0624991677441527	0.950165324689919	1	rs1760058
rs17600636_fw	-1.03947432947066	0.29858419079991	0.85515853521852	rs17600636
rs17600636_rv	1.59304629793019	0.111149805193777	0.62711875487942	rs17600636
rs17602312_fw	-0.683856649033117	0.494065690755012	0.953665060240324	rs17602312
rs17602312_rv	-1.50365221428598	0.132670939268781	0.667179279373513	rs17602312
rs17605267_fw	-3.01396985196382	0.00257853427811156	0.0857229928796013	rs17605267
rs17605267_rv	1.30233068634502	0.192803365955061	0.755718993058184	rs17605267
rs176060_fw	0.507721193721762	0.611648883151898	0.983033654368782	rs176060
rs176060_rv	-1.85668202230037	0.0633564067060215	0.502010745709335	rs176060
rs17606146_fw	0.852772968904508	0.393785216796847	0.912933984158696	rs17606146
rs17606146_rv	-1.06516293553309	0.286802203128117	0.846687111627277	rs17606146
rs17607908_rv	0.624213744162332	0.532487221812253	0.962845201506012	rs17607908
rs1760798_fw	-1.06676869834819	0.286076296570939	0.846236408491772	rs1760798
rs1760798_rv	2.36370737296886	0.0180930975192868	0.276459350503385	rs1760798
rs17608967_fw	2.32717273208117	0.0199560736961258	0.289565087391927	rs17608967
rs17608967_rv	0.770638569153945	0.44092119329806	0.93295913897149	rs17608967
rs1760940_fw	-0.378296201858081	0.70521056663243	1	rs1760940
rs1760940_rv	1.01611711154844	0.309573621459745	0.863865206359618	rs1760940
rs1760959_fw	-0.196743773600182	0.844028053132397	1	rs1760959
rs1760959_rv	-0.807014001257832	0.419658416603026	0.925703878994866	rs1760959
rs17611866_fw	-0.0378849946623851	0.969779376985454	1	rs17611866
rs17611866_rv	-0.787013171969107	0.431274155451966	0.929900037618136	rs17611866
rs17612441_fw	-1.84441139326761	0.0651232081576109	0.507832978687489	rs17612441
rs17612441_rv	0.959552916414609	0.337280275329235	0.882981900139774	rs17612441
rs17612466_rv	0	1	1	rs17612466
rs17615519_fw	0.439055796618342	0.66062110725462	0.992376799728651	rs17615519
rs17615519_rv	0.938345980041564	0.348066637461977	0.887839598727834	rs17615519
rs17616115_fw	0.649175718001248	0.516224804817619	0.959592911413144	rs17616115
rs17616115_rv	1.10700524421441	0.268291660991821	0.832237032583664	rs17616115
rs17618119_fw	0.843545146547259	0.398923627591809	0.915002738144706	rs17618119
rs17618369_fw	1.37353554734265	0.169585918203903	0.726259254731456	rs17618369
rs17618369_rv	0.0785821348281084	0.937364997931673	1	rs17618369
rs17623020_fw	1.78747741325958	0.0738603595149408	0.533147951286452	rs17623020
rs17623020_rv	0.875835422089877	0.381119510347722	0.906222151751227	rs17623020
rs1762482_fw	-1.83850587013956	0.0659878976645751	0.511156958355109	rs1762482
rs1762482_rv	-1.19544802230644	0.231912032656824	0.800147060479531	rs1762482
rs1762484_fw	-1.23257862620627	0.217733015323098	0.784692744155533	rs1762484
rs1762509_fw	-1.49748155081369	0.134268002580873	0.669311929513674	rs1762509
rs1762509_rv	1.18893144437954	0.234466645269878	0.803009067198171	rs1762509
rs17625947_fw	0.0410618154650503	0.967246615758207	1	rs17625947
rs17625947_rv	1.22587327853892	0.220246365892054	0.787904522469408	rs17625947
rs17626118_fw	1.53710191838525	0.124268353274946	0.651501868502878	rs17626118
rs17626118_rv	-0.450956733018531	0.652020733063448	0.990329528489564	rs17626118
rs17628806_fw	0.190591412286722	0.848845718863574	1	rs17628806
rs17628806_rv	-0.118800011132391	0.905433799865013	1	rs17628806
rs17628908_fw	-0.251618458501182	0.801335989755084	1	rs17628908
rs17628908_rv	0.614153424657241	0.539113947476447	0.964921675099022	rs17628908
rs17629999_fw	-0.180809310081697	0.856517255170203	1	rs17629999
rs17630023_fw	-0.706632280052022	0.479795023386969	0.948187138252689	rs17630023
rs17630023_rv	2.02661717363479	0.0427015788574706	0.424261921879984	rs17630023
rs17631249_fw	-0.178285607795716	0.858498681056245	1	rs17631249
rs17631249_rv	1.45864037922489	0.144664113700221	0.687747185820614	rs17631249
rs1763132_fw	-0.445548098742753	0.655923708426206	0.991204304605702	rs1763132
rs1763132_rv	0.13893757305007	0.889499479893614	1	rs1763132
rs17632129_fw	2.67720867813267	0.00742383812002194	0.166154981685122	rs17632129
rs17632129_rv	0.229851448075166	0.818207205025992	1	rs17632129
rs17634022_fw	-0.499786413795568	0.617225478075273	0.983529781201403	rs17634022
rs17634022_rv	-1.78910003553309	0.0735987064584117	0.532461527338854	rs17634022
rs17635627_fw	-0.467632484586403	0.640047430338224	0.987831167441986	rs17635627
rs17635627_rv	-0.734749086954362	0.462492319323104	0.941125269596427	rs17635627
rs17639826_fw	0	1	1	rs17639826
rs17642107_fw	-1.22058964244896	0.222241429903531	0.789509143640474	rs17642107
rs17642107_rv	1.55544493071661	0.119840140356874	0.643049165197644	rs17642107
rs17642738_fw	1.29520085028502	0.19525095158804	0.758778649535277	rs17642738
rs17642738_rv	-0.867656647352912	0.385582325448704	0.908447642919568	rs17642738
rs17644323_fw	-0.35945507040527	0.71925468342732	1	rs17644323
rs17644323_rv	-1.6756273808131	0.0938112021312229	0.586569752725624	rs17644323
rs176463_fw	-0.273180160647978	0.784714729677201	1	rs176463
rs176463_rv	0.256029467389808	0.797928083766691	1	rs176463
rs176467_rv	-1.53806997175463	0.124031507154178	0.651117771321382	rs176467
rs17647607_fw	-1.80725584910509	0.0707223965735923	0.524515309551432	rs17647607
rs17647607_rv	0.942334357583239	0.346021483096199	0.886760340951024	rs17647607
rs176477_fw	0.0636788043122444	0.949225982195586	1	rs176477
rs176477_rv	1.49929530882665	0.133797038845163	0.668437514014975	rs176477
rs176480_fw	1.53335245279946	0.125189037194663	0.653265261749682	rs176480
rs176480_rv	2.23843506496491	0.025192697523281	0.328631688724785	rs176480
rs176487_fw	0.628531430972093	0.529655863220374	0.962397240838435	rs176487
rs176487_rv	-2.62949674571641	0.00855113503236101	0.181305637228164	rs176487
rs176489_fw	-0.679642596933441	0.4967307909563	0.954783426925818	rs176489
rs176489_rv	-1.69107060976343	0.0908233176661758	0.579480267389977	rs176489
rs17649050_rv	0	1	1	rs17649050
rs17649068_rv	0	1	1	rs17649068
rs176492_rv	1.96470879686115	0.0494479512135295	0.451555879290781	rs176492
rs17649250_fw	-0.296811334821668	0.766610551299698	1	rs17649250
rs17649250_rv	0.318533268148396	0.750080463417223	1	rs17649250
rs17649257_fw	-1.54710413549211	0.121838136896243	0.646647988113874	rs17649257
rs17649257_rv	-0.129081210749946	0.897293389267175	1	rs17649257
rs176493_fw	1.92537559368266	0.0541823866714444	0.469262402942668	rs176493
rs176493_rv	0.449902193346722	0.652780965998963	0.990505378899411	rs176493
rs176494_fw	-1.03774879861033	0.299387019763015	0.855628393888438	rs176494
rs176494_rv	4.06875436106923	4.72651438862468e-05	0.00458696856984715	rs176494
rs176500_fw	0.270526113563954	0.786755529881598	1	rs176500
rs176500_rv	1.37384200391784	0.169490737779905	0.726122589595758	rs176500
rs17650541_fw	-0.495697936627853	0.620107543092322	0.984205920765821	rs17650541
rs17650541_rv	-0.425143436966399	0.670732114711631	0.994688407919099	rs17650541
rs176508_fw	-0.0793852172291855	0.936726226473267	1	rs176508
rs17651293_fw	-0.966596601269387	0.333745734309624	0.880838590002978	rs17651293
rs17651293_rv	-0.00825601677146502	0.993412726517821	1	rs17651293
[truncated: 88,428 more rows]
