# Supplementary material for: High-throughput characterization of genetic effects on DNA–protein binding and gene transcription
Source: Genome Res. 2018 Nov;28(11):1701–8. doi: 10.1101/gr.237354.118 (PMC6211638; doi:10.1101/gr.237354.118)
Supplement: Supplemental Material [file supp_gr.237354.118_Supplemental_Table_S14.txt]

#Table S14: ASB and complex traits. DeltaAST results for BiT-BUNDLE-seq. SNPs are nominally significant, associated to a complex trait, and are also CentiSNPs. Columns are rsID, direction, p-value, complex trait.
rsID	Direction	p_all	trait
rs10781369	fw	3.51E-02	HDL
rs10781369	fw	3.51E-02	HB
rs10781369	fw	3.51E-02	LSBMD
rs10781369	fw	3.51E-02	MPV
rs10781369	fw	3.51E-02	PCV
rs10781369	fw	3.51E-02	FG
rs10781369	fw	3.51E-02	CD
rs10781369	fw	3.51E-02	MCHC
rs10781369	fw	3.51E-02	HEIGHT
rs10781369	fw	3.51E-02	TC
rs10781369	fw	3.51E-02	RBC
rs10781369	fw	3.51E-02	MCH
rs10781369	fw	3.51E-02	FNBMD
rs10781369	fw	3.51E-02	PLT
rs10781369	fw	3.51E-02	LDL
rs10781369	fw	3.51E-02	MCV
rs10781369	fw	3.51E-02	TG
rs10781369	fw	3.51E-02	BMI
rs113234443	rv	0.012306595	FNBMD
rs113234443	rv	0.012306595	FG
rs113234443	rv	0.012306595	CD
rs113234443	rv	0.012306595	HB
rs113234443	rv	0.012306595	PLT
rs113234443	rv	0.012306595	MCV
rs113234443	rv	0.012306595	LSBMD
rs113234443	rv	0.012306595	LDL
rs113234443	rv	0.012306595	TC
rs113234443	rv	0.012306595	TG
rs113234443	rv	0.012306595	RBC
rs113234443	rv	0.012306595	PCV
rs113234443	rv	0.012306595	HEIGHT
rs113234443	rv	0.012306595	MCHC
rs113234443	rv	0.012306595	MCH
rs113234443	rv	0.012306595	MPV
rs113234443	rv	0.012306595	BMI
rs11657699	fw	0.011437687	TG
rs11657699	fw	1.14E-02	LDL
rs11657699	fw	1.14E-02	LSBMD
rs11657699	fw	1.14E-02	MCH
rs11657699	fw	1.14E-02	MCHC
rs11657699	fw	1.14E-02	BMI
rs11657699	fw	1.14E-02	MCV
rs11657699	fw	1.14E-02	HB
rs11657699	fw	1.14E-02	CD
rs11657699	fw	1.14E-02	HEIGHT
rs11657699	fw	1.14E-02	TC
rs11657699	fw	1.14E-02	FNBMD
rs11657699	fw	1.14E-02	MPV
rs11657699	fw	1.14E-02	HDL
rs11657699	fw	1.14E-02	PCV
rs11657699	fw	1.14E-02	FG
rs11657699	fw	1.14E-02	RBC
rs11657699	fw	1.14E-02	PLT
rs1167741	fw	9.08E-03	FNBMD
rs1167741	fw	9.08E-03	LDL
rs1167741	fw	9.08E-03	HB
rs1167741	fw	9.08E-03	PCV
rs1167741	fw	9.08E-03	MCH
rs1167741	fw	9.08E-03	TC
rs1167741	fw	9.08E-03	MCHC
rs1167741	fw	9.08E-03	RBC
rs1167741	fw	9.08E-03	TG
rs1167741	fw	9.08E-03	FG
rs1167741	fw	9.08E-03	PLT
rs1167741	fw	9.08E-03	BMI
rs1167741	fw	9.08E-03	HEIGHT
rs1167741	fw	9.08E-03	MPV
rs1167741	fw	9.08E-03	LSBMD
rs1167741	fw	9.08E-03	MCV
rs12328733	fw	4.48E-02	MCV
rs12328733	fw	4.48E-02	LSBMD
rs12328733	fw	4.48E-02	HDL
rs12328733	fw	0.044821908	BMI
rs12328733	fw	0.044821908	TG
rs12328733	fw	0.044821908	HB
rs12328733	fw	0.044821908	FNBMD
rs12328733	fw	0.044821908	HEIGHT
rs12328733	fw	0.044821908	TC
rs12328733	fw	0.044821908	MPV
rs12328733	fw	0.044821908	MCH
rs12328733	fw	0.044821908	FG
rs12328733	fw	0.044821908	PCV
rs12328733	fw	0.044821908	CD
rs12328733	fw	0.044821908	LDL
rs12328733	fw	0.044821908	MCHC
rs12328733	fw	0.044821908	PLT
rs12328733	fw	0.044821908	RBC
rs17002253	fw	0.031233393	NA	response	to	lamotrigine	and	phenytoin
rs17002253	fw	0.031233393	NA	response	to	lamotrigine	and	phenytoin
rs17004570	rv	6.00E-05	HEIGHT
rs17004570	rv	6.00E-05	PLT
rs17004570	rv	6.00E-05	LDL
rs17004570	rv	6.00E-05	CD
rs17004570	rv	6.00E-05	FNBMD
rs17004570	rv	6.00E-05	BMI
rs17004570	rv	6.00E-05	TC
rs17004570	rv	6.00E-05	MCHC
rs17004570	rv	6.00E-05	MCV
rs17004570	rv	6.00E-05	PCV
rs17004570	rv	6.00E-05	RBC
rs17004570	rv	6.00E-05	FG
rs17004570	rv	6.00E-05	TG
rs17004570	rv	6.00E-05	MCH
rs17004570	rv	6.00E-05	HDL
rs17004570	rv	6.00E-05	MPV
rs17004570	rv	6.00E-05	LSBMD
rs17004570	rv	6.00E-05	HB
rs17004570	fw	3.24E-08	HEIGHT
rs17004570	fw	3.24E-08	PLT
rs17004570	fw	3.24E-08	LDL
rs17004570	fw	3.24E-08	CD
rs17004570	fw	3.24E-08	FNBMD
rs17004570	fw	3.24E-08	BMI
rs17004570	fw	3.24E-08	TC
rs17004570	fw	3.24E-08	MCHC
rs17004570	fw	3.24E-08	MCV
rs17004570	fw	3.24E-08	PCV
rs17004570	fw	3.24E-08	RBC
rs17004570	fw	3.24E-08	FG
rs17004570	fw	3.24E-08	TG
rs17004570	fw	3.24E-08	MCH
rs17004570	fw	3.24E-08	HDL
rs17004570	fw	3.24E-08	MPV
rs17004570	fw	3.24E-08	LSBMD
rs17004570	fw	3.24E-08	HB
rs17030829	fw	1.26E-04	FNBMD
rs17030829	fw	1.26E-04	MPV
rs17030829	fw	1.26E-04	LSBMD
rs17030829	fw	1.26E-04	FG
rs17030829	fw	1.26E-04	HEIGHT
rs17030829	fw	1.26E-04	BMI
rs17032343	rv	1.28E-03	CD
rs17032343	rv	1.28E-03	TC
rs17032343	rv	1.28E-03	MPV
rs17032343	rv	1.28E-03	FNBMD
rs17032343	rv	1.28E-03	HEIGHT
rs17032343	rv	1.28E-03	MCHC
rs17032343	rv	1.28E-03	MCV
rs17032343	rv	1.28E-03	RBC
rs17032343	rv	1.28E-03	BMI
rs17032343	rv	1.28E-03	LDL
rs17032343	rv	1.28E-03	MCH
rs17032343	rv	1.28E-03	PCV
rs17032343	rv	1.28E-03	HB
rs17032343	rv	1.28E-03	PLT
rs17032343	rv	1.28E-03	HDL
rs17032343	rv	1.28E-03	LSBMD
rs17032343	rv	1.28E-03	TG
rs17032343	rv	1.28E-03	FG
rs17057245	fw	1.02E-04	FG
rs17057245	fw	1.02E-04	MCV
rs17057245	fw	1.02E-04	TG
rs17057245	fw	1.02E-04	CD
rs17057245	fw	1.02E-04	BMI
rs17057245	fw	1.02E-04	MCHC
rs17057245	fw	1.02E-04	PCV
rs17057245	fw	1.02E-04	LDL
rs17057245	fw	1.02E-04	HB
rs17057245	fw	1.02E-04	TC
rs17057245	fw	1.02E-04	MPV
rs17057245	fw	1.02E-04	LSBMD
rs17057245	fw	0.00010174	HDL
rs17057245	fw	0.00010174	HEIGHT
rs17057245	fw	0.00010174	PLT
rs17057245	fw	0.00010174	MCH
rs17057245	fw	0.00010174	FNBMD
rs17057245	fw	0.00010174	RBC
rs17057245	rv	5.68E-32	FG
rs17057245	rv	5.68E-32	MCV
rs17057245	rv	5.68E-32	TG
rs17057245	rv	5.68E-32	CD
rs17057245	rv	5.68E-32	BMI
rs17057245	rv	5.68E-32	MCHC
rs17057245	rv	5.68E-32	PCV
rs17057245	rv	5.68E-32	LDL
rs17057245	rv	5.68E-32	HB
rs17057245	rv	5.68E-32	TC
rs17057245	rv	5.68E-32	MPV
rs17057245	rv	5.68E-32	LSBMD
rs17057245	rv	5.68E-32	HDL
rs17057245	rv	5.68E-32	HEIGHT
rs17057245	rv	5.68E-32	PLT
rs17057245	rv	5.68E-32	MCH
rs17057245	rv	5.68E-32	FNBMD
rs17057245	rv	5.68E-32	RBC
rs17060780	rv	4.74E-02	MCHC
rs17060780	rv	4.74E-02	FG
rs17060780	rv	4.74E-02	TG
rs17060780	rv	4.74E-02	HEIGHT
rs17060780	rv	4.74E-02	PLT
rs17060780	rv	4.74E-02	TC
rs17060780	rv	4.74E-02	HB
rs17060780	rv	4.74E-02	MPV
rs17060780	rv	4.74E-02	PCV
rs17060780	rv	4.74E-02	FNBMD
rs17060780	rv	4.74E-02	MCH
rs17060780	rv	4.74E-02	MCV
rs17060780	rv	4.74E-02	HDL
rs17060780	rv	4.74E-02	LSBMD
rs17060780	rv	4.74E-02	RBC
rs17060780	rv	4.74E-02	CD
rs17060780	rv	4.74E-02	BMI
rs17060780	rv	4.74E-02	LDL
rs17068454	rv	3.18E-02	HDL
rs17068454	rv	3.18E-02	FG
rs17068454	rv	3.18E-02	LDL
rs17068454	rv	3.18E-02	PLT
rs17068454	rv	3.18E-02	TG
rs17068454	rv	3.18E-02	MCV
rs17068454	rv	3.18E-02	RBC
rs17068454	rv	3.18E-02	LSBMD
rs17068454	rv	3.18E-02	MCHC
rs17068454	rv	3.18E-02	TC
rs17068454	rv	3.18E-02	MCH
rs17068454	rv	3.18E-02	HB
rs17068454	rv	3.18E-02	FNBMD
rs17068454	rv	3.18E-02	BMI
rs17068454	rv	3.18E-02	HEIGHT
rs17068454	rv	3.18E-02	CD
rs17068454	rv	3.18E-02	PCV
rs17068454	rv	3.18E-02	MPV
rs17082355	rv	1.82E-02	HEIGHT
rs17082355	rv	1.82E-02	LDL
rs17082355	rv	1.82E-02	FG
rs17082355	rv	1.82E-02	PCV
rs17082355	rv	1.82E-02	CD
rs17082355	rv	1.82E-02	MPV
rs17082355	rv	1.82E-02	PLT
rs17082355	rv	1.82E-02	TG
rs17082355	rv	1.82E-02	MCH
rs17082355	rv	1.82E-02	LSBMD
rs17082355	rv	1.82E-02	TC
rs17082355	rv	1.82E-02	RBC
rs17082355	rv	0.018159203	MCV
rs17082355	rv	0.018159203	HDL
rs17082355	rv	0.018159203	BMI
rs17082355	rv	0.018159203	HB
rs17082355	rv	0.018159203	MCHC
rs17082355	rv	0.018159203	FNBMD
rs17091005	fw	0.004604676	HEIGHT
rs17091005	fw	0.004604676	FG
rs17091005	fw	0.004604676	MCV
rs17091005	fw	0.004604676	HDL
rs17091005	fw	0.004604676	PCV
rs17091005	fw	0.004604676	MCHC
rs17091005	fw	0.004604676	FNBMD
rs17091005	fw	0.004604676	TG
rs17091005	fw	0.004604676	MCH
rs17091005	fw	0.004604676	CD
rs17091005	fw	0.004604676	RBC
rs17091005	fw	0.004604676	MPV
rs17091005	fw	4.60E-03	TC
rs17091005	fw	4.60E-03	PLT
rs17091005	fw	4.60E-03	HB
rs17091005	fw	4.60E-03	LDL
rs17091005	fw	4.60E-03	LSBMD
rs17091005	fw	4.60E-03	BMI
rs17094818	fw	1.08E-02	LSBMD
rs17094818	fw	1.08E-02	TC
rs17094818	fw	1.08E-02	HDL
rs17094818	fw	1.08E-02	FNBMD
rs17094818	fw	1.08E-02	BMI
rs17094818	fw	1.08E-02	HEIGHT
rs17101201	rv	2.04E-02	CD
rs17101201	rv	2.04E-02	MCH
rs17101201	rv	2.04E-02	BMI
rs17101201	rv	2.04E-02	MPV
rs17101201	rv	2.04E-02	PLT
rs17101201	rv	2.04E-02	TC
rs17101201	rv	0.020352014	PCV
rs17101201	rv	0.020352014	MCV
rs17101201	rv	0.020352014	FNBMD
rs17101201	rv	0.020352014	FG
rs17101201	rv	0.020352014	RBC
rs17101201	rv	0.020352014	HDL
rs17101201	rv	0.020352014	HB
rs17101201	rv	0.020352014	TG
rs17101201	rv	0.020352014	LDL
rs17101201	rv	0.020352014	MCHC
rs17101201	rv	0.020352014	LSBMD
rs17101201	rv	0.020352014	HEIGHT
rs17101201	fw	0.004564899	CD
rs17101201	fw	0.004564899	MCH
rs17101201	fw	0.004564899	BMI
rs17101201	fw	0.004564899	MPV
rs17101201	fw	0.004564899	PLT
rs17101201	fw	0.004564899	TC
rs17101201	fw	0.004564899	PCV
rs17101201	fw	0.004564899	MCV
rs17101201	fw	0.004564899	FNBMD
rs17101201	fw	0.004564899	FG
rs17101201	fw	0.004564899	RBC
rs17101201	fw	0.004564899	HDL
rs17101201	fw	0.004564899	HB
rs17101201	fw	0.004564899	TG
rs17101201	fw	0.004564899	LDL
rs17101201	fw	0.004564899	MCHC
rs17101201	fw	0.004564899	LSBMD
rs17101201	fw	0.004564899	HEIGHT
rs171057	fw	0.029522682	CD
rs171057	fw	0.029522682	RBC
rs171057	fw	0.029522682	BMI
rs171057	fw	0.029522682	PLT
rs171057	fw	0.029522682	LSBMD
rs171057	fw	0.029522682	HB
rs171057	fw	0.029522682	FNBMD
rs171057	fw	0.029522682	TC
rs171057	fw	0.029522682	MCH
rs171057	fw	0.029522682	HEIGHT
rs171057	fw	0.029522682	PCV
rs171057	fw	0.029522682	FG
rs171057	fw	0.029522682	LDL
rs171057	fw	0.029522682	MPV
rs171057	fw	0.029522682	MCV
rs171057	fw	0.029522682	TG
rs171057	fw	0.029522682	HDL
rs171057	fw	0.029522682	MCHC
rs17129464	rv	0.010353892	FNBMD
rs17129464	rv	0.010353892	MCH
rs17129464	rv	0.010353892	TG
rs17129464	rv	0.010353892	MCHC
rs17129464	rv	0.010353892	HDL
rs17129464	rv	0.010353892	MPV
rs17129464	rv	0.010353892	PCV
rs17129464	rv	0.010353892	HEIGHT
rs17129464	rv	0.010353892	LDL
rs17129464	rv	0.010353892	TC
rs17129464	rv	0.010353892	MCV
rs17129464	rv	0.010353892	FG
rs17129464	rv	0.010353892	PLT
rs17129464	rv	0.010353892	LSBMD
rs17129464	rv	0.010353892	CD
rs17129464	rv	0.010353892	BMI
rs17129464	rv	0.010353892	HB
rs17129464	rv	0.010353892	RBC
rs17129464	fw	0.002114099	FNBMD
rs17129464	fw	0.002114099	MCH
rs17129464	fw	0.002114099	TG
rs17129464	fw	0.002114099	MCHC
rs17129464	fw	0.002114099	HDL
rs17129464	fw	0.002114099	MPV
rs17129464	fw	0.002114099	PCV
rs17129464	fw	0.002114099	HEIGHT
rs17129464	fw	0.002114099	LDL
rs17129464	fw	0.002114099	TC
rs17129464	fw	0.002114099	MCV
rs17129464	fw	0.002114099	FG
rs17129464	fw	0.002114099	PLT
rs17129464	fw	0.002114099	LSBMD
rs17129464	fw	0.002114099	CD
rs17129464	fw	0.002114099	BMI
rs17129464	fw	0.002114099	HB
rs17129464	fw	0.002114099	RBC
rs17135748	rv	0.023991982	TC
rs17135748	rv	0.023991982	MCV
rs17135748	rv	0.023991982	HDL
rs17135748	rv	0.023991982	HEIGHT
rs17135748	rv	0.023991982	PCV
rs17135748	rv	0.023991982	FNBMD
rs17135748	rv	2.40E-02	HB
rs17135748	rv	2.40E-02	LDL
rs17135748	rv	2.40E-02	BMI
rs17135748	rv	2.40E-02	PLT
rs17135748	rv	2.40E-02	MPV
rs17135748	rv	2.40E-02	LSBMD
rs17135748	rv	2.40E-02	CD
rs17135748	rv	2.40E-02	RBC
rs17135748	rv	2.40E-02	MCHC
rs17135748	rv	2.40E-02	MCH
rs17135748	rv	2.40E-02	FG
rs17135748	rv	2.40E-02	TG
rs17140677	fw	1.38E-03	MCH
rs17140677	fw	1.38E-03	FG
rs17140677	fw	1.38E-03	LDL
rs17140677	fw	1.38E-03	PLT
rs17140677	fw	1.38E-03	PCV
rs17140677	fw	0.001377005	MPV
rs17140677	fw	0.001377005	TG
rs17140677	fw	0.001377005	RBC
rs17140677	fw	0.001377005	HDL
rs17140677	fw	0.001377005	MCHC
rs17140677	fw	0.001377005	TC
rs17140677	fw	0.001377005	LSBMD
rs17140677	fw	0.001377005	MCV
rs17140677	fw	0.001377005	FNBMD
rs17140677	fw	0.001377005	BMI
rs17140677	fw	0.001377005	CD
rs17140677	fw	0.001377005	HEIGHT
rs17140677	fw	0.001377005	HB
rs17142385	fw	0.006189349	MCV
rs17142385	fw	0.006189349	HDL
rs17142385	fw	0.006189349	TC
rs17142385	fw	0.006189349	MCH
rs17142385	fw	0.006189349	CD
rs17142385	fw	0.006189349	HB
rs17142385	fw	0.006189349	LSBMD
rs17142385	fw	0.006189349	RBC
rs17142385	fw	0.006189349	MPV
rs17142385	fw	0.006189349	FNBMD
rs17142385	fw	0.006189349	FG
rs17142385	fw	0.006189349	BMI
rs17142385	fw	0.006189349	HEIGHT
rs17142385	fw	0.006189349	PCV
rs17142385	fw	0.006189349	LDL
rs17142385	fw	0.006189349	MCHC
rs17142385	fw	0.006189349	TG
rs17142385	fw	0.006189349	PLT
rs17150232	rv	0.040869272	PCV
rs17150232	rv	0.040869272	BMI
rs17150232	rv	0.040869272	FNBMD
rs17150232	rv	0.040869272	LSBMD
rs17150232	rv	0.040869272	HEIGHT
rs17150232	rv	0.040869272	PLT
rs17150232	rv	0.040869272	HB
rs17150232	rv	0.040869272	FG
rs17150232	rv	0.040869272	MCV
rs17150232	rv	0.040869272	TG
rs17150232	rv	0.040869272	MPV
rs17150232	rv	0.040869272	CD
rs17150232	rv	0.040869272	MCHC
rs17150232	rv	0.040869272	HDL
rs17150232	rv	0.040869272	RBC
rs17150232	rv	0.040869272	LDL
rs17150232	rv	0.040869272	MCH
rs17150232	rv	0.040869272	TC
rs17160520	rv	0.026488467	TC
rs17160520	rv	0.026488467	HEIGHT
rs17160520	rv	0.026488467	FNBMD
rs17160520	rv	0.026488467	CD
rs17160520	rv	0.026488467	TG
rs17160520	rv	0.026488467	LSBMD
rs17160520	rv	0.026488467	PCV
rs17160520	rv	0.026488467	BMI
rs17160520	rv	0.026488467	FG
rs17160520	rv	0.026488467	LDL
rs17160520	rv	0.026488467	PLT
rs17160520	rv	0.026488467	HDL
rs17160520	rv	0.026488467	MCV
rs17160520	rv	0.026488467	RBC
rs17160520	rv	0.026488467	MCHC
rs17160520	rv	0.026488467	HB
rs17160520	rv	0.026488467	MPV
rs17160520	rv	0.026488467	MCH
rs17173652	rv	0.007332828	MCH
rs17173652	rv	0.007332828	LSBMD
rs17173652	rv	0.007332828	RBC
rs17173652	rv	0.007332828	PCV
rs17173652	rv	7.33E-03	HDL
rs17173652	rv	7.33E-03	HB
rs17173652	rv	7.33E-03	MCV
rs17173652	rv	7.33E-03	MPV
rs17173652	rv	7.33E-03	CD
rs17173652	rv	7.33E-03	TG
rs17173652	rv	7.33E-03	LDL
rs17173652	rv	7.33E-03	BMI
rs17173652	rv	7.33E-03	PLT
rs17173652	rv	7.33E-03	MCHC
rs17173652	rv	7.33E-03	TC
rs17173652	rv	7.33E-03	FG
rs17173652	rv	7.33E-03	FNBMD
rs17173652	rv	7.33E-03	HEIGHT
rs17173652	fw	1.02E-02	MCH
rs17173652	fw	1.02E-02	LSBMD
rs17173652	fw	1.02E-02	RBC
rs17173652	fw	0.010180372	PCV
rs17173652	fw	0.010180372	HDL
rs17173652	fw	0.010180372	HB
rs17173652	fw	0.010180372	MCV
rs17173652	fw	0.010180372	MPV
rs17173652	fw	0.010180372	CD
rs17173652	fw	0.010180372	TG
rs17173652	fw	0.010180372	LDL
rs17173652	fw	0.010180372	BMI
rs17173652	fw	0.010180372	PLT
rs17173652	fw	0.010180372	MCHC
rs17173652	fw	0.010180372	TC
rs17173652	fw	0.010180372	FG
rs17173652	fw	0.010180372	FNBMD
rs17173652	fw	0.010180372	HEIGHT
rs17176131	rv	0.048913746	BMI
rs17176131	rv	0.048913746	LDL
rs17176131	rv	0.048913746	MCHC
rs17176131	rv	0.048913746	TC
rs17176131	rv	0.048913746	HB
rs17176131	rv	0.048913746	PLT
rs17176131	rv	0.048913746	RBC
rs17176131	rv	0.048913746	HEIGHT
rs17176131	rv	0.048913746	CD
rs17176131	rv	0.048913746	MCV
rs17176131	rv	0.048913746	LSBMD
rs17176131	rv	0.048913746	FG
rs17176131	rv	0.048913746	PCV
rs17176131	rv	0.048913746	TG
rs17176131	rv	0.048913746	MPV
rs17176131	rv	0.048913746	FNBMD
rs17176131	rv	0.048913746	MCH
rs17176131	rv	0.048913746	HDL
rs17176131	fw	1.33E-05	BMI
rs17176131	fw	1.33E-05	LDL
rs17176131	fw	1.33E-05	MCHC
rs17176131	fw	1.33E-05	TC
rs17176131	fw	1.33E-05	HB
rs17176131	fw	1.33E-05	PLT
rs17176131	fw	1.33E-05	RBC
rs17176131	fw	1.33E-05	HEIGHT
rs17176131	fw	1.33E-05	CD
rs17176131	fw	1.33E-05	MCV
rs17176131	fw	1.33E-05	LSBMD
rs17176131	fw	1.33E-05	FG
rs17176131	fw	1.33E-05	PCV
rs17176131	fw	1.33E-05	TG
rs17176131	fw	1.33E-05	MPV
rs17176131	fw	1.33E-05	FNBMD
rs17176131	fw	1.33E-05	MCH
rs17176131	fw	1.33E-05	HDL
rs1718303	fw	0.014924669	TC
rs1718303	fw	0.014924669	FNBMD
rs1718303	fw	0.014924669	FG
rs1718303	fw	0.014924669	HEIGHT
rs1718303	fw	0.014924669	CD
rs1718303	fw	0.014924669	MCH
rs1718303	fw	0.014924669	HDL
rs1718303	fw	0.014924669	LSBMD
rs1718303	fw	0.014924669	PCV
rs1718303	fw	0.014924669	PLT
rs1718303	fw	0.014924669	RBC
rs1718303	fw	0.014924669	MPV
rs1718303	fw	0.014924669	MCV
rs1718303	fw	0.014924669	BMI
rs1718303	fw	0.014924669	TG
rs1718303	fw	0.014924669	HB
rs1718303	fw	0.014924669	LDL
rs1718303	fw	0.014924669	MCHC
rs17189362	rv	0.046943663	LDL
rs17189362	rv	0.046943663	PCV
rs17189362	rv	0.046943663	HDL
rs17189362	rv	0.046943663	CD
rs17189362	rv	0.046943663	MPV
rs17189362	rv	0.046943663	HEIGHT
rs17189362	rv	0.046943663	FNBMD
rs17189362	rv	0.046943663	HB
rs17189362	rv	0.046943663	TG
rs17189362	rv	0.046943663	PLT
rs17189362	rv	0.046943663	TC
rs17189362	rv	0.046943663	RBC
rs17189362	rv	0.046943663	BMI
rs17189362	rv	0.046943663	MCHC
rs17189362	rv	0.046943663	MCH
rs17189362	rv	0.046943663	MCV
rs17189362	rv	0.046943663	FG
rs17189362	rv	0.046943663	LSBMD
rs1722207	rv	0.046232037	PLT
rs1722207	rv	0.046232037	RBC
rs1722207	rv	0.046232037	TG
rs1722207	rv	0.046232037	MCH
rs1722207	rv	0.046232037	TC
rs1722207	rv	0.046232037	FG
rs1722207	rv	0.046232037	PCV
rs1722207	rv	0.046232037	BMI
rs1722207	rv	0.046232037	LSBMD
rs1722207	rv	0.046232037	CD
rs1722207	rv	0.046232037	LDL
rs1722207	rv	0.046232037	MCHC
rs1722207	rv	0.046232037	HB
rs1722207	rv	0.046232037	FNBMD
rs1722207	rv	0.046232037	HDL
rs1722207	rv	0.046232037	MCV
rs1722207	rv	0.046232037	HEIGHT
rs1722207	rv	0.046232037	MPV
rs1722926	rv	0.04566589	BMI
rs1722926	rv	0.04566589	MCV
rs1722926	rv	0.04566589	TG
rs1722926	rv	0.04566589	PLT
rs1722926	rv	0.04566589	MPV
rs1722926	rv	0.04566589	RBC
rs1722926	rv	0.04566589	HEIGHT
rs1722926	rv	0.04566589	LSBMD
rs1722926	rv	0.04566589	PCV
rs1722926	rv	0.04566589	MCHC
rs1722926	rv	0.04566589	FG
rs1722926	rv	0.04566589	FNBMD
rs1722926	rv	0.04566589	TC
rs1722926	rv	0.04566589	CD
rs1722926	rv	0.04566589	LDL
rs1722926	rv	0.04566589	HDL
rs1722926	rv	0.04566589	MCH
rs17240980	rv	0.049071708	MCH
rs17240980	rv	0.049071708	HEIGHT
rs17240980	rv	0.049071708	LSBMD
rs17240980	rv	0.049071708	FG
rs17240980	rv	0.049071708	PCV
rs17240980	rv	0.049071708	TG
rs17240980	rv	0.049071708	RBC
rs17240980	rv	0.049071708	FNBMD
rs17240980	rv	0.049071708	LDL
rs17240980	rv	0.049071708	MCHC
rs17240980	rv	0.049071708	MCV
rs17240980	rv	0.049071708	TC
rs17240980	rv	0.049071708	MPV
rs17240980	rv	0.049071708	BMI
rs17240980	rv	0.049071708	HB
rs17240980	rv	0.049071708	PLT
rs17257176	rv	0.001434224	FNBMD
rs17257176	rv	0.001434224	TC
rs17257176	rv	0.001434224	BMI
rs17257176	rv	0.001434224	RBC
rs17257176	rv	0.001434224	MCHC
rs17257176	rv	0.001434224	PLT
rs17257176	rv	0.001434224	LDL
rs17257176	rv	0.001434224	HEIGHT
rs17257176	rv	0.001434224	LSBMD
rs17257176	rv	0.001434224	HB
rs17257176	rv	0.001434224	PCV
rs17257176	rv	0.001434224	MCV
rs17257176	rv	0.001434224	MPV
rs17257176	rv	0.001434224	MCH
rs17257176	rv	0.001434224	FG
rs17257176	rv	0.001434224	HDL
rs17257176	rv	0.001434224	CD
rs17257176	rv	0.001434224	TG
rs1725831	fw	0.03188175	FG
rs1725831	fw	0.03188175	LSBMD
rs1725831	fw	0.03188175	HEIGHT
rs1725831	fw	0.03188175	BMI
rs1725831	fw	0.03188175	MCH
rs1725831	fw	3.19E-02	CD
rs1725831	fw	3.19E-02	MCHC
rs1725831	fw	3.19E-02	PLT
rs1725831	fw	3.19E-02	HDL
rs1725831	fw	3.19E-02	LDL
rs1725831	fw	3.19E-02	TC
rs1725831	fw	3.19E-02	MPV
rs1725831	fw	3.19E-02	RBC
rs1725831	fw	3.19E-02	TG
rs1725831	fw	3.19E-02	MCV
rs1725831	fw	3.19E-02	PCV
rs1725831	fw	3.19E-02	HB
rs1725831	fw	3.19E-02	FNBMD
rs17271931	rv	2.44E-02	FG
rs17271931	rv	2.44E-02	TG
rs17271931	rv	2.44E-02	FNBMD
rs17271931	rv	2.44E-02	TC
rs17271931	rv	2.44E-02	HDL
rs17271931	rv	0.024398306	LSBMD
rs17271931	rv	0.024398306	LDL
rs17287030	fw	0.014252585	RBC
rs17287030	fw	0.014252585	PCV
rs17287030	fw	0.014252585	LSBMD
rs17287030	fw	0.014252585	CD
rs17287030	fw	0.014252585	LDL
rs17287030	fw	0.014252585	HDL
rs17287030	fw	0.014252585	MPV
rs17287030	fw	0.014252585	FG
rs17287030	fw	0.014252585	TG
rs17287030	fw	0.014252585	MCV
rs17287030	fw	0.014252585	MCH
rs17287030	fw	0.014252585	BMI
rs17287030	fw	0.014252585	MCHC
rs17287030	fw	0.014252585	HB
rs17287030	fw	0.014252585	FNBMD
rs17287030	fw	0.014252585	TC
rs17287030	fw	0.014252585	PLT
rs17287030	fw	0.014252585	HEIGHT
rs1736184	rv	0.001144543	HEIGHT
rs1736184	rv	0.001144543	TG
rs1736184	rv	0.001144543	HB
rs1736184	rv	0.001144543	FG
rs1736184	rv	0.001144543	PCV
rs1736184	rv	0.001144543	LDL
rs1736184	rv	0.001144543	FNBMD
rs1736184	rv	0.001144543	LSBMD
rs1736184	rv	0.001144543	HDL
rs1736184	rv	0.001144543	MCH
rs1736184	rv	0.001144543	MPV
rs1736184	rv	0.001144543	BMI
rs1736184	rv	0.001144543	PLT
rs1736184	rv	0.001144543	RBC
rs1736184	rv	0.001144543	TC
rs1736184	rv	0.001144543	MCHC
rs1736184	rv	0.001144543	CD
rs1736184	rv	0.001144543	MCV
rs1738818	fw	0.020486323	TG
rs1738818	fw	0.020486323	PCV
rs1738818	fw	0.020486323	MPV
rs1738818	fw	0.020486323	FG
rs1738818	fw	0.020486323	RBC
rs1738818	fw	0.020486323	PLT
rs1738818	fw	2.05E-02	LSBMD
rs1738818	fw	2.05E-02	MCHC
rs1738818	fw	2.05E-02	HEIGHT
rs1738818	fw	2.05E-02	FNBMD
rs1738818	fw	2.05E-02	LDL
rs1738818	fw	2.05E-02	TC
rs1738818	fw	2.05E-02	CD
rs1738818	fw	2.05E-02	HDL
rs1738818	fw	2.05E-02	MCH
rs1738818	fw	2.05E-02	MCV
rs1738818	fw	2.05E-02	HB
rs1738818	fw	2.05E-02	BMI
rs17405109	rv	1.63E-03	TC
rs17405109	rv	1.63E-03	MCH
rs17405109	rv	1.63E-03	HDL
rs17405109	rv	1.63E-03	BMI
rs17405109	rv	1.63E-03	HB
rs17405109	rv	1.63E-03	MCV
rs17405109	rv	0.001629089	MCHC
rs17405109	rv	0.001629089	PCV
rs17405109	rv	1.63E-03	LSBMD
rs17405109	rv	1.63E-03	FNBMD
rs17405109	rv	1.63E-03	LDL
rs17405109	rv	1.63E-03	RBC
rs17405109	rv	1.63E-03	CD
rs17405109	rv	1.63E-03	FG
rs17405109	rv	1.63E-03	TG
rs17405109	rv	1.63E-03	MPV
rs17405109	rv	1.63E-03	PLT
rs17405109	rv	1.63E-03	HEIGHT
rs17415452	rv	1.13E-02	RBC
rs17415452	rv	1.13E-02	CD
rs17415452	rv	1.13E-02	LDL
rs17415452	rv	1.13E-02	PCV
rs17415452	rv	1.13E-02	MCV
rs17415452	rv	1.13E-02	HDL
rs17415452	rv	0.011252767	PLT
rs17415452	rv	0.011252767	TC
rs17415452	rv	0.011252767	HEIGHT
rs17415452	rv	0.011252767	MPV
rs17415452	rv	0.011252767	MCH
rs17415452	rv	0.011252767	HB
rs17415452	rv	0.011252767	FNBMD
rs17415452	rv	0.011252767	TG
rs17415452	rv	0.011252767	LSBMD
rs17415452	rv	0.011252767	MCHC
rs17415452	rv	0.011252767	FG
rs17415452	rv	0.011252767	BMI
rs17426269	fw	0.019959516	FNBMD
rs17426269	fw	0.019959516	MCH
rs17426269	fw	0.019959516	HEIGHT
rs17426269	fw	0.019959516	PCV
rs17426269	fw	0.019959516	MCV
rs17426269	fw	0.019959516	HB
rs17426269	fw	0.019959516	HDL
rs17426269	fw	0.019959516	RBC
rs17426269	fw	0.019959516	LDL
rs17426269	fw	0.019959516	LSBMD
rs17426269	fw	0.019959516	BMI
rs17426269	fw	0.019959516	MPV
rs17426269	fw	0.019959516	PLT
rs17426269	fw	0.019959516	TC
rs17426269	fw	0.019959516	MCHC
rs17426269	fw	0.019959516	TG
rs17426269	fw	0.019959516	FG
rs17426269	fw	0.019959516	CD
rs1743788	fw	0.01617317	LSBMD
rs1743788	fw	0.01617317	BMI
rs1743788	fw	0.01617317	MCH
rs1743788	fw	0.01617317	MCV
rs1743788	fw	0.01617317	RBC
rs1743788	fw	0.01617317	TG
rs1743788	fw	0.01617317	MCHC
rs1743788	fw	0.01617317	PLT
rs1743788	fw	0.01617317	HEIGHT
rs1743788	fw	0.01617317	TC
rs1743788	fw	0.01617317	FG
rs1743788	fw	0.01617317	MPV
rs1743788	fw	0.01617317	LDL
rs1743788	fw	0.01617317	FNBMD
rs1743788	fw	0.01617317	PCV
rs1743788	fw	0.01617317	HDL
rs1743788	fw	0.01617317	HB
rs17454012	rv	0.013414308	FG
rs17454012	rv	0.013414308	LDL
rs17454012	rv	0.013414308	TG
rs17454012	rv	0.013414308	MPV
rs17454012	rv	0.013414308	HB
rs17454012	rv	0.013414308	HDL
rs17454012	rv	0.013414308	LSBMD
rs17454012	rv	0.013414308	TC
rs17454012	rv	0.013414308	HEIGHT
rs17454012	rv	0.013414308	BMI
rs17454012	rv	0.013414308	MCH
rs17454012	rv	0.013414308	CD
rs17454012	rv	0.013414308	RBC
rs17454012	rv	0.013414308	MCV
rs17454012	rv	0.013414308	MCHC
rs17454012	rv	0.013414308	FNBMD
rs17454012	rv	0.013414308	PLT
rs17454012	rv	0.013414308	PCV
rs17462267	rv	0.005879413	FG
rs17462267	rv	0.005879413	LDL
rs17462267	rv	0.005879413	BMI
rs17462267	rv	0.005879413	TC
rs17462267	rv	0.005879413	LSBMD
rs17462267	rv	0.005879413	CD
rs17462267	rv	0.005879413	MPV
rs17462267	rv	0.005879413	MCV
rs17462267	rv	0.005879413	PLT
rs17462267	rv	0.005879413	RBC
rs17462267	rv	0.005879413	HEIGHT
rs17462267	rv	0.005879413	MCHC
rs17462267	rv	0.005879413	HDL
rs17462267	rv	0.005879413	FNBMD
rs17462267	rv	0.005879413	TG
rs17462267	rv	0.005879413	MCH
rs17462267	rv	0.005879413	PCV
rs174721	fw	0.001640884	HB
rs174721	fw	0.001640884	PLT
rs174721	fw	0.001640884	CD
rs174721	fw	0.001640884	MCHC
rs174721	fw	0.001640884	FG
rs174721	fw	0.001640884	BMI
rs174721	fw	0.001640884	LDL
rs174721	fw	0.001640884	PCV
rs174721	fw	0.001640884	HEIGHT
rs174721	fw	0.001640884	LSBMD
rs174721	fw	0.001640884	RBC
rs174721	fw	0.001640884	MCH
rs174721	fw	0.001640884	MCV
rs174721	fw	0.001640884	TG
rs174721	fw	0.001640884	TC
rs174721	fw	0.001640884	MPV
rs174721	fw	0.001640884	HDL
rs174721	fw	0.001640884	FNBMD
rs17476385	rv	0.000780274	PLT
rs17476385	rv	0.000780274	MCH
rs17476385	rv	0.000780274	TG
rs17476385	rv	0.000780274	LSBMD
rs17476385	rv	0.000780274	MCV
rs17476385	rv	0.000780274	HDL
rs17476385	rv	0.000780274	CD
rs17476385	rv	0.000780274	HB
rs17476385	rv	0.000780274	BMI
rs17476385	rv	0.000780274	MPV
rs17476385	rv	0.000780274	FNBMD
rs17476385	rv	0.000780274	PCV
rs17476385	rv	0.000780274	TC
rs17476385	rv	0.000780274	LDL
rs17476385	rv	0.000780274	RBC
rs17476385	rv	0.000780274	HEIGHT
rs17476385	rv	0.000780274	MCHC
rs17476385	rv	0.000780274	FG
rs17484359	rv	0.030572633	TC
rs17484359	rv	0.030572633	BMI
rs17484359	rv	0.030572633	HB
rs17484359	rv	0.030572633	LSBMD
rs17484359	rv	0.030572633	MCV
rs17484359	rv	0.030572633	TG
rs17484359	rv	0.030572633	MCHC
rs17484359	rv	0.030572633	RBC
rs17484359	rv	0.030572633	MPV
rs17484359	rv	0.030572633	HDL
rs17484359	rv	0.030572633	PCV
rs17484359	rv	0.030572633	PLT
rs17484359	rv	0.030572633	CD
rs17484359	rv	0.030572633	LDL
rs17484359	rv	0.030572633	HEIGHT
rs17484359	rv	0.030572633	FG
rs17484359	rv	0.030572633	FNBMD
rs17484359	rv	0.030572633	MCH
rs1754616	rv	0.002590423	HDL
rs1754616	rv	0.002590423	RBC
rs1754616	rv	0.002590423	CD
rs1754616	rv	0.002590423	PLT
rs1754616	rv	0.002590423	TC
rs1754616	rv	0.002590423	LDL
rs1754616	rv	0.002590423	MCH
rs1754616	rv	0.002590423	MCHC
rs1754616	rv	0.002590423	FG
rs1754616	rv	0.002590423	FNBMD
rs1754616	rv	0.002590423	MPV
rs1754616	rv	0.002590423	HEIGHT
rs1754616	rv	0.002590423	BMI
rs1754616	rv	0.002590423	TG
rs1754616	rv	0.002590423	MCV
rs1754616	rv	0.002590423	PCV
rs1754616	rv	0.002590423	HB
rs1754616	rv	0.002590423	LSBMD
rs1757139	rv	0.015687032	FG
rs1757139	rv	0.015687032	HEIGHT
rs1757139	rv	1.57E-02	BMI
rs1757139	rv	1.57E-02	PLT
rs1757139	rv	1.57E-02	MPV
rs1757139	rv	1.57E-02	MCH
rs1757139	rv	1.57E-02	PCV
rs1757139	rv	1.57E-02	HB
rs1757139	rv	1.57E-02	FNBMD
rs1757139	rv	1.57E-02	LSBMD
rs1757139	rv	1.57E-02	TG
rs1757139	rv	1.57E-02	RBC
rs1757139	rv	1.57E-02	CD
rs1757139	rv	1.57E-02	MCV
rs1757139	rv	1.57E-02	MCHC
rs1757139	rv	1.57E-02	LDL
rs1757139	rv	1.57E-02	HDL
rs1757139	rv	1.57E-02	TC
rs17596576	rv	3.99E-02	TG
rs17596576	rv	3.99E-02	MCV
rs17596576	rv	0.039867668	HDL
rs17596576	rv	0.039867668	FG
rs17596576	rv	0.039867668	FNBMD
rs17596576	rv	0.039867668	PCV
rs17596576	rv	0.039867668	TC
rs17596576	rv	0.039867668	MPV
rs17596576	rv	0.039867668	HEIGHT
rs17596576	rv	0.039867668	CD
rs17596576	rv	0.039867668	MCHC
rs17596576	rv	0.039867668	LDL
rs17596576	rv	0.039867668	HB
rs17596576	rv	0.039867668	LSBMD
rs17596576	rv	0.039867668	BMI
rs17596576	rv	0.039867668	PLT
rs17596576	rv	0.039867668	RBC
rs17596576	rv	0.039867668	MCH
rs17598291	rv	0.000137968	BMI
rs17598291	rv	0.000137968	HEIGHT
rs17598291	rv	0.000137968	FG
rs17598291	rv	0.000137968	PCV
rs17598291	rv	0.000137968	MCHC
rs17598291	rv	0.000137968	TG
rs17598291	rv	0.000137968	FNBMD
rs17598291	rv	1.38E-04	MCV
rs17598291	rv	1.38E-04	MCH
rs17598291	rv	1.38E-04	LDL
rs17598291	rv	1.38E-04	LSBMD
rs17598291	rv	1.38E-04	HDL
rs17598291	rv	1.38E-04	PLT
rs17598291	rv	1.38E-04	RBC
rs17598291	rv	1.38E-04	HB
rs17598291	rv	0.000137968	CD
rs17598291	rv	0.000137968	MPV
rs17598291	rv	0.000137968	TC
rs17598291	fw	0.012495726	BMI
rs17598291	fw	0.012495726	HEIGHT
rs17598291	fw	0.012495726	FG
rs17598291	fw	0.012495726	PCV
rs17598291	fw	0.012495726	MCHC
rs17598291	fw	0.012495726	TG
rs17598291	fw	0.012495726	FNBMD
rs17598291	fw	0.012495726	MCV
rs17598291	fw	0.012495726	MCH
rs17598291	fw	0.012495726	LDL
rs17598291	fw	0.012495726	LSBMD
rs17598291	fw	0.012495726	HDL
rs17598291	fw	0.012495726	PLT
rs17598291	fw	0.012495726	RBC
rs17598291	fw	0.012495726	HB
rs17598291	fw	1.25E-02	CD
rs17598291	fw	1.25E-02	MPV
rs17598291	fw	1.25E-02	TC
rs17599164	fw	1.01E-02	TC
rs17599164	fw	1.01E-02	MCHC
rs17599164	fw	1.01E-02	CD
rs17599164	fw	1.01E-02	RBC
rs17599164	fw	1.01E-02	MCH
rs17599164	fw	1.01E-02	PCV
rs17599164	fw	1.01E-02	BMI
rs17599164	fw	1.01E-02	LDL
rs17599164	fw	1.01E-02	HB
rs17599164	fw	1.01E-02	TG
rs17599164	fw	1.01E-02	FG
rs17599164	fw	1.01E-02	MCV
rs17599164	fw	1.01E-02	MPV
rs17599164	fw	1.01E-02	HDL
rs17599164	fw	1.01E-02	LSBMD
rs17599164	fw	0.010050498	HEIGHT
rs17599164	fw	0.010050498	PLT
rs17599164	fw	0.010050498	FNBMD
rs1760058	fw	0.007216079	FNBMD
rs1760058	fw	0.007216079	FG
rs1760058	fw	0.007216079	CD
rs1760058	fw	0.007216079	HDL
rs1760058	fw	0.007216079	PLT
rs1760058	fw	0.007216079	TC
rs1760058	fw	0.007216079	MPV
rs1760058	fw	0.007216079	MCV
rs1760058	fw	0.007216079	HEIGHT
rs1760058	fw	0.007216079	BMI
rs1760058	fw	0.007216079	LSBMD
rs1760058	fw	0.007216079	TG
rs1760058	fw	0.007216079	LDL
rs17608967	fw	0.019956074	MCV
rs17608967	fw	0.019956074	PLT
rs17608967	fw	2.00E-02	LDL
rs17608967	fw	2.00E-02	LSBMD
rs17608967	fw	2.00E-02	TG
rs17608967	fw	2.00E-02	TC
rs17608967	fw	2.00E-02	HDL
rs17608967	fw	2.00E-02	CD
rs17608967	fw	2.00E-02	RBC
rs17608967	fw	2.00E-02	PCV
rs17608967	fw	2.00E-02	MCHC
rs17608967	fw	2.00E-02	MCH
rs17608967	fw	2.00E-02	HB
rs17608967	fw	2.00E-02	FNBMD
rs17608967	fw	2.00E-02	FG
rs17608967	fw	2.00E-02	BMI
rs17608967	fw	2.00E-02	HEIGHT
rs17608967	fw	2.00E-02	MPV
rs17632129	fw	7.42E-03	MCH
rs17632129	fw	7.42E-03	LDL
rs17632129	fw	0.007423838	MCV
rs17632129	fw	0.007423838	MCHC
rs17632129	fw	0.007423838	RBC
rs17632129	fw	0.007423838	FNBMD
rs17632129	fw	0.007423838	FG
rs17632129	fw	0.007423838	HEIGHT
rs17632129	fw	0.007423838	HB
rs17632129	fw	0.007423838	PCV
rs17632129	fw	0.007423838	PLT
rs17632129	fw	0.007423838	TG
rs17632129	fw	0.007423838	CD
rs17632129	fw	0.007423838	MPV
rs17632129	fw	0.007423838	BMI
rs17632129	fw	0.007423838	HDL
rs17632129	fw	0.007423838	LSBMD
rs17632129	fw	0.007423838	TC
rs17668357	rv	0.005973265	FNBMD
rs17668357	rv	0.005973265	MCHC
rs17668357	rv	0.005973265	CD
rs17668357	rv	0.005973265	MCV
rs17668357	rv	0.005973265	HDL
rs17668357	rv	0.005973265	PCV
rs17668357	rv	0.005973265	LSBMD
rs17668357	rv	0.005973265	MCH
rs17668357	rv	0.005973265	MPV
rs17668357	rv	0.005973265	FG
rs17668357	rv	0.005973265	BMI
rs17668357	rv	0.005973265	LDL
rs17668357	rv	0.005973265	RBC
rs17668357	rv	0.005973265	PLT
rs17668357	rv	0.005973265	HB
rs17668357	rv	0.005973265	TC
rs17668357	rv	0.005973265	HEIGHT
rs17668357	rv	0.005973265	TG
rs1767432	rv	4.02E-06	CD
rs1767432	rv	4.02E-06	LSBMD
rs1767432	rv	4.02E-06	FG
rs1767432	rv	4.02E-06	TC
rs1767432	rv	4.02E-06	MPV
rs1767432	rv	4.02E-06	HDL
rs1767432	rv	4.02E-06	PCV
rs1767432	rv	4.02E-06	RBC
rs1767432	rv	4.02E-06	MCHC
rs1767432	rv	4.02E-06	BMI
rs1767432	rv	4.02E-06	PLT
rs1767432	rv	4.02E-06	MCV
rs1767432	rv	4.02E-06	HEIGHT
rs1767432	rv	4.02E-06	TG
rs1767432	rv	4.02E-06	LDL
rs1767432	rv	4.02E-06	MCH
rs1767432	rv	4.02E-06	FNBMD
rs17699732	rv	0.034229471	RBC
rs17699732	rv	0.034229471	LDL
rs17699732	rv	0.034229471	PLT
rs17699732	rv	0.034229471	FG
rs17699732	rv	0.034229471	MPV
rs17699732	rv	3.42E-02	MCH
rs17699732	rv	3.42E-02	HEIGHT
rs17699732	rv	3.42E-02	TG
rs17699732	rv	3.42E-02	HDL
rs17699732	rv	3.42E-02	LSBMD
rs17699732	rv	3.42E-02	MCV
rs17699732	rv	3.42E-02	HB
rs17699732	rv	3.42E-02	FNBMD
rs17699732	rv	3.42E-02	TC
rs17699732	rv	3.42E-02	MCHC
rs17699732	rv	3.42E-02	BMI
rs17699732	rv	3.42E-02	PCV
rs1772148	fw	1.92E-03	MCH
rs1772148	fw	1.92E-03	LSBMD
rs1772148	fw	1.92E-03	RBC
rs1772148	fw	1.92E-03	MPV
rs1772148	fw	1.92E-03	LDL
rs1772148	fw	1.92E-03	TG
rs1772148	fw	1.92E-03	FNBMD
rs1772148	fw	1.92E-03	HDL
rs1772148	fw	1.92E-03	PLT
rs1772148	fw	1.92E-03	HB
rs1772148	fw	1.92E-03	CD
rs1772148	fw	1.92E-03	MCHC
rs1772148	fw	1.92E-03	MCV
rs1772148	fw	1.92E-03	HEIGHT
rs1772148	fw	1.92E-03	BMI
rs1772148	fw	1.92E-03	FG
rs1772148	fw	1.92E-03	PCV
rs1772148	fw	1.92E-03	TC
rs1772175	rv	4.12E-02	HEIGHT
rs1772175	rv	4.12E-02	LSBMD
rs1772175	rv	4.12E-02	TG
rs1772175	rv	4.12E-02	FNBMD
rs1772175	rv	4.12E-02	HDL
rs1772175	rv	4.12E-02	MCHC
rs1772175	rv	0.04123511	HB
rs1772175	rv	0.04123511	TC
rs1772175	rv	0.04123511	PCV
rs1772175	rv	0.04123511	PLT
rs1772175	rv	0.04123511	BMI
rs1772175	rv	0.04123511	RBC
rs1772175	rv	0.04123511	LDL
rs1772175	rv	0.04123511	MCH
rs1772175	rv	0.04123511	FG
rs1772175	rv	0.04123511	CD
rs1772175	rv	0.04123511	MPV
rs1772175	rv	0.04123511	MCV
rs1772175	fw	0.019867987	HEIGHT
rs1772175	fw	0.019867987	LSBMD
rs1772175	fw	0.019867987	TG
rs1772175	fw	0.019867987	FNBMD
rs1772175	fw	0.019867987	HDL
rs1772175	fw	0.019867987	MCHC
rs1772175	fw	0.019867987	HB
rs1772175	fw	0.019867987	TC
rs1772175	fw	0.019867987	PCV
rs1772175	fw	0.019867987	PLT
rs1772175	fw	0.019867987	BMI
rs1772175	fw	0.019867987	RBC
rs1772175	fw	0.019867987	LDL
rs1772175	fw	0.019867987	MCH
rs1772175	fw	0.019867987	FG
rs1772175	fw	0.019867987	CD
rs1772175	fw	0.019867987	MPV
rs1772175	fw	0.019867987	MCV
rs1774133	rv	0.007221879	HDL
rs1774133	rv	0.007221879	TC
rs1774133	rv	0.007221879	MCHC
rs1774133	rv	0.007221879	LSBMD
rs1774133	rv	0.007221879	FG
rs1774133	rv	0.007221879	MPV
rs1774133	rv	0.007221879	LDL
rs1774133	rv	0.007221879	RBC
rs1774133	rv	0.007221879	TG
rs1774133	rv	0.007221879	HEIGHT
rs1774133	rv	0.007221879	BMI
rs1774133	rv	0.007221879	FNBMD
rs1774133	rv	0.007221879	MCV
rs1774133	rv	0.007221879	PLT
rs17741540	rv	0.023128698	FNBMD
rs17741540	rv	0.023128698	MCH
rs17741540	rv	0.023128698	HB
rs17741540	rv	0.023128698	LDL
rs17741540	rv	0.023128698	RBC
rs17741540	rv	0.023128698	CD
rs17741540	rv	0.023128698	HEIGHT
rs17741540	rv	0.023128698	HDL
rs17741540	rv	0.023128698	PLT
rs17741540	rv	0.023128698	LSBMD
rs17741540	rv	0.023128698	TC
rs17741540	rv	0.023128698	MPV
rs17741540	rv	0.023128698	FG
rs17741540	rv	0.023128698	BMI
rs17741540	rv	0.023128698	MCV
rs17741540	rv	0.023128698	TG
rs17741540	rv	0.023128698	PCV
rs17741540	rv	0.023128698	MCHC
rs1775848	rv	0.022086627	MCHC
rs1775848	rv	0.022086627	FNBMD
rs1775848	rv	0.022086627	FG
rs1775848	rv	0.022086627	MCH
rs1775848	rv	0.022086627	LDL
rs1775848	rv	0.022086627	PLT
rs1775848	rv	0.022086627	MCV
rs1775848	rv	0.022086627	TG
rs1775848	rv	0.022086627	TC
rs1775848	rv	0.022086627	MPV
rs1775848	rv	0.022086627	PCV
rs1775848	rv	0.022086627	BMI
rs1775848	rv	0.022086627	HDL
rs1775848	rv	0.022086627	CD
rs1775848	rv	0.022086627	LSBMD
rs1775848	rv	0.022086627	HB
rs1775848	rv	0.022086627	HEIGHT
rs1775848	rv	0.022086627	RBC
rs17759083	fw	0.001438819	FG
rs17759083	fw	0.001438819	MPV
rs17759083	fw	0.001438819	HDL
rs17759083	fw	0.001438819	BMI
rs17759083	fw	0.001438819	HB
rs17759083	fw	0.001438819	LDL
rs17759083	fw	0.001438819	PLT
rs17759083	fw	0.001438819	MCHC
rs17759083	fw	0.001438819	FNBMD
rs17759083	fw	0.001438819	TC
rs17759083	fw	0.001438819	LSBMD
rs17759083	fw	0.001438819	PCV
rs17759083	fw	0.001438819	HEIGHT
rs17759083	fw	0.001438819	CD
rs17759083	fw	0.001438819	RBC
rs17759083	fw	0.001438819	TG
rs17759239	fw	0.000109928	TG
rs17759239	fw	0.000109928	HB
rs17759239	fw	0.000109928	FG
rs17759239	fw	0.000109928	MPV
rs17759239	fw	0.000109928	HDL
rs17759239	fw	0.000109928	PLT
rs17759239	fw	0.000109928	CD
rs17759239	fw	0.000109928	LSBMD
rs17759239	fw	0.000109928	BMI
rs17759239	fw	0.000109928	FNBMD
rs17759239	fw	0.000109928	LDL
rs17759239	fw	0.000109928	PCV
rs17759239	fw	0.000109928	TC
rs17759239	fw	0.000109928	MCHC
rs17759239	fw	0.000109928	MCH
rs17759239	fw	0.000109928	HEIGHT
rs17759239	fw	0.000109928	MCV
rs17759239	fw	0.000109928	RBC
rs17759239	rv	0.01092583	TG
rs17759239	rv	0.01092583	HB
rs17759239	rv	0.01092583	FG
rs17759239	rv	0.01092583	MPV
rs17759239	rv	0.01092583	HDL
rs17759239	rv	0.01092583	PLT
rs17759239	rv	0.01092583	CD
rs17759239	rv	0.01092583	LSBMD
rs17759239	rv	0.01092583	BMI
rs17759239	rv	0.01092583	FNBMD
rs17759239	rv	0.01092583	LDL
rs17759239	rv	0.01092583	PCV
rs17759239	rv	0.01092583	TC
rs17759239	rv	0.01092583	MCHC
rs17759239	rv	0.01092583	MCH
rs17759239	rv	0.01092583	HEIGHT
rs17759239	rv	0.01092583	MCV
rs17759239	rv	0.01092583	RBC
rs1776181	fw	0.012749413	FG
rs1776181	fw	0.012749413	RBC
rs1776181	fw	0.012749413	LSBMD
rs1776181	fw	0.012749413	MCHC
rs1776181	fw	0.012749413	MCV
rs1776181	fw	0.012749413	TG
rs1776181	fw	0.012749413	TC
rs1776181	fw	0.012749413	HDL
rs1776181	fw	0.012749413	HEIGHT
rs1776181	fw	0.012749413	MPV
rs1776181	fw	0.012749413	FNBMD
rs1776181	fw	0.012749413	PLT
rs1776181	fw	0.012749413	LDL
rs1776181	fw	0.012749413	HB
rs1776181	fw	0.012749413	MCH
rs1776181	fw	0.012749413	PCV
rs1776181	fw	0.012749413	CD
rs1776181	fw	0.012749413	BMI
rs17767863	rv	0.03262835	MPV
rs17767863	rv	0.03262835	PCV
rs17767863	rv	0.03262835	CD
rs17767863	rv	0.03262835	FNBMD
rs17767863	rv	0.03262835	FG
rs17767863	rv	0.03262835	PLT
rs17767863	rv	0.03262835	TC
rs17767863	rv	0.03262835	MCH
rs17767863	rv	0.03262835	MCV
rs17767863	rv	0.03262835	HB
rs17767863	rv	0.03262835	LDL
rs17767863	rv	0.03262835	LSBMD
rs17767863	rv	0.03262835	HDL
rs17767863	rv	0.03262835	TG
rs17767863	rv	0.03262835	BMI
rs17767863	rv	0.03262835	RBC
rs17767863	rv	0.03262835	HEIGHT
rs17767863	rv	0.03262835	MCHC
rs17771284	rv	0.047747418	HEIGHT
rs17771284	rv	0.047747418	MCV
rs17771284	rv	0.047747418	BMI
rs17771284	rv	0.047747418	HB
rs17771284	rv	0.047747418	TC
rs17771284	rv	0.047747418	MCHC
rs17771284	rv	0.047747418	CD
rs17771284	rv	0.047747418	MPV
rs17771284	rv	0.047747418	MCH
rs17771284	rv	0.047747418	LDL
rs17771284	rv	0.047747418	FG
rs17771284	rv	0.047747418	PCV
rs17771284	rv	0.047747418	RBC
rs17771284	rv	0.047747418	LSBMD
rs17771284	rv	0.047747418	PLT
rs17771284	rv	0.047747418	TG
rs17771284	rv	0.047747418	FNBMD
rs17771284	rv	0.047747418	HDL
rs17814538	rv	0.011960292	FG
rs17814538	rv	0.011960292	HB
rs17814538	rv	0.011960292	TG
rs17814538	rv	0.011960292	LSBMD
rs17814538	rv	0.011960292	LDL
rs17814538	rv	0.011960292	PCV
rs17814538	rv	0.011960292	CD
rs17814538	rv	0.011960292	FNBMD
rs17814538	rv	0.011960292	MCH
rs17814538	rv	0.011960292	HDL
rs17814538	rv	0.011960292	PLT
rs17814538	rv	0.011960292	RBC
rs17814538	rv	0.011960292	MCHC
rs17814538	rv	0.011960292	BMI
rs17814538	rv	0.011960292	HEIGHT
rs17814538	rv	0.011960292	MCV
rs17814538	rv	0.011960292	MPV
rs17814538	rv	0.011960292	TC
rs17820515	fw	0.024745471	BMI
rs17820515	fw	0.024745471	MCV
rs17820515	fw	0.024745471	RBC
rs17820515	fw	0.024745471	FNBMD
rs17820515	fw	0.024745471	TG
rs17820515	fw	0.024745471	HEIGHT
rs17820515	fw	0.024745471	PLT
rs17820515	fw	0.024745471	PCV
rs17820515	fw	0.024745471	CD
rs17820515	fw	0.024745471	HB
rs17820515	fw	0.024745471	MPV
rs17820515	fw	0.024745471	LDL
rs17820515	fw	0.024745471	TC
rs17820515	fw	0.024745471	HDL
rs17820515	fw	0.024745471	LSBMD
rs17820515	fw	0.024745471	MCHC
rs17820515	fw	0.024745471	MCH
rs17820515	fw	0.024745471	FG
rs17827161	fw	0.001042812	FNBMD
rs17827161	fw	0.001042812	LSBMD
rs17836908	rv	0.041670725	TC
rs17836908	rv	0.041670725	RBC
rs17836908	rv	0.041670725	MCHC
rs17836908	rv	0.041670725	PLT
rs17836908	rv	0.041670725	MCV
rs17836908	rv	0.041670725	FNBMD
rs17836908	rv	0.041670725	CD
rs17836908	rv	0.041670725	HEIGHT
rs17836908	rv	0.041670725	FG
rs17836908	rv	0.041670725	MPV
rs17836908	rv	0.041670725	LDL
rs17836908	rv	0.041670725	LSBMD
rs17836908	rv	0.041670725	BMI
rs17836908	rv	0.041670725	TG
rs17836908	rv	0.041670725	HDL
rs17836908	rv	0.041670725	MCH
rs1784658	fw	0.020586757	MPV
rs1784658	fw	0.020586757	PCV
rs1784658	fw	0.020586757	MCV
rs1784658	fw	0.020586757	HB
rs1784658	fw	0.020586757	LDL
rs1784658	fw	0.020586757	RBC
rs1784658	fw	0.020586757	LSBMD
rs1784658	fw	0.020586757	CD
rs1784658	fw	0.020586757	MCH
rs1784658	fw	0.020586757	FNBMD
rs1784658	fw	2.06E-02	HEIGHT
rs1784658	fw	2.06E-02	PLT
rs1784658	fw	2.06E-02	TG
rs1784658	fw	2.06E-02	TC
rs1784658	fw	2.06E-02	BMI
rs1784658	fw	2.06E-02	MCHC
rs1784658	fw	2.06E-02	HDL
rs1784658	fw	2.06E-02	FG
rs178601	rv	4.46E-05	FNBMD
rs178601	rv	4.46E-05	LSBMD
rs178601	rv	4.46E-05	MCH
rs178601	rv	4.46E-05	HB
rs178601	rv	4.46E-05	LDL
rs178601	rv	4.46E-05	HEIGHT
rs178601	rv	4.46E-05	PLT
rs178601	rv	4.46E-05	FG
rs178601	rv	4.46E-05	RBC
rs178601	rv	4.46E-05	MCHC
rs178601	rv	4.46E-05	BMI
rs178601	rv	4.46E-05	PCV
rs178601	rv	4.46E-05	TC
rs178601	rv	4.46E-05	CD
rs178601	rv	4.46E-05	MPV
rs178601	rv	4.46E-05	TG
rs178601	rv	4.46E-05	MCV
rs1786685	fw	6.62E-03	PCV
rs1786685	fw	6.62E-03	CD
rs1786685	fw	6.62E-03	HDL
rs1786685	fw	6.62E-03	FNBMD
rs1786685	fw	6.62E-03	HB
rs1786685	fw	6.62E-03	FG
rs1786685	fw	6.62E-03	MCHC
rs1786685	fw	6.62E-03	TG
rs1786685	fw	6.62E-03	RBC
rs1786685	fw	6.62E-03	LSBMD
rs1786685	fw	6.62E-03	LDL
rs1786685	fw	0.006618634	HEIGHT
rs1786685	fw	0.006618634	MCV
rs1786685	fw	0.006618634	MCH
rs1786685	fw	0.006618634	PLT
rs1786685	fw	0.006618634	MPV
rs1786685	fw	0.006618634	BMI
rs1786685	fw	0.006618634	TC
rs1787523	rv	0.003336455	MCH
rs1787523	rv	0.003336455	FNBMD
rs1787523	rv	0.003336455	TC
rs1787523	rv	0.003336455	HB
rs1787523	rv	0.003336455	BMI
rs1787523	rv	0.003336455	MPV
rs1787523	rv	0.003336455	HDL
rs1787523	rv	0.003336455	PLT
rs1787523	rv	0.003336455	RBC
rs1787523	rv	0.003336455	MCV
rs1787523	rv	0.003336455	TG
rs1787523	rv	3.34E-03	LDL
rs1787523	rv	3.34E-03	CD
rs1787523	rv	3.34E-03	HEIGHT
rs1787523	rv	3.34E-03	FG
rs1787523	rv	3.34E-03	MCHC
rs1787523	rv	3.34E-03	PCV
rs1787523	rv	3.34E-03	LSBMD
rs17879437	rv	3.15E-03	NA	plaque
rs17879437	rv	3.15E-03	NA	plaque
rs17879437	fw	2.86E-02	NA	plaque
rs17879437	fw	2.86E-02	NA	plaque
rs17885118	fw	3.70E-02	HEIGHT
rs17885118	fw	3.70E-02	LSBMD
rs17885118	fw	3.70E-02	MCH
rs17885118	fw	3.70E-02	FNBMD
rs17885118	fw	3.70E-02	PCV
rs17885118	fw	3.70E-02	TC
rs17885118	fw	3.70E-02	MCV
rs17885118	fw	3.70E-02	BMI
rs17885118	fw	3.70E-02	HDL
rs17885118	fw	3.70E-02	FG
rs17885118	fw	3.70E-02	MCHC
rs17885118	fw	3.70E-02	HB
rs17885118	fw	3.70E-02	LDL
rs17885118	fw	3.70E-02	PLT
rs17885118	fw	3.70E-02	TG
rs17885118	fw	3.70E-02	CD
rs17885118	fw	3.70E-02	RBC
rs17885118	fw	3.70E-02	MPV
rs1791238	fw	6.26E-04	MCH
rs1791238	fw	6.26E-04	MCV
rs1791238	fw	6.26E-04	HEIGHT
rs1791238	fw	6.26E-04	PLT
rs1791238	fw	6.26E-04	FNBMD
rs1791238	fw	6.26E-04	LSBMD
rs1791238	fw	6.26E-04	PCV
rs1791238	fw	6.26E-04	FG
rs1791238	fw	6.26E-04	HDL
rs1791238	fw	6.26E-04	MCHC
rs1791238	fw	6.26E-04	HB
rs1791238	fw	6.26E-04	BMI
rs1791238	fw	6.26E-04	CD
rs1791238	fw	6.26E-04	LDL
rs1791238	fw	6.26E-04	TC
rs1791238	fw	6.26E-04	RBC
rs1791238	fw	6.26E-04	MPV
rs1791238	fw	6.26E-04	TG
rs1795241	rv	1.02E-02	LDL
rs1795241	rv	1.02E-02	TG
rs1795241	rv	1.02E-02	CD
rs1795241	rv	1.02E-02	BMI
rs1795241	rv	1.02E-02	HEIGHT
rs1795241	rv	0.010215733	MCH
rs1795241	rv	0.010215733	MCHC
rs1795241	rv	0.010215733	PCV
rs1795241	rv	0.010215733	FNBMD
rs1795241	rv	0.010215733	HDL
rs1795241	rv	0.010215733	PLT
rs1795241	rv	0.010215733	MCV
rs1795241	rv	0.010215733	MPV
rs1795241	rv	0.010215733	TC
rs1795241	rv	0.010215733	RBC
rs1795241	rv	0.010215733	FG
rs1795241	rv	0.010215733	LSBMD
rs1795241	rv	0.010215733	HB
rs1800759	rv	0.037999374	MCV
rs1800759	rv	0.037999374	LDL
rs1800759	rv	0.037999374	HDL
rs1800759	rv	0.037999374	CD
rs1800759	rv	0.037999374	HEIGHT
rs1800759	rv	0.037999374	FNBMD
rs1800759	rv	0.037999374	MCH
rs1800759	rv	0.037999374	FG
rs1800759	rv	0.037999374	MCHC
rs1800759	rv	0.037999374	RBC
rs1800759	rv	0.037999374	TC
rs1800759	rv	0.037999374	PCV
rs1800759	rv	0.037999374	LSBMD
rs1800759	rv	0.037999374	HB
rs1800759	rv	0.037999374	BMI
rs1800759	rv	0.037999374	MPV
rs1800759	rv	0.037999374	TG
rs1800759	rv	0.037999374	PLT
rs1800896	fw	0.007077634	CD
rs1800896	fw	0.007077634	HB
rs1800896	fw	0.007077634	PCV
rs1800896	fw	0.007077634	HDL
rs1800896	fw	0.007077634	BMI
rs1800896	fw	0.007077634	MCH
rs1800896	fw	0.007077634	HEIGHT
rs1800896	fw	0.007077634	MCV
rs1800896	fw	0.007077634	TG
rs1800896	fw	0.007077634	TC
rs1800896	fw	0.007077634	LDL
rs1800896	fw	0.007077634	MCHC
rs1800896	fw	0.007077634	LSBMD
rs1800896	fw	0.007077634	MPV
rs1800896	fw	0.007077634	RBC
rs1800896	fw	0.007077634	FNBMD
rs1800896	fw	0.007077634	PLT
rs1800896	fw	0.007077634	FG
rs1802059	rv	0.035309746	RBC
rs1802059	rv	0.035309746	LSBMD
rs1802059	rv	0.035309746	LDL
rs1802059	rv	0.035309746	CD
rs1802059	rv	0.035309746	TC
rs1802059	rv	0.035309746	FG
rs1802059	rv	0.035309746	PCV
rs1802059	rv	0.035309746	PLT
rs1802059	rv	0.035309746	BMI
rs1802059	rv	0.035309746	TG
rs1802059	rv	0.035309746	HB
rs1802059	rv	0.035309746	FNBMD
rs1802059	rv	0.035309746	MCHC
rs1802059	rv	0.035309746	MCV
rs1802059	rv	3.53E-02	MCH
rs1802059	rv	3.53E-02	MPV
rs1802059	rv	3.53E-02	HDL
rs1802059	rv	3.53E-02	HEIGHT
rs1804998	fw	4.55E-03	TC
rs1804998	fw	4.55E-03	MCV
rs1804998	fw	4.55E-03	PCV
rs1804998	fw	4.55E-03	LSBMD
rs1804998	fw	4.55E-03	MCHC
rs1804998	fw	4.55E-03	LDL
rs1804998	fw	4.55E-03	MCH
rs1804998	fw	4.55E-03	FNBMD
rs1804998	fw	4.55E-03	HDL
rs1804998	fw	4.55E-03	MPV
rs1804998	fw	4.55E-03	BMI
rs1804998	fw	4.55E-03	FG
rs1804998	fw	4.55E-03	TG
rs1804998	fw	4.55E-03	PLT
rs1804998	fw	0.004546539	CD
rs1804998	fw	0.004546539	HB
rs1804998	fw	0.004546539	RBC
rs1804998	fw	0.004546539	HEIGHT
rs1804998	rv	0.015704399	TC
rs1804998	rv	0.015704399	MCV
rs1804998	rv	0.015704399	PCV
rs1804998	rv	0.015704399	LSBMD
rs1804998	rv	0.015704399	MCHC
rs1804998	rv	0.015704399	LDL
rs1804998	rv	0.015704399	MCH
rs1804998	rv	0.015704399	FNBMD
rs1804998	rv	0.015704399	HDL
rs1804998	rv	0.015704399	MPV
rs1804998	rv	0.015704399	BMI
rs1804998	rv	0.015704399	FG
rs1804998	rv	0.015704399	TG
rs1804998	rv	0.015704399	PLT
rs1804998	rv	0.015704399	CD
rs1804998	rv	0.015704399	HB
rs1804998	rv	0.015704399	RBC
rs1804998	rv	0.015704399	HEIGHT
rs1807250	rv	0.018315969	TG
rs1807250	rv	0.018315969	MCHC
rs1807250	rv	0.018315969	HEIGHT
rs1807250	rv	0.018315969	MCH
rs1807250	rv	0.018315969	RBC
rs1807250	rv	0.018315969	CD
rs1807250	rv	0.018315969	LDL
rs1807250	rv	0.018315969	LSBMD
rs1807250	rv	0.018315969	MPV
rs1807250	rv	0.018315969	HB
rs1807250	rv	0.018315969	HDL
rs1807250	rv	0.018315969	FNBMD
rs1807250	rv	0.018315969	PLT
rs1807250	rv	0.018315969	BMI
rs1807250	rv	0.018315969	PCV
rs1807250	rv	0.018315969	FG
rs1807250	rv	0.018315969	TC
rs1807250	rv	1.83E-02	MCV
rs1807250	fw	3.23E-02	TG
rs1807250	fw	3.23E-02	MCHC
rs1807250	fw	3.23E-02	HEIGHT
rs1807250	fw	3.23E-02	MCH
rs1807250	fw	3.23E-02	RBC
rs1807250	fw	3.23E-02	CD
rs1807250	fw	3.23E-02	LDL
rs1807250	fw	3.23E-02	LSBMD
rs1807250	fw	3.23E-02	MPV
rs1807250	fw	3.23E-02	HB
rs1807250	fw	3.23E-02	HDL
rs1807250	fw	3.23E-02	FNBMD
rs1807250	fw	3.23E-02	PLT
rs1807250	fw	3.23E-02	BMI
rs1807250	fw	3.23E-02	PCV
rs1807250	fw	3.23E-02	FG
rs1807250	fw	3.23E-02	TC
rs1807250	fw	0.032343183	MCV
rs1811843	fw	0.029436393	MCHC
rs1811843	fw	0.029436393	TG
rs1811843	fw	0.029436393	BMI
rs1811843	fw	0.029436393	HEIGHT
rs1811843	fw	0.029436393	LSBMD
rs1811843	fw	0.029436393	HB
rs1811843	fw	0.029436393	PLT
rs1811843	fw	0.029436393	HDL
rs1811843	fw	0.029436393	FG
rs1811843	fw	0.029436393	TC
rs1811843	fw	0.029436393	CD
rs1811843	fw	0.029436393	FNBMD
rs1811843	fw	0.029436393	PCV
rs1811843	fw	0.029436393	MCH
rs1811843	fw	0.029436393	MCV
rs1811843	fw	0.029436393	RBC
rs1811843	fw	0.029436393	MPV
rs1811843	fw	0.029436393	LDL
rs1813116	fw	0.04784088	LDL
rs1813116	fw	0.04784088	TG
rs1813116	fw	0.04784088	MCV
rs1813116	fw	0.04784088	RBC
rs1813116	fw	0.04784088	HEIGHT
rs1813116	fw	0.04784088	MCHC
rs1813116	fw	0.04784088	TC
rs1813116	fw	0.04784088	LSBMD
rs1813116	fw	0.04784088	CD
rs1813116	fw	0.04784088	MPV
rs1813116	fw	0.04784088	HB
rs1813116	fw	0.04784088	PCV
rs1813116	fw	0.04784088	MCH
rs1813116	fw	0.04784088	FNBMD
rs1813116	fw	0.04784088	BMI
rs1813116	fw	0.04784088	PLT
rs1813116	fw	0.04784088	FG
rs1813116	fw	0.04784088	HDL
rs1819471	fw	0.022356839	MCH
rs1819471	fw	0.022356839	HB
rs1819471	fw	0.022356839	TG
rs1819471	fw	0.022356839	BMI
rs1819471	fw	0.022356839	PLT
rs1819471	fw	0.022356839	LSBMD
rs1819471	fw	0.022356839	RBC
rs1819471	fw	0.022356839	MCV
rs1819471	fw	0.022356839	FG
rs1819471	fw	0.022356839	FNBMD
rs1819471	fw	0.022356839	CD
rs1819471	fw	0.022356839	TC
rs1819471	fw	0.022356839	LDL
rs1819471	fw	0.022356839	PCV
rs1819471	fw	0.022356839	HEIGHT
rs1819471	fw	0.022356839	MCHC
rs1819471	fw	0.022356839	MPV
rs1819471	fw	0.022356839	HDL
rs1821138	fw	0.038994778	FG
rs1821138	fw	0.038994778	HDL
rs1821138	fw	0.038994778	MPV
rs1821138	fw	0.038994778	MCV
rs1821138	fw	0.038994778	HEIGHT
rs1821138	fw	0.038994778	TG
rs1821138	fw	0.038994778	HB
rs1821138	fw	0.038994778	MCHC
rs1821138	fw	0.038994778	PCV
rs1821138	fw	0.038994778	FNBMD
rs1821138	fw	0.038994778	LSBMD
rs1821138	fw	0.038994778	PLT
rs1821138	fw	0.038994778	MCH
rs1821138	fw	0.038994778	BMI
rs1821138	fw	0.038994778	RBC
rs1821138	fw	0.038994778	CD
rs1821138	fw	0.038994778	LDL
rs1821138	fw	0.038994778	TC
rs1825641	rv	0.011759992	PCV
rs1825641	rv	0.011759992	MCHC
rs1825641	rv	0.011759992	MCV
rs1825641	rv	0.011759992	PLT
rs1825641	rv	0.011759992	TC
rs1825641	rv	0.011759992	FG
rs1825641	rv	0.011759992	MCH
rs1825641	rv	0.011759992	BMI
rs1825641	rv	0.011759992	HB
rs1825641	rv	0.011759992	HEIGHT
rs1825641	rv	0.011759992	TG
rs1825641	rv	0.011759992	LDL
rs1825641	rv	0.011759992	MPV
rs1825641	rv	0.011759992	RBC
rs1825641	rv	0.011759992	FNBMD
rs1825641	rv	0.011759992	CD
rs1825641	rv	0.011759992	LSBMD
rs1825641	rv	0.011759992	HDL
rs1827212	fw	3.27E-05	FG
rs1827212	fw	3.27E-05	MCH
rs1827212	fw	3.27E-05	LDL
rs1827212	fw	3.27E-05	MPV
rs1827212	fw	3.27E-05	RBC
rs1827212	fw	3.27E-05	PLT
rs1827212	fw	3.27E-05	MCV
rs1827212	fw	3.27E-05	TC
rs1827212	fw	3.27E-05	BMI
rs1827212	fw	3.27E-05	LSBMD
rs1827212	fw	3.27E-05	FNBMD
rs1827212	fw	3.27E-05	PCV
rs1827212	fw	3.27E-05	HEIGHT
rs1827212	fw	3.27E-05	TG
rs1827212	fw	3.27E-05	MCHC
rs1833475	rv	0.03367145	MPV
rs1833475	rv	0.03367145	CD
rs1833475	rv	0.03367145	FG
rs1833475	rv	0.03367145	HB
rs1833475	rv	0.03367145	PCV
rs1833475	rv	0.03367145	MCHC
rs1833475	rv	0.03367145	BMI
rs1833475	rv	0.03367145	MCV
rs1833475	rv	0.03367145	LDL
rs1833475	rv	0.03367145	TC
rs1833475	rv	0.03367145	TG
rs1833475	rv	0.03367145	FNBMD
rs1833475	rv	0.03367145	PLT
rs1833475	rv	0.03367145	MCH
rs1833475	rv	0.03367145	RBC
rs1833475	rv	0.03367145	HEIGHT
rs1833475	rv	0.03367145	HDL
rs1833475	rv	0.03367145	LSBMD
rs1837122	rv	0.001401476	MCH
rs1837122	rv	1.40E-03	LDL
rs1837122	rv	1.40E-03	TG
rs1837122	rv	1.40E-03	HDL
rs1837122	rv	1.40E-03	CD
rs1837122	rv	1.40E-03	LSBMD
rs1837122	rv	1.40E-03	TC
rs1837122	rv	1.40E-03	FNBMD
rs1837122	rv	1.40E-03	BMI
rs1837122	rv	1.40E-03	MCV
rs1837122	rv	1.40E-03	MPV
rs1837122	rv	1.40E-03	MCHC
rs1837122	rv	1.40E-03	PCV
rs1837122	rv	1.40E-03	PLT
rs1837122	rv	1.40E-03	HB
rs1837122	rv	1.40E-03	HEIGHT
rs1837122	rv	1.40E-03	FG
rs1837122	rv	1.40E-03	RBC
rs1839016	rv	3.92E-03	BMI
rs1839016	rv	0.003915407	HB
rs1839016	rv	0.003915407	PCV
rs1839016	rv	0.003915407	TC
rs1839016	rv	0.003915407	HDL
rs1839016	rv	0.003915407	MCV
rs1839016	rv	0.003915407	HEIGHT
rs1839016	rv	0.003915407	CD
rs1839016	rv	0.003915407	MCH
rs1839016	rv	0.003915407	TG
rs1839016	rv	0.003915407	MCHC
rs1839016	rv	0.003915407	PLT
rs1839016	rv	0.003915407	MPV
rs1839016	rv	0.003915407	FG
rs1839016	rv	0.003915407	FNBMD
rs1839016	rv	0.003915407	RBC
rs1839016	rv	0.003915407	LDL
rs1839016	rv	0.003915407	LSBMD
rs184235665	rv	1.54E-05	HEIGHT
rs184235665	rv	1.54E-05	FG
rs184235665	rv	1.54E-05	BMI
rs184235665	rv	1.54E-05	FNBMD
rs184235665	rv	1.54E-05	HDL
rs184235665	rv	1.54E-05	TC
rs184235665	rv	1.54E-05	LDL
rs184235665	rv	1.54E-05	PCV
rs184235665	rv	1.54E-05	TG
rs184235665	rv	1.54E-05	LSBMD
rs184235665	rv	1.54E-05	MPV
rs184235665	rv	1.54E-05	PLT
rs1844874	rv	0.007111362	RBC
rs1844874	rv	0.007111362	FG
rs1844874	rv	0.007111362	BMI
rs1844874	rv	0.007111362	HB
rs1844874	rv	0.007111362	TG
rs1844874	rv	0.007111362	FNBMD
rs1844874	rv	0.007111362	MCV
rs1844874	rv	0.007111362	MCHC
rs1844874	rv	0.007111362	TC
rs1844874	rv	0.007111362	PLT
rs1844874	rv	0.007111362	MPV
rs1844874	rv	0.007111362	LDL
rs1844874	rv	0.007111362	HEIGHT
rs1844874	rv	0.007111362	HDL
rs1844874	rv	0.007111362	CD
rs1844874	rv	0.007111362	MCH
rs1844874	rv	0.007111362	LSBMD
rs1844874	rv	0.007111362	PCV
rs184543412	rv	0.032850911	LSBMD
rs184543412	rv	0.032850911	TG
rs184543412	rv	0.032850911	HEIGHT
rs184543412	rv	0.032850911	MPV
rs184543412	rv	0.032850911	FG
rs184543412	rv	0.032850911	MCH
rs184543412	rv	0.032850911	MCHC
rs184543412	rv	0.032850911	LDL
rs184543412	rv	0.032850911	PCV
rs184543412	rv	0.032850911	RBC
rs184543412	rv	0.032850911	FNBMD
rs184543412	rv	0.032850911	MCV
rs184543412	rv	0.032850911	BMI
rs184543412	rv	0.032850911	PLT
rs184543412	rv	0.032850911	TC
rs184543412	rv	0.032850911	HDL
rs1846692	rv	0.002775679	BMI
rs1846692	rv	0.002775679	RBC
rs1846692	rv	0.002775679	FNBMD
rs1846692	rv	0.002775679	LDL
rs1846692	rv	0.002775679	MCV
rs1846692	rv	0.002775679	MPV
rs1846692	rv	0.002775679	LSBMD
rs1846692	rv	0.002775679	CD
rs1846692	rv	0.002775679	FG
rs1846692	rv	0.002775679	PCV
rs1846692	rv	0.002775679	HEIGHT
rs1846692	rv	0.002775679	PLT
rs1846692	rv	0.002775679	MCHC
rs1846692	rv	0.002775679	MCH
rs1846692	rv	0.002775679	TG
rs1846692	rv	0.002775679	TC
rs1846692	rv	0.002775679	HB
rs184966063	fw	0.003906135	LDL
rs184966063	fw	0.003906135	FG
rs184966063	fw	0.003906135	CD
rs184966063	fw	0.003906135	MCH
rs184966063	fw	0.003906135	HEIGHT
rs184966063	fw	0.003906135	PCV
rs184966063	fw	0.003906135	RBC
rs184966063	fw	0.003906135	PLT
rs184966063	fw	0.003906135	BMI
rs184966063	fw	0.003906135	MCHC
rs184966063	fw	0.003906135	MPV
rs184966063	fw	0.003906135	MCV
rs184966063	fw	0.003906135	LSBMD
rs184966063	fw	0.003906135	TC
rs184966063	fw	0.003906135	TG
rs184966063	fw	0.003906135	FNBMD
rs184966063	fw	0.003906135	HB
rs184966063	fw	0.003906135	HDL
rs1851916	fw	0.003661148	MPV
rs1851916	fw	0.003661148	LSBMD
rs1851916	fw	0.003661148	FG
rs1851916	fw	0.003661148	TG
rs1851916	fw	0.003661148	TC
rs1851916	fw	0.003661148	LDL
rs1851916	fw	0.003661148	BMI
rs1851916	fw	0.003661148	HEIGHT
rs1851916	fw	0.003661148	PLT
rs1851916	fw	0.003661148	FNBMD
rs1851916	fw	0.003661148	HDL
rs185558291	fw	1.84E-05	FG
rs185558291	fw	1.84E-05	LSBMD
rs185558291	fw	1.84E-05	PLT
rs185558291	fw	1.84E-05	CD
rs185558291	fw	1.84E-05	FNBMD
rs185558291	fw	1.84E-05	LDL
rs185558291	fw	1.84E-05	TG
rs185558291	fw	1.84E-05	MPV
rs185558291	fw	1.84E-05	HDL
rs185558291	fw	1.84E-05	TC
rs185558291	rv	0.01055959	FG
rs185558291	rv	0.01055959	LSBMD
rs185558291	rv	0.01055959	PLT
rs185558291	rv	0.01055959	CD
rs185558291	rv	0.01055959	FNBMD
rs185558291	rv	0.01055959	LDL
rs185558291	rv	0.01055959	TG
rs185558291	rv	0.01055959	MPV
rs185558291	rv	1.06E-02	HDL
rs185558291	rv	1.06E-02	TC
rs1858783	fw	2.41E-02	MCHC
rs1858783	fw	2.41E-02	HEIGHT
rs1858783	fw	2.41E-02	BMI
rs1858783	fw	2.41E-02	RBC
rs1858783	fw	2.41E-02	TC
rs1858783	fw	2.41E-02	HB
rs1858783	fw	2.41E-02	MPV
rs1858783	fw	2.41E-02	MCH
rs1858783	fw	2.41E-02	HDL
rs1858783	fw	2.41E-02	LSBMD
rs1858783	fw	2.41E-02	TG
rs1858783	fw	2.41E-02	PCV
rs1858783	fw	2.41E-02	PLT
rs1858783	fw	2.41E-02	FG
rs1858783	fw	2.41E-02	CD
rs1858783	fw	0.024084014	MCV
rs1858783	fw	0.024084014	LDL
rs1858783	fw	0.024084014	FNBMD
rs186322428	rv	0.016612673	MPV
rs186322428	rv	0.016612673	RBC
rs186322428	rv	0.016612673	LSBMD
rs186322428	rv	0.016612673	MCV
rs186322428	rv	0.016612673	HEIGHT
rs186322428	rv	0.016612673	HB
rs186322428	rv	0.016612673	FG
rs186322428	rv	0.016612673	BMI
rs186322428	rv	0.016612673	MCHC
rs186322428	rv	0.016612673	MCH
rs186322428	rv	0.016612673	PCV
rs186322428	rv	0.016612673	TG
rs186322428	rv	0.016612673	LDL
rs186322428	rv	0.016612673	TC
rs186322428	rv	0.016612673	FNBMD
rs186322428	rv	0.016612673	PLT
rs1864151	fw	0.004648474	MCH
rs1864151	fw	0.004648474	PLT
rs1864151	fw	0.004648474	MPV
rs1864151	fw	0.004648474	MCV
rs1864151	fw	0.004648474	HDL
rs1864151	fw	0.004648474	RBC
rs1864151	fw	0.004648474	BMI
rs1864151	fw	0.004648474	HB
rs1864151	fw	0.004648474	CD
rs1864151	fw	0.004648474	PCV
rs1864151	fw	0.004648474	HEIGHT
rs1864151	fw	0.004648474	FG
rs1864151	fw	0.004648474	LSBMD
rs1864151	fw	0.004648474	TG
rs1864151	fw	0.004648474	FNBMD
rs1864151	fw	0.004648474	LDL
rs1864151	fw	4.65E-03	TC
rs1864151	fw	4.65E-03	MCHC
rs1865493	rv	7.95E-04	TC
rs1865493	rv	7.95E-04	HB
rs1865493	rv	7.95E-04	CD
rs1865493	rv	7.95E-04	RBC
rs1865493	rv	7.95E-04	LSBMD
rs1865493	rv	7.95E-04	HDL
rs1865493	rv	7.95E-04	LDL
rs1865493	rv	7.95E-04	PCV
rs1865493	rv	7.95E-04	MCHC
rs1865493	rv	7.95E-04	HEIGHT
rs1865493	rv	7.95E-04	PLT
rs1865493	rv	7.95E-04	MCH
rs1865493	rv	7.95E-04	MCV
rs1865493	rv	7.95E-04	TG
rs1865493	rv	7.95E-04	FNBMD
rs1865493	rv	7.95E-04	MPV
rs1865493	rv	7.95E-04	FG
rs1865493	rv	7.95E-04	BMI
rs1867982	fw	9.93E-05	NA	at	smoking	initiation	in	chronic	obstructive	pulmonary	disease
rs1867982	fw	9.93E-05	NA	at	smoking	initiation	in	chronic	obstructive	pulmonary	disease
rs1867982	fw	9.93E-05	NA	function	decline
rs1867982	fw	9.93E-05	NA	function	decline
rs1868569	fw	2.03E-02	LDL
rs1868569	fw	2.03E-02	RBC
rs1868569	fw	2.03E-02	LSBMD
rs1868569	fw	2.03E-02	MCH
rs1868569	fw	2.03E-02	PCV
rs1868569	fw	2.03E-02	FNBMD
rs1868569	fw	2.03E-02	MPV
rs1868569	fw	2.03E-02	FG
rs1868569	fw	2.03E-02	HDL
rs1868569	fw	2.03E-02	CD
rs1868569	fw	2.03E-02	BMI
rs1868569	fw	2.03E-02	HEIGHT
rs1868569	fw	0.02028683	HB
rs1868569	fw	0.02028683	MCHC
rs1868569	fw	0.02028683	MCV
rs1868569	fw	0.02028683	PLT
rs1868569	fw	0.02028683	TG
rs1868569	fw	0.02028683	TC
rs1868569	rv	0.006252786	LDL
rs1868569	rv	0.006252786	RBC
rs1868569	rv	0.006252786	LSBMD
rs1868569	rv	0.006252786	MCH
rs1868569	rv	0.006252786	PCV
rs1868569	rv	0.006252786	FNBMD
rs1868569	rv	0.006252786	MPV
rs1868569	rv	0.006252786	FG
rs1868569	rv	0.006252786	HDL
rs1868569	rv	0.006252786	CD
rs1868569	rv	0.006252786	BMI
rs1868569	rv	0.006252786	HEIGHT
rs1868569	rv	0.006252786	HB
rs1868569	rv	0.006252786	MCHC
rs1868569	rv	0.006252786	MCV
rs1868569	rv	0.006252786	PLT
rs1868569	rv	0.006252786	TG
rs1868569	rv	0.006252786	TC
rs1868680	fw	0.000382849	TG
rs1868680	fw	0.000382849	BMI
rs1868680	fw	0.000382849	FG
rs1868680	fw	0.000382849	HB
rs1868680	fw	0.000382849	RBC
rs1868680	fw	0.000382849	MCV
rs1868680	fw	0.000382849	MCH
rs1868680	fw	0.000382849	MCHC
rs1868680	fw	0.000382849	FNBMD
rs1868680	fw	0.000382849	TC
rs1868680	fw	0.000382849	PLT
rs1868680	fw	0.000382849	LDL
rs1868680	fw	0.000382849	PCV
rs1868680	fw	0.000382849	LSBMD
rs1868680	fw	0.000382849	HEIGHT
rs1868680	fw	0.000382849	CD
rs1868680	fw	0.000382849	MPV
rs1868680	rv	0.001497735	TG
rs1868680	rv	0.001497735	BMI
rs1868680	rv	0.001497735	FG
rs1868680	rv	0.001497735	HB
rs1868680	rv	0.001497735	RBC
rs1868680	rv	0.001497735	MCV
rs1868680	rv	0.001497735	MCH
rs1868680	rv	0.001497735	MCHC
rs1868680	rv	0.001497735	FNBMD
rs1868680	rv	0.001497735	TC
rs1868680	rv	0.001497735	PLT
rs1868680	rv	0.001497735	LDL
rs1868680	rv	0.001497735	PCV
[truncated: 35,450 more rows]
[truncated: 10 more columns]
