# Supplementary material for: High-throughput characterization of genetic effects on DNA–protein binding and gene transcription
Source: Genome Res. 2018 Nov;28(11):1701–8. doi: 10.1101/gr.237354.118 (PMC6211638; doi:10.1101/gr.237354.118)
Supplement: Supplemental Material [file supp_gr.237354.118_Supplemental_Table_S15.txt]

#Table S15: ASE and complex traits. QuASAR-MPRA results for BiT-STARR-seq. SNPs are nominally significant, associated to a complex trait, and are also CentiSNPs. Columns are rsID, direction, p-value, complex trait.
rsID	Direction	p_comb	trait
rs10068432	fw	4.21E-92	HB
rs10068432	fw	4.21E-92	MCV
rs10068432	fw	4.21E-92	PCV
rs10068432	fw	4.21E-92	MCHC
rs10068432	fw	4.21E-92	LSBMD
rs10068432	fw	4.21E-92	CD
rs10068432	fw	4.21E-92	FG
rs10068432	fw	4.21E-92	MCH
rs10068432	fw	4.21E-92	LDL
rs10068432	fw	4.21E-92	MPV
rs10068432	fw	4.21E-92	PLT
rs10068432	fw	4.21E-92	TG
rs10068432	fw	4.21E-92	BMI
rs10068432	fw	4.21E-92	FNBMD
rs10068432	fw	4.21E-92	HEIGHT
rs10068432	fw	4.21E-92	HDL
rs10068432	fw	4.21E-92	TC
rs10068432	fw	4.21E-92	RBC
rs10068432	rv	0.041101342	HB
rs10068432	rv	0.041101342	MCV
rs10068432	rv	0.041101342	PCV
rs10068432	rv	0.041101342	MCHC
rs10068432	rv	0.041101342	LSBMD
rs10068432	rv	0.041101342	CD
rs10068432	rv	0.041101342	FG
rs10068432	rv	0.041101342	MCH
rs10068432	rv	0.041101342	LDL
rs10068432	rv	0.041101342	MPV
rs10068432	rv	0.041101342	PLT
rs10068432	rv	0.041101342	TG
rs10068432	rv	0.041101342	BMI
rs10068432	rv	0.041101342	FNBMD
rs10068432	rv	0.041101342	HEIGHT
rs10068432	rv	0.041101342	HDL
rs10068432	rv	0.041101342	TC
rs10068432	rv	0.041101342	RBC
rs1109896	fw	3.08E-66	PLT
rs1109896	fw	3.08E-66	BMI
rs1109896	fw	3.08E-66	HB
rs1109896	fw	3.08E-66	MCHC
rs1109896	fw	3.08E-66	FNBMD
rs1109896	fw	3.08E-66	TG
rs1109896	fw	3.08E-66	CD
rs1109896	fw	3.08E-66	LSBMD
rs1109896	fw	3.08E-66	TC
rs1109896	fw	3.08E-66	MCV
rs1109896	fw	3.08E-66	FG
rs1109896	fw	3.08E-66	LDL
rs1109896	fw	3.08E-66	PCV
rs1109896	fw	3.08E-66	MCH
rs1109896	fw	3.08E-66	MPV
rs1109896	fw	3.08E-66	HDL
rs1109896	fw	3.08E-66	HEIGHT
rs1109896	fw	3.08E-66	RBC
rs11132303	fw	1.03E-29	RBC
rs11132303	fw	1.03E-29	LSBMD
rs11132303	fw	1.03E-29	LDL
rs11132303	fw	1.03E-29	HB
rs11132303	fw	1.03E-29	HEIGHT
rs11132303	fw	1.03E-29	FNBMD
rs11132303	fw	1.03E-29	TC
rs11132303	fw	1.03E-29	TG
rs11132303	fw	1.03E-29	PCV
rs11132303	fw	1.03E-29	MCV
rs11132303	fw	1.03E-29	PLT
rs11132303	fw	1.03E-29	FG
rs11132303	fw	1.03E-29	CD
rs11132303	fw	1.03E-29	MCH
rs11132303	fw	1.03E-29	HDL
rs11132303	fw	1.03E-29	MCHC
rs11132303	fw	1.03E-29	MPV
rs11132303	fw	1.03E-29	BMI
rs11156882	fw	0.011466409	MCH
rs11156882	fw	0.011466409	HDL
rs11156882	fw	0.011466409	TC
rs11156882	fw	0.011466409	FNBMD
rs11156882	fw	0.011466409	TG
rs11156882	fw	0.011466409	MPV
rs11156882	fw	0.011466409	BMI
rs11156882	fw	0.011466409	LSBMD
rs11156882	fw	0.011466409	PCV
rs11156882	fw	0.011466409	HB
rs11156882	fw	0.011466409	HEIGHT
rs11156882	fw	0.011466409	MCHC
rs11156882	fw	0.011466409	FG
rs11156882	fw	0.011466409	CD
rs11156882	fw	0.011466409	PLT
rs11156882	fw	0.011466409	LDL
rs11156882	fw	0.011466409	RBC
rs11156882	fw	0.011466409	MCV
rs11557674	fw	3.97E-07	MPV
rs11557674	fw	3.97E-07	FG
rs11557674	fw	3.97E-07	BMI
rs11557674	fw	3.97E-07	PLT
rs11557674	fw	3.97E-07	HB
rs11557674	fw	3.97E-07	MCH
rs11557674	fw	3.97E-07	RBC
rs11557674	fw	3.97E-07	PCV
rs11557674	fw	3.97E-07	CD
rs11557674	fw	3.97E-07	FNBMD
rs11557674	fw	3.97E-07	TG
rs11557674	fw	3.97E-07	MCV
rs11557674	fw	3.97E-07	LDL
rs11557674	fw	3.97E-07	LSBMD
rs11557674	fw	3.97E-07	TC
rs11557674	fw	3.97E-07	MCHC
rs11557674	fw	3.97E-07	HEIGHT
rs11880651	fw	1.62E-45	CD
rs11880651	fw	1.62E-45	HB
rs11880651	fw	1.62E-45	BMI
rs11880651	fw	1.62E-45	TC
rs11880651	fw	1.62E-45	PCV
rs11880651	fw	1.62E-45	HDL
rs11880651	fw	1.62E-45	FG
rs11880651	fw	1.62E-45	RBC
rs11880651	fw	1.62E-45	MCHC
rs11880651	fw	1.62E-45	TG
rs11880651	fw	1.62E-45	FNBMD
rs11880651	fw	1.62E-45	MPV
rs11880651	fw	1.62E-45	LSBMD
rs11880651	fw	1.62E-45	PLT
rs11880651	fw	1.62E-45	MCV
rs11880651	fw	1.62E-45	LDL
rs11880651	fw	1.62E-45	HEIGHT
rs11880651	fw	1.62E-45	MCH
rs12328733	fw	3.45E-05	MPV
rs12328733	fw	3.45E-05	MCH
rs12328733	fw	3.45E-05	HEIGHT
rs12328733	fw	3.45E-05	HDL
rs12328733	fw	3.45E-05	FG
rs12328733	fw	3.45E-05	MCV
rs12328733	fw	3.45E-05	LSBMD
rs12328733	fw	3.45E-05	PLT
rs12328733	fw	3.45E-05	TG
rs12328733	fw	3.45E-05	PCV
rs12328733	fw	3.45E-05	MCHC
rs12328733	fw	3.45E-05	CD
rs12328733	fw	3.45E-05	HB
rs12328733	fw	3.45E-05	BMI
rs12328733	fw	3.45E-05	LDL
rs12328733	fw	3.45E-05	FNBMD
rs12328733	fw	3.45E-05	TC
rs12328733	fw	3.45E-05	RBC
rs12411520	fw	8.49E-42	BMI
rs12411520	fw	8.49E-42	LSBMD
rs12411520	fw	8.49E-42	MCHC
rs12411520	fw	8.49E-42	FNBMD
rs12411520	fw	8.49E-42	PLT
rs12411520	fw	8.49E-42	TC
rs12411520	fw	8.49E-42	PCV
rs12411520	fw	8.49E-42	MCV
rs12411520	fw	8.49E-42	FG
rs12411520	fw	8.49E-42	HEIGHT
rs12411520	fw	8.49E-42	MPV
rs12411520	fw	8.49E-42	HB
rs12411520	fw	8.49E-42	MCH
rs12411520	fw	8.49E-42	CD
rs12411520	fw	8.49E-42	HDL
rs12411520	fw	8.49E-42	LDL
rs12411520	fw	8.49E-42	RBC
rs12411520	fw	8.49E-42	TG
rs12937368	rv	0.000461643	LDL
rs12937368	rv	0.000461643	HDL
rs12937368	rv	0.000461643	FG
rs12937368	rv	0.000461643	MCV
rs12937368	rv	0.000461643	PLT
rs12937368	rv	0.000461643	PCV
rs12937368	rv	0.000461643	MPV
rs12937368	rv	0.000461643	FNBMD
rs12937368	rv	0.000461643	CD
rs12937368	rv	0.000461643	HEIGHT
rs12937368	rv	0.000461643	BMI
rs12937368	rv	0.000461643	TG
rs12937368	rv	0.000461643	LSBMD
rs12937368	rv	0.000461643	TC
rs12937368	rv	0.000461643	MCH
rs12937368	rv	0.000461643	MCHC
rs12937368	rv	0.000461643	HB
rs12937368	rv	0.000461643	RBC
rs13014417	fw	6.76E-14	RBC
rs13014417	fw	6.76E-14	LSBMD
rs13014417	fw	6.76E-14	FNBMD
rs13014417	fw	6.76E-14	HB
rs13014417	fw	6.76E-14	MCHC
rs13014417	fw	6.76E-14	HDL
rs13014417	fw	6.76E-14	CD
rs13014417	fw	6.76E-14	PCV
rs13014417	fw	6.76E-14	MCV
rs13014417	fw	6.76E-14	LDL
rs13014417	fw	6.76E-14	FG
rs13014417	fw	6.76E-14	PLT
rs13014417	fw	6.76E-14	HEIGHT
rs13014417	fw	6.76E-14	MCH
rs13014417	fw	6.76E-14	MPV
rs13014417	fw	6.76E-14	BMI
rs13014417	fw	6.76E-14	TG
rs13014417	fw	6.76E-14	TC
rs1667309	fw	3.08E-64	BMI
rs1667309	fw	3.08E-64	TG
rs1667309	fw	3.08E-64	CD
rs1667309	fw	3.08E-64	MCHC
rs1667309	fw	3.08E-64	TC
rs1667309	fw	3.08E-64	MCH
rs1667309	fw	3.08E-64	PCV
rs1667309	fw	3.08E-64	MPV
rs1667309	fw	3.08E-64	HDL
rs1667309	fw	3.08E-64	FG
rs1667309	fw	3.08E-64	PLT
rs1667309	fw	3.08E-64	HEIGHT
rs1667309	fw	3.08E-64	HB
rs1667309	fw	3.08E-64	FNBMD
rs1667309	fw	3.08E-64	MCV
rs1667309	fw	3.08E-64	RBC
rs1667309	fw	3.08E-64	LDL
rs1667309	fw	3.08E-64	LSBMD
rs16853998	fw	9.13E-50	TC
rs16853998	fw	9.13E-50	FG
rs16853998	fw	9.13E-50	MCHC
rs16853998	fw	9.13E-50	MCH
rs16853998	fw	9.13E-50	HB
rs16853998	fw	9.13E-50	HDL
rs16853998	fw	9.13E-50	LDL
rs16853998	fw	9.13E-50	TG
rs16853998	fw	9.13E-50	PCV
rs16853998	fw	9.13E-50	RBC
rs16853998	fw	9.13E-50	FNBMD
rs16853998	fw	9.13E-50	PLT
rs16853998	fw	9.13E-50	MPV
rs16853998	fw	9.13E-50	BMI
rs16853998	fw	9.13E-50	MCV
rs16853998	fw	9.13E-50	CD
rs16853998	fw	9.13E-50	LSBMD
rs16853998	fw	9.13E-50	HEIGHT
rs1698204	fw	0.022933946	MPV
rs1698204	fw	0.022933946	MCHC
rs1698204	fw	0.022933946	FNBMD
rs1698204	fw	0.022933946	MCV
rs1698204	fw	0.022933946	MCH
rs1698204	fw	0.022933946	LDL
rs1698204	fw	0.022933946	LSBMD
rs1698204	fw	0.022933946	HB
rs1698204	fw	0.022933946	HEIGHT
rs1698204	fw	0.022933946	PLT
rs1698204	fw	0.022933946	PCV
rs1698204	fw	0.022933946	TG
rs1698204	fw	0.022933946	RBC
rs1698204	fw	0.022933946	FG
rs1698204	fw	0.022933946	HDL
rs1698204	fw	0.022933946	CD
rs1698204	fw	0.022933946	BMI
rs1698204	fw	0.022933946	TC
rs16982293	fw	4.05E-05	HDL
rs16982293	fw	4.05E-05	PLT
rs16982293	fw	4.05E-05	PCV
rs16982293	fw	4.05E-05	CD
rs16982293	fw	4.05E-05	MCV
rs16982293	fw	4.05E-05	RBC
rs16982293	fw	4.05E-05	MCHC
rs16982293	fw	4.05E-05	LDL
rs16982293	fw	4.05E-05	HEIGHT
rs16982293	fw	4.05E-05	TG
rs16982293	fw	4.05E-05	LSBMD
rs16982293	fw	4.05E-05	HB
rs16982293	fw	4.05E-05	MPV
rs16982293	fw	4.05E-05	FNBMD
rs16982293	fw	4.05E-05	MCH
rs16982293	fw	4.05E-05	FG
rs16982293	fw	4.05E-05	TC
rs16982293	fw	4.05E-05	BMI
rs16982293	rv	0.013453017	HDL
rs16982293	rv	0.013453017	PLT
rs16982293	rv	0.013453017	PCV
rs16982293	rv	0.013453017	CD
rs16982293	rv	0.013453017	MCV
rs16982293	rv	0.013453017	RBC
rs16982293	rv	0.013453017	MCHC
rs16982293	rv	0.013453017	LDL
rs16982293	rv	0.013453017	HEIGHT
rs16982293	rv	0.013453017	TG
rs16982293	rv	0.013453017	LSBMD
rs16982293	rv	0.013453017	HB
rs16982293	rv	0.013453017	MPV
rs16982293	rv	0.013453017	FNBMD
rs16982293	rv	0.013453017	MCH
rs16982293	rv	0.013453017	FG
rs16982293	rv	0.013453017	TC
rs16982293	rv	0.013453017	BMI
rs16990150	rv	0.031540349	LSBMD
rs16990150	rv	0.031540349	HDL
rs16990150	rv	0.031540349	MCH
rs16990150	rv	0.031540349	TC
rs16990150	rv	0.031540349	HEIGHT
rs16990150	rv	0.031540349	LDL
rs16990150	rv	0.031540349	FNBMD
rs16990150	rv	0.031540349	TG
rs16990150	rv	0.031540349	RBC
rs16990150	rv	0.031540349	MCHC
rs16990150	rv	0.031540349	CD
rs16990150	rv	0.031540349	HB
rs16990150	rv	0.031540349	MCV
rs16990150	rv	0.031540349	FG
rs16990150	rv	0.031540349	PCV
rs16990150	rv	0.031540349	MPV
rs16990150	rv	0.031540349	BMI
rs16990150	rv	0.031540349	PLT
rs16997679	rv	0.007974274	TG
rs16997679	rv	0.007974274	BMI
rs16997679	rv	0.007974274	MCH
rs16997679	rv	0.007974274	RBC
rs16997679	rv	0.007974274	HEIGHT
rs16997679	rv	0.007974274	HB
rs16997679	rv	0.007974274	PCV
rs16997679	rv	0.007974274	HDL
rs16997679	rv	0.007974274	PLT
rs16997679	rv	0.007974274	MCV
rs16997679	rv	0.007974274	FNBMD
rs16997679	rv	0.007974274	MCHC
rs16997679	rv	0.007974274	MPV
rs16997679	rv	0.007974274	FG
rs16997679	rv	0.007974274	TC
rs16997679	rv	0.007974274	CD
rs16997679	rv	0.007974274	LDL
rs16997679	rv	0.007974274	LSBMD
rs16997679	fw	0.027262482	TG
rs16997679	fw	0.027262482	BMI
rs16997679	fw	0.027262482	MCH
rs16997679	fw	0.027262482	RBC
rs16997679	fw	0.027262482	HEIGHT
rs16997679	fw	0.027262482	HB
rs16997679	fw	0.027262482	PCV
rs16997679	fw	0.027262482	HDL
rs16997679	fw	0.027262482	PLT
rs16997679	fw	0.027262482	MCV
rs16997679	fw	0.027262482	FNBMD
rs16997679	fw	0.027262482	MCHC
rs16997679	fw	0.027262482	MPV
rs16997679	fw	0.027262482	FG
rs16997679	fw	0.027262482	TC
rs16997679	fw	0.027262482	CD
rs16997679	fw	0.027262482	LDL
rs16997679	fw	0.027262482	LSBMD
rs17034136	fw	0.000687148	FNBMD
rs17034136	fw	0.000687148	LDL
rs17034136	fw	0.000687148	HB
rs17034136	fw	0.000687148	MPV
rs17034136	fw	0.000687148	PCV
rs17034136	fw	0.000687148	RBC
rs17034136	fw	0.000687148	TC
rs17034136	fw	0.000687148	MCH
rs17034136	fw	0.000687148	HDL
rs17034136	fw	0.000687148	BMI
rs17034136	fw	0.000687148	MCV
rs17034136	fw	0.000687148	FG
rs17034136	fw	0.000687148	LSBMD
rs17034136	fw	0.000687148	PLT
rs17034136	fw	0.000687148	HEIGHT
rs17034136	fw	0.000687148	MCHC
rs17034136	fw	0.000687148	CD
rs17034136	fw	0.000687148	TG
rs170367	fw	4.88E-05	HB
rs170367	fw	4.88E-05	LDL
rs170367	fw	4.88E-05	MPV
rs170367	fw	4.88E-05	LSBMD
rs170367	fw	4.88E-05	MCV
rs170367	fw	4.88E-05	MCHC
rs170367	fw	4.88E-05	MCH
rs170367	fw	4.88E-05	BMI
rs170367	fw	4.88E-05	RBC
rs170367	fw	4.88E-05	HEIGHT
rs170367	fw	4.88E-05	FNBMD
rs170367	fw	4.88E-05	PLT
rs170367	fw	4.88E-05	TG
rs170367	fw	4.88E-05	PCV
rs170367	fw	4.88E-05	CD
rs170367	fw	4.88E-05	FG
rs170367	fw	4.88E-05	TC
rs17052412	fw	0.014432771	MPV
rs17052412	fw	0.014432771	MCHC
rs17052412	fw	0.014432771	TG
rs17052412	fw	0.014432771	FNBMD
rs17052412	fw	0.014432771	LDL
rs17052412	fw	0.014432771	PCV
rs17052412	fw	0.014432771	HDL
rs17052412	fw	0.014432771	RBC
rs17052412	fw	0.014432771	CD
rs17052412	fw	0.014432771	HEIGHT
rs17052412	fw	0.014432771	FG
rs17052412	fw	0.014432771	LSBMD
rs17052412	fw	0.014432771	TC
rs17052412	fw	0.014432771	PLT
rs17052412	fw	0.014432771	MCH
rs17052412	fw	0.014432771	MCV
rs17052412	fw	0.014432771	BMI
rs170568	fw	0.00345668	CD
rs170568	fw	0.00345668	MPV
rs170568	fw	0.00345668	BMI
rs170568	fw	0.00345668	RBC
rs170568	fw	0.00345668	HB
rs170568	fw	0.00345668	MCV
rs170568	fw	0.00345668	TG
rs170568	fw	0.00345668	PLT
rs170568	fw	0.00345668	FG
rs170568	fw	0.00345668	PCV
rs170568	fw	0.00345668	HEIGHT
rs170568	fw	0.00345668	MCH
rs170568	fw	0.00345668	FNBMD
rs170568	fw	0.00345668	MCHC
rs170568	fw	0.00345668	LSBMD
rs170568	fw	0.00345668	LDL
rs170568	fw	0.00345668	TC
rs170568	fw	0.00345668	HDL
rs17057438	rv	0.007677144	HB
rs17057438	rv	0.007677144	LSBMD
rs17057438	rv	0.007677144	LDL
rs17057438	rv	0.007677144	FNBMD
rs17057438	rv	0.007677144	FG
rs17057438	rv	0.007677144	RBC
rs17057438	rv	0.007677144	MPV
rs17057438	rv	0.007677144	TC
rs17057438	rv	0.007677144	HEIGHT
rs17057438	rv	0.007677144	MCHC
rs17057438	rv	0.007677144	MCV
rs17057438	rv	0.007677144	CD
rs17057438	rv	0.007677144	MCH
rs17057438	rv	0.007677144	PLT
rs17057438	rv	0.007677144	HDL
rs17057438	rv	0.007677144	PCV
rs17057438	rv	0.007677144	BMI
rs17057438	rv	0.007677144	TG
rs17057438	fw	0.000126483	HB
rs17057438	fw	0.000126483	LSBMD
rs17057438	fw	0.000126483	LDL
rs17057438	fw	0.000126483	FNBMD
rs17057438	fw	0.000126483	FG
rs17057438	fw	0.000126483	RBC
rs17057438	fw	0.000126483	MPV
rs17057438	fw	0.000126483	TC
rs17057438	fw	0.000126483	HEIGHT
rs17057438	fw	0.000126483	MCHC
rs17057438	fw	0.000126483	MCV
rs17057438	fw	0.000126483	CD
rs17057438	fw	0.000126483	MCH
rs17057438	fw	0.000126483	PLT
rs17057438	fw	0.000126483	HDL
rs17057438	fw	0.000126483	PCV
rs17057438	fw	0.000126483	BMI
rs17057438	fw	0.000126483	TG
rs17059257	fw	8.07E-05	HDL
rs17059257	fw	8.07E-05	PLT
rs17059257	fw	8.07E-05	FNBMD
rs17059257	fw	8.07E-05	HB
rs17059257	fw	8.07E-05	LDL
rs17059257	fw	8.07E-05	MCHC
rs17059257	fw	8.07E-05	PCV
rs17059257	fw	8.07E-05	HEIGHT
rs17059257	fw	8.07E-05	BMI
rs17059257	fw	8.07E-05	MPV
rs17059257	fw	8.07E-05	RBC
rs17059257	fw	8.07E-05	MCV
rs17059257	fw	8.07E-05	TC
rs17059257	fw	8.07E-05	MCH
rs17059257	fw	8.07E-05	LSBMD
rs17059257	fw	8.07E-05	FG
rs17059257	fw	8.07E-05	TG
rs17061898	fw	0.004857835	FG
rs17061898	fw	0.004857835	MCV
rs17061898	fw	0.004857835	MCH
rs17061898	fw	0.004857835	HEIGHT
rs17061898	fw	0.004857835	FNBMD
rs17061898	fw	0.004857835	LSBMD
rs17061898	fw	0.004857835	PCV
rs17061898	fw	0.004857835	LDL
rs17061898	fw	0.004857835	MCHC
rs17061898	fw	0.004857835	BMI
rs17061898	fw	0.004857835	MPV
rs17061898	fw	0.004857835	PLT
rs17061898	fw	0.004857835	TC
rs17061898	fw	0.004857835	TG
rs17061898	fw	0.004857835	HDL
rs17061898	fw	0.004857835	HB
rs17061898	fw	0.004857835	RBC
rs17061898	fw	0.004857835	CD
rs17065199	fw	0.001941747	CD
rs17065199	fw	0.001941747	PCV
rs17065199	fw	0.001941747	FNBMD
rs17065199	fw	0.001941747	MCV
rs17065199	fw	0.001941747	TG
rs17065199	fw	0.001941747	MCHC
rs17065199	fw	0.001941747	HDL
rs17065199	fw	0.001941747	HEIGHT
rs17065199	fw	0.001941747	FG
rs17065199	fw	0.001941747	MCH
rs17065199	fw	0.001941747	HB
rs17065199	fw	0.001941747	PLT
rs17065199	fw	0.001941747	TC
rs17065199	fw	0.001941747	LSBMD
rs17065199	fw	0.001941747	MPV
rs17065199	fw	0.001941747	LDL
rs17065199	fw	0.001941747	BMI
rs17065199	fw	0.001941747	RBC
rs17065556	rv	0.016965247	MCH
rs17065556	rv	0.016965247	MCHC
rs17065556	rv	0.016965247	PCV
rs17065556	rv	0.016965247	HB
rs17065556	rv	0.016965247	RBC
rs17065556	rv	0.016965247	TG
rs17065556	rv	0.016965247	BMI
rs17065556	rv	0.016965247	LSBMD
rs17065556	rv	0.016965247	MPV
rs17065556	rv	0.016965247	PLT
rs17065556	rv	0.016965247	MCV
rs17065556	rv	0.016965247	TC
rs17065556	rv	0.016965247	HDL
rs17065556	rv	0.016965247	HEIGHT
rs17065556	rv	0.016965247	FNBMD
rs17065556	rv	0.016965247	CD
rs17065556	rv	0.016965247	FG
rs17065556	rv	0.016965247	LDL
rs17107814	rv	0.001411903	TC
rs17107814	rv	0.001411903	HDL
rs17107814	rv	0.001411903	LDL
rs17107814	rv	0.001411903	PCV
rs17107814	rv	0.001411903	HEIGHT
rs17107814	rv	0.001411903	HB
rs17107814	rv	0.001411903	MCHC
rs17107814	rv	0.001411903	BMI
rs17107814	rv	0.001411903	TG
rs17107814	rv	0.001411903	FG
rs17107814	rv	0.001411903	LSBMD
rs17107814	rv	0.001411903	MPV
rs17107814	rv	0.001411903	CD
rs17107814	rv	0.001411903	MCV
rs17107814	rv	0.001411903	RBC
rs17107814	rv	0.001411903	FNBMD
rs17107814	rv	0.001411903	PLT
rs17107814	rv	0.001411903	MCH
rs1711354	fw	0.004311063	BMI
rs1711354	fw	0.004311063	LSBMD
rs1711354	fw	0.004311063	FNBMD
rs1711354	rv	0.009772192	BMI
rs1711354	rv	0.009772192	LSBMD
rs1711354	rv	0.009772192	FNBMD
rs17115937	rv	0.003328541	TC
rs17115937	rv	0.003328541	HEIGHT
rs17115937	rv	0.003328541	FNBMD
rs17115937	rv	0.003328541	HDL
rs17115937	rv	0.003328541	FG
rs17115937	rv	0.003328541	BMI
rs17115937	rv	0.003328541	MPV
rs17115937	rv	0.003328541	LDL
rs17115937	rv	0.003328541	PLT
rs17115937	rv	0.003328541	CD
rs17115937	rv	0.003328541	LSBMD
rs17115937	rv	0.003328541	PCV
rs17115937	rv	0.003328541	RBC
rs17115937	rv	0.003328541	TG
rs17115937	rv	0.003328541	MCV
rs17115937	fw	0.014956171	TC
rs17115937	fw	0.014956171	HEIGHT
rs17115937	fw	0.014956171	FNBMD
rs17115937	fw	0.014956171	HDL
rs17115937	fw	0.014956171	FG
rs17115937	fw	0.014956171	BMI
rs17115937	fw	0.014956171	MPV
rs17115937	fw	0.014956171	LDL
rs17115937	fw	0.014956171	PLT
rs17115937	fw	0.014956171	CD
rs17115937	fw	0.014956171	LSBMD
rs17115937	fw	0.014956171	PCV
rs17115937	fw	0.014956171	RBC
rs17115937	fw	0.014956171	TG
rs17115937	fw	0.014956171	MCV
rs17135748	rv	0.012192029	MCV
rs17135748	rv	0.012192029	TC
rs17135748	rv	0.012192029	HEIGHT
rs17135748	rv	0.012192029	HB
rs17135748	rv	0.012192029	CD
rs17135748	rv	0.012192029	MCH
rs17135748	rv	0.012192029	PCV
rs17135748	rv	0.012192029	HDL
rs17135748	rv	0.012192029	PLT
rs17135748	rv	0.012192029	LDL
rs17135748	rv	0.012192029	FG
rs17135748	rv	0.012192029	FNBMD
rs17135748	rv	0.012192029	MPV
rs17135748	rv	0.012192029	TG
rs17135748	rv	0.012192029	LSBMD
rs17135748	rv	0.012192029	BMI
rs17135748	rv	0.012192029	RBC
rs17135748	rv	0.012192029	MCHC
rs17137294	fw	0.010479523	RBC
rs17137294	fw	0.010479523	MCV
rs17137294	fw	0.010479523	TG
rs17137294	fw	0.010479523	FG
rs17137294	fw	0.010479523	HDL
rs17137294	fw	0.010479523	MCH
rs17137294	fw	0.010479523	PLT
rs17137294	fw	0.010479523	MPV
rs17137294	fw	0.010479523	LSBMD
rs17137294	fw	0.010479523	HB
rs17137294	fw	0.010479523	HEIGHT
rs17137294	fw	0.010479523	MCHC
rs17137294	fw	0.010479523	TC
rs17137294	fw	0.010479523	LDL
rs17137294	fw	0.010479523	BMI
rs17137294	fw	0.010479523	PCV
rs17137294	fw	0.010479523	FNBMD
rs17149106	rv	0.001579421	HB
rs17149106	rv	0.001579421	FG
rs17149106	rv	0.001579421	HDL
rs17149106	rv	0.001579421	LSBMD
rs17149106	rv	0.001579421	PCV
rs17149106	rv	0.001579421	FNBMD
rs17149106	rv	0.001579421	RBC
rs17149106	rv	0.001579421	TC
rs17149106	rv	0.001579421	PLT
rs17149106	rv	0.001579421	CD
rs17149106	rv	0.001579421	MCHC
rs17149106	rv	0.001579421	HEIGHT
rs17149106	rv	0.001579421	BMI
rs17149106	rv	0.001579421	TG
rs17149106	rv	0.001579421	MCH
rs17149106	rv	0.001579421	MPV
rs17149106	rv	0.001579421	LDL
rs17149106	rv	0.001579421	MCV
rs17159262	fw	2.10E-07	RBC
rs17159262	fw	2.10E-07	LDL
rs17159262	fw	2.10E-07	MPV
rs17159262	fw	2.10E-07	BMI
rs17159262	fw	2.10E-07	PLT
rs17159262	fw	2.10E-07	LSBMD
rs17159262	fw	2.10E-07	FNBMD
rs17159262	fw	2.10E-07	PCV
rs17159262	fw	2.10E-07	HB
rs17159262	fw	2.10E-07	TG
rs17159262	fw	2.10E-07	FG
rs17159262	fw	2.10E-07	MCV
rs17159262	fw	2.10E-07	HDL
rs17159262	fw	2.10E-07	CD
rs17159262	fw	2.10E-07	MCHC
rs17159262	fw	2.10E-07	TC
rs17159262	fw	2.10E-07	HEIGHT
rs17159262	fw	2.10E-07	MCH
rs17159262	rv	0.026387162	RBC
rs17159262	rv	0.026387162	LDL
rs17159262	rv	0.026387162	MPV
rs17159262	rv	0.026387162	BMI
rs17159262	rv	0.026387162	PLT
rs17159262	rv	0.026387162	LSBMD
rs17159262	rv	0.026387162	FNBMD
rs17159262	rv	0.026387162	PCV
rs17159262	rv	0.026387162	HB
rs17159262	rv	0.026387162	TG
rs17159262	rv	0.026387162	FG
rs17159262	rv	0.026387162	MCV
rs17159262	rv	0.026387162	HDL
rs17159262	rv	0.026387162	CD
rs17159262	rv	0.026387162	MCHC
rs17159262	rv	0.026387162	TC
rs17159262	rv	0.026387162	HEIGHT
rs17159262	rv	0.026387162	MCH
rs1716505	rv	0.033339543	NA	count
rs1716505	rv	0.033339543	NA	count
rs1716505	rv	0.033339543	NA	platelet	volume
rs1716505	rv	0.033339543	NA	platelet	volume
rs1716505	fw	0.041794499	NA	count
rs1716505	fw	0.041794499	NA	count
rs1716505	fw	0.041794499	NA	platelet	volume
rs1716505	fw	0.041794499	NA	platelet	volume
rs17173652	fw	0.031054452	TC
rs17173652	fw	0.031054452	RBC
rs17173652	fw	0.031054452	MCH
rs17173652	fw	0.031054452	TG
rs17173652	fw	0.031054452	FG
rs17173652	fw	0.031054452	MCV
rs17173652	fw	0.031054452	MPV
rs17173652	fw	0.031054452	HB
rs17173652	fw	0.031054452	PLT
rs17173652	fw	0.031054452	BMI
rs17173652	fw	0.031054452	HDL
rs17173652	fw	0.031054452	FNBMD
rs17173652	fw	0.031054452	LDL
rs17173652	fw	0.031054452	LSBMD
rs17173652	fw	0.031054452	MCHC
rs17173652	fw	0.031054452	CD
rs17173652	fw	0.031054452	PCV
rs17173652	fw	0.031054452	HEIGHT
rs17180252	fw	7.12E-07	LDL
rs17180252	fw	7.12E-07	MCH
rs17180252	fw	7.12E-07	MPV
rs17180252	fw	7.12E-07	HDL
rs17180252	fw	7.12E-07	FNBMD
rs17180252	fw	7.12E-07	PCV
rs17180252	fw	7.12E-07	TG
rs17180252	fw	7.12E-07	RBC
rs17180252	fw	7.12E-07	HEIGHT
rs17180252	fw	7.12E-07	LSBMD
rs17180252	fw	7.12E-07	BMI
rs17180252	fw	7.12E-07	FG
rs17180252	fw	7.12E-07	MCHC
rs17180252	fw	7.12E-07	MCV
rs17180252	fw	7.12E-07	TC
rs17180252	fw	7.12E-07	PLT
rs17180252	fw	7.12E-07	CD
rs17180252	fw	7.12E-07	HB
rs17196752	fw	0.00874402	NA	percentage	of	white	cells
rs17196752	fw	0.00874402	NA	percentage	of	white	cells
rs17196820	fw	2.02E-05	LSBMD
rs17196820	fw	2.02E-05	MCV
rs17196820	fw	2.02E-05	FG
rs17196820	fw	2.02E-05	PLT
rs17196820	fw	2.02E-05	PCV
rs17196820	fw	2.02E-05	HDL
rs17196820	fw	2.02E-05	TG
rs17196820	fw	2.02E-05	RBC
rs17196820	fw	2.02E-05	HEIGHT
rs17196820	fw	2.02E-05	LDL
rs17196820	fw	2.02E-05	MPV
rs17196820	fw	2.02E-05	MCH
rs17196820	fw	2.02E-05	BMI
rs17196820	fw	2.02E-05	TC
rs17196820	fw	2.02E-05	FNBMD
rs17196820	fw	2.02E-05	MCHC
rs17226013	fw	0.025731624	FNBMD
rs17226013	fw	0.025731624	LSBMD
rs17226013	fw	0.025731624	FG
rs17241022	fw	0.025482947	MCH
rs17241022	fw	0.025482947	TC
rs17241022	fw	0.025482947	TG
rs17241022	fw	0.025482947	CD
rs17241022	fw	0.025482947	HEIGHT
rs17241022	fw	0.025482947	LDL
rs17241022	fw	0.025482947	PLT
rs17241022	fw	0.025482947	BMI
rs17241022	fw	0.025482947	MCHC
rs17241022	fw	0.025482947	LSBMD
rs17241022	fw	0.025482947	FNBMD
rs17241022	fw	0.025482947	FG
rs17241022	fw	0.025482947	MCV
rs17241022	fw	0.025482947	PCV
rs17241022	fw	0.025482947	RBC
rs17241022	fw	0.025482947	MPV
rs17241022	rv	0.02321315	MCH
rs17241022	rv	0.02321315	TC
rs17241022	rv	0.02321315	TG
rs17241022	rv	0.02321315	CD
rs17241022	rv	0.02321315	HEIGHT
rs17241022	rv	0.02321315	LDL
rs17241022	rv	0.02321315	PLT
rs17241022	rv	0.02321315	BMI
rs17241022	rv	0.02321315	MCHC
rs17241022	rv	0.02321315	LSBMD
rs17241022	rv	0.02321315	FNBMD
rs17241022	rv	0.02321315	FG
rs17241022	rv	0.02321315	MCV
rs17241022	rv	0.02321315	PCV
rs17241022	rv	0.02321315	RBC
rs17241022	rv	0.02321315	MPV
rs17255842	fw	0.02378131	HB
rs17255842	fw	0.02378131	MCV
rs17255842	fw	0.02378131	TG
rs17255842	fw	0.02378131	CD
rs17255842	fw	0.02378131	MCH
rs17255842	fw	0.02378131	HEIGHT
rs17255842	fw	0.02378131	PLT
rs17255842	fw	0.02378131	MCHC
rs17255842	fw	0.02378131	RBC
rs17255842	fw	0.02378131	FNBMD
rs17255842	fw	0.02378131	FG
rs17255842	fw	0.02378131	BMI
rs17255842	fw	0.02378131	PCV
rs17255842	fw	0.02378131	TC
rs17255842	fw	0.02378131	MPV
rs17255842	fw	0.02378131	LSBMD
rs17255842	fw	0.02378131	HDL
rs17255842	fw	0.02378131	LDL
rs1728182	fw	0.009288182	RBC
rs1728182	fw	0.009288182	LSBMD
rs1728182	fw	0.009288182	LDL
rs1728182	fw	0.009288182	HEIGHT
rs1728182	fw	0.009288182	MPV
rs1728182	fw	0.009288182	CD
rs1728182	fw	0.009288182	PCV
rs1728182	fw	0.009288182	MCV
rs1728182	fw	0.009288182	FG
rs1728182	fw	0.009288182	HB
rs1728182	fw	0.009288182	MCHC
rs1728182	fw	0.009288182	MCH
rs1728182	fw	0.009288182	BMI
rs1728182	fw	0.009288182	TG
rs1728182	fw	0.009288182	TC
rs1728182	fw	0.009288182	HDL
rs1728182	fw	0.009288182	FNBMD
rs1728182	fw	0.009288182	PLT
rs17326497	fw	0.000469116	MPV
rs17326497	fw	0.000469116	TG
rs17326497	fw	0.000469116	FNBMD
rs17326497	fw	0.000469116	FG
rs17326497	fw	0.000469116	HDL
rs17326497	fw	0.000469116	MCV
rs17326497	fw	0.000469116	TC
rs17326497	fw	0.000469116	MCHC
rs17326497	fw	0.000469116	PCV
rs17326497	fw	0.000469116	LSBMD
rs17326497	fw	0.000469116	CD
rs17326497	fw	0.000469116	HEIGHT
rs17326497	fw	0.000469116	RBC
rs17326497	fw	0.000469116	LDL
rs17326497	fw	0.000469116	PLT
rs17326497	fw	0.000469116	BMI
rs17326497	fw	0.000469116	MCH
rs17326497	fw	0.000469116	HB
rs17327001	fw	0.043824582	PCV
rs17327001	fw	0.043824582	FG
rs17327001	fw	0.043824582	PLT
rs17327001	fw	0.043824582	BMI
rs17327001	fw	0.043824582	MPV
rs17327001	fw	0.043824582	LDL
rs17327001	fw	0.043824582	TG
rs17327001	fw	0.043824582	HB
rs17327001	fw	0.043824582	FNBMD
rs17327001	fw	0.043824582	HEIGHT
rs17327001	fw	0.043824582	MCHC
rs17327001	fw	0.043824582	CD
rs17327001	fw	0.043824582	TC
rs17327001	fw	0.043824582	RBC
rs17327001	fw	0.043824582	MCV
rs17327001	fw	0.043824582	HDL
rs17327001	fw	0.043824582	MCH
rs17327001	fw	0.043824582	LSBMD
rs17340157	fw	0.010917527	MCH
rs17340157	fw	0.010917527	LSBMD
rs17340157	fw	0.010917527	HB
rs17340157	fw	0.010917527	BMI
rs17340157	fw	0.010917527	FNBMD
rs17340157	fw	0.010917527	HDL
rs17340157	fw	0.010917527	RBC
rs17340157	fw	0.010917527	HEIGHT
rs17340157	fw	0.010917527	TC
rs17340157	fw	0.010917527	LDL
rs17340157	fw	0.010917527	TG
rs17340157	fw	0.010917527	PLT
rs17340157	fw	0.010917527	CD
rs17340157	fw	0.010917527	MPV
rs17340157	fw	0.010917527	MCV
rs17340157	fw	0.010917527	MCHC
rs17340157	fw	0.010917527	FG
rs17340157	fw	0.010917527	PCV
rs17344537	fw	0.047789547	MCV
rs17344537	fw	0.047789547	MCHC
rs17344537	fw	0.047789547	FG
rs17344537	fw	0.047789547	HB
rs17344537	fw	0.047789547	HEIGHT
rs17344537	fw	0.047789547	LSBMD
rs17344537	fw	0.047789547	MPV
rs17344537	fw	0.047789547	RBC
rs17344537	fw	0.047789547	PLT
rs17344537	fw	0.047789547	BMI
rs17344537	fw	0.047789547	FNBMD
rs17344537	fw	0.047789547	PCV
rs17344537	fw	0.047789547	MCH
rs17344537	fw	0.047789547	CD
rs17344537	fw	0.047789547	TC
rs17344537	fw	0.047789547	TG
rs17344537	fw	0.047789547	LDL
rs17344537	fw	0.047789547	HDL
rs17347617	rv	0.037508248	TG
rs17347617	rv	0.037508248	TC
rs17347617	rv	0.037508248	FNBMD
rs17347617	rv	0.037508248	MCV
rs17347617	rv	0.037508248	HEIGHT
rs17347617	rv	0.037508248	LDL
rs17347617	rv	0.037508248	MPV
rs17347617	rv	0.037508248	HDL
rs17347617	rv	0.037508248	PLT
rs17347617	rv	0.037508248	FG
rs17347617	rv	0.037508248	CD
rs17347617	rv	0.037508248	BMI
rs17347617	rv	0.037508248	LSBMD
rs1735402	fw	7.95E-14	MCV
rs1735402	fw	7.95E-14	MCHC
rs1735402	fw	7.95E-14	RBC
rs1735402	fw	7.95E-14	LSBMD
rs1735402	fw	7.95E-14	HEIGHT
rs1735402	fw	7.95E-14	LDL
rs1735402	fw	7.95E-14	PLT
rs1735402	fw	7.95E-14	FNBMD
rs1735402	fw	7.95E-14	HB
rs1735402	fw	7.95E-14	HDL
rs1735402	fw	7.95E-14	PCV
rs1735402	fw	7.95E-14	BMI
rs1735402	fw	7.95E-14	TC
rs1735402	fw	7.95E-14	FG
rs1735402	fw	7.95E-14	MPV
rs1735402	fw	7.95E-14	MCH
rs1735402	fw	7.95E-14	CD
rs1735402	fw	7.95E-14	TG
rs17370142	fw	0.005830776	MPV
rs17370142	fw	0.005830776	MCHC
rs17370142	fw	0.005830776	PLT
rs17370142	fw	0.005830776	MCH
rs17370142	fw	0.005830776	FG
rs17370142	fw	0.005830776	LDL
rs17370142	fw	0.005830776	TG
rs17370142	fw	0.005830776	RBC
rs17370142	fw	0.005830776	FNBMD
rs17370142	fw	0.005830776	TC
rs17370142	fw	0.005830776	MCV
rs17370142	fw	0.005830776	PCV
rs17370142	fw	0.005830776	BMI
rs17370142	fw	0.005830776	CD
rs17370142	fw	0.005830776	LSBMD
rs17370142	fw	0.005830776	HEIGHT
rs17370313	fw	0.025294385	LDL
rs17370313	fw	0.025294385	LSBMD
rs17370313	fw	0.025294385	FNBMD
rs17370313	fw	0.025294385	HDL
rs17370313	fw	0.025294385	TC
rs17370313	fw	0.025294385	FG
rs17370313	fw	0.025294385	TG
rs17371550	fw	9.00E-17	HEIGHT
rs17371550	fw	9.00E-17	BMI
rs17371550	fw	9.00E-17	TG
rs17371550	fw	9.00E-17	TC
rs17371550	fw	9.00E-17	LSBMD
rs17371550	fw	9.00E-17	FNBMD
rs17371550	fw	9.00E-17	LDL
rs17371550	fw	9.00E-17	FG
rs1742757	fw	0.026083125	FG
rs1742757	fw	0.026083125	MCHC
rs1742757	fw	0.026083125	LSBMD
rs1742757	fw	0.026083125	RBC
rs1742757	fw	0.026083125	HB
rs1742757	fw	0.026083125	PLT
rs1742757	fw	0.026083125	CD
rs1742757	fw	0.026083125	HDL
rs1742757	fw	0.026083125	FNBMD
rs1742757	fw	0.026083125	PCV
rs1742757	fw	0.026083125	BMI
rs1742757	fw	0.026083125	LDL
rs1742757	fw	0.026083125	MCH
rs1742757	fw	0.026083125	TG
rs1742757	fw	0.026083125	TC
rs1742757	fw	0.026083125	MPV
rs1742757	fw	0.026083125	HEIGHT
rs1742757	fw	0.026083125	MCV
rs17431446	fw	7.24E-05	TG
rs17431446	fw	7.24E-05	LDL
rs17431446	fw	7.24E-05	MCH
rs17431446	fw	7.24E-05	TC
rs17431446	fw	7.24E-05	RBC
rs17431446	fw	7.24E-05	CD
rs17431446	fw	7.24E-05	HDL
rs17431446	fw	7.24E-05	PCV
rs17431446	fw	7.24E-05	MCHC
rs17431446	fw	7.24E-05	HB
rs17431446	fw	7.24E-05	HEIGHT
rs17431446	fw	7.24E-05	FG
rs17431446	fw	7.24E-05	LSBMD
rs17431446	fw	7.24E-05	PLT
rs17431446	fw	7.24E-05	MPV
rs17431446	fw	7.24E-05	MCV
rs17431446	fw	7.24E-05	FNBMD
rs17431446	fw	7.24E-05	BMI
rs17431446	rv	0.00322616	TG
rs17431446	rv	0.00322616	LDL
rs17431446	rv	0.00322616	MCH
rs17431446	rv	0.00322616	TC
rs17431446	rv	0.00322616	RBC
rs17431446	rv	0.00322616	CD
rs17431446	rv	0.00322616	HDL
rs17431446	rv	0.00322616	PCV
rs17431446	rv	0.00322616	MCHC
rs17431446	rv	0.00322616	HB
rs17431446	rv	0.00322616	HEIGHT
rs17431446	rv	0.00322616	FG
rs17431446	rv	0.00322616	LSBMD
rs17431446	rv	0.00322616	PLT
rs17431446	rv	0.00322616	MPV
rs17431446	rv	0.00322616	MCV
rs17431446	rv	0.00322616	FNBMD
rs17431446	rv	0.00322616	BMI
rs1746471	fw	2.86E-05	CD
rs1746471	fw	2.86E-05	FNBMD
rs1746471	fw	2.86E-05	PLT
rs1746471	fw	2.86E-05	HB
rs1746471	fw	2.86E-05	FG
rs1746471	fw	2.86E-05	HEIGHT
rs1746471	fw	2.86E-05	MCH
rs1746471	fw	2.86E-05	MPV
rs1746471	fw	2.86E-05	TC
rs1746471	fw	2.86E-05	RBC
rs1746471	fw	2.86E-05	LDL
rs1746471	fw	2.86E-05	MCV
rs1746471	fw	2.86E-05	BMI
rs1746471	fw	2.86E-05	TG
rs1746471	fw	2.86E-05	MCHC
rs1746471	fw	2.86E-05	HDL
rs1746471	fw	2.86E-05	LSBMD
rs1746471	fw	2.86E-05	PCV
rs1746471	rv	0.021251782	CD
rs1746471	rv	0.021251782	FNBMD
rs1746471	rv	0.021251782	PLT
rs1746471	rv	0.021251782	HB
rs1746471	rv	0.021251782	FG
rs1746471	rv	0.021251782	HEIGHT
rs1746471	rv	0.021251782	MCH
rs1746471	rv	0.021251782	MPV
rs1746471	rv	0.021251782	TC
rs1746471	rv	0.021251782	RBC
rs1746471	rv	0.021251782	LDL
rs1746471	rv	0.021251782	MCV
rs1746471	rv	0.021251782	BMI
rs1746471	rv	0.021251782	TG
rs1746471	rv	0.021251782	MCHC
rs1746471	rv	0.021251782	HDL
rs1746471	rv	0.021251782	LSBMD
rs1746471	rv	0.021251782	PCV
rs17466257	rv	0.001617525	HEIGHT
rs17466257	rv	0.001617525	HB
rs17466257	rv	0.001617525	TG
rs17466257	rv	0.001617525	MCV
rs17466257	rv	0.001617525	PLT
rs17466257	rv	0.001617525	HDL
rs17466257	rv	0.001617525	LDL
rs17466257	rv	0.001617525	FNBMD
rs17466257	rv	0.001617525	MPV
rs17466257	rv	0.001617525	BMI
rs17466257	rv	0.001617525	LSBMD
rs17466257	rv	0.001617525	PCV
rs17466257	rv	0.001617525	MCHC
rs17466257	rv	0.001617525	FG
rs17466257	rv	0.001617525	CD
rs17466257	rv	0.001617525	RBC
rs17466257	rv	0.001617525	MCH
rs17466257	rv	0.001617525	TC
rs17476364	rv	0.008237635	NA	blood	cell	count
rs17476364	rv	0.008237635	NA	light	scatter	reticulocyte	count
rs17476364	rv	0.008237635	NA	blood	cell	count
rs17476364	rv	0.008237635	NA	concentration
rs17476364	rv	0.008237635	NA	count
rs17476364	rv	0.008237635	NA	corpuscular	volume
rs17476364	rv	0.008237635	NA	cell	distribution	width
rs17476364	rv	0.008237635	NA
rs17476364	rv	0.008237635	NA	count
rs17476364	rv	0.008237635	NA	corpuscular	hemoglobin
rs17476364	rv	0.008237635	NA	fraction	of	red	cells
rs17476364	rv	0.008237635	NA	light	scatter	reticulocyte	percentage	of	red	cells
rs17476364	rv	0.008237635	NA	light	scatter	reticulocyte	count
rs17476364	rv	0.008237635	NA	cell	distribution	width
rs17476364	rv	0.008237635	NA	corpuscular	hemoglobin
rs17476364	rv	0.008237635	NA	concentration
rs17476364	rv	0.008237635	NA	light	scatter	reticulocyte	percentage	of	red	cells
rs17476364	rv	0.008237635	NA
rs17476364	rv	0.008237635	NA	fraction	of	red	cells
rs17476364	rv	0.008237635	NA	corpuscular	volume
rs17481063	fw	4.37E-05	MCV
rs17481063	fw	4.37E-05	HDL
rs17481063	fw	4.37E-05	LSBMD
rs17481063	fw	4.37E-05	RBC
rs17481063	fw	4.37E-05	MCH
rs17481063	fw	4.37E-05	PCV
rs17481063	fw	4.37E-05	MCHC
rs17481063	fw	4.37E-05	CD
rs17481063	fw	4.37E-05	FNBMD
rs17481063	fw	4.37E-05	BMI
rs17481063	fw	4.37E-05	TG
rs17481063	fw	4.37E-05	FG
rs17481063	fw	4.37E-05	TC
rs17481063	fw	4.37E-05	MPV
rs17481063	fw	4.37E-05	HEIGHT
rs17481063	fw	4.37E-05	PLT
rs17481063	fw	4.37E-05	LDL
rs17481063	fw	4.37E-05	HB
rs17537465	fw	4.48E-06	HDL
rs17537465	fw	4.48E-06	TC
rs17537465	fw	4.48E-06	TG
rs17537465	fw	4.48E-06	BMI
rs17537465	fw	4.48E-06	MCHC
rs17537465	fw	4.48E-06	LSBMD
rs17537465	fw	4.48E-06	FNBMD
rs17537465	fw	4.48E-06	RBC
rs17537465	fw	4.48E-06	HEIGHT
rs17537465	fw	4.48E-06	LDL
rs17537465	fw	4.48E-06	PLT
rs17537465	fw	4.48E-06	MCH
rs17537465	fw	4.48E-06	MCV
rs17537465	fw	4.48E-06	MPV
rs17537465	fw	4.48E-06	FG
rs17537465	fw	4.48E-06	PCV
rs17537465	fw	4.48E-06	CD
rs17537465	fw	4.48E-06	HB
rs17537465	rv	0.026135203	HDL
rs17537465	rv	0.026135203	TC
rs17537465	rv	0.026135203	TG
rs17537465	rv	0.026135203	BMI
rs17537465	rv	0.026135203	MCHC
rs17537465	rv	0.026135203	LSBMD
rs17537465	rv	0.026135203	FNBMD
rs17537465	rv	0.026135203	RBC
rs17537465	rv	0.026135203	HEIGHT
rs17537465	rv	0.026135203	LDL
rs17537465	rv	0.026135203	PLT
rs17537465	rv	0.026135203	MCH
rs17537465	rv	0.026135203	MCV
rs17537465	rv	0.026135203	MPV
rs17537465	rv	0.026135203	FG
rs17537465	rv	0.026135203	PCV
rs17537465	rv	0.026135203	CD
rs17537465	rv	0.026135203	HB
rs17545254	fw	0.006527202	TG
rs17545254	fw	0.006527202	MPV
rs17545254	fw	0.006527202	PLT
rs17545254	fw	0.006527202	RBC
rs17545254	fw	0.006527202	FG
rs17545254	fw	0.006527202	TC
rs17545254	fw	0.006527202	MCHC
rs17545254	fw	0.006527202	FNBMD
rs17545254	fw	0.006527202	MCH
rs17545254	fw	0.006527202	LSBMD
rs17545254	fw	0.006527202	HEIGHT
rs17545254	fw	0.006527202	LDL
rs17545254	fw	0.006527202	BMI
rs17545254	fw	0.006527202	CD
rs17545254	fw	0.006527202	HDL
rs17545254	fw	0.006527202	PCV
rs17545254	fw	0.006527202	MCV
rs17547209	fw	0.001255028	BMI
rs17547209	fw	0.001255028	HEIGHT
rs17547209	fw	0.001255028	PCV
rs17547209	fw	0.001255028	FG
rs17547209	fw	0.001255028	MCH
rs17547209	fw	0.001255028	LDL
rs17547209	fw	0.001255028	HDL
rs17547209	fw	0.001255028	PLT
rs17547209	fw	0.001255028	HB
rs17547209	fw	0.001255028	TG
rs17547209	fw	0.001255028	RBC
rs17547209	fw	0.001255028	FNBMD
rs17547209	fw	0.001255028	MCV
rs17547209	fw	0.001255028	MCHC
rs17547209	fw	0.001255028	MPV
rs17547209	fw	0.001255028	LSBMD
rs17547209	fw	0.001255028	CD
rs17547209	fw	0.001255028	TC
rs17566088	rv	0.00448384	MCHC
rs17566088	rv	0.00448384	MPV
rs17566088	rv	0.00448384	FNBMD
rs17566088	rv	0.00448384	HEIGHT
rs17566088	rv	0.00448384	CD
rs17566088	rv	0.00448384	RBC
rs17566088	rv	0.00448384	MCH
rs17566088	rv	0.00448384	FG
rs17566088	rv	0.00448384	HDL
rs17566088	rv	0.00448384	TC
rs17566088	rv	0.00448384	PCV
rs17566088	rv	0.00448384	MCV
rs17566088	rv	0.00448384	PLT
rs17566088	rv	0.00448384	LSBMD
rs17566088	rv	0.00448384	BMI
rs17566088	rv	0.00448384	LDL
rs17566088	rv	0.00448384	TG
rs175716	fw	0.003776759	HDL
rs175716	fw	0.003776759	TG
rs175716	fw	0.003776759	MCHC
rs175716	fw	0.003776759	PCV
rs175716	fw	0.003776759	LDL
rs175716	fw	0.003776759	MPV
rs175716	fw	0.003776759	FNBMD
rs175716	fw	0.003776759	FG
rs175716	fw	0.003776759	MCV
rs175716	fw	0.003776759	HEIGHT
rs175716	fw	0.003776759	MCH
rs175716	fw	0.003776759	HB
rs175716	fw	0.003776759	RBC
rs175716	fw	0.003776759	CD
rs175716	fw	0.003776759	LSBMD
rs175716	fw	0.003776759	BMI
rs175716	fw	0.003776759	TC
rs175716	fw	0.003776759	PLT
rs17596576	fw	0.038530906	FNBMD
rs17596576	fw	0.038530906	LDL
rs17596576	fw	0.038530906	MCH
rs17596576	fw	0.038530906	HEIGHT
rs17596576	fw	0.038530906	LSBMD
rs17596576	fw	0.038530906	HB
rs17596576	fw	0.038530906	MCHC
rs17596576	fw	0.038530906	CD
rs17596576	fw	0.038530906	BMI
rs17596576	fw	0.038530906	MCV
rs17596576	fw	0.038530906	FG
rs17596576	fw	0.038530906	TG
rs17596576	fw	0.038530906	RBC
rs17596576	fw	0.038530906	MPV
rs17596576	fw	0.038530906	TC
rs17596576	fw	0.038530906	PCV
rs17596576	fw	0.038530906	PLT
rs17596576	fw	0.038530906	HDL
rs1760940	rv	0.047512391	TG
rs1760940	rv	0.047512391	LSBMD
rs1760940	rv	0.047512391	FNBMD
rs1760940	rv	0.047512391	MPV
rs1760940	rv	0.047512391	TC
rs1760940	rv	0.047512391	FG
rs1760940	rv	0.047512391	MCHC
rs1760940	rv	0.047512391	HB
rs1760940	rv	0.047512391	LDL
rs1760940	rv	0.047512391	MCH
rs1760940	rv	0.047512391	RBC
rs1760940	rv	0.047512391	HDL
rs1760940	rv	0.047512391	PLT
rs1760940	rv	0.047512391	MCV
rs1760940	rv	0.047512391	CD
rs1760940	rv	0.047512391	BMI
rs1760940	rv	0.047512391	PCV
rs1760940	rv	0.047512391	HEIGHT
rs17687963	fw	0.001489838	MPV
rs17687963	fw	0.001489838	FNBMD
rs17687963	fw	0.001489838	LSBMD
rs17687963	fw	0.001489838	HEIGHT
rs17687963	fw	0.001489838	LDL
rs17687963	fw	0.001489838	RBC
rs17687963	fw	0.001489838	MCHC
rs17687963	fw	0.001489838	HB
rs17687963	fw	0.001489838	MCH
rs17687963	fw	0.001489838	MCV
rs17687963	fw	0.001489838	PLT
rs17687963	fw	0.001489838	FG
rs17687963	fw	0.001489838	CD
rs17687963	fw	0.001489838	TC
rs17687963	fw	0.001489838	TG
rs17687963	fw	0.001489838	BMI
rs17687963	fw	0.001489838	HDL
rs17687963	fw	0.001489838	PCV
rs17733008	rv	0.007335459	CD
rs17733008	rv	0.007335459	TG
rs17733008	rv	0.007335459	HB
rs17733008	rv	0.007335459	BMI
rs17733008	rv	0.007335459	HDL
rs17733008	rv	0.007335459	HEIGHT
rs17733008	rv	0.007335459	MPV
rs17733008	rv	0.007335459	PCV
rs17733008	rv	0.007335459	FG
rs17733008	rv	0.007335459	PLT
rs17733008	rv	0.007335459	MCHC
rs17733008	rv	0.007335459	TC
rs17733008	rv	0.007335459	LDL
rs17733008	rv	0.007335459	FNBMD
rs17733008	rv	0.007335459	MCV
rs17733008	rv	0.007335459	RBC
rs17733008	rv	0.007335459	MCH
rs17733008	rv	0.007335459	LSBMD
rs17751994	fw	0.020716354	FNBMD
rs17751994	fw	0.020716354	MPV
rs17751994	fw	0.020716354	PCV
rs17751994	fw	0.020716354	TG
rs17751994	fw	0.020716354	FG
rs17751994	fw	0.020716354	HDL
rs17751994	fw	0.020716354	TC
rs17751994	fw	0.020716354	PLT
rs17751994	fw	0.020716354	RBC
rs17751994	fw	0.020716354	HB
rs17751994	fw	0.020716354	MCH
rs17751994	fw	0.020716354	HEIGHT
rs17751994	fw	0.020716354	MCHC
rs17751994	fw	0.020716354	BMI
rs17751994	fw	0.020716354	CD
rs17751994	fw	0.020716354	LSBMD
rs17751994	fw	0.020716354	LDL
rs17751994	fw	0.020716354	MCV
rs17759239	fw	0.010288469	HEIGHT
rs17759239	fw	0.010288469	HDL
rs17759239	fw	0.010288469	HB
rs17759239	fw	0.010288469	TG
rs17759239	fw	0.010288469	FNBMD
rs17759239	fw	0.010288469	PCV
rs17759239	fw	0.010288469	FG
rs17759239	fw	0.010288469	MPV
rs17759239	fw	0.010288469	LSBMD
rs17759239	fw	0.010288469	BMI
rs17759239	fw	0.010288469	LDL
rs17759239	fw	0.010288469	RBC
rs17759239	fw	0.010288469	CD
rs17759239	fw	0.010288469	MCHC
rs17759239	fw	0.010288469	TC
rs17759239	fw	0.010288469	PLT
rs17759239	fw	0.010288469	MCV
rs17759239	fw	0.010288469	MCH
rs17759239	rv	0.006166621	HEIGHT
rs17759239	rv	0.006166621	HDL
rs17759239	rv	0.006166621	HB
rs17759239	rv	0.006166621	TG
rs17759239	rv	0.006166621	FNBMD
rs17759239	rv	0.006166621	PCV
rs17759239	rv	0.006166621	FG
rs17759239	rv	0.006166621	MPV
rs17759239	rv	0.006166621	LSBMD
rs17759239	rv	0.006166621	BMI
rs17759239	rv	0.006166621	LDL
rs17759239	rv	0.006166621	RBC
rs17759239	rv	0.006166621	CD
rs17759239	rv	0.006166621	MCHC
rs17759239	rv	0.006166621	TC
rs17759239	rv	0.006166621	PLT
rs17759239	rv	0.006166621	MCV
rs17759239	rv	0.006166621	MCH
rs17767863	fw	0.014117668	MCV
rs17767863	fw	0.014117668	MCH
rs17767863	fw	0.014117668	TC
rs17767863	fw	0.014117668	TG
rs17767863	fw	0.014117668	PCV
rs17767863	fw	0.014117668	LDL
rs17767863	fw	0.014117668	RBC
rs17767863	fw	0.014117668	HEIGHT
rs17767863	fw	0.014117668	MPV
rs17767863	fw	0.014117668	PLT
rs17767863	fw	0.014117668	FG
rs17767863	fw	0.014117668	BMI
rs17767863	fw	0.014117668	HB
rs17767863	fw	0.014117668	LSBMD
rs17767863	fw	0.014117668	MCHC
rs17767863	fw	0.014117668	CD
rs17767863	fw	0.014117668	FNBMD
rs17767863	fw	0.014117668	HDL
rs17804432	fw	0.032311141	TG
rs17804432	fw	0.032311141	PCV
rs17804432	fw	0.032311141	LSBMD
rs17804432	fw	0.032311141	LDL
rs17804432	fw	0.032311141	MPV
rs17804432	fw	0.032311141	TC
rs17804432	fw	0.032311141	HEIGHT
rs17804432	fw	0.032311141	FG
rs17804432	fw	0.032311141	PLT
rs17804432	fw	0.032311141	HB
rs17804432	fw	0.032311141	MCH
rs17804432	fw	0.032311141	MCV
rs17804432	fw	0.032311141	FNBMD
rs17804432	fw	0.032311141	HDL
rs17804432	fw	0.032311141	MCHC
rs17804432	fw	0.032311141	CD
rs17804432	fw	0.032311141	RBC
rs17804432	fw	0.032311141	BMI
rs1784459	fw	9.91E-27	FNBMD
rs1784459	fw	9.91E-27	LDL
rs1784459	fw	9.91E-27	BMI
rs1784459	fw	9.91E-27	MCHC
rs1784459	fw	9.91E-27	TG
rs1784459	fw	9.91E-27	CD
rs1784459	fw	9.91E-27	TC
rs1784459	fw	9.91E-27	HDL
rs1784459	fw	9.91E-27	HEIGHT
rs1784459	fw	9.91E-27	MPV
rs1784459	fw	9.91E-27	FG
rs1784459	fw	9.91E-27	RBC
rs1784459	fw	9.91E-27	LSBMD
rs1784459	fw	9.91E-27	MCV
rs1784459	fw	9.91E-27	MCH
rs1784459	fw	9.91E-27	PLT
rs1784459	fw	9.91E-27	PCV
rs1784459	fw	9.91E-27	HB
rs1784459	rv	6.06E-06	FNBMD
rs1784459	rv	6.06E-06	LDL
rs1784459	rv	6.06E-06	BMI
rs1784459	rv	6.06E-06	MCHC
rs1784459	rv	6.06E-06	TG
rs1784459	rv	6.06E-06	CD
rs1784459	rv	6.06E-06	TC
rs1784459	rv	6.06E-06	HDL
rs1784459	rv	6.06E-06	HEIGHT
rs1784459	rv	6.06E-06	MPV
rs1784459	rv	6.06E-06	FG
rs1784459	rv	6.06E-06	RBC
rs1784459	rv	6.06E-06	LSBMD
rs1784459	rv	6.06E-06	MCV
rs1784459	rv	6.06E-06	MCH
rs1784459	rv	6.06E-06	PLT
rs1784459	rv	6.06E-06	PCV
rs1784459	rv	6.06E-06	HB
rs17846760	fw	0.017501363	MCH
rs17846760	fw	0.017501363	MPV
rs17846760	fw	0.017501363	MCV
rs17846760	fw	0.017501363	FNBMD
rs17846760	fw	0.017501363	TC
rs17846760	fw	0.017501363	BMI
rs17846760	fw	0.017501363	FG
rs17846760	fw	0.017501363	PCV
rs17846760	fw	0.017501363	HEIGHT
rs17846760	fw	0.017501363	HDL
rs17846760	fw	0.017501363	LSBMD
rs17846760	fw	0.017501363	MCHC
rs17846760	fw	0.017501363	RBC
rs17846760	fw	0.017501363	LDL
rs17846760	fw	0.017501363	CD
rs17846760	fw	0.017501363	TG
rs17846760	fw	0.017501363	HB
rs17846760	fw	0.017501363	PLT
rs178601	fw	2.29E-05	HB
rs178601	fw	2.29E-05	MPV
rs178601	fw	2.29E-05	LSBMD
rs178601	fw	2.29E-05	CD
rs178601	fw	2.29E-05	RBC
rs178601	fw	2.29E-05	TG
rs178601	fw	2.29E-05	MCH
rs178601	fw	2.29E-05	LDL
rs178601	fw	2.29E-05	MCV
rs178601	fw	2.29E-05	TC
rs178601	fw	2.29E-05	FG
rs178601	fw	2.29E-05	BMI
rs178601	fw	2.29E-05	HEIGHT
rs178601	fw	2.29E-05	FNBMD
rs178601	fw	2.29E-05	PCV
rs178601	fw	2.29E-05	MCHC
rs178601	fw	2.29E-05	PLT
rs178601	rv	7.57E-08	HB
rs178601	rv	7.57E-08	MPV
rs178601	rv	7.57E-08	LSBMD
rs178601	rv	7.57E-08	CD
rs178601	rv	7.57E-08	RBC
rs178601	rv	7.57E-08	TG
rs178601	rv	7.57E-08	MCH
rs178601	rv	7.57E-08	LDL
rs178601	rv	7.57E-08	MCV
rs178601	rv	7.57E-08	TC
rs178601	rv	7.57E-08	FG
rs178601	rv	7.57E-08	BMI
rs178601	rv	7.57E-08	HEIGHT
rs178601	rv	7.57E-08	FNBMD
rs178601	rv	7.57E-08	PCV
rs178601	rv	7.57E-08	MCHC
rs178601	rv	7.57E-08	PLT
rs1787000	fw	5.03E-05	FG
rs1787000	fw	5.03E-05	MCH
rs1787000	fw	5.03E-05	PLT
rs1787000	fw	5.03E-05	LDL
rs1787000	fw	5.03E-05	RBC
rs1787000	fw	5.03E-05	HEIGHT
rs1787000	fw	5.03E-05	MCV
rs1787000	fw	5.03E-05	MPV
rs1787000	fw	5.03E-05	PCV
rs1787000	fw	5.03E-05	CD
rs1787000	fw	5.03E-05	FNBMD
rs1787000	fw	5.03E-05	BMI
rs1787000	fw	5.03E-05	LSBMD
rs1787000	fw	5.03E-05	TC
rs1787000	fw	5.03E-05	HDL
rs1787000	fw	5.03E-05	MCHC
rs1787000	fw	5.03E-05	TG
rs1787000	fw	5.03E-05	HB
rs1787000	rv	0.012476896	FG
rs1787000	rv	0.012476896	MCH
rs1787000	rv	0.012476896	PLT
rs1787000	rv	0.012476896	LDL
rs1787000	rv	0.012476896	RBC
rs1787000	rv	0.012476896	HEIGHT
rs1787000	rv	0.012476896	MCV
rs1787000	rv	0.012476896	MPV
rs1787000	rv	0.012476896	PCV
rs1787000	rv	0.012476896	CD
rs1787000	rv	0.012476896	FNBMD
rs1787000	rv	0.012476896	BMI
rs1787000	rv	0.012476896	LSBMD
rs1787000	rv	0.012476896	TC
rs1787000	rv	0.012476896	HDL
rs1787000	rv	0.012476896	MCHC
rs1787000	rv	0.012476896	TG
rs1787000	rv	0.012476896	HB
rs1787781	rv	0.032694529	FG
rs1787781	rv	0.032694529	LDL
rs1787781	rv	0.032694529	TG
rs1787781	rv	0.032694529	MCHC
rs1787781	rv	0.032694529	BMI
rs1787781	rv	0.032694529	PLT
rs1787781	rv	0.032694529	HB
rs1787781	rv	0.032694529	FNBMD
rs1787781	rv	0.032694529	LSBMD
rs1787781	rv	0.032694529	RBC
rs1787781	rv	0.032694529	TC
rs1787781	rv	0.032694529	HEIGHT
rs1787781	rv	0.032694529	MCV
rs1787781	rv	0.032694529	MCH
rs1787781	rv	0.032694529	PCV
rs1787781	rv	0.032694529	MPV
rs179145	rv	0.020263353	MPV
rs179145	rv	0.020263353	MCH
rs179145	rv	0.020263353	CD
rs179145	rv	0.020263353	TG
rs179145	rv	0.020263353	HB
rs179145	rv	0.020263353	TC
rs179145	rv	0.020263353	HDL
rs179145	rv	0.020263353	HEIGHT
rs179145	rv	0.020263353	FNBMD
rs179145	rv	0.020263353	PCV
rs179145	rv	0.020263353	LDL
rs179145	rv	0.020263353	FG
rs179145	rv	0.020263353	LSBMD
rs179145	rv	0.020263353	PLT
rs179145	rv	0.020263353	BMI
rs179145	rv	0.020263353	MCHC
rs179145	rv	0.020263353	RBC
rs179145	rv	0.020263353	MCV
rs179436	rv	0.008598567	HDL
rs179436	rv	0.008598567	PLT
rs179436	rv	0.008598567	HEIGHT
rs179436	rv	0.008598567	LSBMD
rs179436	rv	0.008598567	FG
rs179436	rv	0.008598567	TC
rs179436	rv	0.008598567	FNBMD
rs179436	rv	0.008598567	TG
rs179436	rv	0.008598567	LDL
rs179436	rv	0.008598567	MCV
rs179436	rv	0.008598567	BMI
rs1799971	rv	5.76E-05	FNBMD
rs1799971	rv	5.76E-05	MPV
rs1799971	rv	5.76E-05	TC
rs1799971	rv	5.76E-05	LSBMD
rs1799971	rv	5.76E-05	HB
rs1799971	rv	5.76E-05	MCH
rs1799971	rv	5.76E-05	RBC
rs1799971	rv	5.76E-05	LDL
rs1799971	rv	5.76E-05	FG
rs1799971	rv	5.76E-05	CD
rs1799971	rv	5.76E-05	HDL
rs1799971	rv	5.76E-05	PLT
rs1799971	rv	5.76E-05	TG
rs1799971	rv	5.76E-05	BMI
rs1799971	rv	5.76E-05	PCV
rs1799971	rv	5.76E-05	MCV
rs1799971	rv	5.76E-05	MCHC
rs1799971	rv	5.76E-05	HEIGHT
rs1800359	rv	0.035222238	LDL
rs1800359	rv	0.035222238	PCV
rs1800359	rv	0.035222238	TG
rs1800359	rv	0.035222238	FNBMD
rs1800359	rv	0.035222238	BMI
rs1800359	rv	0.035222238	TC
rs1800359	rv	0.035222238	RBC
rs1800359	rv	0.035222238	PLT
rs1800359	rv	0.035222238	FG
rs1800359	rv	0.035222238	CD
rs1800359	rv	0.035222238	HEIGHT
rs1800359	rv	0.035222238	LSBMD
rs1800359	rv	0.035222238	MCV
rs1800359	rv	0.035222238	MPV
rs1800359	rv	0.035222238	HDL
rs1800359	rv	0.035222238	HB
rs1800359	rv	0.035222238	MCH
rs1800359	rv	0.035222238	MCHC
rs1800359	fw	0.02987755	LDL
rs1800359	fw	0.02987755	PCV
rs1800359	fw	0.02987755	TG
rs1800359	fw	0.02987755	FNBMD
rs1800359	fw	0.02987755	BMI
rs1800359	fw	0.02987755	TC
rs1800359	fw	0.02987755	RBC
rs1800359	fw	0.02987755	PLT
rs1800359	fw	0.02987755	FG
rs1800359	fw	0.02987755	CD
rs1800359	fw	0.02987755	HEIGHT
rs1800359	fw	0.02987755	LSBMD
rs1800359	fw	0.02987755	MCV
rs1800359	fw	0.02987755	MPV
rs1800359	fw	0.02987755	HDL
rs1800359	fw	0.02987755	HB
rs1800359	fw	0.02987755	MCH
rs1800359	fw	0.02987755	MCHC
rs1800467	fw	0.031721326	LSBMD
rs1800467	fw	0.031721326	FNBMD
rs1800467	fw	0.031721326	FG
rs1804998	fw	2.80E-05	MCH
rs1804998	fw	2.80E-05	TC
rs1804998	fw	2.80E-05	PLT
rs1804998	fw	2.80E-05	MCHC
rs1804998	fw	2.80E-05	CD
rs1804998	fw	2.80E-05	FG
rs1804998	fw	2.80E-05	TG
rs1804998	fw	2.80E-05	MCV
rs1804998	fw	2.80E-05	FNBMD
rs1804998	fw	2.80E-05	MPV
rs1804998	fw	2.80E-05	BMI
rs1804998	fw	2.80E-05	PCV
rs1804998	fw	2.80E-05	HDL
rs1804998	fw	2.80E-05	RBC
rs1804998	fw	2.80E-05	LSBMD
rs1804998	fw	2.80E-05	LDL
rs1804998	fw	2.80E-05	HEIGHT
rs1804998	fw	2.80E-05	HB
rs1808013	rv	0.005040644	MCHC
rs1808013	rv	0.005040644	LSBMD
rs1808013	rv	0.005040644	BMI
rs1808013	rv	0.005040644	LDL
rs1808013	rv	0.005040644	TC
rs1808013	rv	0.005040644	FG
rs1808013	rv	0.005040644	HDL
rs1808013	rv	0.005040644	FNBMD
rs1808013	rv	0.005040644	HB
rs1808013	rv	0.005040644	PCV
rs1808013	rv	0.005040644	PLT
rs1808013	rv	0.005040644	MPV
rs1808013	rv	0.005040644	MCH
rs1808013	rv	0.005040644	RBC
rs1808013	rv	0.005040644	CD
rs1808013	rv	0.005040644	TG
rs1808013	rv	0.005040644	HEIGHT
rs1808013	rv	0.005040644	MCV
rs1810501	rv	0.003906404	MCV
rs1810501	rv	0.003906404	TC
rs1810501	rv	0.003906404	MPV
rs1810501	rv	0.003906404	HB
rs1810501	rv	0.003906404	LSBMD
rs1810501	rv	0.003906404	BMI
rs1810501	rv	0.003906404	CD
rs1810501	rv	0.003906404	TG
rs1810501	rv	0.003906404	HDL
rs1810501	rv	0.003906404	MCH
rs1810501	rv	0.003906404	FNBMD
rs1810501	rv	0.003906404	PLT
rs1810501	rv	0.003906404	MCHC
rs1810501	rv	0.003906404	RBC
rs1810501	rv	0.003906404	PCV
rs1810501	rv	0.003906404	HEIGHT
rs1810501	rv	0.003906404	FG
rs1810501	rv	0.003906404	LDL
rs181135225	fw	0.000115686	LSBMD
rs181135225	fw	0.000115686	FNBMD
rs181135225	fw	0.000115686	RBC
rs181135225	fw	0.000115686	MPV
rs181135225	fw	0.000115686	MCV
rs181135225	fw	0.000115686	HEIGHT
rs181135225	fw	0.000115686	FG
rs181135225	fw	0.000115686	HDL
rs181135225	fw	0.000115686	BMI
rs181135225	fw	0.000115686	LDL
rs181135225	fw	0.000115686	TC
rs181135225	fw	0.000115686	TG
rs1811452	rv	0.000133581	TG
rs1811452	rv	0.000133581	MPV
rs1811452	rv	0.000133581	BMI
rs1811452	rv	0.000133581	LSBMD
rs1811452	rv	0.000133581	RBC
rs1811452	rv	0.000133581	TC
rs1811452	rv	0.000133581	HDL
rs1811452	rv	0.000133581	HB
rs1811452	rv	0.000133581	HEIGHT
rs1811452	rv	0.000133581	CD
rs1811452	rv	0.000133581	FG
rs1811452	rv	0.000133581	MCH
rs1811452	rv	0.000133581	FNBMD
rs1811452	rv	0.000133581	LDL
rs1811452	rv	0.000133581	MCHC
rs1811452	rv	0.000133581	PLT
rs1811452	rv	0.000133581	MCV
rs1811452	rv	0.000133581	PCV
rs1811452	fw	0.000363715	TG
rs1811452	fw	0.000363715	MPV
rs1811452	fw	0.000363715	BMI
rs1811452	fw	0.000363715	LSBMD
rs1811452	fw	0.000363715	RBC
rs1811452	fw	0.000363715	TC
rs1811452	fw	0.000363715	HDL
rs1811452	fw	0.000363715	HB
rs1811452	fw	0.000363715	HEIGHT
rs1811452	fw	0.000363715	CD
rs1811452	fw	0.000363715	FG
rs1811452	fw	0.000363715	MCH
rs1811452	fw	0.000363715	FNBMD
rs1811452	fw	0.000363715	LDL
rs1811452	fw	0.000363715	MCHC
rs1811452	fw	0.000363715	PLT
rs1811452	fw	0.000363715	MCV
rs1811452	fw	0.000363715	PCV
rs1814985	fw	0.034631673	FNBMD
rs1814985	fw	0.034631673	LSBMD
rs1814985	fw	0.034631673	HDL
rs1814985	fw	0.034631673	CD
rs1814985	fw	0.034631673	TC
rs1814985	fw	0.034631673	LDL
rs1814985	fw	0.034631673	FG
rs1814985	fw	0.034631673	TG
rs1821138	rv	0.007624985	BMI
rs1821138	rv	0.007624985	MCHC
rs1821138	rv	0.007624985	CD
rs1821138	rv	0.007624985	LDL
rs1821138	rv	0.007624985	PLT
rs1821138	rv	0.007624985	HEIGHT
rs1821138	rv	0.007624985	LSBMD
rs1821138	rv	0.007624985	PCV
rs1821138	rv	0.007624985	TG
rs1821138	rv	0.007624985	TC
rs1821138	rv	0.007624985	RBC
rs1821138	rv	0.007624985	MCH
rs1821138	rv	0.007624985	HDL
rs1821138	rv	0.007624985	FNBMD
rs1821138	rv	0.007624985	MPV
rs1821138	rv	0.007624985	MCV
rs1821138	rv	0.007624985	FG
rs1821138	rv	0.007624985	HB
rs1827212	fw	0.008792881	FNBMD
rs1827212	fw	0.008792881	PLT
rs1827212	fw	0.008792881	MCH
rs1827212	fw	0.008792881	LSBMD
rs1827212	fw	0.008792881	MCV
rs1827212	fw	0.008792881	TC
rs1827212	fw	0.008792881	MPV
rs1827212	fw	0.008792881	HEIGHT
rs1827212	fw	0.008792881	BMI
rs1827212	fw	0.008792881	RBC
rs1827212	fw	0.008792881	LDL
rs1827212	fw	0.008792881	MCHC
rs1827212	fw	0.008792881	FG
rs1827212	fw	0.008792881	TG
rs1827212	fw	0.008792881	PCV
rs182921	rv	2.45E-06	PCV
rs182921	rv	2.45E-06	TC
rs182921	rv	2.45E-06	HB
rs182921	rv	2.45E-06	FNBMD
rs182921	rv	2.45E-06	FG
rs182921	rv	2.45E-06	MCV
rs182921	rv	2.45E-06	BMI
rs182921	rv	2.45E-06	HDL
rs182921	rv	2.45E-06	RBC
rs182921	rv	2.45E-06	CD
rs182921	rv	2.45E-06	MCHC
rs182921	rv	2.45E-06	HEIGHT
rs182921	rv	2.45E-06	LSBMD
rs182921	rv	2.45E-06	PLT
rs182921	rv	2.45E-06	MCH
rs182921	rv	2.45E-06	TG
rs182921	rv	2.45E-06	MPV
rs182921	rv	2.45E-06	LDL
rs182921	fw	0.018911263	PCV
rs182921	fw	0.018911263	TC
rs182921	fw	0.018911263	HB
rs182921	fw	0.018911263	FNBMD
rs182921	fw	0.018911263	FG
rs182921	fw	0.018911263	MCV
rs182921	fw	0.018911263	BMI
rs182921	fw	0.018911263	HDL
rs182921	fw	0.018911263	RBC
rs182921	fw	0.018911263	CD
rs182921	fw	0.018911263	MCHC
rs182921	fw	0.018911263	HEIGHT
rs182921	fw	0.018911263	LSBMD
rs182921	fw	0.018911263	PLT
rs182921	fw	0.018911263	MCH
rs182921	fw	0.018911263	TG
rs182921	fw	0.018911263	MPV
rs182921	fw	0.018911263	LDL
rs183419	rv	0.029842424	LSBMD
rs183419	rv	0.029842424	HB
rs183419	rv	0.029842424	PLT
rs183419	rv	0.029842424	PCV
rs183419	rv	0.029842424	TC
rs183419	rv	0.029842424	TG
rs183419	rv	0.029842424	RBC
rs183419	rv	0.029842424	BMI
rs183419	rv	0.029842424	MCV
rs183419	rv	0.029842424	FNBMD
rs183419	rv	0.029842424	MPV
rs183419	rv	0.029842424	LDL
rs183419	rv	0.029842424	MCH
rs183419	rv	0.029842424	FG
rs183419	rv	0.029842424	HEIGHT
rs183419	rv	0.029842424	CD
rs183419	rv	0.029842424	MCHC
rs1837122	fw	0.005076341	MCV
rs1837122	fw	0.005076341	PCV
rs1837122	fw	0.005076341	LSBMD
rs1837122	fw	0.005076341	HDL
rs1837122	fw	0.005076341	MPV
rs1837122	fw	0.005076341	FNBMD
rs1837122	fw	0.005076341	CD
rs1837122	fw	0.005076341	LDL
rs1837122	fw	0.005076341	FG
rs1837122	fw	0.005076341	BMI
rs1837122	fw	0.005076341	TG
rs1837122	fw	0.005076341	PLT
rs1837122	fw	0.005076341	HB
rs1837122	fw	0.005076341	RBC
rs1837122	fw	0.005076341	MCHC
rs1837122	fw	0.005076341	HEIGHT
rs1837122	fw	0.005076341	MCH
rs1837122	fw	0.005076341	TC
rs1859260	fw	0.039803033	BMI
rs1859260	fw	0.039803033	MCHC
rs1859260	fw	0.039803033	PCV
rs1859260	fw	0.039803033	FG
rs1859260	fw	0.039803033	RBC
rs1859260	fw	0.039803033	LSBMD
rs1859260	fw	0.039803033	LDL
rs1859260	fw	0.039803033	TC
rs1859260	fw	0.039803033	MPV
rs1859260	fw	0.039803033	MCV
rs1859260	fw	0.039803033	HB
rs1859260	fw	0.039803033	PLT
rs1859260	fw	0.039803033	TG
rs1859260	fw	0.039803033	HEIGHT
rs1859260	fw	0.039803033	CD
rs1859260	fw	0.039803033	MCH
rs1859260	fw	0.039803033	FNBMD
rs1862848	fw	0.002104364	BMI
rs1862848	fw	0.002104364	MCHC
rs1862848	fw	0.002104364	HB
rs1862848	fw	0.002104364	MCV
rs1862848	fw	0.002104364	FG
rs1862848	fw	0.002104364	RBC
rs1862848	fw	0.002104364	LSBMD
rs1862848	fw	0.002104364	FNBMD
rs1862848	fw	0.002104364	MPV
rs1862848	fw	0.002104364	TG
rs1862848	fw	0.002104364	HEIGHT
rs1862848	fw	0.002104364	MCH
rs1862848	fw	0.002104364	PLT
rs1862848	fw	0.002104364	PCV
rs1862848	fw	0.002104364	CD
rs1862848	fw	0.002104364	LDL
rs1862848	fw	0.002104364	TC
rs1866170	fw	0.031166388	TC
rs1866170	fw	0.031166388	CD
rs1866170	fw	0.031166388	FG
rs1866170	fw	0.031166388	PCV
rs1866170	fw	0.031166388	HB
rs1866170	fw	0.031166388	PLT
rs1866170	fw	0.031166388	TG
rs1866170	fw	0.031166388	MCH
rs1866170	fw	0.031166388	FNBMD
rs1866170	fw	0.031166388	RBC
rs1866170	fw	0.031166388	MCHC
rs1866170	fw	0.031166388	HEIGHT
rs1866170	fw	0.031166388	HDL
rs1866170	fw	0.031166388	LSBMD
rs1866170	fw	0.031166388	MCV
rs1866170	fw	0.031166388	MPV
rs1866170	fw	0.031166388	LDL
rs1866170	fw	0.031166388	BMI
rs1867409	fw	0.034854531	MCH
rs1867409	fw	0.034854531	TG
rs1867409	fw	0.034854531	PLT
rs1867409	fw	0.034854531	HDL
rs1867409	fw	0.034854531	HEIGHT
rs1867409	fw	0.034854531	MPV
rs1867409	fw	0.034854531	PCV
rs1867409	fw	0.034854531	HB
rs1867409	fw	0.034854531	BMI
rs1867409	fw	0.034854531	MCV
rs1867409	fw	0.034854531	RBC
rs1867409	fw	0.034854531	LDL
rs1867409	fw	0.034854531	CD
rs1867409	fw	0.034854531	FNBMD
rs1867409	fw	0.034854531	LSBMD
rs1867409	fw	0.034854531	TC
rs1867409	fw	0.034854531	FG
rs1867409	fw	0.034854531	MCHC
rs1867982	fw	0.037013348	NA	function	decline
rs1867982	fw	0.037013348	NA	at	smoking	initiation	in	chronic	obstructive	pulmonary	disease
rs1867982	fw	0.037013348	NA	at	smoking	initiation	in	chronic	obstructive	pulmonary	disease
rs1867982	fw	0.037013348	NA	function	decline
rs1868681	fw	2.06E-11	LSBMD
rs1868681	fw	2.06E-11	HB
rs1868681	fw	2.06E-11	RBC
rs1868681	fw	2.06E-11	BMI
rs1868681	fw	2.06E-11	FG
rs1868681	fw	2.06E-11	HEIGHT
rs1868681	fw	2.06E-11	LDL
rs1868681	fw	2.06E-11	MCHC
rs1868681	fw	2.06E-11	CD
rs1868681	fw	2.06E-11	MCH
rs1868681	fw	2.06E-11	TG
rs1868681	fw	2.06E-11	MPV
rs1868681	fw	2.06E-11	PCV
rs1868681	fw	2.06E-11	MCV
rs1868681	fw	2.06E-11	FNBMD
rs1868681	fw	2.06E-11	TC
rs1868681	fw	2.06E-11	PLT
rs1868681	rv	0.009646891	LSBMD
rs1868681	rv	0.009646891	HB
rs1868681	rv	0.009646891	RBC
rs1868681	rv	0.009646891	BMI
rs1868681	rv	0.009646891	FG
rs1868681	rv	0.009646891	HEIGHT
rs1868681	rv	0.009646891	LDL
rs1868681	rv	0.009646891	MCHC
rs1868681	rv	0.009646891	CD
rs1868681	rv	0.009646891	MCH
rs1868681	rv	0.009646891	TG
rs1868681	rv	0.009646891	MPV
rs1868681	rv	0.009646891	PCV
rs1868681	rv	0.009646891	MCV
rs1868681	rv	0.009646891	FNBMD
rs1868681	rv	0.009646891	TC
rs1868681	rv	0.009646891	PLT
rs1874883	fw	0.000160492	LDL
rs1874883	fw	0.000160492	CD
rs1874883	fw	0.000160492	HDL
rs1874883	fw	0.000160492	BMI
rs1874883	fw	0.000160492	PLT
rs1874883	fw	0.000160492	MCH
rs1874883	fw	0.000160492	MCHC
rs1874883	fw	0.000160492	TG
rs1874883	fw	0.000160492	MPV
rs1874883	fw	0.000160492	RBC
rs1874883	fw	0.000160492	TC
rs1874883	fw	0.000160492	FNBMD
rs1874883	fw	0.000160492	LSBMD
rs1874883	fw	0.000160492	HEIGHT
rs1874883	fw	0.000160492	HB
rs1874883	fw	0.000160492	MCV
rs1874883	fw	0.000160492	PCV
rs1874883	fw	0.000160492	FG
rs1875820	rv	3.60E-05	PCV
rs1875820	rv	3.60E-05	TC
rs1875820	rv	3.60E-05	TG
rs1875820	rv	3.60E-05	BMI
rs1875820	rv	3.60E-05	HDL
rs1875820	rv	3.60E-05	MPV
rs1875820	rv	3.60E-05	RBC
rs1875820	rv	3.60E-05	FG
rs1875820	rv	3.60E-05	HB
rs1875820	rv	3.60E-05	LDL
rs1875820	rv	3.60E-05	MCH
rs1875820	rv	3.60E-05	FNBMD
rs1875820	rv	3.60E-05	LSBMD
rs1875820	rv	3.60E-05	MCHC
rs1875820	rv	3.60E-05	PLT
rs1875820	rv	3.60E-05	MCV
rs1875820	rv	3.60E-05	CD
rs1875820	rv	3.60E-05	HEIGHT
rs1875820	fw	6.66E-06	PCV
rs1875820	fw	6.66E-06	TC
rs1875820	fw	6.66E-06	TG
rs1875820	fw	6.66E-06	BMI
rs1875820	fw	6.66E-06	HDL
rs1875820	fw	6.66E-06	MPV
rs1875820	fw	6.66E-06	RBC
rs1875820	fw	6.66E-06	FG
rs1875820	fw	6.66E-06	HB
rs1875820	fw	6.66E-06	LDL
rs1875820	fw	6.66E-06	MCH
rs1875820	fw	6.66E-06	FNBMD
rs1875820	fw	6.66E-06	LSBMD
rs1875820	fw	6.66E-06	MCHC
rs1875820	fw	6.66E-06	PLT
rs1875820	fw	6.66E-06	MCV
rs1875820	fw	6.66E-06	CD
rs1875820	fw	6.66E-06	HEIGHT
rs1878639	fw	0.000319904	MCHC
rs1878639	fw	0.000319904	PCV
rs1878639	fw	0.000319904	PLT
rs1878639	fw	0.000319904	MCH
rs1878639	fw	0.000319904	FNBMD
rs1878639	fw	0.000319904	MPV
rs1878639	fw	0.000319904	LSBMD
rs1878639	fw	0.000319904	TC
rs1878639	fw	0.000319904	HB
rs1878639	fw	0.000319904	RBC
rs1878639	fw	0.000319904	CD
rs1878639	fw	0.000319904	BMI
rs1878639	fw	0.000319904	HEIGHT
rs1878639	fw	0.000319904	HDL
rs1878639	fw	0.000319904	LDL
rs1878639	fw	0.000319904	MCV
rs1878639	fw	0.000319904	FG
rs1878639	fw	0.000319904	TG
rs1878639	rv	0.00303466	MCHC
rs1878639	rv	0.00303466	PCV
rs1878639	rv	0.00303466	PLT
rs1878639	rv	0.00303466	MCH
rs1878639	rv	0.00303466	FNBMD
rs1878639	rv	0.00303466	MPV
rs1878639	rv	0.00303466	LSBMD
rs1878639	rv	0.00303466	TC
rs1878639	rv	0.00303466	HB
rs1878639	rv	0.00303466	RBC
rs1878639	rv	0.00303466	CD
rs1878639	rv	0.00303466	BMI
rs1878639	rv	0.00303466	HEIGHT
rs1878639	rv	0.00303466	HDL
rs1878639	rv	0.00303466	LDL
rs1878639	rv	0.00303466	MCV
rs1878639	rv	0.00303466	FG
rs1878639	rv	0.00303466	TG
rs1880040	rv	0.031211517	LSBMD
rs1880040	rv	0.031211517	MPV
rs1880040	rv	0.031211517	TG
rs1880040	rv	0.031211517	TC
rs1880040	rv	0.031211517	LDL
rs1880040	rv	0.031211517	FNBMD
rs1880040	rv	0.031211517	FG
rs1880040	rv	0.031211517	MCV
rs1880040	rv	0.031211517	BMI
rs1880040	rv	0.031211517	HEIGHT
rs1880040	rv	0.031211517	CD
rs1880040	rv	0.031211517	HDL
rs1880040	rv	0.031211517	MCH
rs1880040	rv	0.031211517	HB
rs1880040	rv	0.031211517	PCV
rs1880040	rv	0.031211517	MCHC
rs1880040	rv	0.031211517	PLT
rs1880040	rv	0.031211517	RBC
[truncated: 33,307 more rows]
