# Supplementary material for: High-throughput characterization of genetic effects on DNA–protein binding and gene transcription
Source: Genome Res. 2018 Nov;28(11):1701–8. doi: 10.1101/gr.237354.118 (PMC6211638; doi:10.1101/gr.237354.118)
Supplement: Supplemental Material [file supp_gr.237354.118_Supplemental_Methods_dna.zip]

Archive with 3 entries (2 files):
- Supplemental_Methods_S1.dna
- __MACOSX/
- __MACOSX/._Supplemental_Methods_S1.dna
