# Supplementary material for: High-throughput characterization of genetic effects on DNA–protein binding and gene transcription
Source: Genome Res. 2018 Nov;28(11):1701–8. doi: 10.1101/gr.237354.118 (PMC6211638; doi:10.1101/gr.237354.118)
Supplement: Supplemental Material [file supp_gr.237354.118_supplement_texfile.zip › supplement_tex.tex]

\documentclass[12pt]{article}

%\usepackage{genres,float}
\usepackage{float}
%\bibliographystyle{genres}
%\bibliographystyle{naturemag}
\bibliographystyle{genome_research_edit}
\usepackage[authoryear,round]{natbib}
\bibpunct{(}{)}{;}{author-year}{}{,}
%usepackage[firstinits=true,terseinits=true]{biblatex} %\DeclareNameAlias{default}{last-first} \renewcommand*{\revsdnamepunct}{} %\usepackage{filecontents}
%\setcitestyle{notesep={; },round,aysep={},yysep={;}}
\usepackage{times}
\usepackage{graphicx}
\usepackage{url}
\usepackage{amsmath}
\usepackage{lscape}
\usepackage{color}
\usepackage{booktabs} % for tables
\usepackage{booktabs} % for tables
\usepackage{longtable} % multipage tables
\usepackage[singlelinecheck=off]{caption} % to remove table numbers
\usepackage{enumitem} % for better lists
\usepackage{multirow}
%\usepackage{xr}
\usepackage{xr-hyper}
%\usepackage{hyperref}
\usepackage{cleveref}
\usepackage{nameref}
%\usepackage{zref-xr}
% To add an 'S' prefix to a reference
\newcommand*\sref[1]{%
    S\ref{#1}}
\newcommand{\sn}[2]{\ensuremath{{#1}\times 10^{#2}}}
\usepackage{nameref} % Use nameref to cite supporting information files (see Supporting Information section for more info)
%\usepackage{cleveref}
\makeatletter
\renewcommand{\@seccntformat}[1]{}
\makeatother


% Invisible markers for "hidden" labels
\newcommand\isection[1]{%
\refstepcounter{section}%
\sectionmark{#1}}

\newcommand\isubsection[1]{%
\refstepcounter{subsection}%
\sectionmark{#1}}

\newcommand\iequation[1]{%
\refstepcounter{equation}%
\sectionmark{#1}}


\usepackage[compact]{titlesec}
\titlespacing{\section}{0.5pt}{*0.5}{*0.5}
\titlespacing{\subsection}{0.5pt}{*0.5}{*0.5}
\titlespacing{\subsubsection}{0.5pt}{*0.5}{*0.5}

\topmargin 0.0cm
\oddsidemargin 0.2cm
\textwidth 16cm
\textheight 21cm
\footskip 1.0cm

%%%%%%%%%%%%%
%% Custom Functions %%
%%%%%%%%%%%%%%

%% Define a supplementary environment that changes figure/table legends via
% http://bytesizebio.net/2013/03/11/adding-supplementary-tables-and-figures-in-latex/
\newcommand{\beginsupplement}{%
\setcounter{table}{0}
\renewcommand{\thetable}{S\arabic{table}}%
\setcounter{figure}{0}
\renewcommand{\thefigure}{S\arabic{figure}}%
}

\title{High throughput characterization of genetic effects on DNA:protein binding and gene transcription}

\author{
Cynthia A. Kalita\,$^{1}$,
Christopher D. Brown\,$^{2}$,
Andrew Freiman\,$^{1}$, \\
Jenna Isherwood\,$^{1}$,
Xiaoquan Wen$^{3}$,
Roger Pique-Regi\,$^{1,4,\ast}$,
Francesca Luca\,$^{1,4,\ast}$\\ \\
\normalsize{$^{1}$Center for Molecular Medicine and Genetics, Wayne State University}\\
\normalsize{$^{2}$Department of Genetics, University of Pennsylvania}\\
\normalsize{$^{3}$Department of Biostatistics, University of Michigan}\\
\normalsize{$^{4}$Department of Obstetrics and Gynecology, Wayne State University}\\
\\
\normalsize{$^\ast$To whom correspondence should be addressed: rpique@wayne.edu, fluca@wayne.edu.}\\
}

\date{}

%%%%%%%%%%%%%%%%% END OF PREAMBLE %%%%%%%%%%%%%%%%
\externaldocument[supp-]{supplement_tex}

\begin{document}

%% Supplementary

%%%%%%%%%%%%%%%%%%%%%%%%%%%%%%%%%%%%%%
%%%%%%%%%%%%%%%%%%%%%%%%%%%%%%%%%%%%%%

%\beginsupplement
\maketitle
\clearpage

%\tableofcontents
%\clearpage

%%%%%%%%%%%%%%%%%%%%%%%%%%%%%%%%%%%%%%%%%%%%%%%%%%%%%%%%%%%%%%%%%%%%%%%%%

\section{Supplementary Methods}

\subsection{Oligo selection and design}
\label{suppmethods:oligo}

Tables \sref{supp-suppcenti}, \sref{supp-suppgwas}, \sref{supp-suppeqtl} report the annotations we have considered with their sources and Table (\sref{supp-supptable9}, \sref{supp-supptable11}) includes the library composition. These included: SNPs predicted to alter transcription factor binding in LCLs and HepG2 (CentiSNPs, \citep{Moyerbrailean2015}), LCL eQTLs fine-mapped in \citep{Wen2015}, liver eQTLs \citep{Innocenti2011}, significant fgwas SNPs in transcription factor binding motifs for 18 complex traits \citep{Moyerbrailean2016}, significant fgwas SNPs for base models of functional annotations for 18 complex traits \citep{Pickrell2014}, ASB SNPs, and strong enhancers with no predicted ASB (regions with footprints containing SNPs that are not predicted to affect binding of TFs) \citep{Moyerbrailean2015}. CentiSNP is an annotation that we recently developed \citep{Moyerbrailean2016}, and that uses the CENTIPEDE framework \citep{Pique-Regi2011} to integrate DNase-seq footprints with a recalibrated position weight matrix (PWM) model for the sequence to predict the functional impact of SNPs in footprints. SNPs in footprints ``footprint-SNPs'' are further categorized using CENTIPEDE hierarchical prior for each allele as ``CentiSNP'' if the prior relative odds for binding are $>$20. FASTA sequences with a window of 99 (on each side of the SNP) on the BED file were grabbed using seqBedFor2bit \citep{Moyerbrailean2015}, and 15bp matching sequencing primers used for Illumina NGS were added to each end. This generates an oligo containing 200bp of regulatory region with the SNP centered in the middle, with primers on both ends (Figure \sref{supp-suppfigure6}). Each regulatory region was designed to have two oligos: one for each of the alleles. A second list of the FASTA sequences without the primer ends was generated to use as a custom reference genome, then converted to fastq using fatofastq (UCSC genomics utilities). The full SNP list was aligned to the hg19 genome with BWA mem \citep{Li2013}, removing the regions that aligned with a quality score less than 20 (unique alignment probability $>$ 99\%). The full SNP list was also aligned to the custom reference genome, and then filtered for a quality score of 190. A total of 39,366 indexes were randomly generated to match this pattern: RDHBVDHBVD. This sequence was chosen to limit the longest possible polyACGT run at any position to 3 nucleotides, and avoid a G in the first and last position (corresponding to a dark cycle on the Illumina NextSeq 500).

\subsection{Oligo synthesis and amplification}
DNA inserts 230bp long, corresponding to 200bp of regulatory sequence, were synthesized by Agilent to contain the regulatory region and the SNP of interest within the first 150bp. We performed a first round of PCR using Phusion High-Fidelity PCR Master Mix with HF Buffer (NEB) and primers [F\_transposase and R\_transposase] (Table \sref{supp-supptable6}) with cycling conditions: 98$^{\circ}$C for 30s, followed by 4 cycles of 98$^{\circ}$C for 10s, 50$^{\circ}$C for 30s, 72$^{\circ}$C for 60s, followed by 6 cycles of 98$^{\circ}$C for 10s, 65$^{\circ}$C for 30s, 72$^{\circ}$C for 60s, followed by 72$^{\circ}$C for 5 min. This reaction was used to double strand the oligos and complete the sequencing primers. The PCR product was run on a 2\% agarose gel, extracted and purified with the NucleoSpin Gel and PCR Clean-Up Kit (Clontech). A subsequent round of PCR amplified the material using the same reaction as in the first round of PCR, but with cycling conditions: 98$^{\circ}$C for 30s, followed by 15 cycles of 98$^{\circ}$C for 10s, 65$^{\circ}$C for 30s, 72$^{\circ}$C for 60s, followed by 72$^{\circ}$C for 5min. The PCR product was purified as described above.

\subsection{Cloning Regulatory regions into pGL4.23}
\label{suppmethods:cloning}

A recent study demonstrated that the ORI can be an active promoter in pGL4.23 plasmids and can function as a stronger promoter in the absence of other promoter sequences \citep{Muerdter2017}. Here we used a design that includes a minimal promoter, thus potentially missing some signal from the weakest enhancer sequences in our library. However, as we focus on allele-specific enhancer activity, the presence of a minimal promoter in addition to the ORI, should affect both alleles similarly and should not induce false positives in the allele-specific signal.
Plasmid pGL4.23 (Promega) was linearized using CloneAmp HiFi PCR Premix (Clontech), primers [STARR\_F\_SH and STARR\_R\_SH], and 35 cycles of 98$^{\circ}$C for 10s, 60$^{\circ}$C for 15s, and 72$^{\circ}$C for 5s. The PCR product was purified on a 1\% agarose gel as described above. Inserts were cloned into the linear plasmid using standard Infusion (Clontech) cloning protocol. Clones (Supplemental methods: \nameref{suppmethod1}) were transformed into XL10-Gold Ultracompetent Cells (Agilent) in a total of 7 reactions. These reactions were pooled and grown overnight in 500ml LB at 37$^{\circ}$C in a shaking incubator. DNA was extracted using Endofree maxiprep kit (Qiagen).

\subsection{Transfection of library }
\label{suppmethods:transfection}

Previous studies \citep{Muerdter2017,Huerfano2013} have found that transfection, especially from nucleofection, can lead to activation of type 1 interferon response, which may complicate comparison of enhancer activities between different cell types. In our study design, allelic effects are measured and contrasted within the same cell type, thus any trans-effect is inherently controlled. Furthermore, in LCLs the immune response is already activated because of EBV transformation. DNA library was transfected into LCLs (GM18507) using standard nucleofection protocol, program DS150, 3$\mu$g of DNA and \sn{7.5}{6} cells. A total of 3 sets of transfections were done in triplicate cuvettes, then pooled. We performed nine biological replicates of the transfection from 7 independent cell growth cultures. After transfection, cells were incubated at 37$^{\circ}$C and 5\% CO2 in RPMI1640 with 15\%FBS and 1\% Gentamycin for 24h. Cell pellets were then lysed using RLT lysis buffer (Qiagen), and cryopreserved at -80$^{\circ}$C.

\subsection{Library preparation}
\label{suppmethods:library}

RNA-libraries. Thawed lysates were split in three aliquotes and total RNA was isolated using RNeasy Plus Mini Kit (Qiagen). Poly-adenylated RNA was selected using Dynabeads mRNA Direct Kit (Ambion) using the protocol for total RNA input. RNA was reverse transcribed to cDNA using Superscript III First-Strand Synthesis kit (ThermoFisher) with primer [Nextera\_i7\_10N] and following the manufacturer's protocol. cDNA technical replicates were pooled and SPRI Select beads (Life Tech) were used for purification and size selection at a ratio of 0.9X. PCR Library Enrichment was performed using a nested PCR protocol. For the first round of PCR we used Phusion High-Fidelity PCR Master Mix with HF Buffer (NEB) and primers [F\_trans\_short and Illumina2.1] with cycling conditions: 98$^{\circ}$C for 30s, followed by 15 cycles of 98$^{\circ}$C for 10s, 72$^{\circ}$C for 15s, followed by 72$^{\circ}$C for 5 min. PCR product was purified on a 2\% agarose gel as described above. The nested PCR used Phusion High-Fidelity PCR Master Mix with HF Buffer (NEB) and primers [fixed N5xx adapter (Illumina) (unique per each library replicate) and Illumina2.1] with cycling conditions: 98$^{\circ}$C for 30s, followed by 5 cycles of 98$^{\circ}$C for 10s, 72$^{\circ}$C for 15s, followed by 72$^{\circ}$C for 5 min. In a side quantitative real-time PCR reaction, 5$\mu$L of PCR product, 10X SYBR Green I, and the same primers and master mix were run in conditions: 98$^{\circ}$C for 30s, 30 cycles of 98$^{\circ}$C for 10s, 63$^{\circ}$C for 30s, and 72$^{\circ}$C for 60s. To determine the number of PCR cycles needed to reach saturation, we plotted linear Rn versus cycle and determined the cycle number that corresponds to 25\% of maximum fluorescent intensity on the side reaction \citep{Buenrostro2013}. The PCR product (Figure \sref{supp-suppfigure6}) was purified on a 2\% agarose gel as described above.

DNA-libraries. We prepared 7 replicates of the DNA library using the PCR protocol as described in \citep{Buenrostro2013} except using primers [fixed N5xx adapter (Illumina) (unique per each library replicate) and Nextera\_i7\_10N] and 30ng of input plasmid DNA. PCR product was purified on a 2\% agarose gel as described above.

\subsection{BiT-BUNDLE-seq}
	We used BiT-BUNDLE-seq, a new version of the BUNDLE-seq protocol \citep{Levo2015}. Input DNA sequences were extracted from the BiT-STARR-seq DNA plasmid library using the same PCR conditions as in preparing the DNA libraries, followed by purification on a 2\% agarose gel as described above. We used N-terminal GST-tagged, recombinant human NFKB1 from EMD Millipore. The reaction buffer (0.15 M NaCl, 0.5 mM PMSF [Sigma], 1 mM BZA [Sigma], 0.5X TE, and 0.16 $\mu$g/$\mu$L PGA [Sigma]) was incubated at room temperature for 2 hours in low binding tubes (ThermoFisher). The tubes were cooled for 30 min at 4$^{\circ}$C, and then 0.067 $\mu$g/$\mu$L BSA (Sigma) was added before adding the NFKB1 protein. One hundred nanograms of DNA were then added, and the protein and DNA were incubated for 1 h at 4$^{\circ}$C. Experiments were performed in triplicates for each NFKB1 concentration.

	The reaction mix was run with 6$\mu$L Ficoll (Sigma) in a 7.5\% Mini-PROTEAN TGX Precast 10-well Protein Gel (BIORAD) in cold 0.25X TBE buffer for 2 hours at 100V. The gel was stained for 30 min with 3X GelStar (Lonza). Bound and unbound DNA bands were excised under a blue light transilluminator. The DNA was eluted from the gel using the QIAQuick Gel Extraction Kit with a User-Developed Protocol (Qiagen QQ05). The gel slices were incubated in a diffusion buffer (0.5 M ammonium acetate, 10mM magnesium acetate, 1mM EDTA, ph 8.0 [KD Medical]; 0.1\% SDS [Sigma]) at 50$^{\circ}$C for 30 minutes. The supernatant was then passed through a disposable plastic column containing packed, siliconized glass wool [Supelco] to remove any residual polyacrylamide. Libraries were then quantified and loaded on the NextSeq 500 for sequencing.

\subsection{Library Sequencing}

Pooled RNA and DNA libraries were sequenced on the Illumina Nextseq 500 to generate 125 cycles for read 1, 30 cycles for read 2, 8 cycles for the fixed multiplexing index 2 and 10 cycles for index 1 (variable barcode). Sequencing depth for each replicate can be found in Table \sref{supp-supptable10}.

\subsection{Data Processing}
\label{suppmethods:data}

Reads were mapped using the HISAT2 aligner \citep{Kim2015}, using the 1Kgenomes snp index so as to avoid reference bias. First we removed variants whose UMI was not possible to be present, given the UMI pattern selected. We then ran UMItools \citep{Smith2017} using standard flags, as well as a q20 filter. We then ran the deduplicated files through mpileup using a BED file of our full SNP list, the -t DP4, -g, and -d 1000000. DNA reads were processed through a counts filter (on the summed replicates) of more than 7 counts per SNP and at least one count for the reference and alternate alleles in either direction. 50,609 SNPs in the DNA library were used as input to the RNA library. The RNA library was processed following the same procedure as for the DNA library, except that the counts filter required a count of $>$1 per SNP and at least one count for both reference and alternate alleles. To identify SNPs with allele-specific effects, we applied QuASAR-MPRA \citep{Kalita2017}, where for each SNP the reference and alternate allele counts were compared to the DNA proportion. QuASAR-MPRA results from each replicate were then combined using the fixed effects method, and corrected for multiple tests using BH procedure \citep{Benjamini1995}.
The effect size $\beta_{l,n}$ of each replicate $n$ is weighted by $w_{n,l} = 1/{\hat \sigma_{n,l}}^2$, to calculate the overall effect size and standard error:
\begin{align}
\beta_{l}^* = \frac{1}{w_l^*} \sum_n{\beta_{n,l}\,w_{n,l}} & & \sigma_l^*=\sqrt{1/w_l^*} \label{eq:metabeta}
\end{align}
where $w_l^*= \sum_n{w_n,l}$. We can then calculate the $Z$-score and $p$-value to test for an overall change between all the RNA replicates combined with respect to the original DNA proportion $\beta_0$:
\begin{align}
Z_l = \frac{ \beta_{l}^* - \beta_0}{\sigma_l^*} \,,\, & \beta_0=\log{\frac{r_l}{1-r_l}} \,, & p = 2 \Phi(-|Z_l|)
\end{align}
We used the genomic inflation test to calculate the genomic inflation parameter, $\lambda$, for a set of $p$-values \citep{Yang2011}. For this we calculated the ratio of the median of the $p$-value distribution to the expected median, thus quantifying the extent of the bulk inflation and the excess false positive rate.

\subsection{BiT-BUNDLE-seq data analysis}
\label{suppmethods:bundle}
Counts from both the unbound and bound DNA were combined, and a filter was set so that each SNP direction combination had 5 counts for each allele. This combined count was also used to calculate a reference proportion. Each replicate for the bound and unbound libraries were then run through QuASAR-MPRA using the calculated reference proportion. These were then compared using $\Delta$AST \citep{Moyerbrailean2016a} to identify ASB in the bound fraction that is differential relative to the unbound fraction. The replicates were combined using Stouffer’s method \citep{STOUFFER1949} to identify ASB for each NFKB1 concentration, and combined again to identify the total ASB. The unbound and bound libraries counts were additionally analyzed with DESeq2 \citep{Love2014} to identify over-represented bound enhancer regions (FDR 1\% and logFC$>$1). To better estimate the dispersion parameters, the DESeq2 model was fit on all sequencing data and without merging the replicate libraries:
\begin{eqnarray}
K_{ij} & \sim & \textrm{NB}(\mu_{ij}, \alpha_{i}) \\
\mu_{ij} &=& s_{j} q_{ij} \\
\log_2(q_{ij}) &=& \beta_{i,0} + \beta_{i,{\rm C}(j)} + \beta_{i,{\rm B}(j)}
\label{eq:deseq2}
\end{eqnarray}
%where $q_{ij}$ represents the number of counts for each transcript %gene
%$i$ and sample $j$, $\beta_{0}$ represents the mean effect, $\beta_{C}$ represents the lane (concentration:replicate) effect, and $\beta_{B}$ represents the Bound/Unbound effect for each concentration (High, Medium, and Low).
For each enhancer region $i$ and sample $j$, the read counts $K_{ij}$ are modeled using a negative binomial distribution with fitted mean $\mu_{ij}$ and an enhancer region-specific dispersion parameter $\alpha_{i}$. The fitted mean is composed of a sample-specific size factor $s_{j}$ and a parameter $q_{ij}$ proportional to the expected true concentration of regions for sample $j$. The coefficient $\beta_{0}$ represents the mean effect intercept, $\beta_{{\rm C}(j)}$ represents the lane (NFKB1 concentration:replicate) effect, and and $\beta_{{\rm B}(j)}$ represents the Bound/Unbound effect for each NFKB1 concentration (High, Medium, and Low).

We then contrasted the bound to the unbound for each concentration (i.e., high concentration bound to high concentration unbound) using the default DESeq2 Wald test for each enhancer region $\beta_{{\rm B}(j)}\neq=0$, and a Benjamini-Hochberg (BH) adjusted $p$-value was calculated with automatic independent filtering (DESeq2 default setting).

\subsection{GWAS overlap}
\label{suppmethods:gwas}
SNPs nominally significant (p$<$0.05) for ASB (identified with $\Delta$AST) or ASE (identified with QuASAR-MPRA) that were also annotated as CentiSNP were overlapped with SNPs from the GWAS catalogue (V6) \citep{MacArthur2017}, as well as with SNPs fine-mapped with the fgwas software as in \citep{Moyerbrailean2016}.

%\begin{table}[H]
\subsection{BiT-STARR-seq plasmid} \label{suppmethod1}
pGL4.23 plasmid with an example cloned in insert.
% file is dropbox BittStarr/bitstarr latex/GenomeResearch/resub/final/supp

\url{file://Supplemental_Methods_S1.dna}
%\end{table}

\bigskip

%see protocol.tex for latex script
%\begin{table}[H]
%\caption{\textbf{BiT-STARR-seq Protocol}}
% file is dropbox BittStarr/bitstarr latex/GenomeBio
\subsection{BiT-STARR-seq Protocol} \label{suppmethod2}

\url{file://Supplemental_Methods_S2.pdf}
%\end{table}


%%%%%%%%%
%% TABLES %%
%%%%%%%%%

\subsection*{Supplementary Tables}

\begin{table}[H]
\caption{\textbf{BiT-STARR-seq results}. QuASAR-MPRA results for BiT-STARR-seq.}
% file is dropbox BittStarr/bitstarr latex/
\url{file://Supplemental_Table_S1.txt}
\label{supptable2}
\end{table}

% Table of annotation sources
%used http://truben.no/table/
\begin{table}[H]
\caption {\textbf{Annotations Used: CentiSNPs}. SNP annotations used for overlap with BiT-BUNDLE-seq and BiT-STARR-seq. First 4 columns are in the same order for each file (chr, pos, pos1, rsID). Column 5 contains the transcription factor with a CentiSNP at that location.}
% file is dropbox BittStarr/bitstarr latex/
 \url{file://Supplemental_Table_S2.txt}
\label{suppcenti}
\end{table}

\begin{table}[H]
\caption {\textbf{Annotations Used: GWAS}. SNP annotations used for overlap with BiT-BUNDLE-seq and BiT-STARR-seq. First 4 columns are in the same order for each file (chr, pos, pos1, rsID). Column 5 contains the GWAS trait associated with the SNP.}
% file is dropbox BittStarr/bitstarr latex/
\url{file://Supplemental_Table_S3.txt}
\label{suppgwas}
\end{table}

\begin{table}[H]
\caption {\textbf{Annotations Used: eQTL}. SNP annotations used for overlap with BiT-BUNDLE-seq and BiT-STARR-seq. First 4 columns are in the same order for each file (chr, pos, pos1, rsID). eQTL SNPs. Column 5 contains the information for whether the eQTL was identified in cells infected with L (\textit{Listeria}), S (\textit{Salmonella}), or NI (not infected). Column 6 contains the gene associated with the eQTL. Column 7 contains the beta for the eQTL association. Column 8 contains the $p$-value for the eQTL association.}
% file is dropbox BittStarr/bitstarr latex/
\url{file://Supplemental_Table_S4.txt}
\label{suppeqtl}
\end{table}

\begin{table}[H]
\centering
\caption{\textbf{Distribution of ASE Z scores}. For each regulatory category: KS-test results from comparing the Z score distribution for ASE for the category vs the negative control.}
\label{supptable12}
\begin{tabular}{|c|c|}
\hline
Reg Cat & $p$-value \\ \hline
CentiSNPs & \sn{2.44}{-6} \\ \hline
ASH & \sn{4.28}{-4} \\ \hline
Liver\_eQTLs & \sn{3.19}{-4} \\ \hline
LCL\_eQTLs & 0.01 \\ \hline
fgwas\_SNPs & \textless \sn{2.20}{-16} \\ \hline
\end{tabular}
\end{table}

\begin{table}[H]
\caption {\textbf{Transcription factors in BiT-STARR-seq}. Number of SNPs in motifs matching the top 10 covered transcription factors in BiT-STARR-seq.}
\begin{tabular}{c|c}
Transcription Factor & Freq \\ \hline
CTCF & 4911 \\
E2F-1 & 2794 \\
E2F & 4407 \\
ATF & 5567 \\
AML1 & 3794 \\
ATF2:c-Jun & 3651 \\
CREB & 12955 \\
AP1 & 2673 \\
ARG RI & 3445 \\
STF1 & 3561 \\
\end{tabular}
\label{supptable5}
\end{table}

\begin{table}[H]
\caption{\textbf{DEseq results: Combined concentrations}. Differentially bound regions for combined concentrations. Columns are (identifier(rsID\_Direction), adjusted $p$-value, $p$-value, logFC).}
% file is dropbox BittStarr/bitstarr latex/
\url{file://Supplemental_Table_S7.txt}
\label{suppcombined}
\end{table}

\begin{table}[H]
\caption{\textbf{DEseq results: Low concentration}. Differentially bound regions for low concentration. Columns are (identifier(rsID\_Direction), adjusted $p$-value, $p$-value, logFC).}
% file is dropbox BittStarr/bitstarr latex/
\url{file://Supplemental_Table_S8.txt}
\label{supplow}
\end{table}

\begin{table}[H]
\caption{\textbf{DEseq results: Mid}. Differentially bound regions for mid concentration. Columns are (identifier(rsID\_Direction), adjusted $p$-value, $p$-value, logFC).}
% file is dropbox BittStarr/bitstarr latex/
\url{file://Supplemental_Table_S9.txt}
\label{suppmid}
\end{table}

\begin{table}[H]
\caption{\textbf{DEseq results: High}. Differentially bound regions for high concentration. Columns are (identifier(rsID\_Direction), adjusted $p$-value, $p$-value, logFC).}
% file is dropbox BittStarr/bitstarr latex/
\url{file://Supplemental_Table_S10.txt}
\label{supphigh}
\end{table}

\begin{table}[H]
\caption{\textbf{BiT-BUNDLE-seq results}. $\Delta$AST results for BiT-BUNDLE-seq. Columns are identifier, z score, $p$-value, adjusted $p$-value, rsID.}
% file is dropbox BittStarr/bitstarr latex/GenomeBio
\url{file://Supplemental_Table_S11.txt}
\label{supptable3}
\end{table}

\begin{table}[H]
\centering
\caption{\textbf{Designed Regulatory Category Content}. For each regulatory category: the number of constructs and how many were significant (FDR 10\%) for ASB.}
\label{supptable11}
\begin{tabular}{|c|c|c|}
\hline
Reg Cat & Tested ASB & ASB \\ \hline
ASH & 180 & 4 \\ \hline
CentiSNPs & 50359 & 1514 \\ \hline
fgwas\_SNPs & 5811 & 285 \\ \hline
Negative\_Control & 1676 & 43 \\ \hline
LCL\_eQTLs & 2753 & 73 \\ \hline
Liver\_eQTLs & 29070 & 1009 \\ \hline
%Footprint\_SNP & 2253 & 66 \\ \hline
\end{tabular}
\end{table}

\begin{table}[H]
\centering
\caption{\textbf{Enrichment for ASB and ASE variants in TFs}. For each transcription factor: enrichment results from a Fisher’s test for ASE in the category vs being in the TF, subset for having ASB.}
\label{supptable13}
\begin{tabular}{|c|c|c|}
\hline
TF & OR & $p$-value \\ \hline
AML1 & 4.61 & 0.01 \\ \hline
CREB1 & Inf & 0.02 \\ \hline
CTCF & 2.86 & 0.07 \\ \hline
CREB & 1.31 & 0.35 \\ \hline
ARG RI & 1.37 & 0.58 \\ \hline
STF1 & 1.26 & 0.83 \\ \hline
E2F & 0.98 & 0.84 \\ \hline
ATF & 0.94 & 0.86 \\ \hline
AP1 & 1.21 & 1.00 \\ \hline
ATF:c-Jun & 1.10 & 1.00 \\ \hline
\end{tabular}
\end{table}

\begin{table}[H]
\caption{\textbf{ASB and complex traits}. $\Delta$AST results for BiT-BUNDLE-seq. SNPs are nominally significant, associated to a complex trait, and are also CentiSNPs. Columns are rsID, direction, $p$-value, complex trait.}
% file is dropbox BittStarr/bitstarr latex/
\url{file://Supplemental_Table_S14.txt}
\label{supptable7}
\end{table}

\begin{table}[H]
\caption{\textbf{ASE and complex traits}. QuASAR-MPRA results for BiT-STARR-seq. SNPs are nominally significant, associated to a complex trait, and are also CentiSNPs. Columns are rsID, direction, $p$-value, complex trait.}
% file is dropbox BittStarr/bitstarr latex/
\url{file://Supplemental_Table_S15.txt}
\label{supptable8}
\end{table}

\begin{table}[H]
\centering
\caption{\textbf{Designed Regulatory Category Content}. For each regulatory category: the number of constructs and how many were significant (FDR 10\%) for ASE and enrichment results from a Fisher’s test for ASE in the category vs the negative control.}
\label{supptable9}
\begin{tabular}{|c|c|c|c|c|}
\hline
Reg Cat & Tested ASE & Sig ASE & OR ASE & $p$-value ASE \\ \hline
ASH & 162 & 5 & 1.77 & 0.23 \\ \hline
CentiSNPs & 43615 & 1806 & 2.40 & \sn{1.28}{-5} \\ \hline
fgwas\_SNPs & 4894 & 338 & 4.12 & \sn{1.54}{-13} \\ \hline
Negative\_Control & 1111 & 20 & NA & NA \\ \hline
LCL\_eQTLs & 2307 & 94 & 2.36 & \sn{2.41}{-4} \\ \hline
Liver\_eQTLs & 22943 & 827 & 2.08 & \sn{4.88}{-4} \\ \hline
%Footprint\_SNP & 1580 & 32 & 1.15 & 0.67 \\ \hline
\end{tabular}
\end{table}

\begin{table}[H]
\caption {\textbf{Primers used in BiT-STARR-seq}}.
\begin{tabular}{c|l}
Primer & Sequence \\ \hline
STARR\_F\_SH & CCGAGCCCACGAGACCTAGAGTCGGGGCGGCCG \\
STARR\_R\_SH & TGACGCTGCCGACGAAATTATTACACGGCGATC \\
F\_transposase & TCGTCGGCAGCGTCAGATGTGTATAAGAGACAG \\
R\_transposase & GTCTCGTGGGCTCGGAGATGTGTATAAGAGACAG \\
F\_trans\_short & TCGTCGGCAGCGTCAGAT \\
I2.1 & CAAGCAGAAGACGGCATACGA \\
Nextera\_i7\_10N & CAAGCAGAAGACGGCATACGAGAT\textbf{RDHBVDHBVD}GTCTCGTGGGCTCGG \\
\end{tabular}
\label{supptable6}
\end{table}

\begin{table}[H]
\centering
\caption{\textbf{Sequencing Depth}. Sequencing depth for each BiT-STARR-seq replicate. Seq depth is total reads, and after deduplication is the number of reads after removing duplicates using UMI tools.}
\label{supptable10}
\begin{tabular}{|c|c|c|}
\hline
Rep & Seq Depth & UMI Depth \\ \hline
Rep1 & 89,360,505 & 482,117 \\ \hline
Rep2 & 55,819,932 & 182,865 \\ \hline
Rep3 & 32,784,823 & 1,487,089 \\ \hline
Rep4 & 34,141,541 & 577,343 \\ \hline
Rep5 & 71,090,681 & 464,647 \\ \hline
Rep6 & 36,835,814 & 987,771 \\ \hline
Rep7 & 74,991,057 & 550,080 \\ \hline
Rep8 & 61,014,562 & 640,360 \\ \hline
Rep9 & 31,142,602 & 404,739 \\ \hline
\end{tabular}
\end{table}


\clearpage

%%%%%%%FIGURES%%%%%%%%%%
%%%%%%%%%%%%%%%%%%%%%%
%%%%%%%%%%%%%%%%%%%%%%
\subsection*{Supplemental Figures}

\begin{figure}[H]
\centering
%trim=l b r t
\vspace{0cm}
\includegraphics[width=\textwidth,keepaspectratio]{./Suppfigures/Supplemental_Fig_S1.png}
\vspace{0mm}
\caption{\footnotesize \baselineskip 14pt \textbf{Schematic of oligos in BiT-STARR-seq and BiT-BUNDLE-seq}.
}
\label{suppfigure6}
\end{figure}


\begin{figure}[htb]
\centering
%trim=l b r t
\vspace{0cm}
\includegraphics{./Suppfigures/Supplemental_Fig_S2.png}
\vspace{0mm}
\caption{\footnotesize \baselineskip 14pt \textbf{Correlation of DNA libraries}. Scatterplot of filtered DNA library counts for each replicate plotted against all other replicates in $\log_{10}$ scale. Spearman $rho$ correlation range is stated at the top.}
\label{suppfigure1}
\end{figure}

\clearpage

\begin{figure}[htb]
\centering
%trim=l b r t
\vspace{0cm}
\includegraphics{./Suppfigures/Supplemental_Fig_S3.png}
\vspace{0mm}
\caption{\footnotesize \baselineskip 14pt \textbf{Correlation of RNA libraries}. Scatterplot of filtered RNA library counts for each replicate plotted against all other replicates in $\log_{10}$ scale. Spearman $rho$ correlation range is stated at the top.}
\label{suppfigure2}
\end{figure}

\clearpage

\begin{figure}[H]
\centering
%trim=l b r t
\vspace{0cm}
\includegraphics[width=\textwidth,keepaspectratio]{./Suppfigures/Supplemental_Fig_S4.png} %[width=0.49\textwidth, trim = 0mm 1mm 0mm 4mm, clip = true ]
\vspace{0mm}
\caption{\footnotesize \baselineskip 14pt \textbf{BiT-STARR-seq effect by regulatory category}. Z score distribution for SNPs in each designed regulatory category. Absolute z score (y axis) for each regulatory category (x axis) is shown in the boxplot, center line of the boxplot is the median.}
\label{suppfigure4}
\end{figure}

\clearpage

\begin{figure}[H]
\centering
%trim=l b r t
\vspace{0cm}
\includegraphics{./Suppfigures/Supplemental_Fig_S5.png}
\vspace{0mm}
\caption{\footnotesize \baselineskip 14pt \textbf{DNase window centering of BiT-STARR-seq variants}. QQplot depicting the $p$-value distributions from QuASAR-MPRA based on how far the regulatory variant is from the center of the DNase window.
}
\label{suppfigure7}
\end{figure}

\clearpage

\begin{figure}[H]
\centering
%trim=l b r t
\vspace{0cm}
\includegraphics{./Suppfigures/Supplemental_Fig_S6.png}
\vspace{0mm}
\caption{\footnotesize \baselineskip 14pt \textbf{DNase peak size of BiT-STARR-seq variants}. QQplot depicting the $p$-value distributions from QuASAR-MPRA based on the DNase peak size.
}
\label{suppfigure10}
\end{figure}

\clearpage

\begin{figure}[htb]
\centering
%trim=l b r t
\vspace{0cm}
\includegraphics{./Suppfigures/Supplemental_Fig_S7.png}
\vspace{0mm}
\caption{\footnotesize \baselineskip 14pt \textbf{Enrichment of NF-kB complex footprints in BiT-BUNDLE-seq bound regions}. Fisher$\rq$s exact test was performed to identify enrichment (x axis is the OR) for significant differentially bound regions (logFC$>$1 and FDR$<$1\%). In red are the regions containing a SNP in a NF-kB complex footprint, in blue the regions containing a SNP in footprints for other transcription factors.
}
\label{suppfigure3}
\end{figure}

\clearpage

\begin{figure}[H]
\centering
%trim=l b r t
\vspace{0cm}
\includegraphics{./Suppfigures/Supplemental_Fig_S8.png}
\vspace{0mm}
\caption{\footnotesize \baselineskip 14pt \textbf{Overlap between constructs with significant ASB for each concentration in BiT-BUNDLE-seq}. In purple are the number ASB at low concentration, in yellow are the number ASB at mid concentration, and in blue are the number ASB at high concentration.
}
\label{suppfigure5}
\end{figure}

\clearpage

\begin{figure}[H]
\centering
%trim=l b r t
\vspace{0cm}
\includegraphics[width=\textwidth,keepaspectratio]{./Suppfigures/Supplemental_Fig_S9.pdf}
\vspace{0mm}
\caption{\footnotesize \baselineskip 14pt \textbf{Overlap between constructs with significant ASB or ASE}. A) Overlap at 10\% FDR. B) Overlap at 20\% FDR. C) Overlap at 30\% FDR. D) Overlap at nominal $p$-value ($p$-value$<$0.05).
}
\label{suppfigure8}
\end{figure}

\clearpage

\begin{figure}[H]
\centering
%trim=l b r t
\vspace{0cm}
\includegraphics{./Suppfigures/Supplemental_Fig_S10.png}
\vspace{0mm}
\caption{\footnotesize \baselineskip 14pt \textbf{Depletion of ASE with TFs that repress NFKB1 binding}. QQplot depicting the ASE $p$-value distribution from QuASAR-MPRA for SNPs with CREB1 or AML1 binding (green) or not with CREB1 or AML1 binding (grey)}
\label{suppfigure9}
\end{figure}

\clearpage


%%%%%%%%%%%%%%%%%%%%%%%%%%%%%%%%
%%%%%%%%%%%%%%%%%%%%%%%%%%%%%%%%

\bibliography{library2}
\clearpage
\thispagestyle{empty}

\end{document}
